# Supplementary material for: Local and global influences on protein turnover in neurons and glia
Source: eLife. 2018 Jun 19;7:e34202. doi: 10.7554/eLife.34202 (PMC6008053; doi:10.7554/eLife.34202)
Supplement: Figure 2—source data 1. [file elife-34202-fig2-data1.xlsx]

## Sheet: Sheet1
Figure 2 - Source data 1: FUNCAT-PLA results
LaminB1			GM130
Experiment	Puncta number per cell		Experiment	Puncta number per cell
AHA Pulse	60		AHA Pulse	7
	38			8
	43			8
	32			13
	57			5
	44			7
	47			10
	33			8
	46			7
	13			10
	104			10
	71			8
	27			9
	22			9
	23			7
	30			11
	31			5
	49			6
	24			10
	31			12
	36			6
	103		1 day chase	5
	32			11
	79			7
	25			6
	60			9
	32			7
	35			6
	21			9
	17			8
	33			8
	52			5
	29			3
	29			6
	17			3
	46			4
	22		2 days chase	6
1 day chase	45			7
	61			5
	39			2
	33			3
	19			3
	31			2
	37			5
	25			4
	19			4
	25			4
	33			4
	26			3
	20		3 days chase	5
	29			1
	23			3
	32			2
	27			4
	27			3
	23			1
	26			5
3 days chase	20			3
	12			5
	10			2
	11			4
	21			3
	11			3
	13			3
	11			6
	26			5
	21			1
	26			3
	18			2
	28			4
	21			3
	24			1
7 days chase	16			5
	11			3
	11			5
	11			2
	13			4
	11			3
	8			3
	11			3
	7			6
	13		Met Ctrl	2
	11			2
	9			0
	9			0
	17			1
	18			1
	10			0
	14			1
	14			0
	11			2
	14			1
	5			1
Met Ctrl	4			1
	4
	1
	2
	1
	0
	0
	2
	2
	1
	0
