# Supplementary material for: Local and global influences on protein turnover in neurons and glia
Source: eLife. 2018 Jun 19;7:e34202. doi: 10.7554/eLife.34202 (PMC6008053; doi:10.7554/eLife.34202)
Supplement: Figure 3—source data 1. [file elife-34202-fig3-data1.xlsx]

## Sheet: LocTree
Figure 3 - Source data 1: Half-lives of proteins at different sub-cellular localizations
LocTree3 Localization	Half-life [days]	LocTree Score	Protein group ID	Uniprot Ids	Gene names	Protein names	Annotation
cytoplasm	2.7454	50	4937	P09456;Q6LCA5	Prkar1a	cAMP-dependent protein kinase type I-alpha regulatory subunit;cAMP-dependent protein kinase type I-alpha regulatory subunit, N-terminally processed	PSI-BLAST annotation based on Swiss-Prot release 2013_11
cytoplasm	3.52747	50	5525	P81377;Q3SWU5;F1M9X5;Q5BJR2	Prkar1b;Cyp4f18	cAMP-dependent protein kinase type I-beta regulatory subunit	PSI-BLAST annotation based on Swiss-Prot release 2013_11
cytoplasm	3.80889	50	4876	P04631	S100b	Protein S100-B	PSI-BLAST annotation based on Swiss-Prot release 2013_11
cytoplasm	4.20362	50	6970	Q6AYK6	Cacybp	Calcyclin-binding protein	LocTree2 annotation - de novo prediction
cytoplasm	4.35455	50	2557	Q6PDW2;D3ZPN7;D3ZZH9;D3Z9G3;P20280	LOC100360604;LOC681195;LOC100361103;Rpl21	60S ribosomal protein L21	PSI-BLAST annotation based on Swiss-Prot release 2013_11
cytoplasm	4.37636	50	7206	Q6XVN8	Map1lc3a	Microtubule-associated proteins 1A/1B light chain 3A	PSI-BLAST annotation based on Swiss-Prot release 2013_11
cytoplasm	5.28333	50	9036	B4F772	Hspa4l		PSI-BLAST annotation based on Swiss-Prot release 2013_11
cytoplasm	5.50615	50	6542	Q5XIP0	Dnajb4		PSI-BLAST annotation based on Swiss-Prot release 2013_11
cytoplasm	5.97268	50	5614	Q03114	Cdk5	Cyclin-dependent-like kinase 5	PSI-BLAST annotation based on Swiss-Prot release 2013_11
cytoplasm	7.00808	50	3853	F1LYA6;O35823	Abi2		PSI-BLAST annotation based on Swiss-Prot release 2013_11
cytoplasm	7.61626	50	5439	P62907;Q4KM60;F1LYQ7;D3Z9F6	Rpl10a;LOC680700;RGD1562962	60S ribosomal protein L10a;Ribosomal protein	PSI-BLAST annotation based on Swiss-Prot release 2013_11
cytoplasm	8.0441	50	5897	Q4KM45		UPF0687 protein C20orf27 homolog	LocTree2 annotation - de novo prediction
cytoplasm	3.871	50.5	3723	F1LRU1;Q9JIL3-2;A0A0G2K2T6;A0A0G2K4U6;Q9JIL3	Ilf3	Interleukin enhancer-binding factor 3	PSI-BLAST annotation based on Swiss-Prot release 2013_11
cytoplasm	3.48084	51	5634	Q06486;Q06486-2	Csnk1d	Casein kinase I isoform delta	PSI-BLAST annotation based on Swiss-Prot release 2013_11
cytoplasm	3.61222	51	4364	G3V7Z8	Pabpn1		PSI-BLAST annotation based on Swiss-Prot release 2013_11
cytoplasm	6.10186	51	3024	D4A249	Mblac2		LocTree2 annotation - de novo prediction
cytoplasm	6.22206	51	4448	G3V8U9;P34067	Psmb4	Proteasome subunit beta type;Proteasome subunit beta type-4	LocTree2 annotation - de novo prediction
cytoplasm	6.5298	51	5608	Q02356;A0A0G2K3U1	Ampd2	AMP deaminase 2	PSI-BLAST annotation based on Swiss-Prot release 2013_11
cytoplasm	6.53793	51	5498	P69682	Necap1	Adaptin ear-binding coat-associated protein 1	LocTree2 annotation - de novo prediction
cytoplasm	7.11483	51	5509	P70566	Tmod2	Tropomodulin-2	PSI-BLAST annotation based on Swiss-Prot release 2013_11
cytoplasm	7.72073	51	3261	D4A830	Ppa2		PSI-BLAST annotation based on Swiss-Prot release 2013_11
cytoplasm	2.56262	52	3504	E9PSK7;B0VXR4;Q761U5;Q761U4	Mapk8ip3;JSAP1		PSI-BLAST annotation based on Swiss-Prot release 2013_11
cytoplasm	3.32324	52	350	A0A0G2JW85;Q9QYJ2;F1LSI5	Rasa3	Ras GTPase-activating protein 3	PSI-BLAST annotation based on Swiss-Prot release 2013_11
cytoplasm	3.75458	52	3079	D4A3S6	Mtss1l		PSI-BLAST annotation based on Swiss-Prot release 2013_11
cytoplasm	4.20817	52	5685	Q1M168	Atcay	Caytaxin	PSI-BLAST annotation based on Swiss-Prot release 2013_11
cytoplasm	4.37126	52	615	D3ZIP3;A0A0G2K161;A0A0G2KAK2;D3ZKF7;D4A9A6;D4A6Q4	Epb4.1		PSI-BLAST annotation based on Swiss-Prot release 2013_11
cytoplasm	4.60733	52	5783	Q3SWT7	Nrbp1		PSI-BLAST annotation based on Swiss-Prot release 2013_11
cytoplasm	4.93698	52	831	A0A0G2K5K3;D3ZDB9;P86172	Nmral1	NmrA-like family domain-containing protein 1	LocTree2 annotation - de novo prediction
cytoplasm	4.94238	52	7503	Q9JJL4	Rhoq	Rho-related GTP-binding protein RhoQ	PSI-BLAST annotation based on Swiss-Prot release 2013_11
cytoplasm	5.24984	52	4112	F2Z3Q8;P52296	Kpnb1	Importin subunit beta-1	PSI-BLAST annotation based on Swiss-Prot release 2013_11
cytoplasm	6.13132	52	3437	D4ADD3	Hecw2		PSI-BLAST annotation based on Swiss-Prot release 2013_11
cytoplasm	6.18929	52	9053	D4A5R0	Ppih	Peptidyl-prolyl cis-trans isomerase	PSI-BLAST annotation based on Swiss-Prot release 2013_11
cytoplasm	7.08624	52	7061	Q6MG60	Ddah2	N(G),N(G)-dimethylarginine dimethylaminohydrolase 2	LocTree2 annotation - de novo prediction
cytoplasm	7.29449	52	4975	P11232;R4GNK3	Txn;Txn1	Thioredoxin	PSI-BLAST annotation based on Swiss-Prot release 2013_11
cytoplasm	7.95522	52	7081	Q6P3V9;P50878	Rpl4	60S ribosomal protein L4	PSI-BLAST annotation based on Swiss-Prot release 2013_11
cytoplasm	9.32358	52	681	D3ZQL7;A0A0G2K2D6	Tppp		LocTree2 annotation - de novo prediction
cytoplasm	9.45492	52	1163	A0A0H2UHH9;D4ACJ1;P62850-2;P62850-3;P62850	LOC100363469;Rps24	40S ribosomal protein S24	PSI-BLAST annotation based on Swiss-Prot release 2013_11
cytoplasm	14.7079	52	5358	P59215;Q8R4R4;Q8R4R5	Gnao1	Guanine nucleotide-binding protein G(o) subunit alpha	PSI-BLAST annotation based on Swiss-Prot release 2013_11
cytoplasm	3.79117	53	2601	D3ZQY4	Fryl		PSI-BLAST annotation based on Swiss-Prot release 2013_11
cytoplasm	4.01712	53	6592	Q62785	Pdap1	28 kDa heat- and acid-stable phosphoprotein	LocTree2 annotation - de novo prediction
cytoplasm	5.67598	53	7275	Q7TT49;A0A0G2KB58	Cdc42bpb	Serine/threonine-protein kinase MRCK beta	PSI-BLAST annotation based on Swiss-Prot release 2013_11
cytoplasm	5.72889	53	5542	P84100;Q63287;F1M5A9	Rpl19;RGD1560099;RGD1562420	60S ribosomal protein L19	PSI-BLAST annotation based on Swiss-Prot release 2013_11
cytoplasm	5.92019	53	7401	Q99MB4	Cbwd1	COBW domain-containing protein 1	LocTree2 annotation - de novo prediction
cytoplasm	6.2502	53	2761	D3ZVI9	LOC100911365		LocTree2 annotation - de novo prediction
cytoplasm	6.97032	53	5273	P48500;A0A0G2JWJ4	Tpi1	Triosephosphate isomerase	PSI-BLAST annotation based on Swiss-Prot release 2013_11
cytoplasm	9.75325	53	3176	D4A5X7	Gdap1		LocTree2 annotation - de novo prediction
cytoplasm	3.76888	54	3600	F1LNF0	Myh14		PSI-BLAST annotation based on Swiss-Prot release 2013_11
cytoplasm	4.8201	54	4789	O54783	Chkb	Choline/ethanolamine kinase	PSI-BLAST annotation based on Swiss-Prot release 2013_11
cytoplasm	5.27829	54	3031	D4A280	Pak7	Serine/threonine-protein kinase PAK 7	PSI-BLAST annotation based on Swiss-Prot release 2013_11
cytoplasm	5.30923	54	2486	D3ZLZ7;A0A0A0MXZ8	Impdh1	Inosine-5-monophosphate dehydrogenase 1;Inosine-5-monophosphate dehydrogenase	PSI-BLAST annotation based on Swiss-Prot release 2013_11
cytoplasm	5.62156	54	7019	Q6DUV1;P09216;F1LMV8;A0A0G2JXV8;Q63432	Prkce	Protein kinase C epsilon type;Protein kinase C	PSI-BLAST annotation based on Swiss-Prot release 2013_11
cytoplasm	2.07747	55	7051	Q6JE36;A0A1W2Q6A2;A0A1W2Q609;A0A1W2Q686	Ndrg1	Protein NDRG1	PSI-BLAST annotation based on Swiss-Prot release 2013_11
cytoplasm	3.59228	55	1236	F1LY19;A0A0U1RS25	Upf1		PSI-BLAST annotation based on Swiss-Prot release 2013_11
cytoplasm	4.7597	55	5787	Q3T1J1	Eif5a	Eukaryotic translation initiation factor 5A-1	PSI-BLAST annotation based on Swiss-Prot release 2013_11
cytoplasm	5.02692	55	3544	E9PU28;Q6P9U9	Impdh2	Inosine-5-monophosphate dehydrogenase 2;Inosine-5-monophosphate dehydrogenase	PSI-BLAST annotation based on Swiss-Prot release 2013_11
cytoplasm	6.24082	55	3724	F1LRV4;O88600	Hspa4	Heat shock 70 kDa protein 4	PSI-BLAST annotation based on Swiss-Prot release 2013_11
cytoplasm	6.38646	55	9206	D3ZAY7;A0A0G2K162;D3ZAY2;D3ZM69	Epb41l2		PSI-BLAST annotation based on Swiss-Prot release 2013_11
cytoplasm	7.37335	55	3107	D4A478	Ntpcr		LocTree2 annotation - de novo prediction
cytoplasm	4.02086	56	5435	Q5BJN7;P62864	LOC100360647;Fau	40S ribosomal protein S30	PSI-BLAST annotation based on Swiss-Prot release 2013_11
cytoplasm	4.09642	56	6949	Q6AYC2;J7NUQ1	Irgm	Immunity-related GTPase family M protein	LocTree2 annotation - de novo prediction
cytoplasm	6.08277	56	4340	G3V7Q6;P28075	Psmb5	Proteasome subunit beta type;Proteasome subunit beta type-5	LocTree2 annotation - de novo prediction
cytoplasm	6.13714	56	716	A0A0G2K350;D4A0E2	Napg		LocTree2 annotation - de novo prediction
cytoplasm	6.24631	56	3699	F1LRA4;Q30A71;F1LMX8;P97879;A0A140TA96;Q30A72;P97879-2	Grip1	Glutamate receptor-interacting protein 1	PSI-BLAST annotation based on Swiss-Prot release 2013_11
cytoplasm	6.45791	56	1818	B4F7A9	Csnk2a2		PSI-BLAST annotation based on Swiss-Prot release 2013_11
cytoplasm	7.25828	56	6429	Q5U3Z7	Shmt2	Serine hydroxymethyltransferase	PSI-BLAST annotation based on Swiss-Prot release 2013_11
cytoplasm	7.82105	56	159	A0A0G2JVK4;A0A0G2JSY3;P42676	Nln	Neurolysin, mitochondrial	PSI-BLAST annotation based on Swiss-Prot release 2013_11
cytoplasm	3.68567	56.5	3592	F1LN69;A0A0G2JV77;A0A0G2K382;F1LP90;Q5EB61;Q3SYQ1	Mink1;LOC303259	Misshapen-like kinase 1	PSI-BLAST annotation based on Swiss-Prot release 2013_11
cytoplasm	6.81222	56.5	7016	Q6DGG0;M0RB67	Ppid;Ppidl1	Peptidyl-prolyl cis-trans isomerase D	PSI-BLAST annotation based on Swiss-Prot release 2013_11
cytoplasm	3.21191	57	3700	F1LRB8;P18298;Q6P688;F1LZ34;A0A0G2K248;P13444	LOC100363915;Mat2a;Mat1a	S-adenosylmethionine synthase;S-adenosylmethionine synthase isoform type-2;S-adenosylmethionine synthase isoform type-1	PSI-BLAST annotation based on Swiss-Prot release 2013_11
cytoplasm	4.04985	57	442	A0A0G2JY43;G3V9W6;P30839;P11883	Aldh3a2;Aldh3a1	Aldehyde dehydrogenase;Fatty aldehyde dehydrogenase;Aldehyde dehydrogenase, dimeric NADP-preferring	PSI-BLAST annotation based on Swiss-Prot release 2013_11
cytoplasm	5.26298	57	5408	P62275	Rps29	40S ribosomal protein S29	PSI-BLAST annotation based on Swiss-Prot release 2013_11
cytoplasm	6.28731	57	7362	Q91Z79;F1LSE6	Ppfia3	Liprin-alpha-3	PSI-BLAST annotation based on Swiss-Prot release 2013_11
cytoplasm	7.31292	57	7556	Q9QYL8	Lypla2	Acyl-protein thioesterase 2	PSI-BLAST annotation based on Swiss-Prot release 2013_11
cytoplasm	7.83943	57	175	A0A0G2JT63;D3ZX82	Cyfip2		PSI-BLAST annotation based on Swiss-Prot release 2013_11
cytoplasm	7.97131	57	9086	O08875;A0A1W2Q632;Q9R1P9;Q9WVP7	Dclk1	Serine/threonine-protein kinase DCLK1	PSI-BLAST annotation based on Swiss-Prot release 2013_11
cytoplasm	8.92469	57	1720	B2RYT7	Hdhd3		LocTree2 annotation - de novo prediction
cytoplasm	7.36357	57.5	1196	A0A0H2UHU1;P61515;D4AAZ6;D4A7B1;D4A829	Rpl37a-ps1;Rpl37a;LOC679823	Putative 60S ribosomal protein L37a;60S ribosomal protein L37a	PSI-BLAST annotation based on Swiss-Prot release 2013_11
cytoplasm	2.63026	58	3514	E9PT22;Q5I0K2	Inf2		PSI-BLAST annotation based on Swiss-Prot release 2013_11
cytoplasm	3.43724	58	2938	D3ZZW1	Dock1		PSI-BLAST annotation based on Swiss-Prot release 2013_11
cytoplasm	4.27843	58	2888	D3ZYS7	G3bp1		PSI-BLAST annotation based on Swiss-Prot release 2013_11
cytoplasm	4.35811	58	4932	Q45QM8;P08753	Gnai3	Guanine nucleotide-binding protein G(k) subunit alpha	PSI-BLAST annotation based on Swiss-Prot release 2013_11
cytoplasm	5.04666	58	1714	B2RYS6	Prtfdc1		PSI-BLAST annotation based on Swiss-Prot release 2013_11
cytoplasm	8.55266	58	5223	P38983	Rpsa	40S ribosomal protein SA	PSI-BLAST annotation based on Swiss-Prot release 2013_11
cytoplasm	6.84549	58.5	4403	G3V8D6;O70277	Trim3	Tripartite motif-containing protein 3	PSI-BLAST annotation based on Swiss-Prot release 2013_11
cytoplasm	3.29891	59	9063	F1LRS2	Dock7		PSI-BLAST annotation based on Swiss-Prot release 2013_11
cytoplasm	5.72651	59	5070	P19139	Csnk2a1	Casein kinase II subunit alpha	PSI-BLAST annotation based on Swiss-Prot release 2013_11
cytoplasm	6.14418	59	1405	B0BMY7	Twf2		PSI-BLAST annotation based on Swiss-Prot release 2013_11
cytoplasm	9.19297	59	651	A0A0G2K1Q9;Q9JMB3;A3E0T0	Epb41l3		PSI-BLAST annotation based on Swiss-Prot release 2013_11
cytoplasm	2.83234	59.5	6985	Q6AYR2;D4ACZ5	Ndrg3	Protein NDRG3	PSI-BLAST annotation based on Swiss-Prot release 2013_11
cytoplasm	8.46196	59.5	1183	A0A0H2UHQ8;P04644;D3ZFA8;D3ZHU9;D3ZKG6;M0R8M8;F1M5B1;D3ZM01	Rps17;LOC100364909;LOC100361180;RGD1559955;LOC100365961;LOC102554167;RGD1562381	40S ribosomal protein S17	PSI-BLAST annotation based on Swiss-Prot release 2013_11
cytoplasm	3.62839	60	559	A0A0G2K0B4;A0A0G2K8P3;Q62940	Nedd4	E3 ubiquitin-protein ligase NEDD4	PSI-BLAST annotation based on Swiss-Prot release 2013_11
cytoplasm	4.6254	60	7634	Q9Z254	Gipc1	PDZ domain-containing protein GIPC1	LocTree2 annotation - de novo prediction
cytoplasm	4.84503	60	510	A0A0G2JZH0;D3ZJ77	Cab39		PSI-BLAST annotation based on Swiss-Prot release 2013_11
cytoplasm	6.36269	60	5036	P15791;P15791-2;P15791-6;P15791-5;P15791-3;P15791-4;P15791-7	Camk2d	Calcium/calmodulin-dependent protein kinase type II subunit delta	PSI-BLAST annotation based on Swiss-Prot release 2013_11
cytoplasm	6.57268	60	5484	P63319	Prkcg	Protein kinase C gamma type	PSI-BLAST annotation based on Swiss-Prot release 2013_11
cytoplasm	3.8063	61	5759	Q3KRD8;A0A0G2K110	Eif6	Eukaryotic translation initiation factor 6	LocTree2 annotation - de novo prediction
cytoplasm	4.15576	61	5995	Q4V8K5	Brox	BRO1 domain-containing protein BROX	LocTree2 annotation - de novo prediction
cytoplasm	4.26895	61	7301	Q8CFN2	Cdc42	Cell division control protein 42 homolog	PSI-BLAST annotation based on Swiss-Prot release 2013_11
cytoplasm	4.61087	61	3738	F1LSG0;O08816	Wasl	Neural Wiskott-Aldrich syndrome protein	PSI-BLAST annotation based on Swiss-Prot release 2013_11
cytoplasm	4.72819	61	4883	Q45QN0;P04897;Q5EEY4;Q5EEY3	Gnai2	Guanine nucleotide-binding protein G(i) subunit alpha-2	PSI-BLAST annotation based on Swiss-Prot release 2013_11
cytoplasm	7.14026	61	6068	Q5BJT9	Ckmt1b		PSI-BLAST annotation based on Swiss-Prot release 2013_11
cytoplasm	8.49033	61	1758	B2RZ72	Arpc4		PSI-BLAST annotation based on Swiss-Prot release 2013_11
cytoplasm	8.74054	61	4971	P10824	Gnai1	Guanine nucleotide-binding protein G(i) subunit alpha-1	PSI-BLAST annotation based on Swiss-Prot release 2013_11
cytoplasm	13.088	61	7363	Q91ZN1	Coro1a	Coronin-1A	PSI-BLAST annotation based on Swiss-Prot release 2013_11
cytoplasm	7.71646	61.5	5277	P49242;M0R6L4	Rps3a;LOC100365839	40S ribosomal protein S3a;40S ribosomal protein S3b	PSI-BLAST annotation based on Swiss-Prot release 2013_11
cytoplasm	4.53263	62	5747	Q3B8Q2	Eif4a3	Eukaryotic initiation factor 4A-III;Eukaryotic initiation factor 4A-III, N-terminally processed	PSI-BLAST annotation based on Swiss-Prot release 2013_11
cytoplasm	4.95741	62	7614	Q9Z0V5	Prdx4	Peroxiredoxin-4	PSI-BLAST annotation based on Swiss-Prot release 2013_11
cytoplasm	6.16006	62	4056	F1M9C9;Q5EB72	Hars2		PSI-BLAST annotation based on Swiss-Prot release 2013_11
cytoplasm	6.36225	62	2158	D3ZCA0	Prosc		LocTree2 annotation - de novo prediction
cytoplasm	6.64394	62	4977	P11275;F1LZG4;A0A0G2JUV8	Camk2a	Calcium/calmodulin-dependent protein kinase type II subunit alpha	PSI-BLAST annotation based on Swiss-Prot release 2013_11
cytoplasm	6.73016	62	5406	P62260	Ywhae	14-3-3 protein epsilon	PSI-BLAST annotation based on Swiss-Prot release 2013_11
cytoplasm	7.1545	62	1724	B2RYU2;P23358;A0A140TAC5;M0R4B6;D3ZJE2;D4A8N3	Rpl12;Rpl12-ps1;RGD1563956	60S ribosomal protein L12	PSI-BLAST annotation based on Swiss-Prot release 2013_11
cytoplasm	7.60724	62	7258	Q7TPB1	Cct4	T-complex protein 1 subunit delta	PSI-BLAST annotation based on Swiss-Prot release 2013_11
cytoplasm	7.85713	62	6642	Q63362	Ndufa5	NADH dehydrogenase [ubiquinone] 1 alpha subcomplex subunit 5	LocTree2 annotation - de novo prediction
cytoplasm	8.14245	62	906	D3Z8D7;A0A0G2K743;P62856;D3ZJ54;A0A0G2JY64;A0A0G2JVP7	LOC100361854;Rps26;RGD1565117	40S ribosomal protein S26	PSI-BLAST annotation based on Swiss-Prot release 2013_11
cytoplasm	5.79104	62.5	7150	Q6PDV7;D4A1P2	Rpl10;Rpl10l	60S ribosomal protein L10	PSI-BLAST annotation based on Swiss-Prot release 2013_11
cytoplasm	8.17416	62.5	7217	Q71TY3;M0RA26	Rps27;LOC100362987	40S ribosomal protein S27	PSI-BLAST annotation based on Swiss-Prot release 2013_11
cytoplasm	4.08336	63	4934	P09117;A0A0G2K3Q6;Q6PCU3;A0A0G2QC57	Aldoc	Fructose-bisphosphate aldolase C;Fructose-bisphosphate aldolase	PSI-BLAST annotation based on Swiss-Prot release 2013_11
cytoplasm	4.82786	63	5125	P24051	Rps27l	40S ribosomal protein S27-like	PSI-BLAST annotation based on Swiss-Prot release 2013_11
cytoplasm	4.87165	63	4886	P05065	Aldoa	Fructose-bisphosphate aldolase A	PSI-BLAST annotation based on Swiss-Prot release 2013_11
cytoplasm	4.98468	63	6778	Q66H91	Git2		PSI-BLAST annotation based on Swiss-Prot release 2013_11
cytoplasm	5.71331	63	6046	Q587K3	Tbc1d10a		PSI-BLAST annotation based on Swiss-Prot release 2013_11
cytoplasm	7.66653	63	6173	Q5I0D5	Lhpp	Phospholysine phosphohistidine inorganic pyrophosphate phosphatase	LocTree2 annotation - de novo prediction
cytoplasm	8.00246	63	4029	F1M8H6;Q3MID5;Q5I6B8	Pip5k1c	Phosphatidylinositol 4-phosphate 5-kinase type-1 gamma	PSI-BLAST annotation based on Swiss-Prot release 2013_11
cytoplasm	12.2909	63	5374	P60892	Prps1	Ribose-phosphate pyrophosphokinase 1	PSI-BLAST annotation based on Swiss-Prot release 2013_11
cytoplasm	6.446	63.5	4017	F1M863;Q91Z80;Q562A3	Ppfia4	Liprin-alpha-4	PSI-BLAST annotation based on Swiss-Prot release 2013_11
cytoplasm	8.03408	63.5	7420	Q99PD4;D3ZXP7;A0A096MJQ1	Arpc1a	Actin-related protein 2/3 complex subunit 1A	PSI-BLAST annotation based on Swiss-Prot release 2013_11
cytoplasm	4.55166	64	5128	P24368	Ppib	Peptidyl-prolyl cis-trans isomerase B	PSI-BLAST annotation based on Swiss-Prot release 2013_11
cytoplasm	5.22512	64	7384	R9PXT4;Q924I2;A0A0G2JYP2;A0A0G2JVZ8;D3ZXB1	Map4k3;Map4k2	Mitogen-activated protein kinase kinase kinase kinase;Mitogen-activated protein kinase kinase kinase kinase 3	PSI-BLAST annotation based on Swiss-Prot release 2013_11
cytoplasm	5.26241	64	1210	A0A0H2UI10;Q8VIJ5;Q8VIJ5-3;Q8VIJ5-2	Mgea5	Protein O-GlcNAcase	LocTree2 annotation - de novo prediction
cytoplasm	5.57323	64	5496	P68403-2;A0A0G2K5Q0;F1LS42;P68403;F1LS36;Q6LDV0	Prkcb	Protein kinase C beta type;Protein kinase C	PSI-BLAST annotation based on Swiss-Prot release 2013_11
cytoplasm	5.80288	64	1907	B5DFC4;P05696;F1M2P8;F1LS98	Prkca	Protein kinase C;Protein kinase C alpha type	PSI-BLAST annotation based on Swiss-Prot release 2013_11
cytoplasm	6.07167	64	403	A0A0G2JXC3;P05765;D3ZRI8;D3ZSE0	Rps21;LOC100360154;LOC100363012	40S ribosomal protein S21	PSI-BLAST annotation based on Swiss-Prot release 2013_11
cytoplasm	7.47708	64	4989	P11730;P11730-3;P11730-2	Camk2g	Calcium/calmodulin-dependent protein kinase type II subunit gamma	PSI-BLAST annotation based on Swiss-Prot release 2013_11
cytoplasm	14.0187	64	1228	B5DFG5;A0A0U1RRT8;A0A0U1RRW2;A0A0U1RRQ5	Sep6		PSI-BLAST annotation based on Swiss-Prot release 2013_11
cytoplasm	4.82295	65	34	A0A096MJM1;Q32PX6;A0A096MK75	Rhog		PSI-BLAST annotation based on Swiss-Prot release 2013_11
cytoplasm	6.08068	65	4513	G3V9P0;Q9WTV5	Psmd9	26S proteasome non-ATPase regulatory subunit 9	LocTree2 annotation - de novo prediction
cytoplasm	6.8675	65	4020	F1M8A4	Ppfia2		PSI-BLAST annotation based on Swiss-Prot release 2013_11
cytoplasm	7.13359	65	949	A0A0G2K7W6;P18445;D4AAY6;D3ZI60;D3ZG03;D3ZF07	Rpl27a;RGD1559972;RGD1561984;RGD1565415;RGD1562402	60S ribosomal protein L27a	LocTree2 annotation - de novo prediction
cytoplasm	7.9573	65	5409	P62282;Q6PDV9;D3ZYK5	Rps11;RGD1563352	40S ribosomal protein S11	PSI-BLAST annotation based on Swiss-Prot release 2013_11
cytoplasm	7.64915	65.5	3785	F1LUE2;G3V9G3;F1LNI8;P08413;Q63094	Camk2g;Camk2b	Calcium/calmodulin-dependent protein kinase type II subunit beta	PSI-BLAST annotation based on Swiss-Prot release 2013_11
cytoplasm	12.37	65.5	3736	F1LSD5;A0A0G2JXV6;Q9JLS3-2;A0A0G2K1M0;Q9JLS3	Taok2	Serine/threonine-protein kinase TAO2	PSI-BLAST annotation based on Swiss-Prot release 2013_11
cytoplasm	2.76531	66	735	A0A0G2K3J4;F1LNS0;P0C6C0	Sphkap	A-kinase anchor protein SPHKAP	PSI-BLAST annotation based on Swiss-Prot release 2013_11
cytoplasm	3.75356	66	3411	D4ACM1	Elp3		PSI-BLAST annotation based on Swiss-Prot release 2013_11
cytoplasm	4.18725	66	7284	Q80WE1-2;Q80WE1;A0A0G2JZV8;A0A067XNH0;A0A067XMV0;A0A067XMK2	Fmr1	Fragile X mental retardation protein 1 homolog	PSI-BLAST annotation based on Swiss-Prot release 2013_11
cytoplasm	4.45734	66	2042	D3Z955	Pgm2l1		LocTree2 annotation - de novo prediction
cytoplasm	5.65631	66	626	A0A0G2K1B4;A1L127;Q62739	Rab3ip	Rab-3A-interacting protein	LocTree2 annotation - de novo prediction
cytoplasm	6.06723	66	4486	Q5EBB0;G3V9A3;Q68FS0	LOC298795;Sfn		PSI-BLAST annotation based on Swiss-Prot release 2013_11
cytoplasm	6.70797	66	3856	F1LYI5;P25886;A0A0G2QC62;M0R665;D4A888	RGD1564138;Rpl29;LOC686807;RGD1563579	60S ribosomal protein L29	PSI-BLAST annotation based on Swiss-Prot release 2013_11
cytoplasm	9.27323	66	3568	F1LMH0;Q9WU34;Q9WU34-2;Q9WU34-3	Sep3	Neuronal-specific septin-3	PSI-BLAST annotation based on Swiss-Prot release 2013_11
cytoplasm	4.32336	66.5	927	A0A0G2K7G7;G3V9Z6;B0BNF1;A0A0G2JVY6	Sep8	Septin-8	PSI-BLAST annotation based on Swiss-Prot release 2013_11
cytoplasm	5.43019	66.5	5434	P62859;A0A0A0MY14;F1M168	Rps28;LOC100359503;LOC100360689	40S ribosomal protein S28	PSI-BLAST annotation based on Swiss-Prot release 2013_11
cytoplasm	5.8521	66.5	7432	Q9EPH8;A0A0G2JZS2;B5DF80;D4A5H0;D3ZAS7	Pabpc1;Pabpc6;Pabpc5;Pabpc1l	Polyadenylate-binding protein 1;Polyadenylate-binding protein	PSI-BLAST annotation based on Swiss-Prot release 2013_11
cytoplasm	6.64608	66.5	5433	P62845;Q6TPJ7;D3ZAK6	Rps15;Rps15-ps2	40S ribosomal protein S15	PSI-BLAST annotation based on Swiss-Prot release 2013_11
cytoplasm	4.08765	67	6339	Q5RKI1;A0A0G2K8B7;O08772	Eif4a2	Eukaryotic initiation factor 4A-II;Eukaryotic initiation factor 4A-II, N-terminally processed	PSI-BLAST annotation based on Swiss-Prot release 2013_11
cytoplasm	4.15668	67	5142	P27139	Ca2	Carbonic anhydrase 2	PSI-BLAST annotation based on Swiss-Prot release 2013_11
cytoplasm	4.58348	67	7080	Q6P3V8;Q812C4	Eif4a1		PSI-BLAST annotation based on Swiss-Prot release 2013_11
cytoplasm	5.15386	67	3757	F1LSW6;P0C644	Ppip5k1	Inositol hexakisphosphate and diphosphoinositol-pentakisphosphate kinase 1	PSI-BLAST annotation based on Swiss-Prot release 2013_11
cytoplasm	6.51435	67	4485	G3V997;Q9ESI7	Dcx	Neuronal migration protein doublecortin	PSI-BLAST annotation based on Swiss-Prot release 2013_11
cytoplasm	7.26076	67	7104	Q6P6V0	Gpi	Glucose-6-phosphate isomerase	PSI-BLAST annotation based on Swiss-Prot release 2013_11
cytoplasm	4.38397	68	3222	D4A772	Dtna		PSI-BLAST annotation based on Swiss-Prot release 2013_11
cytoplasm	8.70776	68	5103	P21531;A0A0U1RRY5	Rpl3	60S ribosomal protein L3	PSI-BLAST annotation based on Swiss-Prot release 2013_11
cytoplasm	9.68172	68	4969	P10760;Q6P743	Ahcy	Adenosylhomocysteinase	PSI-BLAST annotation based on Swiss-Prot release 2013_11
cytoplasm	7.3133	68.5	1501	Q5XFV9;B0K038;Q6P3E1;P62250;M0R8S7	Rps16;LOC102548369	40S ribosomal protein S16	PSI-BLAST annotation based on Swiss-Prot release 2013_11
cytoplasm	8.22012	69	4174	G3V624;B2RYG0	Coro1c	Coronin	PSI-BLAST annotation based on Swiss-Prot release 2013_11
cytoplasm	8.82168	69	5407	P62268;D4A9Q3;F1LTW8	Rps23;RGD1563570;RGD1563705	40S ribosomal protein S23	PSI-BLAST annotation based on Swiss-Prot release 2013_11
cytoplasm	8.95757	69	2285	D3ZFS7;B2RYW5	Lyplal1		PSI-BLAST annotation based on Swiss-Prot release 2013_11
cytoplasm	9.43941	69	1794	B3GNI6-2;A0A0G2JUL7;B3GNI6-3;B3GNI6	Sep11	Septin-11	PSI-BLAST annotation based on Swiss-Prot release 2013_11
cytoplasm	3.70966	70	4238	G3V6P7;Q62812;Q62704	LOC100911597;Myh9	Myosin-9	PSI-BLAST annotation based on Swiss-Prot release 2013_11
cytoplasm	4.48326	70	1274	A0A173DW29;G3V792;Q63100-3;Q63100;A0A173DW30;Q63100-4;A0A173DW41	Dync1i1	Cytoplasmic dynein 1 intermediate chain 1	PSI-BLAST annotation based on Swiss-Prot release 2013_11
cytoplasm	4.78596	70	1614	B2GUZ7	Tbcc		PSI-BLAST annotation based on Swiss-Prot release 2013_11
cytoplasm	6.99704	70	6648	Q63430	Csdc2	Cold shock domain-containing protein C2	PSI-BLAST annotation based on Swiss-Prot release 2013_11
cytoplasm	7.62887	70	5404	P62246;D3ZLL8;D3ZZC7;A0A0G2K6I0;D3ZS61;A0A0G2K2F6;M0R8U6;A0A0G2JYA6	Rps15a;LOC691716;Rps15al2;LOC100364191	40S ribosomal protein S15a	PSI-BLAST annotation based on Swiss-Prot release 2013_11
cytoplasm	6.33699	70.5	4163	F8WFM2;P85969	Napb	Beta-soluble NSF attachment protein	LocTree2 annotation - de novo prediction
cytoplasm	2.21336	71	5323	P53812;P53812-2;D3ZCD4	Pitpnb	Phosphatidylinositol transfer protein beta isoform	PSI-BLAST annotation based on Swiss-Prot release 2013_11
cytoplasm	3.04373	71	9254	A0A140TAE0;Q62667	Mvp	Major vault protein	LocTree2 annotation - de novo prediction
cytoplasm	3.14267	71	656	A0A0G2K1U9;M0R686	Irgq		LocTree2 annotation - de novo prediction
cytoplasm	3.24728	71	4224	G3V6L4;A0A0G2K070	Kif5c	Kinesin-like protein	PSI-BLAST annotation based on Swiss-Prot release 2013_11
cytoplasm	7.00289	71	5916	Q4QQS7	Umps		LocTree2 annotation - de novo prediction
cytoplasm	7.92259	71	5631	Q05982	Nme1	Nucleoside diphosphate kinase A	PSI-BLAST annotation based on Swiss-Prot release 2013_11
cytoplasm	12.3565	71	3613	F1LNT0;Q62951	Dpysl4	Dihydropyrimidinase-related protein 4	PSI-BLAST annotation based on Swiss-Prot release 2013_11
cytoplasm	2.62223	72	749	D3ZKL3;A0A0G2K3Y6	Cpeb4		PSI-BLAST annotation based on Swiss-Prot release 2013_11
cytoplasm	3.5783	72	1313	A0JPL2;P97633;D3ZRE3;P97633-2	Csnk1a1	Casein kinase I isoform alpha	PSI-BLAST annotation based on Swiss-Prot release 2013_11
cytoplasm	4.22262	72	5483	P63312;CON__P21752	Tmsb10	Thymosin beta-10	PSI-BLAST annotation based on Swiss-Prot release 2013_11
cytoplasm	4.27015	72	7381	Q923V4	Fbxo6	F-box only protein 6	PSI-BLAST annotation based on Swiss-Prot release 2013_11
cytoplasm	6.20644	72	6689	Q63716;A0A0G2K3Z9	Prdx1	Peroxiredoxin-1	PSI-BLAST annotation based on Swiss-Prot release 2013_11
cytoplasm	7.15616	72	4830	O88506;A0A0G2K007	Stk39	STE20/SPS1-related proline-alanine-rich protein kinase	PSI-BLAST annotation based on Swiss-Prot release 2013_11
cytoplasm	8.69195	72	5086	P19804	Nme2	Nucleoside diphosphate kinase B	PSI-BLAST annotation based on Swiss-Prot release 2013_11
cytoplasm	8.1755	73.5	5051	P17256;M0R5W4	Mvk	Mevalonate kinase	PSI-BLAST annotation based on Swiss-Prot release 2013_11
cytoplasm	2.57504	74.5	5168	P31000;G3V8C3;Q496Z5;F1M7P4;P21807	Vim;Prph	Vimentin;Peripherin	PSI-BLAST annotation based on Swiss-Prot release 2013_11
cytoplasm	4.57806	75	7003	Q6AYU5	Pcbp2		PSI-BLAST annotation based on Swiss-Prot release 2013_11
cytoplasm	7.20106	75	414	A0A0H2UHS3;A0A0G2JXH2;Q5PPN7	Ccdc51	Coiled-coil domain-containing protein 51	LocTree2 annotation - de novo prediction
cytoplasm	7.32391	75	1487	B0K010	Txndc17		PSI-BLAST annotation based on Swiss-Prot release 2013_11
cytoplasm	2.47303	76	6205	Q5M7W5;Q5M7W5-2	Map4	Microtubule-associated protein 4	PSI-BLAST annotation based on Swiss-Prot release 2013_11
cytoplasm	4.89996	76	5487	P63331;A0A0G2JYA4	Ppp2ca	Serine/threonine-protein phosphatase 2A catalytic subunit alpha isoform	PSI-BLAST annotation based on Swiss-Prot release 2013_11
cytoplasm	5.39588	76	3981	F1M6T6;A0A0G2JV49	Ppp6r2		PSI-BLAST annotation based on Swiss-Prot release 2013_11
cytoplasm	7.47356	76	5010	Q6PDV6;P13471;F1MA00;D4A290	Rps14;LOC100911847	40S ribosomal protein S14	PSI-BLAST annotation based on Swiss-Prot release 2013_11
cytoplasm	3.221	77	5534	Q56R20;P83953	Kpna1	Importin subunit alpha;Importin subunit alpha-5;Importin subunit alpha-5, N-terminally processed	PSI-BLAST annotation based on Swiss-Prot release 2013_11
cytoplasm	4.38113	77	5337	P54921	Napa	Alpha-soluble NSF attachment protein	LocTree2 annotation - de novo prediction
cytoplasm	4.9475	77	2256	D3ZF11	Lamtor5		LocTree2 annotation - de novo prediction
cytoplasm	6.30685	77	2537	D3ZP47	Phpt1		PSI-BLAST annotation based on Swiss-Prot release 2013_11
cytoplasm	5.86865	78	7443	Q9EQS0	Taldo1	Transaldolase	LocTree2 annotation - de novo prediction
cytoplasm	6.00316	78	7303	Q8CG45;A0A0G2K3V2;A0A0A0MXY9	Akr7a2	Aflatoxin B1 aldehyde reductase member 2	PSI-BLAST annotation based on Swiss-Prot release 2013_11
cytoplasm	9.11889	78	6995	Q6AYT0	Cryz	Quinone oxidoreductase	PSI-BLAST annotation based on Swiss-Prot release 2013_11
cytoplasm	10.8146	78	5214	P37377;P37377-2	Snca	Alpha-synuclein	PSI-BLAST annotation based on Swiss-Prot release 2013_11
cytoplasm	6.09797	79	5188	P35213-2;P35213	Ywhab	14-3-3 protein beta/alpha;14-3-3 protein beta/alpha, N-terminally processed	PSI-BLAST annotation based on Swiss-Prot release 2013_11
cytoplasm	6.19709	79	7130	Q6P9U0	Serpinb6		PSI-BLAST annotation based on Swiss-Prot release 2013_11
cytoplasm	6.99094	79	5890	Q4KLZ3	Dazap1		PSI-BLAST annotation based on Swiss-Prot release 2013_11
cytoplasm	3.23265	80	5588	P97888;A0A0G2JWY9;A0A0G2K5X0	Ppp2r2c	Serine/threonine-protein phosphatase 2A 55 kDa regulatory subunit B gamma isoform	PSI-BLAST annotation based on Swiss-Prot release 2013_11
cytoplasm	3.3183	80	3967	F1M5W8;M0R484	Afap1l2		PSI-BLAST annotation based on Swiss-Prot release 2013_11
cytoplasm	3.811	80	4525	G3V9W0;Q99MJ7	Cetn2		PSI-BLAST annotation based on Swiss-Prot release 2013_11
cytoplasm	4.46744	80	6818	Q66X93;D4A8Y5	Snd1	Staphylococcal nuclease domain-containing protein 1	PSI-BLAST annotation based on Swiss-Prot release 2013_11
cytoplasm	4.44862	81	711	D3ZET9;A0A0G2K315;Q91Y79	Cep170		PSI-BLAST annotation based on Swiss-Prot release 2013_11
cytoplasm	4.86023	81	163	E9PSS2;B9TSW3;A0A0G2JSZ9;Q9JK72	Ccs;CCS	Superoxide dismutase [Cu-Zn];Copper chaperone for superoxide dismutase	PSI-BLAST annotation based on Swiss-Prot release 2013_11
cytoplasm	5.51832	81	5024	P14659;A0A0G2JUT0	Hspa2	Heat shock-related 70 kDa protein 2	PSI-BLAST annotation based on Swiss-Prot release 2013_11
cytoplasm	6.84317	81	616	A0A0G2K167;Q4G069	Rmdn1	Regulator of microtubule dynamics protein 1	PSI-BLAST annotation based on Swiss-Prot release 2013_11
cytoplasm	11.1789	81	6453	Q5XI22;Q7TP61;F1LS48;A0A0G2JUB4;D3ZKB6;A0A096MJY8	Acat2;RGD1562948	Acetyl-CoA acetyltransferase, cytosolic	PSI-BLAST annotation based on Swiss-Prot release 2013_11
cytoplasm	3.3722	83	5456	P63018;D4A4S3;M0RCB1;F1LZI1	Hspa8;LOC102549957;LOC680121	Heat shock cognate 71 kDa protein	PSI-BLAST annotation based on Swiss-Prot release 2013_11
cytoplasm	4.18079	83	3628	F1LPA3;Q76M68	Iqsec3	IQ motif and SEC7 domain-containing protein 3	PSI-BLAST annotation based on Swiss-Prot release 2013_11
cytoplasm	4.68414	83	3885	F1M0U5	Nbas		PSI-BLAST annotation based on Swiss-Prot release 2013_11
cytoplasm	5.22107	83	5529	P82995;Q6B437	Hsp90aa1	Heat shock protein HSP 90-alpha	PSI-BLAST annotation based on Swiss-Prot release 2013_11
cytoplasm	6.99327	83	4603	M0R7F3;A0A0U1RRZ0;A0A0U1RRY0	Wasf3		PSI-BLAST annotation based on Swiss-Prot release 2013_11
cytoplasm	2.7798	84	3183	D4A644	Map7d1		PSI-BLAST annotation based on Swiss-Prot release 2013_11
cytoplasm	3.58132	84	5767	Q3KRF2;Q9Z1A6;Q6P513	Hdlbp	Vigilin	PSI-BLAST annotation based on Swiss-Prot release 2013_11
cytoplasm	3.71583	84	2818	D3ZWS6	Naa30		PSI-BLAST annotation based on Swiss-Prot release 2013_11
cytoplasm	4.87718	84	6895	Q6AXX6	Fam213a	Redox-regulatory protein FAM213A	PSI-BLAST annotation based on Swiss-Prot release 2013_11
cytoplasm	6.66185	84	4756	O35353;Q45QL2;A0A0G2K8M9;D4A752	Gnb4	Guanine nucleotide-binding protein subunit beta-4	PSI-BLAST annotation based on Swiss-Prot release 2013_11
cytoplasm	6.91758	84	5286	P50399	Gdi2	Rab GDP dissociation inhibitor beta	PSI-BLAST annotation based on Swiss-Prot release 2013_11
cytoplasm	3.52418	84.5	9224	G8EXB7;D3ZHK8;A0A0G2JY45;G8EXB8;A0A0G2K520;D4AD99	Cpeb2;Cpeb3		PSI-BLAST annotation based on Swiss-Prot release 2013_11
cytoplasm	7.49965	85	6855	Q68FX1	Mpi	Mannose-6-phosphate isomerase	PSI-BLAST annotation based on Swiss-Prot release 2013_11
cytoplasm	10.6494	85	7560	Q9QYU4;A0A0G2K568	Crym	Ketimine reductase mu-crystallin	PSI-BLAST annotation based on Swiss-Prot release 2013_11
cytoplasm	15.7134	85	4572	M0R5T4	Rac3		PSI-BLAST annotation based on Swiss-Prot release 2013_11
cytoplasm	5.52513	85.5	434	F1LQ45;A0A0G2JXY9;Q505I9;Q9Z1Z3	Epn2	Epsin-2	PSI-BLAST annotation based on Swiss-Prot release 2013_11
cytoplasm	6.259	85.5	9255	D4ABN3;Q62910-2;Q62910-5;Q62910;Q62910-4;Q62910-3;Q62910-6	Synj1	Synaptojanin-1	PSI-BLAST annotation based on Swiss-Prot release 2013_11
cytoplasm	2.97702	86	4545	M0R3M4;D4A054	Ranbp2		PSI-BLAST annotation based on Swiss-Prot release 2013_11
cytoplasm	3.27177	86	5400	P62142;Q63682	Ppp1cb	Serine/threonine-protein phosphatase PP1-beta catalytic subunit	PSI-BLAST annotation based on Swiss-Prot release 2013_11
cytoplasm	5.219	86	9006	A0A0G2JV72;A0A0G2K739;P61078;F1M5C9;P70711	Ube2d3;Ube2d2;Ube2d2b	Ubiquitin-conjugating enzyme E2 D3;Ubiquitin-conjugating enzyme E2 D2B	PSI-BLAST annotation based on Swiss-Prot release 2013_11
cytoplasm	8.89125	86	5813	Q497B0	Nit2	Omega-amidase NIT2	PSI-BLAST annotation based on Swiss-Prot release 2013_11
cytoplasm	4.27864	87	2624	D3ZRN5	Trove2		PSI-BLAST annotation based on Swiss-Prot release 2013_11
cytoplasm	4.8833	87	9207	A0A0G2JV72;A0A0G2K739;P61078;F1M5C9;D3ZDK2	Ube2d3;Ube2d2;Ube2d1	Ubiquitin-conjugating enzyme E2 D3;Ubiquitin-conjugating enzyme E2 D1	PSI-BLAST annotation based on Swiss-Prot release 2013_11
cytoplasm	5.06282	87	5210	P36876	Ppp2r2a	Serine/threonine-protein phosphatase 2A 55 kDa regulatory subunit B alpha isoform	PSI-BLAST annotation based on Swiss-Prot release 2013_11
cytoplasm	6.17157	87	6931	Q6AY84	Scrn1	Secernin-1	PSI-BLAST annotation based on Swiss-Prot release 2013_11
cytoplasm	2.55024	88	396	D3ZZ32;A0A0G2JX67;Q5HZA6;Q5HZA6-2	Prepl	Prolyl endopeptidase-like	PSI-BLAST annotation based on Swiss-Prot release 2013_11
cytoplasm	4.21738	88	3687	F1LR10	Lima1		PSI-BLAST annotation based on Swiss-Prot release 2013_11
cytoplasm	6.33207	88	6838	Q68FS4-2;Q68FS4	Lap3	Cytosol aminopeptidase	PSI-BLAST annotation based on Swiss-Prot release 2013_11
cytoplasm	6.7812	88	4911	P07323	Eno2	Gamma-enolase	PSI-BLAST annotation based on Swiss-Prot release 2013_11
cytoplasm	7.01759	88	1696	B2RYN3	Eef1e1		LocTree2 annotation - de novo prediction
cytoplasm	7.21143	88	7161	Q6Q0N1	Cndp2	Cytosolic non-specific dipeptidase	PSI-BLAST annotation based on Swiss-Prot release 2013_11
cytoplasm	8.11768	88	6993	Q6AYS7;Q6PTT0	Acy1a;Acy1b	Aminoacylase-1A;Aminoacylase-1B	PSI-BLAST annotation based on Swiss-Prot release 2013_11
cytoplasm	8.90985	88	2653	D3ZSY8	Tbc1d10b		PSI-BLAST annotation based on Swiss-Prot release 2013_11
cytoplasm	10.5264	88	5328	P54311;Q45QL8	Gnb1;Gnb4	Guanine nucleotide-binding protein G(I)/G(S)/G(T) subunit beta-1	PSI-BLAST annotation based on Swiss-Prot release 2013_11
cytoplasm	3.26255	89	4169	G3V614;Q4G074	LOC606294;Kbp	KIF1-binding protein	PSI-BLAST annotation based on Swiss-Prot release 2013_11
cytoplasm	3.71339	89	5262	P47819	Gfap	Glial fibrillary acidic protein	PSI-BLAST annotation based on Swiss-Prot release 2013_11
cytoplasm	3.91755	89	1704	B2RYP8	Tubgcp2		PSI-BLAST annotation based on Swiss-Prot release 2013_11
cytoplasm	4.04315	89	2657	D3ZT03;A0A0U1RRY8;A0A0U1RRS6	Upf2		PSI-BLAST annotation based on Swiss-Prot release 2013_11
cytoplasm	4.93054	89	7607	Q9WVI4;Q8CH90;Q8R5L4	Gucy1a2	Guanylate cyclase soluble subunit alpha-2	PSI-BLAST annotation based on Swiss-Prot release 2013_11
cytoplasm	5.04695	89	6353	Q5U1Y4	Akr1e2	1,5-anhydro-D-fructose reductase	PSI-BLAST annotation based on Swiss-Prot release 2013_11
cytoplasm	5.6104	89	306	G3V6Z3;A0A0G2JVI5;Q8VH46	Afap1	Actin filament-associated protein 1	PSI-BLAST annotation based on Swiss-Prot release 2013_11
cytoplasm	6.32927	89	4631	M0R970			PSI-BLAST annotation based on Swiss-Prot release 2013_11
cytoplasm	7.13432	89	5473	P63102;A0A0G2JV65	Ywhaz	14-3-3 protein zeta/delta	PSI-BLAST annotation based on Swiss-Prot release 2013_11
cytoplasm	3.10205	89.5	4321	G3V7I8;O08815	Slk	STE20-like serine/threonine-protein kinase	PSI-BLAST annotation based on Swiss-Prot release 2013_11
cytoplasm	4.62437	90	5185	P34058;A0A0G2K793	Hsp90ab1	Heat shock protein HSP 90-beta	PSI-BLAST annotation based on Swiss-Prot release 2013_11
cytoplasm	5.3362	90	1050	A0A0G2K9Q3;Q6QI44	Naa25	N-alpha-acetyltransferase 25, NatB auxiliary subunit	PSI-BLAST annotation based on Swiss-Prot release 2013_11
cytoplasm	5.5699	90	3491	D4AEH9	Agl		PSI-BLAST annotation based on Swiss-Prot release 2013_11
cytoplasm	6.00975	90	2715	D3ZUI1	Apip		PSI-BLAST annotation based on Swiss-Prot release 2013_11
cytoplasm	8.07144	90	5224	P39069;A0A0G2K7Q6;M0RC66	Ak1	Adenylate kinase isoenzyme 1	PSI-BLAST annotation based on Swiss-Prot release 2013_11
cytoplasm	8.59481	90	2788	D3ZW55	Itpa	Inosine triphosphate pyrophosphatase	PSI-BLAST annotation based on Swiss-Prot release 2013_11
cytoplasm	8.72129	90	7175	Q6RUV5;A0A0G2K0X4	Rac1	Ras-related C3 botulinum toxin substrate 1	PSI-BLAST annotation based on Swiss-Prot release 2013_11
cytoplasm	7.31801	90.5	4568	Q5BJ93;M0R5J4;P04764;Q5EB49;A0A0G2K4Y2	Eno1	Alpha-enolase	PSI-BLAST annotation based on Swiss-Prot release 2013_11
cytoplasm	4.86923	91	6769	Q66H61	RGD1562301		PSI-BLAST annotation based on Swiss-Prot release 2013_11
cytoplasm	5.08957	91	6910	Q6AY23	Pycr2	Pyrroline-5-carboxylate reductase 2	PSI-BLAST annotation based on Swiss-Prot release 2013_11
cytoplasm	5.29964	91	4598	M0R781	Dpp9		PSI-BLAST annotation based on Swiss-Prot release 2013_11
cytoplasm	7.30211	91	4131	F7EPH4;Q499R7;A0A0G2JUD2	Ppa1		PSI-BLAST annotation based on Swiss-Prot release 2013_11
cytoplasm	7.66962	91	5170	P31044	Pebp1	Phosphatidylethanolamine-binding protein 1;Hippocampal cholinergic neurostimulating peptide	PSI-BLAST annotation based on Swiss-Prot release 2013_11
cytoplasm	8.09043	91	4979	P11348	Qdpr	Dihydropteridine reductase	LocTree2 annotation - de novo prediction
cytoplasm	8.47729	91	3762	F1LT36;P63326;A0A0H2UI18;D3ZJY5;D3ZH53;D4A5N7;Q7TP86;D3ZCN9	RGD1564698;Rps10;LOC100360905;RGD1561871;RGD1559708;LOC502176;RGD1560073	40S ribosomal protein S10	PSI-BLAST annotation based on Swiss-Prot release 2013_11
cytoplasm	2.98222	92	1539	B1WBS1	Tbc1d25		PSI-BLAST annotation based on Swiss-Prot release 2013_11
cytoplasm	3.18109	92	369	A0A0G2JWJ0;Q10728-2;Q10728;D4ACS0;D4A1S6;D3ZR53;Q10728-3	Ppp1r12a	Protein phosphatase 1 regulatory subunit 12A;Protein phosphatase 1 regulatory subunit	PSI-BLAST annotation based on Swiss-Prot release 2013_11
cytoplasm	3.68796	92	1484	B0BNM9	GLTP	Glycolipid transfer protein	PSI-BLAST annotation based on Swiss-Prot release 2013_11
cytoplasm	3.76359	92	5399	P62138;A0A0G2JYS8	Ppp1ca	Serine/threonine-protein phosphatase PP1-alpha catalytic subunit	PSI-BLAST annotation based on Swiss-Prot release 2013_11
cytoplasm	3.8614	92	3630	F1LPA6;P20717	Padi2	Protein-arginine deiminase type-2	PSI-BLAST annotation based on Swiss-Prot release 2013_11
cytoplasm	4.62143	92	5470	P63088;Q6AYZ4;P63088-2;A0A0G2JVK2	Ppp1cc	Serine/threonine-protein phosphatase PP1-gamma catalytic subunit;Serine/threonine-protein phosphatase	PSI-BLAST annotation based on Swiss-Prot release 2013_11
cytoplasm	4.73131	92	6062	Q5BJR4	Prune2	Protein prune homolog 2	PSI-BLAST annotation based on Swiss-Prot release 2013_11
cytoplasm	4.78937	92	2263	D3ZF39	Uap1		PSI-BLAST annotation based on Swiss-Prot release 2013_11
cytoplasm	4.92614	92	692	D4A9G3;A0A0G2K2P3	Tnfaip8		PSI-BLAST annotation based on Swiss-Prot release 2013_11
cytoplasm	5.63544	92	6133	Q5FVL2	Emc8	ER membrane protein complex subunit 8	PSI-BLAST annotation based on Swiss-Prot release 2013_11
cytoplasm	5.79293	92	4963	P0DP31;P0DP30;P0DP29;D4ABV5;M0RCJ6;Q304F3	Calm2;Calm3;Tnnc2		PSI-BLAST annotation based on Swiss-Prot release 2013_11
cytoplasm	6.93835	92	4469	G3V940;O89046;Q6P7R0;Q920J3	Coro1b;Coro6	Coronin;Coronin-1B;Coronin-6	PSI-BLAST annotation based on Swiss-Prot release 2013_11
cytoplasm	6.99361	92	1643	B2GV92;P83868;Q5PQL9	Ptges3;Ptges3l1	Prostaglandin E synthase 3	PSI-BLAST annotation based on Swiss-Prot release 2013_11
cytoplasm	8.10334	92	4942	P09895;D3ZHP8	Rpl5;Rpl5l1	60S ribosomal protein L5	PSI-BLAST annotation based on Swiss-Prot release 2013_11
cytoplasm	9.05172	92	1193	A0A0H2UHT6;D3ZM33;P62271;M0R5K9;A0A0G2KA79;D3ZAU6;D4AA93	LOC100362298;Rps18;LOC100912024;RGD1561919;RGD1565912	40S ribosomal protein S18	PSI-BLAST annotation based on Swiss-Prot release 2013_11
cytoplasm	10.2104	92	7493	Q9JIX3	Fhit	Bis(5-adenosyl)-triphosphatase	PSI-BLAST annotation based on Swiss-Prot release 2013_11
cytoplasm	12.0505	92	816	D4A3Z3;A0A0G2K5B0	Tbc1d24		PSI-BLAST annotation based on Swiss-Prot release 2013_11
cytoplasm	14.7066	92	2713	D3ZUD3	Wipf2		PSI-BLAST annotation based on Swiss-Prot release 2013_11
cytoplasm	3.46651	93	3050	D4A2P1	Ccar1		PSI-BLAST annotation based on Swiss-Prot release 2013_11
cytoplasm	3.83848	93	5925	Q4QQV4	Hars		PSI-BLAST annotation based on Swiss-Prot release 2013_11
cytoplasm	4.22505	93	1954	B6ID11	Urm1	Ubiquitin-related modifier 1	PSI-BLAST annotation based on Swiss-Prot release 2013_11
cytoplasm	5.5731	93	5477	P63170	Dynll1	Dynein light chain 1, cytoplasmic	PSI-BLAST annotation based on Swiss-Prot release 2013_11
cytoplasm	6.33624	93	5790	Q3T1K5	Capza2	F-actin-capping protein subunit alpha-2	PSI-BLAST annotation based on Swiss-Prot release 2013_11
cytoplasm	6.72486	93	3188	D4A6C5	Arhgap1		PSI-BLAST annotation based on Swiss-Prot release 2013_11
cytoplasm	6.93712	93	4599	M0R7A6	Itsn2		PSI-BLAST annotation based on Swiss-Prot release 2013_11
cytoplasm	7.47975	93	5043	P16617;M0R6Y8;A0A096MJL6	Pgk1;RGD1560402	Phosphoglycerate kinase 1;Phosphoglycerate kinase	PSI-BLAST annotation based on Swiss-Prot release 2013_11
cytoplasm	7.53618	93	1893	B5DF65	Blvrb		PSI-BLAST annotation based on Swiss-Prot release 2013_11
cytoplasm	8.07269	93	3018	D4A228	Myom3		PSI-BLAST annotation based on Swiss-Prot release 2013_11
cytoplasm	8.07328	93	2100	D3ZAP9	Gpd1l	Glycerol-3-phosphate dehydrogenase [NAD(+)]	PSI-BLAST annotation based on Swiss-Prot release 2013_11
cytoplasm	19.3541	93	3374	D4ABN8	LOC100911537		PSI-BLAST annotation based on Swiss-Prot release 2013_11
cytoplasm	2.95813	94	6539	Q5XIN4;Q8K3W5	Mtmr9		PSI-BLAST annotation based on Swiss-Prot release 2013_11
cytoplasm	3.31664	94	270	F1MAA1;A0A0G2JUX4;B2GVC1	Usp47	Ubiquitin carboxyl-terminal hydrolase	PSI-BLAST annotation based on Swiss-Prot release 2013_11
cytoplasm	3.41195	94	4043	F1M949;Q32Q01	Ckap5		PSI-BLAST annotation based on Swiss-Prot release 2013_11
cytoplasm	3.73005	94	1017	A0A0G2K9B2;Q80VJ4	Gpcpd1	Glycerophosphocholine phosphodiesterase GPCPD1	PSI-BLAST annotation based on Swiss-Prot release 2013_11
cytoplasm	3.974	94	2913	D3ZZC3;A0A0G2KA06	Klhl22	Kelch-like protein 22	PSI-BLAST annotation based on Swiss-Prot release 2013_11
cytoplasm	4.24267	94	5682	Q1JU68	Eif3a	Eukaryotic translation initiation factor 3 subunit A	PSI-BLAST annotation based on Swiss-Prot release 2013_11
cytoplasm	5.33271	94	3840	F1LXF5	Get4		PSI-BLAST annotation based on Swiss-Prot release 2013_11
cytoplasm	5.68313	94	6537	Q5XIM7	Kars	Lysine--tRNA ligase	PSI-BLAST annotation based on Swiss-Prot release 2013_11
cytoplasm	5.69471	94	1158	A0A0H2UHG0;Q4KM49	Yars	Tyrosine--tRNA ligase, cytoplasmic;Tyrosine--tRNA ligase, cytoplasmic, N-terminally processed	PSI-BLAST annotation based on Swiss-Prot release 2013_11
cytoplasm	5.87509	94	6033	Q568Z6	Ist1	IST1 homolog	PSI-BLAST annotation based on Swiss-Prot release 2013_11
cytoplasm	6.30028	94	5478	P63245;A0A0G2JZE6;A0A0G2JY24	Gnb2l1	Guanine nucleotide-binding protein subunit beta-2-like 1;Guanine nucleotide-binding protein subunit beta-2-like 1, N-terminally processed	PSI-BLAST annotation based on Swiss-Prot release 2013_11
cytoplasm	3.74352	95	7033	Q6IMZ5;P70567;D3ZSG3	Tmod1;Tmod4	Tropomodulin-1	PSI-BLAST annotation based on Swiss-Prot release 2013_11
cytoplasm	3.80904	95	2874	D3ZYH3	LOC100912928		PSI-BLAST annotation based on Swiss-Prot release 2013_11
cytoplasm	3.91843	95	413	F1M0N7;A0A0G2JXG7	Lrrc16a		PSI-BLAST annotation based on Swiss-Prot release 2013_11
cytoplasm	4.09334	95	5458	P63029	Tpt1	Translationally-controlled tumor protein	PSI-BLAST annotation based on Swiss-Prot release 2013_11
cytoplasm	4.63489	95	4011	F1M7Z1	Edc3		PSI-BLAST annotation based on Swiss-Prot release 2013_11
cytoplasm	4.75198	95	509	A0A0G2JZG7;Q6P799	Sars	Serine--tRNA ligase, cytoplasmic	PSI-BLAST annotation based on Swiss-Prot release 2013_11
cytoplasm	5.32214	95	5952	Q4V884;A0A0G2JT88	Cdc16		PSI-BLAST annotation based on Swiss-Prot release 2013_11
cytoplasm	5.47744	95	493	U6A022;A0A0G2JZ83;A0A0G2K2D4;G3V9Z5;B0BN79	AGAP3;Agap3		PSI-BLAST annotation based on Swiss-Prot release 2013_11
cytoplasm	5.86382	95	4693	M0RD40	Sik3		PSI-BLAST annotation based on Swiss-Prot release 2013_11
cytoplasm	6.17	95	959	A0A0G2K847;G3V9U1;B0BND8	Agap1;Centg2		PSI-BLAST annotation based on Swiss-Prot release 2013_11
cytoplasm	7.40852	95	1159	A0A0H2UHG7;P60868;D3ZZK1;A0A0G2K6L6;M0R566;A0A0G2K8W1	Rps20;LOC100359563;RGD1563124	40S ribosomal protein S20	PSI-BLAST annotation based on Swiss-Prot release 2013_11
cytoplasm	8.97815	95	2712	D3ZUC9	Oxsr1		PSI-BLAST annotation based on Swiss-Prot release 2013_11
cytoplasm	9.05864	95	3682	F1LQY6	Necab2		PSI-BLAST annotation based on Swiss-Prot release 2013_11
cytoplasm	2.20525	96	362	A0A0G2JWD2;Q5XI81	Fxr1	Fragile X mental retardation syndrome-related protein 1	PSI-BLAST annotation based on Swiss-Prot release 2013_11
cytoplasm	3.65628	96	1923	B5DFJ1	Nkiras1		PSI-BLAST annotation based on Swiss-Prot release 2013_11
cytoplasm	3.75747	96	4141	F7EZ89	Tbc1d15		PSI-BLAST annotation based on Swiss-Prot release 2013_11
cytoplasm	3.85553	96	1599	B2GUV7;A0A0H2UHV4;M0R7Z0;Q4FZQ8	Eif5b;Eif5b-ps1	Eukaryotic translation initiation factor 5B	PSI-BLAST annotation based on Swiss-Prot release 2013_11
cytoplasm	4.09152	96	6154	Q5FWY5	Aip	AH receptor-interacting protein	PSI-BLAST annotation based on Swiss-Prot release 2013_11
cytoplasm	4.57898	96	4835	O88656	Arpc1b	Actin-related protein 2/3 complex subunit 1B	PSI-BLAST annotation based on Swiss-Prot release 2013_11
cytoplasm	4.59053	96	7009	Q6AZ50	Atg3	Ubiquitin-like-conjugating enzyme ATG3	PSI-BLAST annotation based on Swiss-Prot release 2013_11
cytoplasm	5.04717	96	6787	Q66HA8	Hsph1	Heat shock protein 105 kDa	PSI-BLAST annotation based on Swiss-Prot release 2013_11
cytoplasm	5.09207	96	373	A0A0G2JWM2;Q5RJQ4	Sirt2	NAD-dependent protein deacetylase sirtuin-2	PSI-BLAST annotation based on Swiss-Prot release 2013_11
cytoplasm	5.12855	96	5410	P62329;A0A0G2K021;M0R7Y9	Tmsb4x	Thymosin beta-4;Hematopoietic system regulatory peptide	PSI-BLAST annotation based on Swiss-Prot release 2013_11
cytoplasm	5.24483	96	5687	Q1RP74;Q1W1V7	LOC100911774;Tbcb		PSI-BLAST annotation based on Swiss-Prot release 2013_11
cytoplasm	5.72813	96	4613	M0R7U1	Ak5		PSI-BLAST annotation based on Swiss-Prot release 2013_11
cytoplasm	5.79038	96	4531	G3V9Y1	Myh10		PSI-BLAST annotation based on Swiss-Prot release 2013_11
cytoplasm	5.87525	96	4853	R9PXU4;O89049;A0A0G2JUN7	Txnrd1	Thioredoxin reductase 1, cytoplasmic	PSI-BLAST annotation based on Swiss-Prot release 2013_11
cytoplasm	5.95502	96	335	Q3KR72;A0A0G2JW01;E9PT39;A0A0G2K5D0	Ablim1		PSI-BLAST annotation based on Swiss-Prot release 2013_11
cytoplasm	6.12767	96	7428	Q9EPC6;D3ZDU5	Pfn2	Profilin-2;Profilin	PSI-BLAST annotation based on Swiss-Prot release 2013_11
cytoplasm	6.18546	96	7637	Q9Z272;A0A0G2K527	Git1	ARF GTPase-activating protein GIT1	PSI-BLAST annotation based on Swiss-Prot release 2013_11
cytoplasm	6.24008	96	3402	D4ACB8	Cct8		PSI-BLAST annotation based on Swiss-Prot release 2013_11
cytoplasm	6.27802	96	9064	F1LVF9	Ubtd2		PSI-BLAST annotation based on Swiss-Prot release 2013_11
cytoplasm	6.54543	96	1351	A2VCX1	Tiprl	TIP41-like protein	PSI-BLAST annotation based on Swiss-Prot release 2013_11
cytoplasm	6.86021	96	3733	F1LS86;A0A0G2JVL8;Q5BJR3;A0A0G2JZH2	Iars		PSI-BLAST annotation based on Swiss-Prot release 2013_11
cytoplasm	7.18136	96	6825	Q68FQ0;Q6B436	Cct5	T-complex protein 1 subunit epsilon	PSI-BLAST annotation based on Swiss-Prot release 2013_11
cytoplasm	7.80495	96	5745	Q3B8Q0;M0R7M8;M0R8A4	Mapre2;LOC100911918	Microtubule-associated protein RP/EB family member 2	PSI-BLAST annotation based on Swiss-Prot release 2013_11
cytoplasm	8.79637	96	6815	Q66HR2;A0A0G2JT48;O35879	Mapre1	Microtubule-associated protein RP/EB family member 1	PSI-BLAST annotation based on Swiss-Prot release 2013_11
cytoplasm	9.82889	96	567	D3ZMI4;A0A0G2K0F3;Q9WTP0-2;D4A9L5;Q9WTP0;A0A0G2K0B2;D4ACZ4	Epb41l1	Band 4.1-like protein 1	PSI-BLAST annotation based on Swiss-Prot release 2013_11
cytoplasm	22.7498	96	6611	Q62950	Crmp1	Dihydropyrimidinase-related protein 1	PSI-BLAST annotation based on Swiss-Prot release 2013_11
cytoplasm	7.1818	96.5	4509	G3V9N0;Q5I0G7;D3ZSR2	Pabpc4	Polyadenylate-binding protein	PSI-BLAST annotation based on Swiss-Prot release 2013_11
cytoplasm	2.91594	97	3942	F1M4A4;Q2P9S1	Kif1a	Kinesin-like protein	PSI-BLAST annotation based on Swiss-Prot release 2013_11
cytoplasm	3.05197	97	3138	D4A511	Srp9	Signal recognition particle 9 kDa protein	PSI-BLAST annotation based on Swiss-Prot release 2013_11
cytoplasm	3.75751	97	6909	Q6AY21	G3bp2		PSI-BLAST annotation based on Swiss-Prot release 2013_11
cytoplasm	3.92126	97	7590	Q9WU49	Carhsp1	Calcium-regulated heat stable protein 1	PSI-BLAST annotation based on Swiss-Prot release 2013_11
cytoplasm	4.10105	97	2832	D3ZX42	Rabgap1		PSI-BLAST annotation based on Swiss-Prot release 2013_11
cytoplasm	4.30822	97	4836	O88664;F1M9G6	Taok1	Serine/threonine-protein kinase TAO1	PSI-BLAST annotation based on Swiss-Prot release 2013_11
cytoplasm	4.48977	97	2510	D3ZMS0	LOC100911713		PSI-BLAST annotation based on Swiss-Prot release 2013_11
cytoplasm	4.99771	97	2177	D3ZCS3	Pcbp4		PSI-BLAST annotation based on Swiss-Prot release 2013_11
cytoplasm	5.31739	97	4404	G3V8E2	Strip1		PSI-BLAST annotation based on Swiss-Prot release 2013_11
cytoplasm	5.86991	97	4162	F8WFH8;Q6P7B0;A0A0G2K673	Wars	Tryptophan--tRNA ligase, cytoplasmic;T1-TrpRS;T2-TrpRS	PSI-BLAST annotation based on Swiss-Prot release 2013_11
cytoplasm	5.95455	97	6072	Q5BJU7	Wasf1	Wiskott-Aldrich syndrome protein family member 1	PSI-BLAST annotation based on Swiss-Prot release 2013_11
cytoplasm	6.10325	97	3809	F1LVZ9	Hectd3		PSI-BLAST annotation based on Swiss-Prot release 2013_11
cytoplasm	7.98147	97	4806	O70196;A0A0G2K1M8	Prep	Prolyl endopeptidase	PSI-BLAST annotation based on Swiss-Prot release 2013_11
cytoplasm	8.32463	97	5984	Q4V8H5	Dnpep		PSI-BLAST annotation based on Swiss-Prot release 2013_11
cytoplasm	14.5192	97	5268	P47942	Dpysl2	Dihydropyrimidinase-related protein 2	PSI-BLAST annotation based on Swiss-Prot release 2013_11
cytoplasm	6.9595	97.5	4324	G3V7J2;Q4V8C7	Prkra	Interferon-inducible double-stranded RNA-dependent protein kinase activator A	PSI-BLAST annotation based on Swiss-Prot release 2013_11
cytoplasm	8.33811	97.5	3367	D4ABI6;Q91Y78	Uchl3	Ubiquitin carboxyl-terminal hydrolase;Ubiquitin carboxyl-terminal hydrolase isozyme L3	PSI-BLAST annotation based on Swiss-Prot release 2013_11
cytoplasm	8.43983	97.5	5440	P62909;D3ZVH2;A0A0G2K689	Rps3;RGD1560831	40S ribosomal protein S3	PSI-BLAST annotation based on Swiss-Prot release 2013_11
cytoplasm	2.26576	98	3158	D4A5I4;F1LYK3;F1M031	Nav1		PSI-BLAST annotation based on Swiss-Prot release 2013_11
cytoplasm	2.58697	98	3503	E9PSJ4;A0A0G2K6E8;B5DF76	Spag9		PSI-BLAST annotation based on Swiss-Prot release 2013_11
cytoplasm	3.27031	98	4496	G3V9F3;A0A140TA95;Q9ERE6;Q9ERE6-2	Mprip	Myosin phosphatase Rho-interacting protein	PSI-BLAST annotation based on Swiss-Prot release 2013_11
cytoplasm	3.52089	98	2194	D3ZD73	Ddx6		PSI-BLAST annotation based on Swiss-Prot release 2013_11
cytoplasm	3.75163	98	3177	D4A5Y6;M0RBI3;B5DFB7;A0A0G2K1A0	Naa50;LOC102553099		PSI-BLAST annotation based on Swiss-Prot release 2013_11
cytoplasm	3.82539	98	1530	B1H2A6	Fxr2		PSI-BLAST annotation based on Swiss-Prot release 2013_11
cytoplasm	3.84546	98	315	A0A0G2JVM6;P84060	Dtnb	Dystrobrevin beta	PSI-BLAST annotation based on Swiss-Prot release 2013_11
cytoplasm	4.33324	98	3371	D4ABM3	Daam1		PSI-BLAST annotation based on Swiss-Prot release 2013_11
cytoplasm	4.39891	98	679	D3ZC84;A0A0G2K2C7	Usp9x	Ubiquitin carboxyl-terminal hydrolase	PSI-BLAST annotation based on Swiss-Prot release 2013_11
cytoplasm	4.5947	98	3771	F1LTR1	Wdr26		PSI-BLAST annotation based on Swiss-Prot release 2013_11
cytoplasm	4.65206	98	5416	P62630;M0R757;F1M6C2	Eef1a1;LOC100360413;LOC100360150	Elongation factor 1-alpha 1;Elongation factor 1-alpha	PSI-BLAST annotation based on Swiss-Prot release 2013_11
cytoplasm	4.71174	98	3235	D4A7H9	Chmp7		PSI-BLAST annotation based on Swiss-Prot release 2013_11
cytoplasm	4.79459	98	3820	F1LWK7	Ablim1		PSI-BLAST annotation based on Swiss-Prot release 2013_11
cytoplasm	4.98426	98	7316	Q8K1Q0	Nmt1	Glycylpeptide N-tetradecanoyltransferase 1	PSI-BLAST annotation based on Swiss-Prot release 2013_11
cytoplasm	5.06052	98	4037	F1M8V2	Ube4b		PSI-BLAST annotation based on Swiss-Prot release 2013_11
cytoplasm	5.15784	98	5467	P63074;A0A1W2Q627	Eif4e	Eukaryotic translation initiation factor 4E	PSI-BLAST annotation based on Swiss-Prot release 2013_11
cytoplasm	5.33975	98	4505	G3V9M3;Q5BJR0	Wdr47		PSI-BLAST annotation based on Swiss-Prot release 2013_11
cytoplasm	5.42562	98	3268	D4A8A0	Cad		PSI-BLAST annotation based on Swiss-Prot release 2013_11
cytoplasm	6.10852	98	5585	P97878	Exoc5	Exocyst complex component 5	PSI-BLAST annotation based on Swiss-Prot release 2013_11
cytoplasm	6.47427	98	3390	D4AC23	Cct7		PSI-BLAST annotation based on Swiss-Prot release 2013_11
cytoplasm	6.86508	98	1020	Q3MUI2;A0A0G2K9C5;A1L1I3	Numbl	Numb-like protein	PSI-BLAST annotation based on Swiss-Prot release 2013_11
cytoplasm	6.96361	98	1908	B5DFC6;M0RCH5	Gnpda1	Glucosamine-6-phosphate isomerase	PSI-BLAST annotation based on Swiss-Prot release 2013_11
cytoplasm	6.976	98	2583	D3ZQG6;D3ZM62;A0A0G2K2M8	Trim2	Tripartite motif-containing protein 2	PSI-BLAST annotation based on Swiss-Prot release 2013_11
cytoplasm	7.15911	98	6538	Q5XIM9	Cct2	T-complex protein 1 subunit beta	PSI-BLAST annotation based on Swiss-Prot release 2013_11
cytoplasm	8.22569	98	136	A0A0G2JSQ1;Q63754	Sncb	Beta-synuclein	PSI-BLAST annotation based on Swiss-Prot release 2013_11
cytoplasm	9.82774	98	3915	F1M324	Plcl2	Phosphoinositide phospholipase C	PSI-BLAST annotation based on Swiss-Prot release 2013_11
cytoplasm	9.90334	98	1710	B2RYR8;P62243;M0R7Q5;D3ZIE1;Q6TXJ0	Rps8;LOC100363452;RGD1566369;LOC297756	40S ribosomal protein S8	PSI-BLAST annotation based on Swiss-Prot release 2013_11
cytoplasm	15.1051	98	5923	Q4QQV0	Tubb6		PSI-BLAST annotation based on Swiss-Prot release 2013_11
cytoplasm	4.31103	98.5	1422	B0BN55;P32362	Urod	Uroporphyrinogen decarboxylase	PSI-BLAST annotation based on Swiss-Prot release 2013_11
cytoplasm	4.65503	98.5	439	A0A0G2JY20;F1LN38;P63301	Sepw1	Selenoprotein W	PSI-BLAST annotation based on Swiss-Prot release 2013_11
cytoplasm	4.84785	98.5	4241	G3V6Q9;Q925T8	Brinp1	BMP/retinoic acid-inducible neural-specific protein 1	PSI-BLAST annotation based on Swiss-Prot release 2013_11
cytoplasm	5.29743	98.5	171	M0R4R4;M0RD55;A0A0G2JT50;O55148	Gas7	Growth arrest-specific protein 7	PSI-BLAST annotation based on Swiss-Prot release 2013_11
cytoplasm	9.30587	98.5	5157	P29314;M0RB65	Rps9;LOC100364509	40S ribosomal protein S9	PSI-BLAST annotation based on Swiss-Prot release 2013_11
cytoplasm	2.71522	99	507	A0A0G2JZF5;B1H273;A0A0G2K1S9	Ccm2		PSI-BLAST annotation based on Swiss-Prot release 2013_11
cytoplasm	3.27788	99	6772	Q66H79	Trim32		PSI-BLAST annotation based on Swiss-Prot release 2013_11
cytoplasm	3.55249	99	7462	Q9ESB5	Necab1	N-terminal EF-hand calcium-binding protein 1	PSI-BLAST annotation based on Swiss-Prot release 2013_11
cytoplasm	3.81991	99	528	A0A0G2JZS1;Q56R15;Q3KR98;F1LT58	Kpna6	Importin subunit alpha	PSI-BLAST annotation based on Swiss-Prot release 2013_11
cytoplasm	4.01584	99	804	A0A0G2K542;Q4V8I9;Q5XFW3	Ugp2		PSI-BLAST annotation based on Swiss-Prot release 2013_11
cytoplasm	4.19129	99	6472	Q5XI72;A0A0G2KAW7	Eif4h	Eukaryotic translation initiation factor 4H	PSI-BLAST annotation based on Swiss-Prot release 2013_11
cytoplasm	4.27353	99	7277	Q80W83	LOC100909468		PSI-BLAST annotation based on Swiss-Prot release 2013_11
cytoplasm	4.32673	99	6686	Q63692;A0A140TAG9;A0A0G2K3C1	Cdc37	Hsp90 co-chaperone Cdc37;Hsp90 co-chaperone Cdc37, N-terminally processed	PSI-BLAST annotation based on Swiss-Prot release 2013_11
cytoplasm	4.53191	99	2514	D3ZMY7	Nt5c2		PSI-BLAST annotation based on Swiss-Prot release 2013_11
cytoplasm	4.92727	99	4643	M0R9X8;F1LRT9;P38650;Q6LCG3	Dync1h1	Cytoplasmic dynein 1 heavy chain 1	PSI-BLAST annotation based on Swiss-Prot release 2013_11
cytoplasm	5.05748	99	7007	Q6AZ35;D3ZU74;G3V9V3;Q62871-2;Q62871-3;Q62871	Dync1i2	Cytoplasmic dynein 1 intermediate chain 2	PSI-BLAST annotation based on Swiss-Prot release 2013_11
cytoplasm	5.27407	99	3499	D7NIW0;F1LRN8;A0A0G2JXP3;A0A0G2JUY1;Q5U1Z5;Q6P778	Nedd4l		PSI-BLAST annotation based on Swiss-Prot release 2013_11
cytoplasm	5.56225	99	5234	P41499;P41499-2;Q9QWQ8;Q62987	Ptpn11	Tyrosine-protein phosphatase non-receptor type 11	PSI-BLAST annotation based on Swiss-Prot release 2013_11
cytoplasm	5.57121	99	166	A0A0G2JT23;D3ZA69	Nrbp2		PSI-BLAST annotation based on Swiss-Prot release 2013_11
cytoplasm	5.58144	99	3124	D4A4T0;I6L9H8	Stub1		PSI-BLAST annotation based on Swiss-Prot release 2013_11
cytoplasm	5.73662	99	3496	D4AEP0	Adss	Adenylosuccinate synthetase isozyme 2	PSI-BLAST annotation based on Swiss-Prot release 2013_11
cytoplasm	5.92105	99	277	A0A0G2JV19;D3ZXT8	Tgfbrap1		PSI-BLAST annotation based on Swiss-Prot release 2013_11
cytoplasm	5.95092	99	3889	F1M110;Q700Q7	Nmt2	Glycylpeptide N-tetradecanoyltransferase	PSI-BLAST annotation based on Swiss-Prot release 2013_11
cytoplasm	6.33206	99	3887	F1M0Z1;A0A1P0PBZ6	Trio		PSI-BLAST annotation based on Swiss-Prot release 2013_11
cytoplasm	6.78338	99	3652	F1LPV0	Nars		PSI-BLAST annotation based on Swiss-Prot release 2013_11
cytoplasm	6.85189	99	5835	Q499P2	Lta4h	Leukotriene A(4) hydrolase	PSI-BLAST annotation based on Swiss-Prot release 2013_11
cytoplasm	7.27593	99	1322	Q499Q4;A1A5L2;Q62752	Pgm1		PSI-BLAST annotation based on Swiss-Prot release 2013_11
cytoplasm	7.37414	99	4247	G3V6S2	Aco1	Aconitate hydratase	PSI-BLAST annotation based on Swiss-Prot release 2013_11
cytoplasm	7.38918	99	572	A0A0G2K0I3;Q80Z29	Nampt	Nicotinamide phosphoribosyltransferase	PSI-BLAST annotation based on Swiss-Prot release 2013_11
cytoplasm	7.46079	99	6556	Q5XIT1	Mapre3	Microtubule-associated protein RP/EB family member 3	PSI-BLAST annotation based on Swiss-Prot release 2013_11
cytoplasm	7.63489	99	5444	P62919;D4A6W6	Rpl8;RGD1561333	60S ribosomal protein L8	PSI-BLAST annotation based on Swiss-Prot release 2013_11
cytoplasm	7.63561	99	4850	O88989	Mdh1	Malate dehydrogenase, cytoplasmic	PSI-BLAST annotation based on Swiss-Prot release 2013_11
cytoplasm	7.7106	99	7152	Q6PDW1;D3ZHB3;P63324;D3ZV36;D3ZG05	LOC100359593;LOC100360573;Rps12;RGD1561102;LOC100912049	40S ribosomal protein S12	PSI-BLAST annotation based on Swiss-Prot release 2013_11
cytoplasm	9.1798	99	899	A0A0G2K724;Q4G009	Mcts1	Malignant T-cell-amplified sequence 1	PSI-BLAST annotation based on Swiss-Prot release 2013_11
cytoplasm	15.0792	99	5546	P85108	Tubb2a	Tubulin beta-2A chain	PSI-BLAST annotation based on Swiss-Prot release 2013_11
cytoplasm	3.44554	99.5	9230	F1LPM3;O35413;O35413-2	Sorbs2	Sorbin and SH3 domain-containing protein 2	PSI-BLAST annotation based on Swiss-Prot release 2013_11
cytoplasm	4.56137	99.5	3289	D4A8U7;A0A0G2K428;P28023	Dctn1	Dynactin subunit 1	PSI-BLAST annotation based on Swiss-Prot release 2013_11
cytoplasm	5.27971	99.5	4884	P04905;Q6LDP3;G3V983;B6DYQ1;Q7M0F1	Gstm1	Glutathione S-transferase Mu 1	PSI-BLAST annotation based on Swiss-Prot release 2013_11
cytoplasm	6.31538	99.5	888	F1LQ81;A0A0G2K6U1;Q9QUL6;O88960;O88975	Nsf	Vesicle-fusing ATPase	PSI-BLAST annotation based on Swiss-Prot release 2013_11
cytoplasm	6.47664	99.5	4346	G3V7T3;Q923S8	Pank4	Pantothenate kinase 4	PSI-BLAST annotation based on Swiss-Prot release 2013_11
cytoplasm	8.74678	99.5	824	A0A0G2K5E7;G3V888;G3V9G4;P16638;P16638-2	Acly	ATP-citrate synthase	PSI-BLAST annotation based on Swiss-Prot release 2013_11
cytoplasm	2.88526	100	1735	B2RYW7	Srp14		PSI-BLAST annotation based on Swiss-Prot release 2013_11
cytoplasm	3.12816	100	5465	P63047;Q06FK3	Sult4a1	Sulfotransferase 4A1;Sulfotransferase	PSI-BLAST annotation based on Swiss-Prot release 2013_11
cytoplasm	3.34824	100	5371	P60841-2;P60841	Ensa	Alpha-endosulfine	PSI-BLAST annotation based on Swiss-Prot release 2013_11
cytoplasm	3.4052	100	4938	P09495;A0A0G2K2G8	Tpm4	Tropomyosin alpha-4 chain	PSI-BLAST annotation based on Swiss-Prot release 2013_11
cytoplasm	3.45472	100	5058	P18395	Csde1	Cold shock domain-containing protein E1	PSI-BLAST annotation based on Swiss-Prot release 2013_11
cytoplasm	3.46789	100	2857	D3ZXS8	Ube2k		PSI-BLAST annotation based on Swiss-Prot release 2013_11
cytoplasm	3.56158	100	7447	Q9ER24	Atxn10	Ataxin-10	PSI-BLAST annotation based on Swiss-Prot release 2013_11
cytoplasm	3.60601	100	3816	F1LWE6	Msi2		PSI-BLAST annotation based on Swiss-Prot release 2013_11
cytoplasm	3.61346	100	1945	B6DYP8;P04904;Q9JLX3;A0A0G2JVT2;A0A0G2JTB1;P46418;A0A0G2K8Q5;Q498T5;F7F2H5;Q4FZZ3;B6DYP7;P04903;P00502;Q9JLQ6;Q7M0F7;Q63232	Gsta1;Gsta3;Gsta5;Gsta2;GSTA3	Glutathione S-transferase;Glutathione S-transferase alpha-3;Glutathione S-transferase alpha-5;Glutathione S-transferase alpha-2;Glutathione S-transferase alpha-1;Glutathione S-transferase alpha-1, N-terminally processed	PSI-BLAST annotation based on Swiss-Prot release 2013_11
cytoplasm	3.66861	100	5701	Q2PQA9	Kif5b	Kinesin-1 heavy chain	PSI-BLAST annotation based on Swiss-Prot release 2013_11
cytoplasm	3.68749	100	5497	P68511;A0A0G2K2B8	Ywhah	14-3-3 protein eta	PSI-BLAST annotation based on Swiss-Prot release 2013_11
cytoplasm	3.79521	100	5462	P63041	Cplx1	Complexin-1	PSI-BLAST annotation based on Swiss-Prot release 2013_11
cytoplasm	3.80671	100	5415	P62628	Dynlrb1	Dynein light chain roadblock-type 1	PSI-BLAST annotation based on Swiss-Prot release 2013_11
cytoplasm	3.92975	100	4887	P05197;Q8K1G4	Eef2	Elongation factor 2	PSI-BLAST annotation based on Swiss-Prot release 2013_11
cytoplasm	3.9502	100	5332	Q99JD5;P54690;Q9R170	Bcat1	Branched-chain-amino-acid aminotransferase;Branched-chain-amino-acid aminotransferase, cytosolic	PSI-BLAST annotation based on Swiss-Prot release 2013_11
cytoplasm	4.02824	100	1212	A0A0H2UI14;Q9QZH7	Fbxl20	F-box/LRR-repeat protein 20	PSI-BLAST annotation based on Swiss-Prot release 2013_11
cytoplasm	4.03722	100	5598	Q01066	Pde1b	Calcium/calmodulin-dependent 3,5-cyclic nucleotide phosphodiesterase 1B	PSI-BLAST annotation based on Swiss-Prot release 2013_11
cytoplasm	4.24927	100	6948	Q6AYB5;Q62801	Srp54;Srp54a	Signal recognition particle 54 kDa protein	PSI-BLAST annotation based on Swiss-Prot release 2013_11
cytoplasm	4.29067	100	5085	Q5U330;Q8CJD2;P19686	Gucy1a3	Guanylate cyclase soluble subunit alpha-3	PSI-BLAST annotation based on Swiss-Prot release 2013_11
cytoplasm	4.36823	100	3641	F1LPK7;Q63598;Q562B2	Pls3	Plastin-3	PSI-BLAST annotation based on Swiss-Prot release 2013_11
cytoplasm	4.38069	100	5551	P85973	Pnp	Purine nucleoside phosphorylase	PSI-BLAST annotation based on Swiss-Prot release 2013_11
cytoplasm	4.4123	100	5338	P55051	Fabp7	Fatty acid-binding protein, brain	PSI-BLAST annotation based on Swiss-Prot release 2013_11
cytoplasm	4.43506	100	6417	Q5U318	Pea15	Astrocytic phosphoprotein PEA-15	PSI-BLAST annotation based on Swiss-Prot release 2013_11
cytoplasm	4.45465	100	5202	P35467	S100a1	Protein S100-A1	PSI-BLAST annotation based on Swiss-Prot release 2013_11
cytoplasm	4.56907	100	4895	P05982	Nqo1	NAD(P)H dehydrogenase [quinone] 1	PSI-BLAST annotation based on Swiss-Prot release 2013_11
cytoplasm	4.58237	100	4199	G3V6C9;O54874;A0A0G2K5Z1	Cdc42bpa	Non-specific serine/threonine protein kinase;Serine/threonine-protein kinase MRCK alpha	PSI-BLAST annotation based on Swiss-Prot release 2013_11
cytoplasm	4.60825	100	56	A0A096MK73;P13668	Stmn1	Stathmin	PSI-BLAST annotation based on Swiss-Prot release 2013_11
cytoplasm	4.61633	100	6252	Q5MPA9;Q5MPA9-3;E9PSS1;Q5MPA9-2;A0A0G2JY17	Dclk2	Serine/threonine-protein kinase DCLK2	PSI-BLAST annotation based on Swiss-Prot release 2013_11
cytoplasm	4.62936	100	6377	Q5U2Q7	Etf1	Eukaryotic peptide chain release factor subunit 1	PSI-BLAST annotation based on Swiss-Prot release 2013_11
cytoplasm	4.63569	100	3501	E2RUH2;A0A0G2K9E0;P29315	Rnh1	Ribonuclease inhibitor	PSI-BLAST annotation based on Swiss-Prot release 2013_11
cytoplasm	4.67705	100	4981	P11497-2;P11497;A0A0G2K5G8;D3ZRA3	Acaca	Acetyl-CoA carboxylase 1;Biotin carboxylase	PSI-BLAST annotation based on Swiss-Prot release 2013_11
cytoplasm	4.78238	100	9241	F1LP59;A0A0G2JXA1;P69735	Rab3gap1	Rab3 GTPase-activating protein catalytic subunit	PSI-BLAST annotation based on Swiss-Prot release 2013_11
cytoplasm	4.8305	100	6918	Q6AY48	Pcbp3		PSI-BLAST annotation based on Swiss-Prot release 2013_11
cytoplasm	4.8515	100	2007	D2XV59	Gtpbp1	GTP-binding protein 1	PSI-BLAST annotation based on Swiss-Prot release 2013_11
cytoplasm	4.86622	100	9243	F1LZV1;P97924-6;P97924-5	Kalrn		PSI-BLAST annotation based on Swiss-Prot release 2013_11
cytoplasm	4.99184	100	7620	Q9Z1B2;Q7M0B6	Gstm5	Glutathione S-transferase Mu 5	PSI-BLAST annotation based on Swiss-Prot release 2013_11
cytoplasm	5.00152	100	5394	P61983	Ywhag	14-3-3 protein gamma;14-3-3 protein gamma, N-terminally processed	PSI-BLAST annotation based on Swiss-Prot release 2013_11
cytoplasm	5.04577	100	6576	Q62658	Fkbp1a	Peptidyl-prolyl cis-trans isomerase FKBP1A	PSI-BLAST annotation based on Swiss-Prot release 2013_11
cytoplasm	5.06178	100	9066	F1LZV1	Kalrn		PSI-BLAST annotation based on Swiss-Prot release 2013_11
cytoplasm	5.16188	100	5492	P68101	Eif2s1	Eukaryotic translation initiation factor 2 subunit 1	PSI-BLAST annotation based on Swiss-Prot release 2013_11
cytoplasm	5.30614	100	7613	Q9Z0G8;Q9Z0G8-2	Wipf3	WAS/WASL-interacting protein family member 3	PSI-BLAST annotation based on Swiss-Prot release 2013_11
cytoplasm	5.36311	100	5540	P84087	Cplx2	Complexin-2	PSI-BLAST annotation based on Swiss-Prot release 2013_11
cytoplasm	5.38966	100	5144	P27605;Q6LDG5	Hprt1	Hypoxanthine-guanine phosphoribosyltransferase	PSI-BLAST annotation based on Swiss-Prot release 2013_11
cytoplasm	5.47662	100	1386	A9UMW1;P14942;Q6TUG1	Gsta4;LOC688925	Glutathione S-transferase;Glutathione S-transferase alpha-4	PSI-BLAST annotation based on Swiss-Prot release 2013_11
cytoplasm	5.65058	100	4912	P07335	Ckb	Creatine kinase B-type	PSI-BLAST annotation based on Swiss-Prot release 2013_11
cytoplasm	5.6602	100	6312	Q5RJR2	Twf1	Twinfilin-1	PSI-BLAST annotation based on Swiss-Prot release 2013_11
cytoplasm	5.68665	100	6749	Q64620	Ppp6c	Serine/threonine-protein phosphatase 6 catalytic subunit;Serine/threonine-protein phosphatase 6 catalytic subunit, N-terminally processed	PSI-BLAST annotation based on Swiss-Prot release 2013_11
cytoplasm	5.70977	100	182	A0A0G2JTA1;D3ZHI9	Ppp2r5e		PSI-BLAST annotation based on Swiss-Prot release 2013_11
cytoplasm	5.7207	100	3376	F1LMT8;D4ABP4	Rab3gap2		PSI-BLAST annotation based on Swiss-Prot release 2013_11
cytoplasm	5.74644	100	1171	A0A0H2UHL9;Q07266	Dbn1	Drebrin	PSI-BLAST annotation based on Swiss-Prot release 2013_11
cytoplasm	5.7758	100	106	A0A0F7RQJ6;P80254;A0A1W2Q637	Ddt	D-dopachrome decarboxylase	PSI-BLAST annotation based on Swiss-Prot release 2013_11
cytoplasm	5.83244	100	7353	Q8VI04	Asrgl1	Isoaspartyl peptidase/L-asparaginase;Isoaspartyl peptidase/L-asparaginase alpha chain;Isoaspartyl peptidase/L-asparaginase beta chain	PSI-BLAST annotation based on Swiss-Prot release 2013_11
cytoplasm	5.90021	100	2181	D3ZCV0	Actn2		PSI-BLAST annotation based on Swiss-Prot release 2013_11
cytoplasm	5.90408	100	5290	P50503	St13	Hsc70-interacting protein	PSI-BLAST annotation based on Swiss-Prot release 2013_11
cytoplasm	5.93291	100	5342	P55213	Casp3	Caspase-3;Caspase-3 subunit p17;Caspase-3 subunit p12	PSI-BLAST annotation based on Swiss-Prot release 2013_11
cytoplasm	5.96422	100	6354	Q5U1Z0	Rab3gap2	Rab3 GTPase-activating protein non-catalytic subunit	PSI-BLAST annotation based on Swiss-Prot release 2013_11
cytoplasm	5.98872	100	6458	Q5XI32;A0A0G2JYB1	Capzb	F-actin-capping protein subunit beta	PSI-BLAST annotation based on Swiss-Prot release 2013_11
cytoplasm	6.01633	100	5097	Q80WY4;P20595;Q8CH85;Q80WY5	Gucy1b3	Guanylate cyclase soluble subunit beta-1	PSI-BLAST annotation based on Swiss-Prot release 2013_11
cytoplasm	6.11536	100	5255	P46844;Q6AZ33	Blvra	Biliverdin reductase A	PSI-BLAST annotation based on Swiss-Prot release 2013_11
cytoplasm	6.22585	100	5494	P68255	Ywhaq	14-3-3 protein theta	PSI-BLAST annotation based on Swiss-Prot release 2013_11
cytoplasm	6.23413	100	6997	Q6AYT3	Rtcb	tRNA-splicing ligase RtcB homolog	PSI-BLAST annotation based on Swiss-Prot release 2013_11
cytoplasm	6.26981	100	7225	Q76IC5	Pgpep1	Pyroglutamyl-peptidase 1	PSI-BLAST annotation based on Swiss-Prot release 2013_11
cytoplasm	6.30159	100	1612	B2GUZ5	Capza1	F-actin-capping protein subunit alpha-1	PSI-BLAST annotation based on Swiss-Prot release 2013_11
cytoplasm	6.30338	100	1671	B2RYG6	Otub1	Ubiquitin thioesterase OTUB1	PSI-BLAST annotation based on Swiss-Prot release 2013_11
cytoplasm	6.30793	100	1061	A0A0G2K9V6;Q5XHY5	Tars	Threonine--tRNA ligase, cytoplasmic	PSI-BLAST annotation based on Swiss-Prot release 2013_11
cytoplasm	6.38601	100	1949	B6DYQ5;Q9Z339;Q6AXR6;A0A096MJ04;A0A0G2JTY5	Gsto1	Glutathione S-transferase omega-1	PSI-BLAST annotation based on Swiss-Prot release 2013_11
cytoplasm	6.41183	100	5369	P60711	Actb	Actin, cytoplasmic 1;Actin, cytoplasmic 1, N-terminally processed	PSI-BLAST annotation based on Swiss-Prot release 2013_11
cytoplasm	6.4219	100	134	A0A0G2JSP8;P00564	Ckm	Creatine kinase M-type	PSI-BLAST annotation based on Swiss-Prot release 2013_11
cytoplasm	6.43525	100	1821	B4F7C2	Tubb4a		PSI-BLAST annotation based on Swiss-Prot release 2013_11
cytoplasm	6.47483	100	5770	Q3MHS9;Q5BJY2	Cct6a		PSI-BLAST annotation based on Swiss-Prot release 2013_11
cytoplasm	6.60681	100	7464	Q9ESH6	Glrx	Glutaredoxin-1	PSI-BLAST annotation based on Swiss-Prot release 2013_11
cytoplasm	6.64389	100	7052	Q6KC51-2;Q6KC51;A0A140TAH7;A0A0H2UHF9;A0A0G2JXC7	Ablim2	Actin-binding LIM protein 2	PSI-BLAST annotation based on Swiss-Prot release 2013_11
cytoplasm	6.64587	100	4250	Q5EBC3;G3V6S5;P27653	Mthfd1	C-1-tetrahydrofolate synthase, cytoplasmic;Methylenetetrahydrofolate dehydrogenase;Methenyltetrahydrofolate cyclohydrolase;Formyltetrahydrofolate synthetase;C-1-tetrahydrofolate synthase, cytoplasmic, N-terminally processed	PSI-BLAST annotation based on Swiss-Prot release 2013_11
cytoplasm	6.69508	100	5519	P70645;A1A5L1;A0A096MJX0	Blmh;LOC100911400	Bleomycin hydrolase	PSI-BLAST annotation based on Swiss-Prot release 2013_11
cytoplasm	6.6995	100	5052	P17425	Hmgcs1	Hydroxymethylglutaryl-CoA synthase, cytoplasmic	PSI-BLAST annotation based on Swiss-Prot release 2013_11
cytoplasm	6.70033	100	5113	P22062;A0A140TAB9	Pcmt1	Protein-L-isoaspartate(D-aspartate) O-methyltransferase	PSI-BLAST annotation based on Swiss-Prot release 2013_11
cytoplasm	6.71631	100	5042	P16446;R9PXS4	Pitpna	Phosphatidylinositol transfer protein alpha isoform	PSI-BLAST annotation based on Swiss-Prot release 2013_11
cytoplasm	6.75843	100	5233	Z4YNF4;P41498	Acp1	Low molecular weight phosphotyrosine protein phosphatase	PSI-BLAST annotation based on Swiss-Prot release 2013_11
cytoplasm	6.78099	100	4737	O35077	Gpd1	Glycerol-3-phosphate dehydrogenase [NAD(+)], cytoplasmic	PSI-BLAST annotation based on Swiss-Prot release 2013_11
cytoplasm	6.89956	100	4749	O35264	Pafah1b2	Platelet-activating factor acetylhydrolase IB subunit beta	PSI-BLAST annotation based on Swiss-Prot release 2013_11
cytoplasm	6.9584	100	3831	F1LX13;Q9QYJ6-2;Q9QYJ6;Q9QYJ6-3;Q9QYJ6-4;Q9QYJ6-5;Q9QYJ6-6	Pde10a	cAMP and cAMP-inhibited cGMP 3,5-cyclic phosphodiesterase 10A	PSI-BLAST annotation based on Swiss-Prot release 2013_11
cytoplasm	6.96884	100	6588	Q62763;A0A0A0MXY3	Csnk1g3	Casein kinase I isoform gamma-3	PSI-BLAST annotation based on Swiss-Prot release 2013_11
cytoplasm	7.00131	100	7232	Q78P75	Dynll2	Dynein light chain 2, cytoplasmic	PSI-BLAST annotation based on Swiss-Prot release 2013_11
cytoplasm	7.0198	100	6744	Q64559-1;F8WG67;Q64559	Acot7	Cytosolic acyl coenzyme A thioester hydrolase	PSI-BLAST annotation based on Swiss-Prot release 2013_11
cytoplasm	7.0696	100	4923	P08009	Gstm3	Glutathione S-transferase Yb-3	PSI-BLAST annotation based on Swiss-Prot release 2013_11
cytoplasm	7.07841	100	5005	P13221	Got1	Aspartate aminotransferase, cytoplasmic	PSI-BLAST annotation based on Swiss-Prot release 2013_11
cytoplasm	7.22148	100	4999	P12711	Adh5	Alcohol dehydrogenase class-3	PSI-BLAST annotation based on Swiss-Prot release 2013_11
cytoplasm	7.23966	100	114	A0A0G2JSI1;Q9JLJ3	Aldh9a1	4-trimethylaminobutyraldehyde dehydrogenase	PSI-BLAST annotation based on Swiss-Prot release 2013_11
cytoplasm	7.27332	100	5285	P50398;Q5BK95	Gdi1	Rab GDP dissociation inhibitor alpha	PSI-BLAST annotation based on Swiss-Prot release 2013_11
cytoplasm	7.28003	100	113	A0A0G2JSH9;P35704	Prdx2	Peroxiredoxin-2	PSI-BLAST annotation based on Swiss-Prot release 2013_11
cytoplasm	7.30852	100	7084	Q6P502	Cct3	T-complex protein 1 subunit gamma	PSI-BLAST annotation based on Swiss-Prot release 2013_11
cytoplasm	7.33687	100	5239	P42123	Ldhb	L-lactate dehydrogenase B chain	PSI-BLAST annotation based on Swiss-Prot release 2013_11
cytoplasm	7.43682	100	5339	P55053;Q2XTA4	Fabp5	Fatty acid-binding protein, epidermal	PSI-BLAST annotation based on Swiss-Prot release 2013_11
cytoplasm	7.46833	100	4499	G3V9H0;P50904	Rasa1	Ras GTPase-activating protein 1	PSI-BLAST annotation based on Swiss-Prot release 2013_11
cytoplasm	7.4821	100	1378	A9CMB7;P15178	Dars	Aspartate--tRNA ligase, cytoplasmic	PSI-BLAST annotation based on Swiss-Prot release 2013_11
cytoplasm	7.48231	100	5211	P36972	Aprt	Adenine phosphoribosyltransferase	PSI-BLAST annotation based on Swiss-Prot release 2013_11
cytoplasm	7.50705	100	4797	O55096	Dpp3	Dipeptidyl peptidase 3	PSI-BLAST annotation based on Swiss-Prot release 2013_11
cytoplasm	7.54617	100	5550	P85968	Pgd	6-phosphogluconate dehydrogenase, decarboxylating	PSI-BLAST annotation based on Swiss-Prot release 2013_11
cytoplasm	7.63155	100	4922	P07943	Akr1b1	Aldose reductase	PSI-BLAST annotation based on Swiss-Prot release 2013_11
cytoplasm	7.64909	100	5149	P28480;A0A096MJA0	Tcp1	T-complex protein 1 subunit alpha	PSI-BLAST annotation based on Swiss-Prot release 2013_11
cytoplasm	7.66856	100	2225	D3ZE17;Q8VHK2	Caskin1	Caskin-1	PSI-BLAST annotation based on Swiss-Prot release 2013_11
cytoplasm	7.67011	100	6674	Q63610	Tpm3	Tropomyosin alpha-3 chain	PSI-BLAST annotation based on Swiss-Prot release 2013_11
cytoplasm	7.72911	100	5258	P47727;M0R3X6;A0A0G2JSV2;A0A0G2K658;A0A096MJ24	Cbr1	Carbonyl reductase [NADPH] 1	PSI-BLAST annotation based on Swiss-Prot release 2013_11
cytoplasm	7.81643	100	4049	F1M978;P97697;P97618	Impa1	Inositol monophosphatase 1	PSI-BLAST annotation based on Swiss-Prot release 2013_11
cytoplasm	7.81651	100	1685	B2RYK3;P18297;D3ZT59	Spr	Sepiapterin reductase	PSI-BLAST annotation based on Swiss-Prot release 2013_11
cytoplasm	7.82619	100	281	A0A0G2JV31;O54975	Xpnpep1	Xaa-Pro aminopeptidase 1;Xaa-Pro aminopeptidase 1, N-terminally processed	PSI-BLAST annotation based on Swiss-Prot release 2013_11
cytoplasm	7.903	100	5228	P40329	Rars	Arginine--tRNA ligase, cytoplasmic	PSI-BLAST annotation based on Swiss-Prot release 2013_11
cytoplasm	7.95899	100	4859	P01041	Cstb	Cystatin-B	PSI-BLAST annotation based on Swiss-Prot release 2013_11
cytoplasm	8.08476	100	1854	B5DEN4;P04642;Q6P9U7	Ldha	L-lactate dehydrogenase;L-lactate dehydrogenase A chain	PSI-BLAST annotation based on Swiss-Prot release 2013_11
cytoplasm	8.14211	100	5502	P70470	Lypla1	Acyl-protein thioesterase 1	PSI-BLAST annotation based on Swiss-Prot release 2013_11
cytoplasm	8.1963	100	1454	B0BNE5	Esd	S-formylglutathione hydrolase	PSI-BLAST annotation based on Swiss-Prot release 2013_11
cytoplasm	8.25568	100	4914	P07483	Fabp3	Fatty acid-binding protein, heart	PSI-BLAST annotation based on Swiss-Prot release 2013_11
cytoplasm	8.34965	100	5482	P63259	Actg1	Actin, cytoplasmic 2;Actin, cytoplasmic 2, N-terminally processed	PSI-BLAST annotation based on Swiss-Prot release 2013_11
cytoplasm	8.39386	100	4915	Q6LDS4;P07632;Q6PEC5	Sod1	Superoxide dismutase [Cu-Zn]	PSI-BLAST annotation based on Swiss-Prot release 2013_11
cytoplasm	8.49599	100	5126	P24155;A0A0G2KAW4	Thop1	Thimet oligopeptidase	PSI-BLAST annotation based on Swiss-Prot release 2013_11
cytoplasm	8.67417	100	1851	B5DEL9;P62083	Rps7	40S ribosomal protein S7	PSI-BLAST annotation based on Swiss-Prot release 2013_11
cytoplasm	8.68128	100	6473	Q5XI73	Arhgdia	Rho GDP-dissociation inhibitor 1	PSI-BLAST annotation based on Swiss-Prot release 2013_11
cytoplasm	9.10409	100	1188	A0A0H2UHS7;P12001;Q0QEW8	Rpl18	60S ribosomal protein L18	PSI-BLAST annotation based on Swiss-Prot release 2013_11
cytoplasm	9.31749	100	5392	P61972	Nutf2	Nuclear transport factor 2	PSI-BLAST annotation based on Swiss-Prot release 2013_11
cytoplasm	9.64158	100	5329	P54313;Q45QL6;Q91XL4	Gnb2	Guanine nucleotide-binding protein G(I)/G(S)/G(T) subunit beta-2	PSI-BLAST annotation based on Swiss-Prot release 2013_11
cytoplasm	9.70644	100	1202	X1WI37;A0A0H2UHX3;P62703	LOC100362640;Rps4x	40S ribosomal protein S4, X isoform	PSI-BLAST annotation based on Swiss-Prot release 2013_11
cytoplasm	9.89307	100	6509	Q5XIF6	Tuba4a	Tubulin alpha-4A chain	PSI-BLAST annotation based on Swiss-Prot release 2013_11
cytoplasm	9.97174	100	5013	P13697;Q63326	Me1	NADP-dependent malic enzyme	PSI-BLAST annotation based on Swiss-Prot release 2013_11
cytoplasm	9.99648	100	4402	G3V8D5;P85971	Pgls	6-phosphogluconolactonase	PSI-BLAST annotation based on Swiss-Prot release 2013_11
cytoplasm	10.3559	100	5236	P41562;Q0QER8;A0A1L1WKG3	Idh1	Isocitrate dehydrogenase [NADP] cytoplasmic	PSI-BLAST annotation based on Swiss-Prot release 2013_11
cytoplasm	10.5517	100	4306	G3V7C6;Q6P9T8	Tubb4b	Tubulin beta-4B chain	PSI-BLAST annotation based on Swiss-Prot release 2013_11
cytoplasm	11.3557	100	5352	P57113;A0A0G2K6H2	Gstz1	Maleylacetoacetate isomerase	PSI-BLAST annotation based on Swiss-Prot release 2013_11
cytoplasm	13.1042	100	5500	P69897	Tubb5	Tubulin beta-5 chain	PSI-BLAST annotation based on Swiss-Prot release 2013_11
cytoplasm	14.287	100	5935	Q4QRB4	Tubb3	Tubulin beta-3 chain	PSI-BLAST annotation based on Swiss-Prot release 2013_11
cytoplasm	16.0973	100	4748	O35263	Pafah1b3	Platelet-activating factor acetylhydrolase IB subunit gamma	PSI-BLAST annotation based on Swiss-Prot release 2013_11
cytoplasm	22.2446	100	5764	Q3KRE8	Tubb2b	Tubulin beta-2B chain	PSI-BLAST annotation based on Swiss-Prot release 2013_11
endoplasmic reticulum	4.02087	53	4248	G3V6S3	Calu		PSI-BLAST annotation based on Swiss-Prot release 2013_11
endoplasmic reticulum	5.87931	66	5311	P52555	Erp29	Endoplasmic reticulum resident protein 29	PSI-BLAST annotation based on Swiss-Prot release 2013_11
endoplasmic reticulum	5.17638	73	2726	D3ZUN5	Pofut2		LocTree2 annotation - de novo prediction
endoplasmic reticulum	5.68606	78.5	5059	P18418;F1M5A1;D3ZYM6	Calr;Calr4	Calreticulin	PSI-BLAST annotation based on Swiss-Prot release 2013_11
endoplasmic reticulum	2.49461	82	2109	D3ZAS9	Ddrgk1		PSI-BLAST annotation based on Swiss-Prot release 2013_11
endoplasmic reticulum	5.19577	85	4881	P04785	P4hb	Protein disulfide-isomerase	PSI-BLAST annotation based on Swiss-Prot release 2013_11
endoplasmic reticulum	5.33498	85	2806	D3ZWL6	Ahcyl2	Adenosylhomocysteinase	PSI-BLAST annotation based on Swiss-Prot release 2013_11
endoplasmic reticulum	5.41118	86	3941	F1M471	Epm2aip1		PSI-BLAST annotation based on Swiss-Prot release 2013_11
endoplasmic reticulum	5.84941	89	90	A0A0A0MY09;Q66HD0;A0A0G2K4I4;Q66HD0-2	Hsp90b1	Endoplasmin	PSI-BLAST annotation based on Swiss-Prot release 2013_11
endoplasmic reticulum	3.55211	90	1669	G3V828;B2RYF8	Cnpy3		PSI-BLAST annotation based on Swiss-Prot release 2013_11
endoplasmic reticulum	4.42074	92	1256	A0A140TAF7;G3V9D0;Q5BJN4	Poglut1	Protein O-glucosyltransferase 1	PSI-BLAST annotation based on Swiss-Prot release 2013_11
endoplasmic reticulum	5.37428	94	2268	D3ZF97	Erlec1		PSI-BLAST annotation based on Swiss-Prot release 2013_11
endoplasmic reticulum	5.37709	94	7578	Q9R0T3;A0A1W2Q6P6	Dnajc3	DnaJ homolog subfamily C member 3	PSI-BLAST annotation based on Swiss-Prot release 2013_11
endoplasmic reticulum	5.47377	94	1571	B1WC34	Prkcsh		PSI-BLAST annotation based on Swiss-Prot release 2013_11
endoplasmic reticulum	3.2697	95	6383	Q5U2R7	Mesdc2	LDLR chaperone MESD	PSI-BLAST annotation based on Swiss-Prot release 2013_11
endoplasmic reticulum	7.02255	95	6395	Q5U2V1;A0A096MJW1	Fkbp10		PSI-BLAST annotation based on Swiss-Prot release 2013_11
endoplasmic reticulum	3.54155	96	5822	Q498R3	Dnajc10	DnaJ homolog subfamily C member 10	PSI-BLAST annotation based on Swiss-Prot release 2013_11
endoplasmic reticulum	5.30656	97	4904	P06761	Hspa5	78 kDa glucose-regulated protein	PSI-BLAST annotation based on Swiss-Prot release 2013_11
endoplasmic reticulum	5.43539	97	6435	Q5VLR5	Erp44		PSI-BLAST annotation based on Swiss-Prot release 2013_11
endoplasmic reticulum	3.74972	98	2912	D3ZZC1	Txndc5		PSI-BLAST annotation based on Swiss-Prot release 2013_11
endoplasmic reticulum	5.94115	98	3283	D4A8N1	Dpm1		PSI-BLAST annotation based on Swiss-Prot release 2013_11
endoplasmic reticulum	3.95713	99	1437	B0BN97;Q498E0	Txndc12	Thioredoxin domain-containing protein 12	PSI-BLAST annotation based on Swiss-Prot release 2013_11
endoplasmic reticulum	5.25036	99	2709	D3ZUB0	Rcn1		PSI-BLAST annotation based on Swiss-Prot release 2013_11
endoplasmic reticulum	6.83495	99	6249	Q5M9I2;F1LPQ3;P21139	Man2c1	Alpha-mannosidase;Alpha-mannosidase 2C1	PSI-BLAST annotation based on Swiss-Prot release 2013_11
endoplasmic reticulum	6.85376	99	7190	Q6TUG0	Dnajb11	DnaJ homolog subfamily B member 11	PSI-BLAST annotation based on Swiss-Prot release 2013_11
endoplasmic reticulum	3.21242	99.5	6314	Q5RJR9;P29457	Serpinh1	Serpin H1	PSI-BLAST annotation based on Swiss-Prot release 2013_11
endoplasmic reticulum	1.96029	100	1100	A0A0G2KAY8;Q923V8	Sep15	15 kDa selenoprotein	PSI-BLAST annotation based on Swiss-Prot release 2013_11
endoplasmic reticulum	3.91149	100	6579	Q62703	Rcn2	Reticulocalbin-2	PSI-BLAST annotation based on Swiss-Prot release 2013_11
endoplasmic reticulum	4.60455	100	4315	G3V7H2;O35217;M0R8T0	Minpp1;RGD1564801	Multiple inositol polyphosphate phosphatase 1	PSI-BLAST annotation based on Swiss-Prot release 2013_11
endoplasmic reticulum	6.12059	100	7078	Q6P136;Q63617	Hyou1	Hypoxia up-regulated protein 1	PSI-BLAST annotation based on Swiss-Prot release 2013_11
endoplasmic reticulum membrane	2.87903	50	1157	A0A0H2UHF6;Q9ES40	Arl6ip5	PRA1 family protein 3	LocTree2 annotation - de novo prediction
endoplasmic reticulum membrane	4.605	51	5203	P35565	Canx	Calnexin	PSI-BLAST annotation based on Swiss-Prot release 2013_11
endoplasmic reticulum membrane	2.27795	52	4536	H2BF30;Q920R3	Fads1	Fatty acid desaturase 1	PSI-BLAST annotation based on Swiss-Prot release 2013_11
endoplasmic reticulum membrane	4.19656	52	5842	Q499S9	Rhbdf1	Inactive rhomboid protein 1	PSI-BLAST annotation based on Swiss-Prot release 2013_11
endoplasmic reticulum membrane	3.6735	54	819	A0A0G2K5C8;P84903;A0A1B0GWQ1;B2RYV1;A0A1B0GWK9	Stim1	Stromal interaction molecule 1	PSI-BLAST annotation based on Swiss-Prot release 2013_11
endoplasmic reticulum membrane	4.21974	55	7635	Q9Z269	Vapb	Vesicle-associated membrane protein-associated protein B	PSI-BLAST annotation based on Swiss-Prot release 2013_11
endoplasmic reticulum membrane	4.47005	55	7260	Q7TPI8;Q5XID0	Yipf5	Protein YIPF5	PSI-BLAST annotation based on Swiss-Prot release 2013_11
endoplasmic reticulum membrane	3.57073	56	7245	Q7TMZ5	Arl6ip1		LocTree2 annotation - de novo prediction
endoplasmic reticulum membrane	3.49633	58	1948	B6DYQ4;P08011	Mgst1	Microsomal glutathione S-transferase 1	LocTree2 annotation - de novo prediction
endoplasmic reticulum membrane	3.57171	58	677	A0A0G2K2B5;A0A096MJA9;A0A096MKE0;A0A096MJT4;A0A096MJR0;Q5U2Q8;A0A0G2KAD6;A0A096MIY8;A0A096MK70	Asph		PSI-BLAST annotation based on Swiss-Prot release 2013_11
endoplasmic reticulum membrane	5.63155	60.5	3642	F1LPK9;Q8CHJ1;A0A0G2KAR3	Pigu	Phosphatidylinositol glycan anchor biosynthesis class U protein	LocTree2 annotation - de novo prediction
endoplasmic reticulum membrane	4.05692	65	7158	Q6PST4	Atl1	Atlastin-1	PSI-BLAST annotation based on Swiss-Prot release 2013_11
endoplasmic reticulum membrane	3.77776	68	4453	G3V8W2;Q91XU8	Cds2	Phosphatidate cytidylyltransferase;Phosphatidate cytidylyltransferase 2	PSI-BLAST annotation based on Swiss-Prot release 2013_11
endoplasmic reticulum membrane	3.41658	70	4016	F1M853	Rrbp1		PSI-BLAST annotation based on Swiss-Prot release 2013_11
endoplasmic reticulum membrane	7.38912	70	6175	Q5I0E7	Tmed9	Transmembrane emp24 domain-containing protein 9	PSI-BLAST annotation based on Swiss-Prot release 2013_11
endoplasmic reticulum membrane	3.55218	72	3672	F1LQN3;Q9JK11;Q5U1Z3	Rtn4	Reticulon;Reticulon-4	PSI-BLAST annotation based on Swiss-Prot release 2013_11
endoplasmic reticulum membrane	8.77947	72	1549	B1WBW4	Armc10	Armadillo repeat-containing protein 10	PSI-BLAST annotation based on Swiss-Prot release 2013_11
endoplasmic reticulum membrane	3.16595	75	1667	B2RYF6	Clptm1		LocTree2 annotation - de novo prediction
endoplasmic reticulum membrane	4.49505	76	1199	A0A0H2UHV9;D4ABY2;D3ZYY8	Copg2;Pigb	Coatomer subunit gamma-2	PSI-BLAST annotation based on Swiss-Prot release 2013_11
endoplasmic reticulum membrane	2.23216	77	1340	A1L1L2	Tmem214	Transmembrane protein 214	PSI-BLAST annotation based on Swiss-Prot release 2013_11
endoplasmic reticulum membrane	4.54499	77	7128	Q6P7R8;D3ZPU3	Hsd17b12	Very-long-chain 3-oxoacyl-CoA reductase	PSI-BLAST annotation based on Swiss-Prot release 2013_11
endoplasmic reticulum membrane	2.89648	77.5	7415	Q99P55;F1LPB0	Sgpp1	Sphingosine-1-phosphate phosphatase 1	PSI-BLAST annotation based on Swiss-Prot release 2013_11
endoplasmic reticulum membrane	4.00635	80	6894	Q6AXX5;Q6TUD3	Rdh11		PSI-BLAST annotation based on Swiss-Prot release 2013_11
endoplasmic reticulum membrane	4.10885	82	7424	Q99PR0;A0A0G2K523	Pomt1	Protein O-mannosyl-transferase 1	PSI-BLAST annotation based on Swiss-Prot release 2013_11
endoplasmic reticulum membrane	4.37217	82	7308	Q8CHN6	Sgpl1	Sphingosine-1-phosphate lyase 1	PSI-BLAST annotation based on Swiss-Prot release 2013_11
endoplasmic reticulum membrane	0.5	84	4705	M0RDU8;Q6P7B9;O54953	LOC100912469;Scd2	Acyl-CoA desaturase 2	PSI-BLAST annotation based on Swiss-Prot release 2013_11
endoplasmic reticulum membrane	3.66046	84	4552	M0R402	Tmx3		PSI-BLAST annotation based on Swiss-Prot release 2013_11
endoplasmic reticulum membrane	6.63886	84	609	A0A0G2K121;Q5FVQ4	Mlec	Malectin	PSI-BLAST annotation based on Swiss-Prot release 2013_11
endoplasmic reticulum membrane	3.6578	85.5	3774	F1LTX8;Q6TXI6	Lpgat1;LOC317456		PSI-BLAST annotation based on Swiss-Prot release 2013_11
endoplasmic reticulum membrane	1.91967	86	6558	Q5XIU4	Bcap29		PSI-BLAST annotation based on Swiss-Prot release 2013_11
endoplasmic reticulum membrane	3.33545	87	3134	D4A4Z9	Ktn1		PSI-BLAST annotation based on Swiss-Prot release 2013_11
endoplasmic reticulum membrane	4.53526	89	3368	D4ABI7	LOC100365676		PSI-BLAST annotation based on Swiss-Prot release 2013_11
endoplasmic reticulum membrane	5.61613	89	6457	Q5XI31	Pigs	GPI transamidase component PIG-S	PSI-BLAST annotation based on Swiss-Prot release 2013_11
endoplasmic reticulum membrane	4.3812	90	6544	Q5XIP2	Pigk		PSI-BLAST annotation based on Swiss-Prot release 2013_11
endoplasmic reticulum membrane	4.48488	90	7097	Q6P6S5	Wrb	Tail-anchored protein insertion receptor WRB	PSI-BLAST annotation based on Swiss-Prot release 2013_11
endoplasmic reticulum membrane	5.16959	90	3448	D4ADL7	Xxylt1		PSI-BLAST annotation based on Swiss-Prot release 2013_11
endoplasmic reticulum membrane	2.56409	91	7373	Q920L7	Elovl5	Elongation of very long chain fatty acids protein 5	PSI-BLAST annotation based on Swiss-Prot release 2013_11
endoplasmic reticulum membrane	3.14206	91	2604	D3ZR52	Lpcat4		PSI-BLAST annotation based on Swiss-Prot release 2013_11
endoplasmic reticulum membrane	3.87762	91	4493	G3V9D3;F1LQ92;Q80Z70	Sel1l	Protein sel-1 homolog 1	PSI-BLAST annotation based on Swiss-Prot release 2013_11
endoplasmic reticulum membrane	10.1716	91	1151	A0A0H2UHD9;Q5XIA1	Ncln	Nicalin	PSI-BLAST annotation based on Swiss-Prot release 2013_11
endoplasmic reticulum membrane	2.07885	92	2240	D3ZEH3;A0A0U1RRQ7	Sec61a2		PSI-BLAST annotation based on Swiss-Prot release 2013_11
endoplasmic reticulum membrane	3.69497	92	3175	D4A5X1	Stim2		PSI-BLAST annotation based on Swiss-Prot release 2013_11
endoplasmic reticulum membrane	4.5726	92	7067	Q6MG85;A0A0G2JUM4	Agpat1	1-acyl-sn-glycerol-3-phosphate acyltransferase	PSI-BLAST annotation based on Swiss-Prot release 2013_11
endoplasmic reticulum membrane	4.78654	92	2186	D3ZD11	Spcs2		LocTree2 annotation - de novo prediction
endoplasmic reticulum membrane	5.5173	92	6254	Q5NDF0	Pomgnt2	Protein O-linked-mannose beta-1,4-N-acetylglucosaminyltransferase 2	PSI-BLAST annotation based on Swiss-Prot release 2013_11
endoplasmic reticulum membrane	7.86042	92	2635	D3ZSA9	Nomo1		PSI-BLAST annotation based on Swiss-Prot release 2013_11
endoplasmic reticulum membrane	2.61172	93	6742	Q64548	Rtn1	Reticulon-1	PSI-BLAST annotation based on Swiss-Prot release 2013_11
endoplasmic reticulum membrane	3.20989	93	6122	Q5FVH2	Pld3	Phospholipase D3	PSI-BLAST annotation based on Swiss-Prot release 2013_11
endoplasmic reticulum membrane	3.58072	93	398	Q4V7D1;A0A0G2K075;A0A0G2JX79;A0A0G2JXS8;Q7TPJ0	Ssr1	Translocon-associated protein subunit alpha	PSI-BLAST annotation based on Swiss-Prot release 2013_11
endoplasmic reticulum membrane	4.46508	94	3631	F1LPB8;Q6P6S9	Entpd5	Ectonucleoside triphosphate diphosphohydrolase 5	PSI-BLAST annotation based on Swiss-Prot release 2013_11
endoplasmic reticulum membrane	5.65352	94	1555	B1WBY7	Erlin1		PSI-BLAST annotation based on Swiss-Prot release 2013_11
endoplasmic reticulum membrane	6.28511	94	6712	Q641Y0	Ddost	Dolichyl-diphosphooligosaccharide--protein glycosyltransferase 48 kDa subunit	PSI-BLAST annotation based on Swiss-Prot release 2013_11
endoplasmic reticulum membrane	8.02615	94	4553	M0R436	Rnf170		PSI-BLAST annotation based on Swiss-Prot release 2013_11
endoplasmic reticulum membrane	2.8286	96	5670	Q641X5;Q0ZFS7	Agpat6		PSI-BLAST annotation based on Swiss-Prot release 2013_11
endoplasmic reticulum membrane	4.10623	96	2272	D3ZFF4	Lclat1		PSI-BLAST annotation based on Swiss-Prot release 2013_11
endoplasmic reticulum membrane	4.11252	96	3654	F1LQ09	Atl2		PSI-BLAST annotation based on Swiss-Prot release 2013_11
endoplasmic reticulum membrane	4.35604	96	7636	Q9Z270;A0A0G2K8E6	Vapa	Vesicle-associated membrane protein-associated protein A	PSI-BLAST annotation based on Swiss-Prot release 2013_11
endoplasmic reticulum membrane	2.96742	97	1659	B2RYC4;F7FG68;Q4FZS8	Syvn1		PSI-BLAST annotation based on Swiss-Prot release 2013_11
endoplasmic reticulum membrane	3.4454	97	250	A0A0G2JUJ9;D4A2Z6	Sec63		PSI-BLAST annotation based on Swiss-Prot release 2013_11
endoplasmic reticulum membrane	3.47031	97	1796	B3SVE9;Q64232	Tecr	Very-long-chain enoyl-CoA reductase	PSI-BLAST annotation based on Swiss-Prot release 2013_11
endoplasmic reticulum membrane	6.00567	97	1837	B5DEH2	Erlin2	Erlin-2	PSI-BLAST annotation based on Swiss-Prot release 2013_11
endoplasmic reticulum membrane	4.07585	98	3178	D4A604	Pigt		PSI-BLAST annotation based on Swiss-Prot release 2013_11
endoplasmic reticulum membrane	4.61507	98	700	A0A0G2K2U0;Q5PQL5;A0A0G2JZJ5	Ptdss1	Phosphatidylserine synthase 1	PSI-BLAST annotation based on Swiss-Prot release 2013_11
endoplasmic reticulum membrane	5.82753	98	1623	B2GV22	Ptdss2	Phosphatidylserine synthase 2	PSI-BLAST annotation based on Swiss-Prot release 2013_11
endoplasmic reticulum membrane	5.62283	98.5	4617	M0R830;Q6P5P5	Mest	Mesoderm-specific transcript homolog protein	PSI-BLAST annotation based on Swiss-Prot release 2013_11
endoplasmic reticulum membrane	4.19293	99	1780	B2RZD1	Sec61b		PSI-BLAST annotation based on Swiss-Prot release 2013_11
endoplasmic reticulum membrane	7.32868	99	1664	B2RYD7	Stt3b		PSI-BLAST annotation based on Swiss-Prot release 2013_11
endoplasmic reticulum membrane	2.60146	100	5565	Q6IMX4;P97544	Ppap2b	Lipid phosphate phosphohydrolase 3	PSI-BLAST annotation based on Swiss-Prot release 2013_11
endoplasmic reticulum membrane	2.9856	100	7616	Q9Z122;A0A140TAE1	Fads2	Fatty acid desaturase 2	PSI-BLAST annotation based on Swiss-Prot release 2013_11
endoplasmic reticulum membrane	3.52584	100	4986	P11507-2;P11507;Q71UZ2;Q63080;B4F7E5;Q64578	Atp2a2;Atp2a1	Sarcoplasmic/endoplasmic reticulum calcium ATPase 2;Calcium-transporting ATPase;Sarcoplasmic/endoplasmic reticulum calcium ATPase 1	PSI-BLAST annotation based on Swiss-Prot release 2013_11
endoplasmic reticulum membrane	3.72441	100	1607	B2GUY0	Man1b1	Endoplasmic reticulum mannosyl-oligosaccharide 1,2-alpha-mannosidase	PSI-BLAST annotation based on Swiss-Prot release 2013_11
endoplasmic reticulum membrane	3.80993	100	2768	D3ZVQ3	Porcn		PSI-BLAST annotation based on Swiss-Prot release 2013_11
endoplasmic reticulum membrane	3.96227	100	316	A0A0G2JVN4;M0RDN9;Q6J1Y9	Usp19	Ubiquitin carboxyl-terminal hydrolase;Ubiquitin carboxyl-terminal hydrolase 19	PSI-BLAST annotation based on Swiss-Prot release 2013_11
endoplasmic reticulum membrane	3.97873	100	1849	B5DEL7	LOC100363239		PSI-BLAST annotation based on Swiss-Prot release 2013_11
endoplasmic reticulum membrane	4.18544	100	1824	B4F7C9;A0A0G2JWH5	Stt3a		PSI-BLAST annotation based on Swiss-Prot release 2013_11
endoplasmic reticulum membrane	4.42163	100	94	A0A0A0MY31;F1LQX8;C7E1V2;F1LNT1;P29994-8;P29994-7;P29994-6;P29994-5;P29994-4;P29994-2;P29994-3;P29994;A0A0G2KAH9	Itpr1	Inositol 1,4,5-trisphosphate receptor type 1	PSI-BLAST annotation based on Swiss-Prot release 2013_11
endoplasmic reticulum membrane	4.46081	100	3986	F1M6W2;Q6UPR8	Ermp1	Endoplasmic reticulum metallopeptidase 1	PSI-BLAST annotation based on Swiss-Prot release 2013_11
endoplasmic reticulum membrane	4.47589	100	4230	G3V6N2;B5DEM3;A0A0G2K8M5	Tmed4		PSI-BLAST annotation based on Swiss-Prot release 2013_11
endoplasmic reticulum membrane	4.63699	100	4736	O35052	Cds1	Phosphatidate cytidylyltransferase 1	PSI-BLAST annotation based on Swiss-Prot release 2013_11
endoplasmic reticulum membrane	4.6849	100	7456	Q9ES21	Sacm1l	Phosphatidylinositide phosphatase SAC1	PSI-BLAST annotation based on Swiss-Prot release 2013_11
endoplasmic reticulum membrane	4.81047	100	5703	Q2TA63	Tmem147	Transmembrane protein 147	PSI-BLAST annotation based on Swiss-Prot release 2013_11
endoplasmic reticulum membrane	5.61519	100	7650	Q9Z2Z8	Dhcr7	7-dehydrocholesterol reductase	PSI-BLAST annotation based on Swiss-Prot release 2013_11
endoplasmic reticulum membrane	5.68403	100	5645	Q07984	Ssr4	Translocon-associated protein subunit delta	PSI-BLAST annotation based on Swiss-Prot release 2013_11
endoplasmic reticulum membrane	7.18528	100	7221	Q765A7	Pgap1	GPI inositol-deacylase	PSI-BLAST annotation based on Swiss-Prot release 2013_11
endoplasmic reticulum membrane	9.81586	100	991	G3V743;A0A0G2K8S6;O88941	Mogs	Mannosyl-oligosaccharide glucosidase	PSI-BLAST annotation based on Swiss-Prot release 2013_11
golgi apparatus	9.15621	51	3735	F1LSC5;H9KVE7;P36407-2;P36407	Trim23	E3 ubiquitin-protein ligase TRIM23	PSI-BLAST annotation based on Swiss-Prot release 2013_11
golgi apparatus	4.31407	57	5380	P61212	Arl1	ADP-ribosylation factor-like protein 1	PSI-BLAST annotation based on Swiss-Prot release 2013_11
golgi apparatus	5.79544	63	1725	B2RYU6	Trappc2l	Trafficking protein particle complex subunit 2-like protein	LocTree2 annotation - de novo prediction
golgi apparatus	6.50497	88	5539	P84083	Arf5	ADP-ribosylation factor 5	PSI-BLAST annotation based on Swiss-Prot release 2013_11
golgi apparatus	4.60164	95	2579	D3ZQE7;A0A0G2JT21	Jakmip2		PSI-BLAST annotation based on Swiss-Prot release 2013_11
golgi apparatus	6.95838	95	3946	F1M4I4	Vps51		PSI-BLAST annotation based on Swiss-Prot release 2013_11
golgi apparatus	3.59473	96	6621	Q63055	Arfrp1	ADP-ribosylation factor-related protein 1	PSI-BLAST annotation based on Swiss-Prot release 2013_11
golgi apparatus	4.10368	96	5537	P84079	Arf1	ADP-ribosylation factor 1	PSI-BLAST annotation based on Swiss-Prot release 2013_11
golgi apparatus	8.52066	96	5411	P62332	Arf6	ADP-ribosylation factor 6	PSI-BLAST annotation based on Swiss-Prot release 2013_11
golgi apparatus	7.59633	98	5321	P53678;V9GZ82	Ap3m2	AP-3 complex subunit mu-2	PSI-BLAST annotation based on Swiss-Prot release 2013_11
golgi apparatus	3.18367	99	2107	D3ZAS2	Sgsm1		PSI-BLAST annotation based on Swiss-Prot release 2013_11
golgi apparatus	3.79411	100	145	A0A0G2JSR9;Q91ZS3;Q91ZS3-2	Sdf4	45 kDa calcium-binding protein	PSI-BLAST annotation based on Swiss-Prot release 2013_11
golgi apparatus	4.74105	100	1033	A0A0G2K9H8;P61206;A0A0G2JV81;A0A0G2K4Q4	Arf3	ADP-ribosylation factor 3	PSI-BLAST annotation based on Swiss-Prot release 2013_11
golgi apparatus	4.79771	100	5388	P61751	Arf4	ADP-ribosylation factor 4	PSI-BLAST annotation based on Swiss-Prot release 2013_11
golgi apparatus	6.00065	100	5538	P84082	Arf2	ADP-ribosylation factor 2	PSI-BLAST annotation based on Swiss-Prot release 2013_11
golgi apparatus	6.92219	100	7040	Q6IRG9;P53676	Ap3m1	AP-3 complex subunit mu-1	PSI-BLAST annotation based on Swiss-Prot release 2013_11
golgi apparatus	8.42633	100	4833	O88588;F1LPG3;O88588-2;I6LL99	Pacs1	Phosphofurin acidic cluster sorting protein 1	PSI-BLAST annotation based on Swiss-Prot release 2013_11
golgi apparatus membrane	3.4684	51	4743	O35165	Gosr2	Golgi SNAP receptor complex member 2	LocTree2 annotation - de novo prediction
golgi apparatus membrane	3.9151	57	6870	Q6AXM5	Cept1	Choline/ethanolaminephosphotransferase 1	PSI-BLAST annotation based on Swiss-Prot release 2013_11
golgi apparatus membrane	1.90117	65	9032	B3STU1;B0BNE7;F1M9I6	Tspan7	Tetraspanin	LocTree2 annotation - de novo prediction
golgi apparatus membrane	2.80485	66	7133	Q6P9V1;Q62745	Cd81	Tetraspanin;CD81 antigen	LocTree2 annotation - de novo prediction
golgi apparatus membrane	3.74758	66	4586	M0R6E0	Atp9a	Phospholipid-transporting ATPase	PSI-BLAST annotation based on Swiss-Prot release 2013_11
golgi apparatus membrane	3.11175	74	6546	Q5XIP9	Tmem43	Transmembrane protein 43	LocTree2 annotation - de novo prediction
golgi apparatus membrane	4.68077	89	2097	D3ZAN4	Slc35b4		PSI-BLAST annotation based on Swiss-Prot release 2013_11
golgi apparatus membrane	4.83222	90	3428	D4AD37	Impad1	Inositol monophosphatase 3	PSI-BLAST annotation based on Swiss-Prot release 2013_11
golgi apparatus membrane	3.26987	91	3599	F1LNC4;P58200	Vti1b	Vesicle transport through interaction with t-SNAREs homolog 1B	LocTree2 annotation - de novo prediction
golgi apparatus membrane	4.2954	91	4680	M0RCA3	Zfpl1		PSI-BLAST annotation based on Swiss-Prot release 2013_11
golgi apparatus membrane	4.9584	92	1461	B0BNG3	Lman2		PSI-BLAST annotation based on Swiss-Prot release 2013_11
golgi apparatus membrane	4.16533	95	2337	D3ZHA1	B3gnt1		PSI-BLAST annotation based on Swiss-Prot release 2013_11
golgi apparatus membrane	3.40749	96	5815	Q498C8	Rer1	Protein RER1	PSI-BLAST annotation based on Swiss-Prot release 2013_11
golgi apparatus membrane	3.44412	96	2744	D3ZUZ4	Fam20b		PSI-BLAST annotation based on Swiss-Prot release 2013_11
golgi apparatus membrane	3.55717	96	849	A0A0G2K618;D4A390	Large		PSI-BLAST annotation based on Swiss-Prot release 2013_11
golgi apparatus membrane	3.90093	96	2582	D3ZQG3	Rhbdd2		PSI-BLAST annotation based on Swiss-Prot release 2013_11
golgi apparatus membrane	3.28563	96.5	6294	Q5PQW5;Q64566;Q64566-2;F1M281;F1M9B5	Atp2c1	Calcium-transporting ATPase;Calcium-transporting ATPase type 2C member 1	PSI-BLAST annotation based on Swiss-Prot release 2013_11
golgi apparatus membrane	3.78546	98	4332	G3V7N0;Q5BJX3	Hs2st1		PSI-BLAST annotation based on Swiss-Prot release 2013_11
golgi apparatus membrane	4.12844	99	5706	Q2TGK3	LOC683192	Palmitoyltransferase	PSI-BLAST annotation based on Swiss-Prot release 2013_11
golgi apparatus membrane	7.30606	99	1625	B2GV35	B3gat3		PSI-BLAST annotation based on Swiss-Prot release 2013_11
golgi apparatus membrane	4.20161	100	4411	G3V8G5;Q62638	Glg1	Golgi apparatus protein 1	PSI-BLAST annotation based on Swiss-Prot release 2013_11
mitochondrion	2.93328	50	7230	Q76MV3	Cox17		PSI-BLAST annotation based on Swiss-Prot release 2013_11
mitochondrion	7.30011	50	1468	B0BNJ4	Ethe1		PSI-BLAST annotation based on Swiss-Prot release 2013_11
mitochondrion	12.4528	50	511	A0A0G2JZH8;Q5BJX2;Q7TQ85	Pdhx		PSI-BLAST annotation based on Swiss-Prot release 2013_11
mitochondrion	8.32905	51	5560	P97532	Mpst	3-mercaptopyruvate sulfurtransferase	PSI-BLAST annotation based on Swiss-Prot release 2013_11
mitochondrion	3.73667	52	6907	Q6AY19	Adck4	AarF domain-containing protein kinase 4	PSI-BLAST annotation based on Swiss-Prot release 2013_11
mitochondrion	6.51195	53	5861	Q4G012		UPF0562 protein C7orf55 homolog	LocTree2 annotation - de novo prediction
mitochondrion	8.31382	53	980	A0A0G2K8L9;Q6TXG8	Mrps28		PSI-BLAST annotation based on Swiss-Prot release 2013_11
mitochondrion	11.7075	54	5038	P15999;F1LP05;A0A0G2K099	Atp5a1	ATP synthase subunit alpha, mitochondrial;ATP synthase subunit alpha	LocTree2 annotation - de novo prediction
mitochondrion	6.22241	55	5924	Q4QQV3;A0A0G2JWV2;Q63571;D4ADP1	Fam162a	Protein FAM162A	LocTree2 annotation - de novo prediction
mitochondrion	6.73354	55	3438	D4ADD7	Glrx5		PSI-BLAST annotation based on Swiss-Prot release 2013_11
mitochondrion	11.1347	55.5	5158	P29418;M0R601	Atp5e;LOC100361879	ATP synthase subunit epsilon, mitochondrial	LocTree2 annotation - de novo prediction
mitochondrion	0.5	56	7365	Q91ZW1	Tfam	Transcription factor A, mitochondrial	PSI-BLAST annotation based on Swiss-Prot release 2013_11
mitochondrion	6.15016	58	5771	Q3MHT2;Q99P39-2;Q99P39;Q5FWU2	LOC100911034;Nfs1	Cysteine desulfurase, mitochondrial	PSI-BLAST annotation based on Swiss-Prot release 2013_11
mitochondrion	7.58388	58	1423	B0BN56	Mrps31	28S ribosomal protein S31, mitochondrial	PSI-BLAST annotation based on Swiss-Prot release 2013_11
mitochondrion	8.06127	58	5555	P97519	Hmgcl	Hydroxymethylglutaryl-CoA lyase, mitochondrial	PSI-BLAST annotation based on Swiss-Prot release 2013_11
mitochondrion	9.22861	58	6799	Q66HF3;Q6UPE1	Etfdh	Electron transfer flavoprotein-ubiquinone oxidoreductase, mitochondrial	LocTree2 annotation - de novo prediction
mitochondrion	10.5668	58	5347	P56571		ES1 protein homolog, mitochondrial	LocTree2 annotation - de novo prediction
mitochondrion	3.6435	61.5	2936	D3ZZV1;Q6EIX2	Pam16;Magmas-ps1	Mitochondrial import inner membrane translocase subunit TIM16	LocTree2 annotation - de novo prediction
mitochondrion	6.42494	62	3835	F1LXA0	Ndufa12		LocTree2 annotation - de novo prediction
mitochondrion	11.3285	62	3443	D4ADG2	Iba57		PSI-BLAST annotation based on Swiss-Prot release 2013_11
mitochondrion	10.718	65	6903	Q6AY04		Uncharacterized protein C2orf47 homolog, mitochondrial	LocTree2 annotation - de novo prediction
mitochondrion	12.0263	65	1550	B1WBW9;Q5I0K5	Abhd10	Mycophenolic acid acyl-glucuronide esterase, mitochondrial	LocTree2 annotation - de novo prediction
mitochondrion	3.08686	66	1762	B2RZ79	Iscu		PSI-BLAST annotation based on Swiss-Prot release 2013_11
mitochondrion	10.7682	66	7536	Q9NQR8	Ndufaf4	NADH dehydrogenase [ubiquinone] 1 alpha subcomplex assembly factor 4	PSI-BLAST annotation based on Swiss-Prot release 2013_11
mitochondrion	6.91459	67	4964	P10111;A0A0G2K1P0;A0A0G2K2E4;M0RCZ9	Ppia;RGD1559682	Peptidyl-prolyl cis-trans isomerase A;Peptidyl-prolyl cis-trans isomerase A, N-terminally processed;Peptidyl-prolyl cis-trans isomerase	PSI-BLAST annotation based on Swiss-Prot release 2013_11
mitochondrion	7.54221	67	2269	D3ZF99	Mrpl55		PSI-BLAST annotation based on Swiss-Prot release 2013_11
mitochondrion	8.96172	68	7434	Q9EPJ3	Mrps26	28S ribosomal protein S26, mitochondrial	PSI-BLAST annotation based on Swiss-Prot release 2013_11
mitochondrion	9.50634	68	5615	Q03344	Atpif1	ATPase inhibitor, mitochondrial	PSI-BLAST annotation based on Swiss-Prot release 2013_11
mitochondrion	7.80571	69	1483	B0BNM7;G3V985	Sco1		PSI-BLAST annotation based on Swiss-Prot release 2013_11
mitochondrion	8.16474	69	386	A0A0G2JWU3;B5DER4;D3ZFE9;F1M9A4;A0A0G2JUV4	Mrpl1		PSI-BLAST annotation based on Swiss-Prot release 2013_11
mitochondrion	8.58994	69	761	A0A0G2K478;D3ZDE4;B5DEP0	Dguok		PSI-BLAST annotation based on Swiss-Prot release 2013_11
mitochondrion	5.81916	70	6381	Q5U2R4	Trmt10c	Mitochondrial ribonuclease P protein 1	PSI-BLAST annotation based on Swiss-Prot release 2013_11
mitochondrion	7.29612	70	2879	D3ZYL4	Mrpl50		PSI-BLAST annotation based on Swiss-Prot release 2013_11
mitochondrion	10.709	70	5007	P13264;A0A0G2K1T0	Gls	Glutaminase kidney isoform, mitochondrial;Glutaminase kidney isoform 68 kDa chain;Glutaminase kidney isoform 65 kDa chain	PSI-BLAST annotation based on Swiss-Prot release 2013_11
mitochondrion	12.5036	70	5635	Q06647	Atp5o	ATP synthase subunit O, mitochondrial	LocTree2 annotation - de novo prediction
mitochondrion	6.99599	71	2155	D3ZC63	Cmpk2		PSI-BLAST annotation based on Swiss-Prot release 2013_11
mitochondrion	7.23209	71	2578	D3ZQD3	Ogdhl		PSI-BLAST annotation based on Swiss-Prot release 2013_11
mitochondrion	7.47456	71	221	A0A0G2JU15;D3ZGM1;Q4KM70	Ptcd3		PSI-BLAST annotation based on Swiss-Prot release 2013_11
mitochondrion	8.36865	71	4588	M0R6J0	Mrpl39		PSI-BLAST annotation based on Swiss-Prot release 2013_11
mitochondrion	7.52745	72	1779	B2RZD0	Mrp63		PSI-BLAST annotation based on Swiss-Prot release 2013_11
mitochondrion	8.49156	72	2547	D3ZPF2	Mcat		PSI-BLAST annotation based on Swiss-Prot release 2013_11
mitochondrion	10.0775	72	5748	Q3B8R7	Mrpl47		PSI-BLAST annotation based on Swiss-Prot release 2013_11
mitochondrion	11.9152	72.5	4200	G3V6D3;P10719;Q0QEP3	Atp5b	ATP synthase subunit beta;ATP synthase subunit beta, mitochondrial	LocTree2 annotation - de novo prediction
mitochondrion	6.81729	73	3327	D4A9Z6	Mrps35		PSI-BLAST annotation based on Swiss-Prot release 2013_11
mitochondrion	7.36575	73	3087	D4A3V2	Ndufa6	NADH dehydrogenase [ubiquinone] 1 alpha subcomplex subunit 6	LocTree2 annotation - de novo prediction
mitochondrion	6.84549	74	1427	Q5I0K4;B0BN68	Mrps9		PSI-BLAST annotation based on Swiss-Prot release 2013_11
mitochondrion	7.38306	74	5661	Q0D2L2	Mrps22		PSI-BLAST annotation based on Swiss-Prot release 2013_11
mitochondrion	8.08804	74	6713	Q641Y2	Ndufs2	NADH dehydrogenase [ubiquinone] iron-sulfur protein 2, mitochondrial	PSI-BLAST annotation based on Swiss-Prot release 2013_11
mitochondrion	8.62101	74	3066	D4A3E8;A0A0G2K6X0	Mrps27		PSI-BLAST annotation based on Swiss-Prot release 2013_11
mitochondrion	9.08175	74	6885	Q6AXT0;A0A0G2KA48	Mrpl37	39S ribosomal protein L37, mitochondrial	PSI-BLAST annotation based on Swiss-Prot release 2013_11
mitochondrion	5.78064	76	6480	Q5XI85;M0R9I6	Amt	Aminomethyltransferase	PSI-BLAST annotation based on Swiss-Prot release 2013_11
mitochondrion	6.61142	76	6481	Q5XI86	Ptrh2		PSI-BLAST annotation based on Swiss-Prot release 2013_11
mitochondrion	6.62829	76	2741	D3ZUX7	Acsf3		PSI-BLAST annotation based on Swiss-Prot release 2013_11
mitochondrion	8.48843	76	2977	D4A131	Mrpl4		PSI-BLAST annotation based on Swiss-Prot release 2013_11
mitochondrion	10.1856	76	2775	D3ZVS2	L2hgdh		PSI-BLAST annotation based on Swiss-Prot release 2013_11
mitochondrion	1.59449	76.5	5704	Q2TA66;Q6AYV6;Q5FVS1;Q66HI5;A0JPM7;P19132;Q6P9V2;Q6LDW6	Fth1	Ferritin;Ferritin heavy chain;Ferritin heavy chain, N-terminally processed	PSI-BLAST annotation based on Swiss-Prot release 2013_11
mitochondrion	3.44777	77	4940	P09606	Glul	Glutamine synthetase	PSI-BLAST annotation based on Swiss-Prot release 2013_11
mitochondrion	7.99367	77	6320	Q5RK00	Mrpl46	39S ribosomal protein L46, mitochondrial	PSI-BLAST annotation based on Swiss-Prot release 2013_11
mitochondrion	10.5329	77	3546	E9PU34;Q1W176	Rmnd1		PSI-BLAST annotation based on Swiss-Prot release 2013_11
mitochondrion	9.01835	78	2220	D3ZDX7	Mrpl48		PSI-BLAST annotation based on Swiss-Prot release 2013_11
mitochondrion	17.1624	78	2678	D3ZTP0	Aldh1l2	10-formyltetrahydrofolate dehydrogenase	PSI-BLAST annotation based on Swiss-Prot release 2013_11
mitochondrion	4.44743	79	5826	Q498T4	Mrpl2	39S ribosomal protein L2, mitochondrial	PSI-BLAST annotation based on Swiss-Prot release 2013_11
mitochondrion	6.09192	79	4557	M0R4L6	Gatb	Glutamyl-tRNA(Gln) amidotransferase subunit B, mitochondrial	PSI-BLAST annotation based on Swiss-Prot release 2013_11
mitochondrion	6.10216	79	862	A0A0G2K6D5;D3ZUF9	Pitrm1		PSI-BLAST annotation based on Swiss-Prot release 2013_11
mitochondrion	7.06123	79	4142	Q5U2T0;F7EZZ0;A0A0G2K264	Dap3		PSI-BLAST annotation based on Swiss-Prot release 2013_11
mitochondrion	3.5226	80	3115	D4A4L5	Isca2		PSI-BLAST annotation based on Swiss-Prot release 2013_11
mitochondrion	5.78021	80	2973	D4A104	Mrpl45		PSI-BLAST annotation based on Swiss-Prot release 2013_11
mitochondrion	7.8672	80	6185	Q5I0K8	Mrps7	28S ribosomal protein S7, mitochondrial	PSI-BLAST annotation based on Swiss-Prot release 2013_11
mitochondrion	8.2646	80	6282	Q5PQN9	Mrpl38	39S ribosomal protein L38, mitochondrial	PSI-BLAST annotation based on Swiss-Prot release 2013_11
mitochondrion	8.29687	80	2681	D3ZTR1	Mrps17		PSI-BLAST annotation based on Swiss-Prot release 2013_11
mitochondrion	9.32627	80	3622	F1LP30;Q5I0C3	Mccc1	Methylcrotonoyl-CoA carboxylase subunit alpha, mitochondrial	PSI-BLAST annotation based on Swiss-Prot release 2013_11
mitochondrion	4.85608	81	954	A0A0G2K7Y2;A0A0G2JYS1;A0A0G2KAL4;A0A0G2JZ50;Q4V8B0	Oxr1	Oxidation resistance protein 1	PSI-BLAST annotation based on Swiss-Prot release 2013_11
mitochondrion	5.32687	81	1814	B4F7A1	Lyrm7	Complex III assembly factor LYRM7	PSI-BLAST annotation based on Swiss-Prot release 2013_11
mitochondrion	8.69796	81	6186	Q5I0L3	Yars2	Tyrosine--tRNA ligase, mitochondrial	PSI-BLAST annotation based on Swiss-Prot release 2013_11
mitochondrion	11.9851	81	5104	P21571	Atp5j	ATP synthase-coupling factor 6, mitochondrial	LocTree2 annotation - de novo prediction
mitochondrion	8.21688	81.5	7559	Q9QYU2;M0R4P2	Tsfm	Elongation factor Ts, mitochondrial	PSI-BLAST annotation based on Swiss-Prot release 2013_11
mitochondrion	3.692	82	3855	F1LYH3	Mto1		PSI-BLAST annotation based on Swiss-Prot release 2013_11
mitochondrion	5.70258	82	5756	Q3KRD0	Dars2	Aspartate--tRNA ligase, mitochondrial	PSI-BLAST annotation based on Swiss-Prot release 2013_11
mitochondrion	8.85075	82	1965	C6ZII9;B2RZ31	Sirt3		PSI-BLAST annotation based on Swiss-Prot release 2013_11
mitochondrion	9.37021	82	313	A0A0G2JVL6;Q7TP78;F7EXQ7	Ndufa8		PSI-BLAST annotation based on Swiss-Prot release 2013_11
mitochondrion	11.4999	82	4317	G3V7I0;Q9Z0V6	Prdx3	Thioredoxin-dependent peroxide reductase, mitochondrial	PSI-BLAST annotation based on Swiss-Prot release 2013_11
mitochondrion	11.8113	82.5	4361	G3V7Y3;P35434	Atp5d	ATP synthase subunit delta, mitochondrial	LocTree2 annotation - de novo prediction
mitochondrion	6.38969	83	929	A0A0G2K7L0;Q7TQ82	Mrps10	28S ribosomal protein S10, mitochondrial	PSI-BLAST annotation based on Swiss-Prot release 2013_11
mitochondrion	7.569	83	6190	Q5I0P2;A0A0G2JYW6	Gcsh	Glycine cleavage system H protein, mitochondrial	PSI-BLAST annotation based on Swiss-Prot release 2013_11
mitochondrion	7.99717	83	5743	Q3B8N9	Bphl		LocTree2 annotation - de novo prediction
mitochondrion	9.35056	83	4471	G3V945;P51650;P51650-2	Aldh5a1	Succinate-semialdehyde dehydrogenase, mitochondrial	PSI-BLAST annotation based on Swiss-Prot release 2013_11
mitochondrion	9.59302	83	2258	D3ZF13	LOC683884	Acyl carrier protein	PSI-BLAST annotation based on Swiss-Prot release 2013_11
mitochondrion	9.79603	83	6764	Q66H47	Mrpl24	39S ribosomal protein L24, mitochondrial	PSI-BLAST annotation based on Swiss-Prot release 2013_11
mitochondrion	11.1478	83	4244	G3V6R7;Q5EB57	Oxsm	3-oxoacyl-[acyl-carrier-protein] synthase, mitochondrial	PSI-BLAST annotation based on Swiss-Prot release 2013_11
mitochondrion	12.433	83	2488	D3ZM09	Sars2		PSI-BLAST annotation based on Swiss-Prot release 2013_11
mitochondrion	13.5015	83	4857	P00507	Got2	Aspartate aminotransferase, mitochondrial	PSI-BLAST annotation based on Swiss-Prot release 2013_11
mitochondrion	6.38519	84	5866	Q4G067	Mrpl44		PSI-BLAST annotation based on Swiss-Prot release 2013_11
mitochondrion	6.55147	84	4523	G3V9U2;A0A0G2K642;P13437	Acaa2	3-ketoacyl-CoA thiolase, mitochondrial	PSI-BLAST annotation based on Swiss-Prot release 2013_11
mitochondrion	7.27794	84	5968	Q4V8B7	Hsdl1	Inactive hydroxysteroid dehydrogenase-like protein 1	PSI-BLAST annotation based on Swiss-Prot release 2013_11
mitochondrion	8.21713	84	3353	D4AB01	Hint2		PSI-BLAST annotation based on Swiss-Prot release 2013_11
mitochondrion	9.45719	84	7070	Q6MGB5;A0A0G2K6P1;Q5BJM1	Hsd17b8	Estradiol 17-beta-dehydrogenase 8	PSI-BLAST annotation based on Swiss-Prot release 2013_11
mitochondrion	14.4012	84	4647	M0RAD5	Clpp	ATP-dependent Clp protease proteolytic subunit	PSI-BLAST annotation based on Swiss-Prot release 2013_11
mitochondrion	5.57846	84.5	1941	D3Z949;B5DFN3	RGD1561671;Uqcc2	Ubiquinol-cytochrome-c reductase complex assembly factor 2	PSI-BLAST annotation based on Swiss-Prot release 2013_11
mitochondrion	6.24825	85	6557	Q5XIT9	Mccc2	Methylcrotonoyl-CoA carboxylase beta chain, mitochondrial	PSI-BLAST annotation based on Swiss-Prot release 2013_11
mitochondrion	7.66575	85	6308	Q5RJN0	Ndufs7		PSI-BLAST annotation based on Swiss-Prot release 2013_11
mitochondrion	8.27731	85	2275	D3ZFJ6	Lactb		PSI-BLAST annotation based on Swiss-Prot release 2013_11
mitochondrion	9.37311	85	5933	Q4QR80	Mrps25	28S ribosomal protein S25, mitochondrial	PSI-BLAST annotation based on Swiss-Prot release 2013_11
mitochondrion	10.7386	85	1399	B0BMW2;O70351	Hsd17b10	3-hydroxyacyl-CoA dehydrogenase type-2	PSI-BLAST annotation based on Swiss-Prot release 2013_11
mitochondrion	11.692	85	1611	B2GUZ3	Mthfd1l		PSI-BLAST annotation based on Swiss-Prot release 2013_11
mitochondrion	6.23069	86	6510	Q5XIG0	Nudt9	ADP-ribose pyrophosphatase, mitochondrial	PSI-BLAST annotation based on Swiss-Prot release 2013_11
mitochondrion	6.24092	86	798	D3ZJH9;A0A0G2K502	Me2	Malic enzyme	PSI-BLAST annotation based on Swiss-Prot release 2013_11
mitochondrion	6.44614	86	1233	A0A0U1RRZ4;Q4KLP0	Dhtkd1	Probable 2-oxoglutarate dehydrogenase E1 component DHKTD1, mitochondrial	PSI-BLAST annotation based on Swiss-Prot release 2013_11
mitochondrion	6.92869	86	4976	P11240	Cox5a	Cytochrome c oxidase subunit 5A, mitochondrial	LocTree2 annotation - de novo prediction
mitochondrion	7.19455	86	7154	Q6PDW6	Mrpl17	39S ribosomal protein L17, mitochondrial	PSI-BLAST annotation based on Swiss-Prot release 2013_11
mitochondrion	7.37276	86	1734	B2RYW4	Mrpl53		PSI-BLAST annotation based on Swiss-Prot release 2013_11
mitochondrion	9.51381	86	7597	Q9WUS0	Ak4	Adenylate kinase 4, mitochondrial	PSI-BLAST annotation based on Swiss-Prot release 2013_11
mitochondrion	6.04337	87	2384	D3ZIN7	Mrps23		PSI-BLAST annotation based on Swiss-Prot release 2013_11
mitochondrion	6.77157	87	1029	A9UMV2;A0A0G2K9G3	Mrps24		PSI-BLAST annotation based on Swiss-Prot release 2013_11
mitochondrion	7.65182	87	6437	Q5XFW4	Mrpl13		PSI-BLAST annotation based on Swiss-Prot release 2013_11
mitochondrion	7.43433	88	2688	D3ZTW8	Mrpl27		PSI-BLAST annotation based on Swiss-Prot release 2013_11
mitochondrion	10.0387	88	4703	M0RDK9	Acad8		PSI-BLAST annotation based on Swiss-Prot release 2013_11
mitochondrion	11.553	88	3961	F1M5N4;A0A0G2K4C6	Me3	Malic enzyme	PSI-BLAST annotation based on Swiss-Prot release 2013_11
mitochondrion	4.24911	89	3167	D4A5Q9	Gldc		PSI-BLAST annotation based on Swiss-Prot release 2013_11
mitochondrion	7.23369	89	4046	F1M953;P48721	Hspa9	Stress-70 protein, mitochondrial	PSI-BLAST annotation based on Swiss-Prot release 2013_11
mitochondrion	7.82652	89	1455	B0BNE6	Ndufs8		PSI-BLAST annotation based on Swiss-Prot release 2013_11
mitochondrion	6.79229	90	6859	Q68FX9	Sirt5	NAD-dependent protein deacylase sirtuin-5, mitochondrial	PSI-BLAST annotation based on Swiss-Prot release 2013_11
mitochondrion	7.30445	90	7256	Q7TP77	Mrpl49		PSI-BLAST annotation based on Swiss-Prot release 2013_11
mitochondrion	8.50133	90	4597	M0R776;A0A0G2JZC3	Mrps36		PSI-BLAST annotation based on Swiss-Prot release 2013_11
mitochondrion	8.00428	90.5	2471	D3ZLK9;D4AAT7	Carkd	ATP-dependent (S)-NAD(P)H-hydrate dehydratase	PSI-BLAST annotation based on Swiss-Prot release 2013_11
mitochondrion	7.74157	91	108	A0A0G2JSG6;P29410-2;P29410	Ak2	Adenylate kinase 2, mitochondrial;Adenylate kinase 2, mitochondrial, N-terminally processed	PSI-BLAST annotation based on Swiss-Prot release 2013_11
mitochondrion	8.31014	91	6845	Q68FU3	Etfb	Electron transfer flavoprotein subunit beta	PSI-BLAST annotation based on Swiss-Prot release 2013_11
mitochondrion	9.79879	91	2841	D3ZXF9	Mrpl12		PSI-BLAST annotation based on Swiss-Prot release 2013_11
mitochondrion	5.74277	92	6324	Q5RK17;D4A7Z5	Diablo;LOC100360940		PSI-BLAST annotation based on Swiss-Prot release 2013_11
mitochondrion	7.3726	92	6015	Q561S0;A0A1W2Q6F8;Q6P6W6	Ndufa10	NADH dehydrogenase [ubiquinone] 1 alpha subcomplex subunit 10, mitochondrial	PSI-BLAST annotation based on Swiss-Prot release 2013_11
mitochondrion	7.90133	92	3108	D4A4A9	Mrpl19		PSI-BLAST annotation based on Swiss-Prot release 2013_11
mitochondrion	15.8327	92	4319	G3V7I5;Q66HF8	Aldh1b1	Aldehyde dehydrogenase X, mitochondrial	PSI-BLAST annotation based on Swiss-Prot release 2013_11
mitochondrion	1.69765	93	3569	F1LMJ8	Micu2		PSI-BLAST annotation based on Swiss-Prot release 2013_11
mitochondrion	8.70405	93	2889	D3ZYT2	Mrps5		PSI-BLAST annotation based on Swiss-Prot release 2013_11
mitochondrion	11.1358	93	4028	F1M8H2	Wars2		PSI-BLAST annotation based on Swiss-Prot release 2013_11
mitochondrion	12.8863	93	1085	A0A0G2KAM3;P49432	Pdhb	Pyruvate dehydrogenase E1 component subunit beta, mitochondrial	PSI-BLAST annotation based on Swiss-Prot release 2013_11
mitochondrion	3.77612	94	2926	D3ZZN3	Acss1	Acetyl-coenzyme A synthetase	PSI-BLAST annotation based on Swiss-Prot release 2013_11
mitochondrion	4.71191	94	2185	D3ZD09;D3ZSB0	Cox6b1		PSI-BLAST annotation based on Swiss-Prot release 2013_11
mitochondrion	6.89646	94	2630	D3ZS58	Ndufa2	NADH dehydrogenase [ubiquinone] 1 alpha subcomplex subunit 2	LocTree2 annotation - de novo prediction
mitochondrion	7.01138	94	2865	D3ZY44	Mrps2		PSI-BLAST annotation based on Swiss-Prot release 2013_11
mitochondrion	7.82267	94	2424	D3ZJY1	Mrpl28		PSI-BLAST annotation based on Swiss-Prot release 2013_11
mitochondrion	8.00739	94	473	A0A0G2JYU2;Q5XIE3	Mrpl11	39S ribosomal protein L11, mitochondrial	PSI-BLAST annotation based on Swiss-Prot release 2013_11
mitochondrion	9.40558	94	1620	B2GV15;Q99PU6	Dbt		PSI-BLAST annotation based on Swiss-Prot release 2013_11
mitochondrion	9.62426	94	1742	B2RZ24;F1LM47	Sucla2	Succinyl-CoA ligase subunit beta	PSI-BLAST annotation based on Swiss-Prot release 2013_11
mitochondrion	10.9216	94	6854	Q68FX0;Q99NA6	Idh3B	Isocitrate dehydrogenase [NAD] subunit beta, mitochondrial	PSI-BLAST annotation based on Swiss-Prot release 2013_11
mitochondrion	12.1517	94	5021	P14408-2;P14408;Q5M964	Fh	Fumarate hydratase, mitochondrial	PSI-BLAST annotation based on Swiss-Prot release 2013_11
mitochondrion	12.5166	94	2451	D3ZKT0	Tamm41	Phosphatidate cytidylyltransferase, mitochondrial	PSI-BLAST annotation based on Swiss-Prot release 2013_11
mitochondrion	2.94917	95	4612	M0R7T2	Alkbh7		PSI-BLAST annotation based on Swiss-Prot release 2013_11
mitochondrion	3.85154	95	4105	F1MAR6;A0A0G2K2S1;B4F7D0	Prodh		PSI-BLAST annotation based on Swiss-Prot release 2013_11
mitochondrion	5.52739	95	3976	F1M6D0	Mrps6		PSI-BLAST annotation based on Swiss-Prot release 2013_11
mitochondrion	6.0057	95	6841	Q68FT1	Coq9	Ubiquinone biosynthesis protein COQ9, mitochondrial	PSI-BLAST annotation based on Swiss-Prot release 2013_11
mitochondrion	7.0415	95	67	A0A096MKG5;Q1HCL7	Nadk2	NAD kinase 2, mitochondrial	PSI-BLAST annotation based on Swiss-Prot release 2013_11
mitochondrion	7.24615	95	1633	B2GV62	Mrpl20		PSI-BLAST annotation based on Swiss-Prot release 2013_11
mitochondrion	8.80171	95	6209	Q5M818;A8USQ2;Q6PEC2	Mrpl16	39S ribosomal protein L16, mitochondrial	PSI-BLAST annotation based on Swiss-Prot release 2013_11
mitochondrion	12.0783	95	7092	Q6P6R2	Dld	Dihydrolipoyl dehydrogenase, mitochondrial	PSI-BLAST annotation based on Swiss-Prot release 2013_11
mitochondrion	12.9046	95	4468	G3V936;Q8VHF5;Q0QEL8	Cs	Citrate synthase;Citrate synthase, mitochondrial	PSI-BLAST annotation based on Swiss-Prot release 2013_11
mitochondrion	5.50706	95.5	4048	F1M964;Q68FX8;P20069	Pmpca	Mitochondrial-processing peptidase subunit alpha	PSI-BLAST annotation based on Swiss-Prot release 2013_11
mitochondrion	2.56967	96	5793	Q3V5X8	Endog		PSI-BLAST annotation based on Swiss-Prot release 2013_11
mitochondrion	2.71306	96	1524	Q499V7;F1LPV8;Q68FT4;B1H270;Q5EBA9	Suclg2	Succinyl-CoA ligase subunit beta	PSI-BLAST annotation based on Swiss-Prot release 2013_11
mitochondrion	4.12353	96	918	A0A0G2K791;D4ABL7	Mrpl33		PSI-BLAST annotation based on Swiss-Prot release 2013_11
mitochondrion	6.52362	96	2665	D3ZT90	Gcdh		PSI-BLAST annotation based on Swiss-Prot release 2013_11
mitochondrion	7.13024	96	1613	B2GUZ6	Rtn4ip1		PSI-BLAST annotation based on Swiss-Prot release 2013_11
mitochondrion	7.59554	96	2677	D3ZTN2	Cmc1		PSI-BLAST annotation based on Swiss-Prot release 2013_11
mitochondrion	7.66311	96	1018	A0A0G2K9B4;D4A4B1	Mrpl15		PSI-BLAST annotation based on Swiss-Prot release 2013_11
mitochondrion	8.11588	96	3372	D4ABM5	Mrps34		PSI-BLAST annotation based on Swiss-Prot release 2013_11
mitochondrion	12.1617	96	1436	B0BN94	Fam136a	Protein FAM136A	PSI-BLAST annotation based on Swiss-Prot release 2013_11
mitochondrion	3.48327	97	3571	F1LMM8;Q64536	Pdk2	[Pyruvate dehydrogenase (acetyl-transferring)] kinase isozyme 2, mitochondrial	PSI-BLAST annotation based on Swiss-Prot release 2013_11
mitochondrion	7.45481	97	2844	D3ZXI0;B2RYR3	Pycr1	Pyrroline-5-carboxylate reductase	PSI-BLAST annotation based on Swiss-Prot release 2013_11
mitochondrion	8.15643	97	1922	B5DFI9	Pdk3		PSI-BLAST annotation based on Swiss-Prot release 2013_11
mitochondrion	9.69211	97	7449	Q9ER34	Aco2	Aconitate hydratase, mitochondrial	PSI-BLAST annotation based on Swiss-Prot release 2013_11
mitochondrion	10.5414	97	3780	F1LU71	Auh		PSI-BLAST annotation based on Swiss-Prot release 2013_11
mitochondrion	10.6591	97	5204	P35571;A0A0G2K0Z7;F1LNI0;A0A0G2K1F9;Q6LCP5	Gpd2	Glycerol-3-phosphate dehydrogenase, mitochondrial;Glycerol-3-phosphate dehydrogenase	PSI-BLAST annotation based on Swiss-Prot release 2013_11
mitochondrion	12.2214	97.5	3602	F1LNF7;Q99NA5	Idh3a	Isocitrate dehydrogenase [NAD] subunit, mitochondrial;Isocitrate dehydrogenase [NAD] subunit alpha, mitochondrial	PSI-BLAST annotation based on Swiss-Prot release 2013_11
mitochondrion	4.29089	98	6389	Q5U2U0	Clpx	ATP-dependent Clp protease ATP-binding subunit clpX-like, mitochondrial	PSI-BLAST annotation based on Swiss-Prot release 2013_11
mitochondrion	4.84157	98	2436	D3ZKG1	Mut		PSI-BLAST annotation based on Swiss-Prot release 2013_11
mitochondrion	8.04887	98	6862	Q68FZ8	Pccb		PSI-BLAST annotation based on Swiss-Prot release 2013_11
mitochondrion	8.28162	98	4336	G3V7P3;P18665	Mrpl3	39S ribosomal protein L3, mitochondrial	PSI-BLAST annotation based on Swiss-Prot release 2013_11
mitochondrion	8.39922	98	3174	D4A5W8	Pgs1		PSI-BLAST annotation based on Swiss-Prot release 2013_11
mitochondrion	13.3884	98	4771	O35796	C1qbp	Complement component 1 Q subcomponent-binding protein, mitochondrial	LocTree2 annotation - de novo prediction
mitochondrion	5.92811	98.5	7079	Q6P2A5;P29411	Ak3	GTP:AMP phosphotransferase AK3, mitochondrial	PSI-BLAST annotation based on Swiss-Prot release 2013_11
mitochondrion	11.0733	98.5	6524	Q5XIJ3;P41565	Idh3g	Isocitrate dehydrogenase [NAD] subunit, mitochondrial;Isocitrate dehydrogenase [NAD] subunit gamma 1, mitochondrial	PSI-BLAST annotation based on Swiss-Prot release 2013_11
mitochondrion	8.04578	99	6075	Q5BJX1;D3ZH23	Mrpl41;RGD1560917	39S ribosomal protein L41, mitochondrial	PSI-BLAST annotation based on Swiss-Prot release 2013_11
mitochondrion	9.27084	99	6476	Q5XI78	Ogdh	2-oxoglutarate dehydrogenase, mitochondrial	PSI-BLAST annotation based on Swiss-Prot release 2013_11
mitochondrion	11.7788	99	5461	P63039	Hspd1	60 kDa heat shock protein, mitochondrial	PSI-BLAST annotation based on Swiss-Prot release 2013_11
mitochondrion	7.80881	99.5	9256	Q5FVT5;F1MA54;Q63065	Pdk1	[Pyruvate dehydrogenase (acetyl-transferring)] kinase isozyme 1, mitochondrial	PSI-BLAST annotation based on Swiss-Prot release 2013_11
mitochondrion	9.40147	99.5	1124	A1L1J4;A0A0G2QC17;O88483	Pdp1	[Pyruvate dehydrogenase [acetyl-transferring]]-phosphatase 1, mitochondrial	PSI-BLAST annotation based on Swiss-Prot release 2013_11
mitochondrion	11.8617	99.5	3164	D4A5L9;P62898;CON__P62894;P10715	LOC679794;Cycs;Cyct	Cytochrome c, somatic;Cytochrome c, testis-specific	PSI-BLAST annotation based on Swiss-Prot release 2013_11
mitochondrion	3.00383	100	9079	G3V6R5	Suox		PSI-BLAST annotation based on Swiss-Prot release 2013_11
mitochondrion	3.29476	100	5616	Q03346	Pmpcb	Mitochondrial-processing peptidase subunit beta	PSI-BLAST annotation based on Swiss-Prot release 2013_11
mitochondrion	3.38473	100	5596	Q00972;A0A0H2UHR5	Bckdk	[3-methyl-2-oxobutanoate dehydrogenase [lipoamide]] kinase, mitochondrial	PSI-BLAST annotation based on Swiss-Prot release 2013_11
mitochondrion	3.80014	100	5115	Q68G44;P22791	Hmgcs2	Hydroxymethylglutaryl-CoA synthase, mitochondrial	PSI-BLAST annotation based on Swiss-Prot release 2013_11
mitochondrion	3.92846	100	788	A0A0G2K4T8;F1LPX0;Q01992	Mipep	Mitochondrial intermediate peptidase	PSI-BLAST annotation based on Swiss-Prot release 2013_11
mitochondrion	4.32394	100	4283	G3V734;Q64591	Decr1	2,4-dienoyl-CoA reductase, mitochondrial	PSI-BLAST annotation based on Swiss-Prot release 2013_11
mitochondrion	4.32533	100	4299	G3V796;P08503	Acadm	Medium-chain specific acyl-CoA dehydrogenase, mitochondrial	PSI-BLAST annotation based on Swiss-Prot release 2013_11
mitochondrion	4.38882	100	5929	Q4QQW3	Adhfe1	Hydroxyacid-oxoacid transhydrogenase, mitochondrial	PSI-BLAST annotation based on Swiss-Prot release 2013_11
mitochondrion	4.51316	100	4991	P11884	Aldh2	Aldehyde dehydrogenase, mitochondrial	PSI-BLAST annotation based on Swiss-Prot release 2013_11
mitochondrion	4.6362	100	5576	P97615	Txn2	Thioredoxin, mitochondrial	PSI-BLAST annotation based on Swiss-Prot release 2013_11
mitochondrion	4.8094	100	5127	P24329	Tst	Thiosulfate sulfurtransferase	PSI-BLAST annotation based on Swiss-Prot release 2013_11
mitochondrion	4.81502	100	3726	F1LRY5;Q64380	Sardh	Sarcosine dehydrogenase, mitochondrial	PSI-BLAST annotation based on Swiss-Prot release 2013_11
mitochondrion	4.86161	100	4873	P04182	Oat	Ornithine aminotransferase, mitochondrial	PSI-BLAST annotation based on Swiss-Prot release 2013_11
mitochondrion	4.96456	100	5643	Q07803	Gfm1	Elongation factor G, mitochondrial	PSI-BLAST annotation based on Swiss-Prot release 2013_11
mitochondrion	5.47383	100	4322	G3V7J0;Q02253	Aldh6a1	Methylmalonate-semialdehyde dehydrogenase [acylating], mitochondrial	PSI-BLAST annotation based on Swiss-Prot release 2013_11
mitochondrion	5.67656	100	496	A0A0G2JZA2;P97576	Grpel1	GrpE protein homolog 1, mitochondrial	PSI-BLAST annotation based on Swiss-Prot release 2013_11
mitochondrion	5.83957	100	5034	P15650	Acadl	Long-chain specific acyl-CoA dehydrogenase, mitochondrial	PSI-BLAST annotation based on Swiss-Prot release 2013_11
mitochondrion	5.85302	100	1946	B6DYQ0;P24473	Gstk1	Glutathione S-transferase kappa 1	PSI-BLAST annotation based on Swiss-Prot release 2013_11
mitochondrion	5.99562	100	4135	F7EV94;B1WBN3;P11960;Q5EB89	Bckdha	2-oxoisovalerate dehydrogenase subunit alpha, mitochondrial	PSI-BLAST annotation based on Swiss-Prot release 2013_11
mitochondrion	6.0745	100	7242	Q7M0E7	Mrpl14	39S ribosomal protein L14, mitochondrial	PSI-BLAST annotation based on Swiss-Prot release 2013_11
mitochondrion	6.31531	100	5731	Q3B7D0	Cpox	Oxygen-dependent coproporphyrinogen-III oxidase, mitochondrial	PSI-BLAST annotation based on Swiss-Prot release 2013_11
mitochondrion	6.40857	100	6739	Q64428;Q99521	Hadha	Trifunctional enzyme subunit alpha, mitochondrial;Long-chain enoyl-CoA hydratase;Long chain 3-hydroxyacyl-CoA dehydrogenase	PSI-BLAST annotation based on Swiss-Prot release 2013_11
mitochondrion	6.47604	100	5035	Q6IMX3;P15651	Acads	Short-chain specific acyl-CoA dehydrogenase, mitochondrial	PSI-BLAST annotation based on Swiss-Prot release 2013_11
mitochondrion	6.52345	100	202	A0A0G2JTL5;P52873	Pc	Pyruvate carboxylase, mitochondrial	PSI-BLAST annotation based on Swiss-Prot release 2013_11
mitochondrion	6.81252	100	5123	Q68G41;P23965	Eci1	Enoyl-CoA delta isomerase 1, mitochondrial	PSI-BLAST annotation based on Swiss-Prot release 2013_11
mitochondrion	6.85971	100	4972	P10860;Q7TPI5	Glud1	Glutamate dehydrogenase 1, mitochondrial	PSI-BLAST annotation based on Swiss-Prot release 2013_11
mitochondrion	6.89178	100	7609	Q9WVK7	Hadh	Hydroxyacyl-coenzyme A dehydrogenase, mitochondrial	PSI-BLAST annotation based on Swiss-Prot release 2013_11
mitochondrion	7.08545	100	5292	P50554	Abat	4-aminobutyrate aminotransferase, mitochondrial;4-aminobutyrate aminotransferase, brain isoform;4-aminobutyrate aminotransferase, liver isoform	PSI-BLAST annotation based on Swiss-Prot release 2013_11
mitochondrion	7.14551	100	88	A0A0A0MY00;P70584	Acadsb	Short/branched chain specific acyl-CoA dehydrogenase, mitochondrial	PSI-BLAST annotation based on Swiss-Prot release 2013_11
mitochondrion	7.3057	100	5348	P56574;A0A0G2JUF6	Idh2	Isocitrate dehydrogenase [NADP], mitochondrial	PSI-BLAST annotation based on Swiss-Prot release 2013_11
mitochondrion	7.34846	100	1191	A0A0H2UHT3;P0C2C0	Mrpl22	39S ribosomal protein L22, mitochondrial	PSI-BLAST annotation based on Swiss-Prot release 2013_11
mitochondrion	7.73271	100	4995	P12007	Ivd	Isovaleryl-CoA dehydrogenase, mitochondrial	PSI-BLAST annotation based on Swiss-Prot release 2013_11
mitochondrion	7.75047	100	83	A0A0A0MXW1;P35738;B0BNK6	Bckdhb	2-oxoisovalerate dehydrogenase subunit beta, mitochondrial	PSI-BLAST annotation based on Swiss-Prot release 2013_11
mitochondrion	7.76076	100	5023	P14604	Echs1	Enoyl-CoA hydratase, mitochondrial	PSI-BLAST annotation based on Swiss-Prot release 2013_11
mitochondrion	7.82998	100	5156	P29266	Hibadh	3-hydroxyisobutyrate dehydrogenase, mitochondrial	PSI-BLAST annotation based on Swiss-Prot release 2013_11
mitochondrion	7.90894	100	4801	Q6IMX8;O55171	Acot2	Acyl-coenzyme A thioesterase 2, mitochondrial	PSI-BLAST annotation based on Swiss-Prot release 2013_11
mitochondrion	8.12091	100	6692	Q63750	Mrpl23	39S ribosomal protein L23, mitochondrial	PSI-BLAST annotation based on Swiss-Prot release 2013_11
mitochondrion	8.26762	100	5014	P13803	Etfa	Electron transfer flavoprotein subunit alpha, mitochondrial	PSI-BLAST annotation based on Swiss-Prot release 2013_11
mitochondrion	8.37783	100	6091	Q5BK63	Ndufa9	NADH dehydrogenase [ubiquinone] 1 alpha subcomplex subunit 9, mitochondrial	PSI-BLAST annotation based on Swiss-Prot release 2013_11
mitochondrion	8.56804	100	4916	P07633	Pccb	Propionyl-CoA carboxylase beta chain, mitochondrial	PSI-BLAST annotation based on Swiss-Prot release 2013_11
mitochondrion	8.74233	100	7387	Q924S5	Lonp1	Lon protease homolog, mitochondrial	PSI-BLAST annotation based on Swiss-Prot release 2013_11
mitochondrion	9.48083	100	5138	P26772;P97601;A0A0G2JTG1	Hspe1	10 kDa heat shock protein, mitochondrial	PSI-BLAST annotation based on Swiss-Prot release 2013_11
mitochondrion	9.5411	100	6503	Q5XIE6;Q5XIE6-2	Hibch	3-hydroxyisobutyryl-CoA hydrolase, mitochondrial	PSI-BLAST annotation based on Swiss-Prot release 2013_11
mitochondrion	10.0764	100	5155	P29117	Ppif	Peptidyl-prolyl cis-trans isomerase F, mitochondrial	PSI-BLAST annotation based on Swiss-Prot release 2013_11
mitochondrion	10.2462	100	2834	D3ZX69;P0C2C4	Mrpl10	39S ribosomal protein L10, mitochondrial	PSI-BLAST annotation based on Swiss-Prot release 2013_11
mitochondrion	10.504	100	5345	P56522	Fdxr	NADPH:adrenodoxin oxidoreductase, mitochondrial	PSI-BLAST annotation based on Swiss-Prot release 2013_11
mitochondrion	11.1517	100	1152	A0A0H2UHE1;P13086;P70631	Suclg1	Succinyl-CoA ligase [ADP/GDP-forming] subunit alpha, mitochondrial	PSI-BLAST annotation based on Swiss-Prot release 2013_11
mitochondrion	11.7366	100	5548	P85834	Tufm	Elongation factor Tu, mitochondrial	PSI-BLAST annotation based on Swiss-Prot release 2013_11
mitochondrion	11.7368	100	4920	P07895;C8CHS6	Sod2	Superoxide dismutase [Mn], mitochondrial	PSI-BLAST annotation based on Swiss-Prot release 2013_11
mitochondrion	11.8111	100	1618	B2GV06	Oxct1	Succinyl-CoA:3-ketoacid coenzyme A transferase 1, mitochondrial	PSI-BLAST annotation based on Swiss-Prot release 2013_11
mitochondrion	12.5236	100	7651	Q9Z311;Q9Z311-2	Mecr	Trans-2-enoyl-CoA reductase, mitochondrial	PSI-BLAST annotation based on Swiss-Prot release 2013_11
mitochondrion	12.8608	100	4877	P04636;Q0QF43	Mdh2	Malate dehydrogenase, mitochondrial;Malate dehydrogenase	PSI-BLAST annotation based on Swiss-Prot release 2013_11
mitochondrion	12.9324	100	4235	G3V6P2;Q01205;Q8CJG5;D0VYQ0	Dlst;DLST	Dihydrolipoyllysine-residue succinyltransferase component of 2-oxoglutarate dehydrogenase complex, mitochondrial	PSI-BLAST annotation based on Swiss-Prot release 2013_11
mitochondrion	13.043	100	5054	P17764	Acat1	Acetyl-CoA acetyltransferase, mitochondrial	PSI-BLAST annotation based on Swiss-Prot release 2013_11
mitochondrion	13.8881	100	4927	P08461	Dlat	Dihydrolipoyllysine-residue acetyltransferase component of pyruvate dehydrogenase complex, mitochondrial	PSI-BLAST annotation based on Swiss-Prot release 2013_11
mitochondrion	17.3371	100	109	A0A0G2JSH2;P29147	Bdh1	D-beta-hydroxybutyrate dehydrogenase, mitochondrial	PSI-BLAST annotation based on Swiss-Prot release 2013_11
mitochondrion membrane	6.64081	50	139	A0A0G2JSR0;Q9R1Z0	Vdac3	Voltage-dependent anion-selective channel protein 3	LocTree2 annotation - de novo prediction
mitochondrion membrane	3.81721	51	2041	D3Z946	Tmem70		PSI-BLAST annotation based on Swiss-Prot release 2013_11
mitochondrion membrane	4.71588	51	2036	D3Z900;O88994;M0R6N2	Marc2;LOC100910481	Mitochondrial amidoxime reducing component 2	PSI-BLAST annotation based on Swiss-Prot release 2013_11
mitochondrion membrane	12.8464	52	7642	Q9Z2L0	Vdac1	Voltage-dependent anion-selective channel protein 1	LocTree2 annotation - de novo prediction
mitochondrion membrane	11.2334	54	5524	P81155	Vdac2	Voltage-dependent anion-selective channel protein 2	LocTree2 annotation - de novo prediction
mitochondrion membrane	6.48641	56	3538	E9PTW1;A0A0G2K5Q8;Q9ERM8	Scamp3		LocTree2 annotation - de novo prediction
mitochondrion membrane	4.97846	58	1383	A9UMV7	Uqcr11		LocTree2 annotation - de novo prediction
mitochondrion membrane	14.7331	60	6518	Q5XIH7;A0A0G2KB63	Phb2	Prohibitin-2	PSI-BLAST annotation based on Swiss-Prot release 2013_11
mitochondrion membrane	6.01916	61	636	A0A0G2K1I6;P56603;A0A0G2JY82;Q5D009	Scamp1	Secretory carrier-associated membrane protein 1	LocTree2 annotation - de novo prediction
mitochondrion membrane	9.72821	61	76	Q8SEZ0;Q06QK5;Q06QA1;A0A096XKT9;P11661;Q06QG6	Mt-nd5;ND5;Mtnd5	NADH-ubiquinone oxidoreductase chain 5	PSI-BLAST annotation based on Swiss-Prot release 2013_11
mitochondrion membrane	10.894	61	4604	M0R7G4;M0R7V3;B5DEK5	Apoo;LOC687056		LocTree2 annotation - de novo prediction
mitochondrion membrane	10.5427	63	6160	Q5HZA9	Tmem126a	Transmembrane protein 126A	PSI-BLAST annotation based on Swiss-Prot release 2013_11
mitochondrion membrane	9.15379	64	99	Q8SEZ1;Q06QG9;A0A0A1FZ38;P05506	Mt-nd3;ND3;Mtnd3	NADH-ubiquinone oxidoreductase chain 3	PSI-BLAST annotation based on Swiss-Prot release 2013_11
mitochondrion membrane	9.5185	65	757	A0A0G2K464;Q9JKE3	Scamp5	Secretory carrier-associated membrane protein 5	LocTree2 annotation - de novo prediction
mitochondrion membrane	11.0118	65	3636	F1LPG5;F1M7T1;D3ZV29;Q2XTA8;D3ZQH7;F1M7Z4	LOC688963;LOC100361934;Ndufb4l1;Ndufb4;RGD1560088;LOC687864		PSI-BLAST annotation based on Swiss-Prot release 2013_11
mitochondrion membrane	9.83435	66	6298	Q5PQZ9	Ndufc2	NADH dehydrogenase [ubiquinone] 1 subunit C2	PSI-BLAST annotation based on Swiss-Prot release 2013_11
mitochondrion membrane	3.26811	69	2616	D3ZRH1	Oxa1l		PSI-BLAST annotation based on Swiss-Prot release 2013_11
mitochondrion membrane	10.2342	69	2006	Q8SEZ8;Q8HID1;D2E6L7;P03889;Q8HN20	Mt-nd1;ND1;Mtnd1	NADH-ubiquinone oxidoreductase chain 1	PSI-BLAST annotation based on Swiss-Prot release 2013_11
mitochondrion membrane	9.19506	72	2897	D3ZZ21	Ndufb6		PSI-BLAST annotation based on Swiss-Prot release 2013_11
mitochondrion membrane	9.75072	73	3118	D4A4P3;M0RA24	LOC100361144;LOC100362391		PSI-BLAST annotation based on Swiss-Prot release 2013_11
mitochondrion membrane	9.40383	75	4484	G3V996;B0K026	Letmd1		PSI-BLAST annotation based on Swiss-Prot release 2013_11
mitochondrion membrane	8.46329	76	7143	Q6PCT8;Q812B0	Sdhd;Lrrp1	Succinate dehydrogenase [ubiquinone] cytochrome b small subunit, mitochondrial	PSI-BLAST annotation based on Swiss-Prot release 2013_11
mitochondrion membrane	11.6649	76	1072	A9UMW2;A0A0G2KAA3;M0RB63	Ndufa3;LOC684509		PSI-BLAST annotation based on Swiss-Prot release 2013_11
mitochondrion membrane	8.79534	78	6721	Q641Z9	Sdhc		PSI-BLAST annotation based on Swiss-Prot release 2013_11
mitochondrion membrane	9.53052	78	3149	D4A565	Ndufb5		PSI-BLAST annotation based on Swiss-Prot release 2013_11
mitochondrion membrane	9.64925	79	1226	A0A0U1RRQ1;G3V9S6;B4F7B9	Ndufa1		PSI-BLAST annotation based on Swiss-Prot release 2013_11
mitochondrion membrane	9.83161	79	1160	A0A0H2UHH3;Q5RKI8	Abcb8	ATP-binding cassette sub-family B member 8, mitochondrial	PSI-BLAST annotation based on Swiss-Prot release 2013_11
mitochondrion membrane	7.47068	80	7278	Q80W89	Ndufa11	NADH dehydrogenase [ubiquinone] 1 alpha subcomplex subunit 11	LocTree2 annotation - de novo prediction
mitochondrion membrane	9.64785	80	1715	B2RYS8	Ndufb8		PSI-BLAST annotation based on Swiss-Prot release 2013_11
mitochondrion membrane	10.7217	80	6540	Q5XIN6	Letm1	LETM1 and EF-hand domain-containing protein 1, mitochondrial	PSI-BLAST annotation based on Swiss-Prot release 2013_11
mitochondrion membrane	6.22055	81	7269	Q7TSA0	Rhot2	Mitochondrial Rho GTPase 2	PSI-BLAST annotation based on Swiss-Prot release 2013_11
mitochondrion membrane	6.64337	83	1470	B0BNJ9;M0R701;Q924P2	Tmem14c;LOC100361993	Transmembrane protein 14C	PSI-BLAST annotation based on Swiss-Prot release 2013_11
mitochondrion membrane	4.23369	84	1084	A0A0G2KAL9;A0A0G2K2M2;A0A0H2UHM6;Q4KM98	Mff	Mitochondrial fission factor	PSI-BLAST annotation based on Swiss-Prot release 2013_11
mitochondrion membrane	5.7026	87	3098	I6L9I0;D4A414	Cox15		PSI-BLAST annotation based on Swiss-Prot release 2013_11
mitochondrion membrane	7.86729	87	7506	Q9JJW3	Usmg5	Up-regulated during skeletal muscle growth protein 5	PSI-BLAST annotation based on Swiss-Prot release 2013_11
mitochondrion membrane	6.14144	88	1629	B2GV53	Slc25a32		PSI-BLAST annotation based on Swiss-Prot release 2013_11
mitochondrion membrane	9.67858	90	4406	G3V8F5;Q75Q40	Tomm40	Mitochondrial import receptor subunit TOM40 homolog	PSI-BLAST annotation based on Swiss-Prot release 2013_11
mitochondrion membrane	8.02803	91	1580	B1WC67	Slc25a24		PSI-BLAST annotation based on Swiss-Prot release 2013_11
mitochondrion membrane	8.5173	91	1686	B2RYK4;Q5EB62	Slc25a46	Solute carrier family 25 member 46	LocTree2 annotation - de novo prediction
mitochondrion membrane	11.6831	91.5	4510	G3V9N1;Q562B5	Pgam5	Serine/threonine-protein phosphatase PGAM5, mitochondrial	PSI-BLAST annotation based on Swiss-Prot release 2013_11
mitochondrion membrane	3.77092	92	7348	Q8VH49	Higd1a	HIG1 domain family member 1A, mitochondrial	LocTree2 annotation - de novo prediction
mitochondrion membrane	3.86299	92	5708	Q2YDU8;Q2YDU8-2	Spns1	Protein spinster homolog 1	PSI-BLAST annotation based on Swiss-Prot release 2013_11
mitochondrion membrane	5.63355	92	595	F1LNV5;A0A0G2K0T5;Q6P6Q9	Micu1	Calcium uptake protein 1, mitochondrial	PSI-BLAST annotation based on Swiss-Prot release 2013_11
mitochondrion membrane	12.7212	92	3829	F1LX07;A0A0G2K2J7	Slc25a12		PSI-BLAST annotation based on Swiss-Prot release 2013_11
mitochondrion membrane	6.33653	93	2507	D3ZMR1	Tomm7		PSI-BLAST annotation based on Swiss-Prot release 2013_11
mitochondrion membrane	8.0149	93	4560	M0R4V4;A0A0G2JVD2	Slc25a23		PSI-BLAST annotation based on Swiss-Prot release 2013_11
mitochondrion membrane	8.18838	93	3597	F1LN92;Q5BJM6	Afg3l2		PSI-BLAST annotation based on Swiss-Prot release 2013_11
mitochondrion membrane	8.67228	94	6136	Q5FVL8	Abcb10		PSI-BLAST annotation based on Swiss-Prot release 2013_11
mitochondrion membrane	11.7725	94	6535	Q5XIM0	Bcs1l		PSI-BLAST annotation based on Swiss-Prot release 2013_11
mitochondrion membrane	12.125	94	552	A0A0G2K059;M0RDI5	Mcu		PSI-BLAST annotation based on Swiss-Prot release 2013_11
mitochondrion membrane	4.28594	95	6064	Q5BJS4	Fundc1	FUN14 domain-containing protein 1	PSI-BLAST annotation based on Swiss-Prot release 2013_11
mitochondrion membrane	7.88007	95	4851	O89035	Slc25a10		PSI-BLAST annotation based on Swiss-Prot release 2013_11
mitochondrion membrane	9.46802	95	3871	F1LZW6	Slc25a13		PSI-BLAST annotation based on Swiss-Prot release 2013_11
mitochondrion membrane	5.22611	96	6162	Q5HZE0	Slc25a29	Mitochondrial basic amino acids transporter	PSI-BLAST annotation based on Swiss-Prot release 2013_11
mitochondrion membrane	9.53927	96	1493	B0K020	Cisd1	CDGSH iron-sulfur domain-containing protein 1	PSI-BLAST annotation based on Swiss-Prot release 2013_11
mitochondrion membrane	12.4569	96	2283	D3ZFQ8	Cyc1		PSI-BLAST annotation based on Swiss-Prot release 2013_11
mitochondrion membrane	3.92782	97	2602	D3ZR27;Q8R4Z9;A0A0G2K5J3	Mfn1	Mitofusin-1	PSI-BLAST annotation based on Swiss-Prot release 2013_11
mitochondrion membrane	6.53605	97	915	A1L1L6;A0A0G2K777	Rhot1	Mitochondrial Rho GTPase	PSI-BLAST annotation based on Swiss-Prot release 2013_11
mitochondrion membrane	6.78271	98	1525	B1H271;P0C546	Slc25a42	Mitochondrial coenzyme A transporter SLC25A42	PSI-BLAST annotation based on Swiss-Prot release 2013_11
mitochondrion membrane	8.43441	98	6554	Q5XIS8	Mief1	Mitochondrial dynamics protein MID51	PSI-BLAST annotation based on Swiss-Prot release 2013_11
mitochondrion membrane	9.78357	98	263	A0A0G2JUS7;B0BN86	Tmem11	Transmembrane protein 11, mitochondrial	PSI-BLAST annotation based on Swiss-Prot release 2013_11
mitochondrion membrane	8.58943	99	5222	P38718-2;P38718	Mpc2	Mitochondrial pyruvate carrier 2	PSI-BLAST annotation based on Swiss-Prot release 2013_11
mitochondrion membrane	11.6982	99	4210	G3V6H5;P97700	Slc25a11	Mitochondrial 2-oxoglutarate/malate carrier protein	PSI-BLAST annotation based on Swiss-Prot release 2013_11
mitochondrion membrane	12.5474	99	6989	Q6AYS2	Sfxn1	Sideroflexin	PSI-BLAST annotation based on Swiss-Prot release 2013_11
mitochondrion membrane	10.2247	99.5	4284	G3V741;Q6IRH6;P16036	Slc25a3	Phosphate carrier protein, mitochondrial	PSI-BLAST annotation based on Swiss-Prot release 2013_11
mitochondrion membrane	4.38669	100	3215	D4A742	Romo1		PSI-BLAST annotation based on Swiss-Prot release 2013_11
mitochondrion membrane	4.82731	100	5178	P32198	Cpt1a	Carnitine O-palmitoyltransferase 1, liver isoform	PSI-BLAST annotation based on Swiss-Prot release 2013_11
mitochondrion membrane	4.88926	100	7300	Q8CFD0	Sfxn5	Sideroflexin-5	PSI-BLAST annotation based on Swiss-Prot release 2013_11
mitochondrion membrane	6.15333	100	4152	Q6IRL2;F7FHF7;Q8R500	LOC100911485;Mfn2	Mitofusin-2	PSI-BLAST annotation based on Swiss-Prot release 2013_11
mitochondrion membrane	6.82214	100	78	S5RZM8;Q8SEZ5;A0A097PE04;P00406	COX2;Mt-co2;Mtco2	Cytochrome c oxidase subunit 2	PSI-BLAST annotation based on Swiss-Prot release 2013_11
mitochondrion membrane	7.12117	100	5557	P97521	Slc25a20	Mitochondrial carnitine/acylcarnitine carrier protein	PSI-BLAST annotation based on Swiss-Prot release 2013_11
mitochondrion membrane	7.7509	100	7220	Q75Q41	Tomm22	Mitochondrial import receptor subunit TOM22 homolog	PSI-BLAST annotation based on Swiss-Prot release 2013_11
mitochondrion membrane	7.91474	100	7320	Q8K3P6	Slc25a25	Calcium-binding mitochondrial carrier protein SCaMC-2	PSI-BLAST annotation based on Swiss-Prot release 2013_11
mitochondrion membrane	8.72977	100	5459	P63031	Mpc1	Mitochondrial pyruvate carrier 1	PSI-BLAST annotation based on Swiss-Prot release 2013_11
mitochondrion membrane	8.77451	100	7219	Q75Q39;R9PXR4	Tomm70a	Mitochondrial import receptor subunit TOM70	PSI-BLAST annotation based on Swiss-Prot release 2013_11
mitochondrion membrane	10.4539	100	5655	Q09073	Slc25a5	ADP/ATP translocase 2;ADP/ATP translocase 2, N-terminally processed	PSI-BLAST annotation based on Swiss-Prot release 2013_11
mitochondrion membrane	11.2734	100	5630	Q6P9Y4;Q05962	Slc25a4	ADP/ATP translocase 1	PSI-BLAST annotation based on Swiss-Prot release 2013_11
mitochondrion membrane	11.6286	100	5101	P20788	Uqcrfs1	Cytochrome b-c1 complex subunit Rieske, mitochondrial;Cytochrome b-c1 complex subunit 11	PSI-BLAST annotation based on Swiss-Prot release 2013_11
mitochondrion membrane	11.8093	100	5177	P32089	Slc25a1	Tricarboxylate transport protein, mitochondrial	PSI-BLAST annotation based on Swiss-Prot release 2013_11
mitochondrion membrane	12.099	100	6701	Q63965	Sfxn1	Sideroflexin-1	PSI-BLAST annotation based on Swiss-Prot release 2013_11
mitochondrion membrane	12.5813	100	6687	Q63707	Dhodh	Dihydroorotate dehydrogenase (quinone), mitochondrial	PSI-BLAST annotation based on Swiss-Prot release 2013_11
nucleus	3.36511	50	7393	Q99068	Lrpap1	Alpha-2-macroglobulin receptor-associated protein	LocTree2 annotation - de novo prediction
nucleus	3.78196	50	9014	A0A0G2JY68;M0RCH8			PSI-BLAST annotation based on Swiss-Prot release 2013_11
nucleus	4.14486	50	4741	O35115	Fhl2	Four and a half LIM domains protein 2	PSI-BLAST annotation based on Swiss-Prot release 2013_11
nucleus	4.62531	50	7413	Q99ND9	Rwdd1	RWD domain-containing protein 1	LocTree2 annotation - de novo prediction
nucleus	5.52623	50	4357	G3V7V9;Q6P4Z6	Lcmt1	Leucine carboxyl methyltransferase 1	LocTree2 annotation - de novo prediction
nucleus	7.20941	50	1037	A0A0G2K9J2;Q5XIL1;E9PTI1	Atp6v1h		LocTree2 annotation - de novo prediction
nucleus	3.79565	51	62	A0A096MKC0;B2RYE6	Gigyf2		LocTree2 annotation - de novo prediction
nucleus	4.09072	51	6384	Q5U2R9	Scfd2		LocTree2 annotation - de novo prediction
nucleus	4.88951	51	704	A0A0G2K2V1;F1M625	Usp46	Ubiquitin carboxyl-terminal hydrolase	PSI-BLAST annotation based on Swiss-Prot release 2013_11
nucleus	7.23935	51	5562	P97536	Cand1	Cullin-associated NEDD8-dissociated protein 1	PSI-BLAST annotation based on Swiss-Prot release 2013_11
nucleus	11.4726	51	5917	Q4QQS8	Nup85	Nuclear pore complex protein Nup85	LocTree2 annotation - de novo prediction
nucleus	4.12137	52	7471	Q9JHB5	Tsnax	Translin-associated protein X	LocTree2 annotation - de novo prediction
nucleus	5.03279	52	3113	D4A4K4	Vps13c		LocTree2 annotation - de novo prediction
nucleus	5.29285	52	6527	Q5XIJ6	Babam1	BRISC and BRCA1-A complex member 1	LocTree2 annotation - de novo prediction
nucleus	6.16722	52	3345	D4AAM0;A0A0G2K8P2	Tnpo3		LocTree2 annotation - de novo prediction
nucleus	8.61845	52	5441	P62912;D4A412;D4A647	Rpl32;LOC688684;Gm21893	60S ribosomal protein L32	LocTree2 annotation - de novo prediction
nucleus	3.57299	53	3996	F1M7L6;P47868	Scg3	Secretogranin-3	LocTree2 annotation - de novo prediction
nucleus	3.74088	53	961	A0A0G2K850;B1WC50;A0A140UHY3;Q4KM41	Ewsr1		PSI-BLAST annotation based on Swiss-Prot release 2013_11
nucleus	4.22201	53	7356	Q91V33	Khdrbs1	KH domain-containing, RNA-binding, signal transduction-associated protein 1	PSI-BLAST annotation based on Swiss-Prot release 2013_11
nucleus	5.79149	53	3060	D4A3C2	RGD1304884		LocTree2 annotation - de novo prediction
nucleus	7.52836	53	2408	Q642E2;D3ZJD3;D3ZEI0;P17702;A0A0G2K8E0	LOC100362069;RGD1565183;LOC690096;Rpl28	60S ribosomal protein L28	LocTree2 annotation - de novo prediction
nucleus	8.50992	53	4968	P10687;F1M084;R9PXY3	Plcb1	1-phosphatidylinositol 4,5-bisphosphate phosphodiesterase beta-1;Phosphoinositide phospholipase C	PSI-BLAST annotation based on Swiss-Prot release 2013_11
nucleus	9.40485	53	2473	D3ZLN7	Commd2		LocTree2 annotation - de novo prediction
nucleus	4.05029	53.5	4472	G3V946;Q8K3E7	Dpy30	Protein dpy-30 homolog	PSI-BLAST annotation based on Swiss-Prot release 2013_11
nucleus	2.98894	54	2030	D3Z8Q5	RGD1561582		LocTree2 annotation - de novo prediction
nucleus	3.78964	54	7112	Q6P775;Q8CFG2	Fibp		LocTree2 annotation - de novo prediction
nucleus	4.27577	54	5914	Q4QQS3;A7VLG3	Oscp1;OSCP1	Protein OSCP1	LocTree2 annotation - de novo prediction
nucleus	4.46737	54	9240	D3Z8M8;P62501	Tsc22d1	TSC22 domain family protein 1	LocTree2 annotation - de novo prediction
nucleus	4.65996	54	1911	B5DFD8	Sh3bgrl	SH3 domain-binding glutamic acid-rich-like protein	PSI-BLAST annotation based on Swiss-Prot release 2013_11
nucleus	6.3094	54	4084	G3V8Z9;F1MAA2;Q1JU69	Cops7a		LocTree2 annotation - de novo prediction
nucleus	6.33988	54	1250	A0A140TAE2;Q5RJN4		UPF0515 protein C19orf66 homolog	LocTree2 annotation - de novo prediction
nucleus	3.40191	55	4813	O70454;A0A096MK83;A0A096MK59;A0A096MK58	Bud31	Protein BUD31 homolog	LocTree2 annotation - de novo prediction
nucleus	4.55158	55	7125	Q6P7Q1	Bre	BRCA1-A complex subunit BRE	LocTree2 annotation - de novo prediction
nucleus	4.70377	55	3802	F1LVR4	Camk1d		PSI-BLAST annotation based on Swiss-Prot release 2013_11
nucleus	5.17996	55	5875	Q4KLH4;A0A0G2JYN7	Pspc1	Paraspeckle component 1	PSI-BLAST annotation based on Swiss-Prot release 2013_11
nucleus	5.73561	55	5943	Q4V7D4	Fam126b		LocTree2 annotation - de novo prediction
nucleus	8.95736	55	1498	B0K031;P05426;B0K023;F1LUE9;Q7TP62	Rpl7;LOC367195	60S ribosomal protein L7	LocTree2 annotation - de novo prediction
nucleus	4.69268	56	3773	F1LTW9	Efr3b		LocTree2 annotation - de novo prediction
nucleus	5.42861	56	6374	Q5U2P5;A0A0G2K2V4	C2cd2l		LocTree2 annotation - de novo prediction
nucleus	5.46341	57	6651	Q63450	Camk1	Calcium/calmodulin-dependent protein kinase type 1	PSI-BLAST annotation based on Swiss-Prot release 2013_11
nucleus	5.47143	58	1646	B2GV96	Ccdc115		LocTree2 annotation - de novo prediction
nucleus	5.55757	58	3314	D4A9L2	Srsf1		PSI-BLAST annotation based on Swiss-Prot release 2013_11
nucleus	16.6215	58	2887	D3ZYS1	Purg		PSI-BLAST annotation based on Swiss-Prot release 2013_11
nucleus	5.28425	58.5	4875	Q6P6G9;Q5I0M7;P04256;F1M2S4;D4ACJ7;A0A0G2K3G4;F1M6C7	Hnrnpa1;Hnrpa1	Heterogeneous nuclear ribonucleoprotein A1;Heterogeneous nuclear ribonucleoprotein A1, N-terminally processed	PSI-BLAST annotation based on Swiss-Prot release 2013_11
nucleus	4.68863	59	5910	Q4KMA2	Rad23b	UV excision repair protein RAD23 homolog B	PSI-BLAST annotation based on Swiss-Prot release 2013_11
nucleus	5.97155	59	9263	Q6URK4;Q6URK4-2;E9PSU5;D4A6A2;O70592	Hnrnpa3	Heterogeneous nuclear ribonucleoprotein A3	PSI-BLAST annotation based on Swiss-Prot release 2013_11
nucleus	7.51276	59	7279	Q80W92	Vac14	Protein VAC14 homolog	LocTree2 annotation - de novo prediction
nucleus	14.3624	59.5	3743	F1LSL2;P52590	Nup107	Nuclear pore complex protein Nup107	LocTree2 annotation - de novo prediction
nucleus	4.15608	61	4161	F8WFH6;Q568Z1	Fam131b	Protein FAM131B	LocTree2 annotation - de novo prediction
nucleus	5.57787	62.5	7351	Q8VHK7;F1LPC7;M0R3J6	Hdgf	Hepatoma-derived growth factor	PSI-BLAST annotation based on Swiss-Prot release 2013_11
nucleus	3.0128	63	975	A0A0G2K8H0;Q5M9G3	Caprin1	Caprin-1	LocTree2 annotation - de novo prediction
nucleus	4.21326	63	3182	D4A634	Ranbp6		LocTree2 annotation - de novo prediction
nucleus	4.45195	63	4211	G3V6H9;Q9Z2G8;Q6P769;D4AEJ0	Nap1l1;RGD1560617	Nucleosome assembly protein 1-like 1	PSI-BLAST annotation based on Swiss-Prot release 2013_11
nucleus	10.262	63	847	A0A0G2K613;Q9EPH2	Marcksl1	MARCKS-related protein	LocTree2 annotation - de novo prediction
nucleus	12.2856	63	4176	G3V628;Q6MG12;A0A0G2K1A5	RGD1302996	Uncharacterized protein C6orf136 homolog	LocTree2 annotation - de novo prediction
nucleus	3.06	64	2377	D3ZII1	Rftn2		LocTree2 annotation - de novo prediction
nucleus	4.35653	64	7115	Q6P791	Lamtor1	Ragulator complex protein LAMTOR1	LocTree2 annotation - de novo prediction
nucleus	4.38879	64	2226	D3ZE26	Tmcc2		LocTree2 annotation - de novo prediction
nucleus	5.34574	64	2393	D3ZIX4	H1fx		PSI-BLAST annotation based on Swiss-Prot release 2013_11
nucleus	3.16367	65	6732	Q642E3;Q9JLH7	Cdk5rap3	CDK5 regulatory subunit-associated protein 3	LocTree2 annotation - de novo prediction
nucleus	3.58113	65	867	F1M9Y7;A0A0G2K6F1	Tcp11l1		LocTree2 annotation - de novo prediction
nucleus	3.6313	65	2696	D3ZU13;D4AD15;M0RD03	LOC100911431;Eif4g1;LOC100912571		LocTree2 annotation - de novo prediction
nucleus	4.5406	65	1041	A0A0G2K9L2;D4A6C9	Tom1l2		LocTree2 annotation - de novo prediction
nucleus	6.95779	65	845	A0A0G2K5Y1;Q5PQN6	Vipas39	Spermatogenesis-defective protein 39 homolog	LocTree2 annotation - de novo prediction
nucleus	3.81845	66	1424	B0BN59;G3V6B8	RGD1562416;Tsr2		LocTree2 annotation - de novo prediction
nucleus	3.36279	67	1700	B2RYP3	Fam91a1		LocTree2 annotation - de novo prediction
nucleus	3.82587	67	3224	D4A781;M0RB74	Ipo5		LocTree2 annotation - de novo prediction
nucleus	4.86609	67	6011	Q561K4	Ccdc32	Uncharacterized protein C15orf57 homolog	LocTree2 annotation - de novo prediction
nucleus	5.80487	67	1926	B5DFJ4	Vps18		LocTree2 annotation - de novo prediction
nucleus	5.93892	67	2131	D3ZBL5;Q62784-2;Q62784	Inpp4a	Type I inositol 3,4-bisphosphate 4-phosphatase	LocTree2 annotation - de novo prediction
nucleus	6.04445	67	4331	G3V7M0;Q4KLK6;B4F783	Cnot1;RGD1308009		LocTree2 annotation - de novo prediction
nucleus	7.14036	67	1213	F7FG31;A0A0H2UI20;Q9Z2F5;Q6AZ26	Ctbp1	C-terminal-binding protein 1	PSI-BLAST annotation based on Swiss-Prot release 2013_11
nucleus	9.54477	67	944	A0A0G2K7T6;F1LS02;P37199	Nup155	Nuclear pore complex protein Nup155	LocTree2 annotation - de novo prediction
nucleus	3.73973	68	2246	D3ZEJ9	RGD1310429		LocTree2 annotation - de novo prediction
nucleus	3.77177	68	4587	M0R6E6	Safb2		PSI-BLAST annotation based on Swiss-Prot release 2013_11
nucleus	3.82903	68	7271	Q7TSE9;B8YDD0;Q7TSE9-5;Q7TSE9-3;M0R639;M0RC50;A0A096MKE1;B8YDD2;Q1XD58;Q7TSE9-2;A0A096MJ14;Q7TSE9-6;B8YDD1	Hax1;LOC679116	HCLS1-associated protein X-1	LocTree2 annotation - de novo prediction
nucleus	5.28024	68	3893	F1M1B3	RGD1564420		LocTree2 annotation - de novo prediction
nucleus	4.98623	69	4409	G3V8G2;B2RYP1	Psmd5		LocTree2 annotation - de novo prediction
nucleus	8.80516	69.5	1855	B5DEN5;Q7TPK5	Eef1b2;Eef1b2l		PSI-BLAST annotation based on Swiss-Prot release 2013_11
nucleus	5.10851	70	7297	Q8CF97	Vcpip1	Deubiquitinating protein VCIP135	LocTree2 annotation - de novo prediction
nucleus	5.24114	70	1393	B0BMU7;Q6IUP3	Elp5	Elongator complex protein 5	LocTree2 annotation - de novo prediction
nucleus	5.3559	70	7288	Q80ZG1;B1H241;A0A1L1WKK3	Ric8a	Synembryn-A	LocTree2 annotation - de novo prediction
nucleus	5.77168	70	1369	F1LNF1;A7VJC2;A7VJC2-4	Hnrnpa2b1	Heterogeneous nuclear ribonucleoproteins A2/B1	PSI-BLAST annotation based on Swiss-Prot release 2013_11
nucleus	6.13676	70	4393	G3V8A5;B5DFC1	Vps35		LocTree2 annotation - de novo prediction
nucleus	3.63441	71	2067	D3Z9L5	Wdr11		LocTree2 annotation - de novo prediction
nucleus	4.59422	71	3236	D4A7I6	RGD1309995		LocTree2 annotation - de novo prediction
nucleus	6.47169	71	4124	Q5PPH9;F7EL36;P49911;A0A0G2K7X0	Anp32a	Acidic leucine-rich nuclear phosphoprotein 32 family member A	PSI-BLAST annotation based on Swiss-Prot release 2013_11
nucleus	5.70317	71.5	3566	F1LMB9;O54921;A0A0G2K888;A0A0G2K1K8;M0R602;A0A0G2K711	Exoc2	Exocyst complex component 2	LocTree2 annotation - de novo prediction
nucleus	3.9678	72	4034	F1M8P2	Zyg11b		LocTree2 annotation - de novo prediction
nucleus	4.19863	72	160	A0A0G2JSZ0;D3ZWK0;Q8VGC3-2;Q8VGC3-5;Q8VGC3-4;Q8VGC3-3;Q8VGC3	Cacnb2	Voltage-dependent L-type calcium channel subunit beta-2	LocTree2 annotation - de novo prediction
nucleus	4.64405	72	2301	D3ZG88	Sssca1		LocTree2 annotation - de novo prediction
nucleus	4.79965	72	3945	F1M4H5	Nova2		PSI-BLAST annotation based on Swiss-Prot release 2013_11
nucleus	3.93596	73	454	A0A0G2JYB9;F1M8D3	Cmip		LocTree2 annotation - de novo prediction
nucleus	4.72888	73	3441	D4ADF5;B1H286	Pdcd5;RGD1564319		LocTree2 annotation - de novo prediction
nucleus	7.49297	73	4443	Q4QQS4;G3V8T5	Ruvbl2		PSI-BLAST annotation based on Swiss-Prot release 2013_11
nucleus	4.67852	74	2957	D4A068	Pnma2		PSI-BLAST annotation based on Swiss-Prot release 2013_11
nucleus	5.36669	74	4794	O54924	Exoc8	Exocyst complex component 8	LocTree2 annotation - de novo prediction
nucleus	6.20808	74	5362	P60123;A0A0G2K0H9	Ruvbl1	RuvB-like 1	PSI-BLAST annotation based on Swiss-Prot release 2013_11
nucleus	3.30008	75	7123	Q6P7P5	Bzw1	Basic leucine zipper and W2 domain-containing protein 1	LocTree2 annotation - de novo prediction
nucleus	3.44913	75	6041	Q56A27	Ncbp1	Nuclear cap-binding protein subunit 1	LocTree2 annotation - de novo prediction
nucleus	4.12528	75	5363	P60192;Q4KM25	Snapin	SNARE-associated protein Snapin	LocTree2 annotation - de novo prediction
nucleus	11.2313	75	2016	D3Z8B2	Nup133		PSI-BLAST annotation based on Swiss-Prot release 2013_11
nucleus	4.35728	76	1517	B1H257	Loh12cr1		LocTree2 annotation - de novo prediction
nucleus	6.01111	76	5379	P61203	Cops2	COP9 signalosome complex subunit 2	LocTree2 annotation - de novo prediction
nucleus	6.46009	76	4085	F1MAA3;Q499R1	LOC100909464;Ppp2r5d		PSI-BLAST annotation based on Swiss-Prot release 2013_11
nucleus	7.55689	76	5778	Q3MIE7;B3SVE6	Commd9		LocTree2 annotation - de novo prediction
nucleus	9.73266	76.5	4694	M0RD75;P62755	Rps6	40S ribosomal protein S6	LocTree2 annotation - de novo prediction
nucleus	4.42806	77	2525	D3ZNI3	Pdcd11		PSI-BLAST annotation based on Swiss-Prot release 2013_11
nucleus	5.57627	77	3573	Q3B8P5;F1LMQ3	Psmd8		LocTree2 annotation - de novo prediction
nucleus	3.89073	78	5686	Q6AYN8;Q1PS21	Mcm7	DNA helicase	PSI-BLAST annotation based on Swiss-Prot release 2013_11
nucleus	5.09879	78	3468	D4AE31;A0A0G2K3C7	Fam126a		LocTree2 annotation - de novo prediction
nucleus	6.0926	78	9253	Q5XI83;A0A0G2JUM2		UPF0505 protein C16orf62 homolog	LocTree2 annotation - de novo prediction
nucleus	6.89707	78	7446	Q9EQX9;G3V6M7	Ube2n;Ube2t	Ubiquitin-conjugating enzyme E2 N	PSI-BLAST annotation based on Swiss-Prot release 2013_11
nucleus	3.20606	79	5288	P50411;A0A0H2UHA0;Q6AXT2	Ppp1r2;LOC497940	Protein phosphatase inhibitor 2	LocTree2 annotation - de novo prediction
nucleus	3.76357	79	1624	B2GV24;A0A0G2K266	Ufl1	E3 UFM1-protein ligase 1	LocTree2 annotation - de novo prediction
nucleus	6.21963	79	5970	Q4V8C2	Zw10	Centromere/kinetochore protein zw10 homolog	LocTree2 annotation - de novo prediction
nucleus	8.02022	79	3549	F1LLX6	Cadps		LocTree2 annotation - de novo prediction
nucleus	3.01109	80	5447	Q3ZAV2;P62961;Q76MJ6;D3ZEV0	Ybx1;LOC100912427	Nuclease-sensitive element-binding protein 1	PSI-BLAST annotation based on Swiss-Prot release 2013_11
nucleus	3.50157	80	2266	D3ZF86	Arfgef3		LocTree2 annotation - de novo prediction
nucleus	4.23583	80	7588	Q9WTT7	Bzw2	Basic leucine zipper and W2 domain-containing protein 2	LocTree2 annotation - de novo prediction
nucleus	5.8117	80	6595	Q62824;M0RBF8;M0R649	Exoc4	Exocyst complex component 4	LocTree2 annotation - de novo prediction
nucleus	6.63002	80	4594	M0R6T4	Mms19		LocTree2 annotation - de novo prediction
nucleus	10.7527	80	5099	P20651	Ppp3cb	Serine/threonine-protein phosphatase 2B catalytic subunit beta isoform	PSI-BLAST annotation based on Swiss-Prot release 2013_11
nucleus	11.3976	80	6536	Q5XIM4	Atp5s	ATP synthase subunit s, mitochondrial	LocTree2 annotation - de novo prediction
nucleus	4.06889	81	4626	M0R8V0	LOC100910056		LocTree2 annotation - de novo prediction
nucleus	7.52884	81	2544	D3ZPE5;B4F763	Vps53		LocTree2 annotation - de novo prediction
nucleus	5.51966	81.5	3357	G3V9H1;D4AB55;O08774;A0A0G2K326;O08774-2	Rgs12	Regulator of G-protein signaling 12	PSI-BLAST annotation based on Swiss-Prot release 2013_11
nucleus	3.91679	82	6600	Q62847-2;Q62847	Add3	Gamma-adducin	LocTree2 annotation - de novo prediction
nucleus	4.2671	82	2925	D3ZZM9	Ccsap		LocTree2 annotation - de novo prediction
nucleus	6.08865	82	6647	Q63413;A0A0G2KAT4	Ddx39b	Spliceosome RNA helicase Ddx39b	PSI-BLAST annotation based on Swiss-Prot release 2013_11
nucleus	7.0908	82	3739	F1LSG8;Q5BJX6;D3ZTE2	Ccdc132;LOC100911994		LocTree2 annotation - de novo prediction
nucleus	3.69641	83	4300	G3V798	Srsf4		PSI-BLAST annotation based on Swiss-Prot release 2013_11
nucleus	3.61	84	3358	D4AB66	Ston2	Stonin-2	LocTree2 annotation - de novo prediction
nucleus	4.52734	84	1185	A0A0H2UHR9;Q6AYD2	Obfc1	CST complex subunit STN1	PSI-BLAST annotation based on Swiss-Prot release 2013_11
nucleus	5.5071	84	9055	E9PST5	Acin1		PSI-BLAST annotation based on Swiss-Prot release 2013_11
nucleus	6.90016	84	4180	O54755;G3V644	Ndufv3-ps1;Ndufv3		LocTree2 annotation - de novo prediction
nucleus	4.30945	85	7321	Q8K3X8	Hsbp1	Heat shock factor-binding protein 1	PSI-BLAST annotation based on Swiss-Prot release 2013_11
nucleus	3.68859	86	1576	B1WC49	Api5		LocTree2 annotation - de novo prediction
nucleus	4.58202	86	3940	F1M446	AI314180		LocTree2 annotation - de novo prediction
nucleus	5.10972	86	2824	D3ZWX4	Nckipsd		PSI-BLAST annotation based on Swiss-Prot release 2013_11
nucleus	7.6691	86	6581	Q62717	Cadps	Calcium-dependent secretion activator 1	LocTree2 annotation - de novo prediction
nucleus	8.15404	86	3191	D4A6D9	Hs1bp3		LocTree2 annotation - de novo prediction
nucleus	3.61504	87	7380	Q923T0;E9PTJ1	Coil		PSI-BLAST annotation based on Swiss-Prot release 2013_11
nucleus	6.33812	87	7244	Q7M767;A0A0G2JU07	Ube2v2	Ubiquitin-conjugating enzyme E2 variant 2	PSI-BLAST annotation based on Swiss-Prot release 2013_11
nucleus	8.9226	87	4228	G3V6M8;B1WBY6	Nup37		PSI-BLAST annotation based on Swiss-Prot release 2013_11
nucleus	3.71013	88	2254	D3ZEX7;A0A0G2JZR0	Spire1		LocTree2 annotation - de novo prediction
nucleus	4.85615	88	5452	P62997;F1LVK5	Tra2b	Transformer-2 protein homolog beta	PSI-BLAST annotation based on Swiss-Prot release 2013_11
nucleus	6.21923	88.5	2289	D3ZFY8;F1M227	LOC100912618		PSI-BLAST annotation based on Swiss-Prot release 2013_11
nucleus	2.59454	89	1063	A0A0G2K9Y9;A0A096MKE5;M0R440	LOC682914		PSI-BLAST annotation based on Swiss-Prot release 2013_11
nucleus	3.61074	89	4108	F1SW39;Q812D1;Q566D6;Q812D1-2	Psip1	PC4 and SFRS1-interacting protein	PSI-BLAST annotation based on Swiss-Prot release 2013_11
nucleus	3.95635	89	6583	Q62733	Tmpo	Lamina-associated polypeptide 2, isoform beta	PSI-BLAST annotation based on Swiss-Prot release 2013_11
nucleus	4.01939	89	5141	P27008	Parp1	Poly [ADP-ribose] polymerase 1	PSI-BLAST annotation based on Swiss-Prot release 2013_11
nucleus	5.73225	89	1692	B2RYM5	Brcc3	Lys-63-specific deubiquitinase BRCC36	PSI-BLAST annotation based on Swiss-Prot release 2013_11
nucleus	5.75453	89	6839	Q68FS8	Rtcd1		PSI-BLAST annotation based on Swiss-Prot release 2013_11
nucleus	2.03315	89.5	3745	F1LSL6;P97837;A0A0G2JUI3	Dlgap2	Disks large-associated protein 2	LocTree2 annotation - de novo prediction
nucleus	4.10056	89.5	4465	G3V927;P97839	Dlgap4	Disks large-associated protein 4	LocTree2 annotation - de novo prediction
nucleus	3.15985	90	6270	Q5PQK2	Fus		PSI-BLAST annotation based on Swiss-Prot release 2013_11
nucleus	3.16003	90	1601	B2GUW3	Hdac11		PSI-BLAST annotation based on Swiss-Prot release 2013_11
nucleus	3.44154	90	768	B2RYB3;A0A0G2K4F6	Srrm1		PSI-BLAST annotation based on Swiss-Prot release 2013_11
nucleus	3.69067	90	9098	Q3B8Q1	Ddx21	Nucleolar RNA helicase 2	PSI-BLAST annotation based on Swiss-Prot release 2013_11
nucleus	7.10037	90	3091	D4A3X0;Q7TP06	Seh1l;LOC307347		PSI-BLAST annotation based on Swiss-Prot release 2013_11
nucleus	9.41611	90	3009	D4A1W5;Q64LC9;Q5U212	Rbm4;Rbm4b	RNA-binding protein 4B	PSI-BLAST annotation based on Swiss-Prot release 2013_11
nucleus	10.3323	90	6874	Q6AXQ0	Sae1	SUMO-activating enzyme subunit 1;SUMO-activating enzyme subunit 1, N-terminally processed	PSI-BLAST annotation based on Swiss-Prot release 2013_11
nucleus	3.17605	91	4015	F1M842	Tp53bp1		PSI-BLAST annotation based on Swiss-Prot release 2013_11
nucleus	4.2098	91	3377	D4ABP9	Fbxo3	F-box only protein 3	PSI-BLAST annotation based on Swiss-Prot release 2013_11
nucleus	4.61788	91	1432	B0BN82	Rpf2		PSI-BLAST annotation based on Swiss-Prot release 2013_11
nucleus	5.24378	91	6834	Q68FR9	Eef1d	Elongation factor 1-delta	PSI-BLAST annotation based on Swiss-Prot release 2013_11
nucleus	5.87324	91	3478	D4AE88;A0A0G2K8J8	Fam120b		PSI-BLAST annotation based on Swiss-Prot release 2013_11
nucleus	9.76314	91	2395	D3ZJ01	RGD1307235		LocTree2 annotation - de novo prediction
nucleus	3.09951	93	6203	Q5M7V8	Thrap3	Thyroid hormone receptor-associated protein 3	PSI-BLAST annotation based on Swiss-Prot release 2013_11
nucleus	3.72194	93	3321	D5MTH0;D4A9U6;A0A0G2K1U4;Q32PY1	Ubr2		PSI-BLAST annotation based on Swiss-Prot release 2013_11
nucleus	4.88368	93	5641	Q07205	Eif5	Eukaryotic translation initiation factor 5	LocTree2 annotation - de novo prediction
nucleus	5.14137	93	3879	F1M0F4;O54923	Exoc6	Exocyst complex component 6	LocTree2 annotation - de novo prediction
nucleus	5.65074	93	6407	Q5U2Z3;A0A0H2UHZ2	Nap1l4	Nucleosome assembly protein 1-like 4	PSI-BLAST annotation based on Swiss-Prot release 2013_11
nucleus	3.34728	94	3034	D4A2D3;A0A1W2Q616	Mycbp2		PSI-BLAST annotation based on Swiss-Prot release 2013_11
nucleus	3.35665	94	3295	D4A914	Xrn2		PSI-BLAST annotation based on Swiss-Prot release 2013_11
nucleus	3.61144	94	1089	A0A0G2KAP8;E9PU44;Q56A18;Q56A18-4;Q56A18-3;A0A0G2K9C1;Q56A18-2	Smarce1	SWI/SNF-related matrix-associated actin-dependent regulator of chromatin subfamily E member 1	PSI-BLAST annotation based on Swiss-Prot release 2013_11
nucleus	3.79622	94	1917	G3V752;B5DFI0;A0A0G2JV51;D4AEB4	Nat10;RGD1306717		PSI-BLAST annotation based on Swiss-Prot release 2013_11
nucleus	3.95578	94	1355	A3KNA0	Aqr		PSI-BLAST annotation based on Swiss-Prot release 2013_11
nucleus	4.1029	94	5849	Q4FZS2;D4A567;Q7TP72	Bub3		PSI-BLAST annotation based on Swiss-Prot release 2013_11
nucleus	4.23497	94	4551	M0R3Z8	Rbm15		PSI-BLAST annotation based on Swiss-Prot release 2013_11
nucleus	4.34374	94	1868	B5DEZ4;D3ZTL0	Tcerg1		PSI-BLAST annotation based on Swiss-Prot release 2013_11
nucleus	4.4976	94	2293	D3ZG48;Q5BJM0	Ddx50		PSI-BLAST annotation based on Swiss-Prot release 2013_11
nucleus	5.76885	94	4539	I6L9G6	Tardbp		PSI-BLAST annotation based on Swiss-Prot release 2013_11
nucleus	6.21213	94	734	B5DFF7;G3V9L3;A0A0G2K3I9	Dusp3		PSI-BLAST annotation based on Swiss-Prot release 2013_11
nucleus	6.36142	94	1219	D4A6G6;A0A0H2UI38;P17074;F1M8C7;F1M764;D3ZGN8;F1LYF3;D3ZUD7	LOC100362339;Rps19;Rps19l1;LOC687298	40S ribosomal protein S19	PSI-BLAST annotation based on Swiss-Prot release 2013_11
nucleus	7.62512	94	4019	F1M888;P83900	Rapgef5	Rap guanine nucleotide exchange factor 5	PSI-BLAST annotation based on Swiss-Prot release 2013_11
nucleus	8.35504	94	4654	M0RAP5	Sbf1		PSI-BLAST annotation based on Swiss-Prot release 2013_11
nucleus	6.17227	94.5	5430	P62828;Q66H11	Ran;RGD1306195	GTP-binding nuclear protein Ran	PSI-BLAST annotation based on Swiss-Prot release 2013_11
nucleus	3.01461	95	3662	F1LQ83;D3ZW49	Ascl3;Tmem9b		PSI-BLAST annotation based on Swiss-Prot release 2013_11
nucleus	3.03834	95	7593	Q9WUC8	Plrg1	Pleiotropic regulator 1	PSI-BLAST annotation based on Swiss-Prot release 2013_11
nucleus	3.6849	95	3440	D4ADE5	Setd7	Histone-lysine N-methyltransferase SETD7	PSI-BLAST annotation based on Swiss-Prot release 2013_11
nucleus	4.16973	95	1132	Q4KLK1;A0A0G2QC38	Srsf11		PSI-BLAST annotation based on Swiss-Prot release 2013_11
nucleus	4.55235	95	3300	D4A962	Hnrnpul1		PSI-BLAST annotation based on Swiss-Prot release 2013_11
nucleus	4.55263	95	6934	Q6AY87	Thoc6	THO complex subunit 6 homolog	PSI-BLAST annotation based on Swiss-Prot release 2013_11
nucleus	5.37473	95	5543	P84586;A0A0A0MXW9;A0A0G2K8K9;D4AE41	Rbmxrtl;Rbmxl1	RNA-binding motif protein, X chromosome retrogene-like;RNA-binding motif protein, X chromosome retrogene-like, N-terminally processed;RNA binding motif protein, X-linked-like-1	PSI-BLAST annotation based on Swiss-Prot release 2013_11
nucleus	8.16594	95	5941	Q4V7D2	Rogdi	Protein rogdi homolog	PSI-BLAST annotation based on Swiss-Prot release 2013_11
nucleus	2.84057	95.5	5803	Q45QJ4;Q99JE6	Plcb3	Phosphoinositide phospholipase C;1-phosphatidylinositol 4,5-bisphosphate phosphodiesterase beta-3	PSI-BLAST annotation based on Swiss-Prot release 2013_11
nucleus	23.1832	95.5	4236	G3V6P3;Q80VX4	Zhx2	Zinc fingers and homeoboxes protein 2	PSI-BLAST annotation based on Swiss-Prot release 2013_11
nucleus	1.93772	96	4698	M0RDD7;Q498T2-2;Q498T2	Chtop	Chromatin target of PRMT1 protein	PSI-BLAST annotation based on Swiss-Prot release 2013_11
nucleus	2.85117	96	1873	B5DF03;G3V6L9	Fkbp3	Peptidyl-prolyl cis-trans isomerase	PSI-BLAST annotation based on Swiss-Prot release 2013_11
nucleus	3.43751	96	11	E9PT29;A0A096MIX2;A0A096MJW9;Q568Z8	Ddx17		PSI-BLAST annotation based on Swiss-Prot release 2013_11
nucleus	3.48798	96	1859	B5DEQ4	Snrpb2		PSI-BLAST annotation based on Swiss-Prot release 2013_11
nucleus	3.67053	96	65	A0A096MKE9;Q5U2M4	Lig3	DNA ligase	PSI-BLAST annotation based on Swiss-Prot release 2013_11
nucleus	3.94397	96	5994	Q4V8K2	Ctnnbl1	Beta-catenin-like protein 1	PSI-BLAST annotation based on Swiss-Prot release 2013_11
nucleus	4.19031	96	195	G3V969;A0A0G2JTJ9	Tfcp2		PSI-BLAST annotation based on Swiss-Prot release 2013_11
nucleus	5.65256	96	2755	D3ZVA5	Fbll1		PSI-BLAST annotation based on Swiss-Prot release 2013_11
nucleus	6.85104	96	4421	G3V8L3;P48679;A0A0G2JTC5;P70482;Q6P6U3;A0A0G2K3R2;A0A1B0GWU9	Lmna;C2.1	Prelamin-A/C;Lamin-A/C	PSI-BLAST annotation based on Swiss-Prot release 2013_11
nucleus	7.22835	96	1390	B0BMU0;Q7TP89	Ppie	Peptidyl-prolyl cis-trans isomerase E;Peptidyl-prolyl cis-trans isomerase	PSI-BLAST annotation based on Swiss-Prot release 2013_11
nucleus	2.93803	96.5	880	D3ZCR3;A0A0G2K6P4;B4F758;P63159;D3ZXR5;D3ZLG3;D4A6A9;D3ZIU9	Hmg1l1;Hmgb1;RGD1560584	High mobility group protein B1	PSI-BLAST annotation based on Swiss-Prot release 2013_11
nucleus	6.36469	96.5	5343	P55770;H7C5X3	Nhp2l1;RGD1566078	NHP2-like protein 1;NHP2-like protein 1, N-terminally processed	PSI-BLAST annotation based on Swiss-Prot release 2013_11
nucleus	1.94973	97	920	A0A0G2K7B3;A0A140TAI3;G3V9R8	Hnrnpc	Heterogeneous nuclear ribonucleoprotein C	PSI-BLAST annotation based on Swiss-Prot release 2013_11
nucleus	3.09753	97	2073	D3Z9Z9	Smarcad1	SWI/SNF-related matrix-associated actin-dependent regulator of chromatin subfamily A containing DEAD/H box 1	PSI-BLAST annotation based on Swiss-Prot release 2013_11
nucleus	3.5974	97	9015	A0A0G2JYV0;D3ZGX8;Q497A6	Brd4		PSI-BLAST annotation based on Swiss-Prot release 2013_11
nucleus	3.89703	97	2703	D3ZU55	Foxk1		PSI-BLAST annotation based on Swiss-Prot release 2013_11
nucleus	4.06157	97	7624	Q9Z1M9;F1LSS1	Smc1a	Structural maintenance of chromosomes protein 1A;Structural maintenance of chromosomes protein	PSI-BLAST annotation based on Swiss-Prot release 2013_11
nucleus	4.64864	97	4251	G3V6S8	Srsf6	Serine/arginine-rich splicing factor 6	PSI-BLAST annotation based on Swiss-Prot release 2013_11
nucleus	4.73401	97	5314	P52925;D3ZN59;D3ZS25	Hmgb2;LOC100911856;RGD1561694	High mobility group protein B2	PSI-BLAST annotation based on Swiss-Prot release 2013_11
nucleus	6.28441	97	2645	D3ZSP1;D4A8M5;Q6QI63;F7ETL6	LOC100361838;Snrpep2;Zfp341		PSI-BLAST annotation based on Swiss-Prot release 2013_11
nucleus	7.78488	97	4600	M0R7B4	LOC684828		PSI-BLAST annotation based on Swiss-Prot release 2013_11
nucleus	9.30491	97	9083	M0RCL5	LOC100910554	Histone H2A	PSI-BLAST annotation based on Swiss-Prot release 2013_11
nucleus	6.52722	97.5	7467	Q9EST6;F1LP34	Anp32b	Acidic leucine-rich nuclear phosphoprotein 32 family member B	PSI-BLAST annotation based on Swiss-Prot release 2013_11
nucleus	8.68905	97.5	9228	D3ZXP3;M0RCL5	H2afx;LOC100910554	Histone H2A	PSI-BLAST annotation based on Swiss-Prot release 2013_11
nucleus	2.89149	98	6332	Q5RKH0	Glyr1	Putative oxidoreductase GLYR1	PSI-BLAST annotation based on Swiss-Prot release 2013_11
nucleus	3.0381	98	1904	B5DFB2;D4A250	Rbbp4;RGD1563620		PSI-BLAST annotation based on Swiss-Prot release 2013_11
nucleus	3.29731	98	6424	Q5U3Y8;M0R5M7;A0A0G2K5C5	Btf3;RGD1563812	Transcription factor BTF3	PSI-BLAST annotation based on Swiss-Prot release 2013_11
nucleus	3.4283	98	5976	Q4V8E1	Gatad2b		PSI-BLAST annotation based on Swiss-Prot release 2013_11
nucleus	3.47221	98	4262	Q499P4;G3V6W7	Cpsf3		PSI-BLAST annotation based on Swiss-Prot release 2013_11
nucleus	3.479	98	2270	D3ZFB2	Luc7l3		PSI-BLAST annotation based on Swiss-Prot release 2013_11
nucleus	3.50072	98	5961	Q4V898	Rbmx	RNA-binding motif protein, X chromosome;RNA-binding motif protein, X chromosome, N-terminally processed	PSI-BLAST annotation based on Swiss-Prot release 2013_11
nucleus	3.59516	98	3380	D4ABT8	Hnrnpul2		PSI-BLAST annotation based on Swiss-Prot release 2013_11
nucleus	3.95142	98	668	A0A0G2K249;Q5RKH1	Prpf4b	Serine/threonine-protein kinase PRP4 homolog	PSI-BLAST annotation based on Swiss-Prot release 2013_11
nucleus	3.99139	98	513	M0RBF0;A0A0G2JZI0;A0A0G2JW97	Safb		PSI-BLAST annotation based on Swiss-Prot release 2013_11
nucleus	4.35776	98	4638	M0R9Q1;M0R3R6;Q920B2	LOC100911677;Rbm14		PSI-BLAST annotation based on Swiss-Prot release 2013_11
nucleus	4.42018	98	6139	Q5FVM4	Nono	Non-POU domain-containing octamer-binding protein	PSI-BLAST annotation based on Swiss-Prot release 2013_11
nucleus	4.91136	98	2932	D3ZZR5;D3ZLF6	Snrpa1		PSI-BLAST annotation based on Swiss-Prot release 2013_11
nucleus	5.07228	98	6591	Q62780	Ddx46	Probable ATP-dependent RNA helicase DDX46	PSI-BLAST annotation based on Swiss-Prot release 2013_11
nucleus	5.13378	98	6646	Q63396	Sub1	Activated RNA polymerase II transcriptional coactivator p15	PSI-BLAST annotation based on Swiss-Prot release 2013_11
nucleus	5.24063	98	1925	B5DFJ3;G3V9M1	Ddx23		PSI-BLAST annotation based on Swiss-Prot release 2013_11
nucleus	5.53804	98	3211	Q4KLJ1;D4A720	Srsf7		PSI-BLAST annotation based on Swiss-Prot release 2013_11
nucleus	5.68436	98	7382	Q923W4	Hdgfrp3	Hepatoma-derived growth factor-related protein 3	PSI-BLAST annotation based on Swiss-Prot release 2013_11
nucleus	8.20943	98	9050	D3ZXP3	H2afx	Histone H2A	PSI-BLAST annotation based on Swiss-Prot release 2013_11
nucleus	9.10438	98	570	G3V6Q3;B2RZ63;A0A0G2K0H6	Wdr13		PSI-BLAST annotation based on Swiss-Prot release 2013_11
nucleus	3.18613	98.5	3638	F1LPG9;Q80X08;A0A0U1RRY6;A0A0U1RS11	Fam21c;Fam21	WASH complex subunit FAM21	LocTree2 annotation - de novo prediction
nucleus	4.3565	98.5	5930	Q4QQW4;D3ZVU7;Q99PA2	Hdac1;Hdac1l	Histone deacetylase 1	PSI-BLAST annotation based on Swiss-Prot release 2013_11
nucleus	5.91545	98.5	1861	B5DES0;M0R8K2	Snrpd2;Snrpd2l		PSI-BLAST annotation based on Swiss-Prot release 2013_11
nucleus	9.46712	98.5	6233	Q5M963;P69060	Cmas	N-acylneuraminate cytidylyltransferase	PSI-BLAST annotation based on Swiss-Prot release 2013_11
nucleus	3.00359	99	6303	Q5RJK5;Q5RJL1;A0A0G2JYP0	LOC100360260;Cbx3		PSI-BLAST annotation based on Swiss-Prot release 2013_11
nucleus	3.15709	99	2150	D3ZC01	Rbbp5		PSI-BLAST annotation based on Swiss-Prot release 2013_11
nucleus	3.21358	99	7187	Q6TRW4-3;D3ZU56;F1M797;D3ZXE2;Q6TRW4-2;Q6TRW4;D3ZMU3	Pds5b	Sister chromatid cohesion protein PDS5 homolog B	PSI-BLAST annotation based on Swiss-Prot release 2013_11
nucleus	3.33764	99	1944	B6DTP5;Q6AYI1;O88757	Ddx5;ddx5		PSI-BLAST annotation based on Swiss-Prot release 2013_11
nucleus	3.43582	99	2369	D3ZI68	Prpf31		PSI-BLAST annotation based on Swiss-Prot release 2013_11
nucleus	3.47896	99	9201	A0A140TA98;F1LQS1;Q62599;Q62599-2	Mta1	Metastasis-associated protein MTA1	PSI-BLAST annotation based on Swiss-Prot release 2013_11
nucleus	4.17722	99	5879	Q4KLI7;A0A0G2K2X3	Sf3a3		PSI-BLAST annotation based on Swiss-Prot release 2013_11
nucleus	4.22688	99	3299	D4A944	Snrnp40		PSI-BLAST annotation based on Swiss-Prot release 2013_11
nucleus	4.44675	99	3561	F1LM66;Q5EB83;A0A1W2Q6N7	Eftud2		PSI-BLAST annotation based on Swiss-Prot release 2013_11
nucleus	4.52909	99	3370	D4ABK7	Hnrnph3		PSI-BLAST annotation based on Swiss-Prot release 2013_11
nucleus	4.72653	99	6904	Q6AY09	Hnrnph2	Heterogeneous nuclear ribonucleoprotein H2	PSI-BLAST annotation based on Swiss-Prot release 2013_11
nucleus	4.77574	99	9057	F1LMN8	Khdrbs3		PSI-BLAST annotation based on Swiss-Prot release 2013_11
nucleus	5.0955	99	7071	Q6MGC4	Pfdn6		PSI-BLAST annotation based on Swiss-Prot release 2013_11
nucleus	5.17736	99	1556	F7ENH8;B1WBY8	Hdac2	Histone deacetylase	PSI-BLAST annotation based on Swiss-Prot release 2013_11
nucleus	5.28282	99	5886	Q4KLL0	Tcea1	Transcription elongation factor A protein 1	PSI-BLAST annotation based on Swiss-Prot release 2013_11
nucleus	5.32393	99	3938	F1M400	Ankrd28		PSI-BLAST annotation based on Swiss-Prot release 2013_11
nucleus	5.54984	99	4715	O08629	Trim28	Transcription intermediary factor 1-beta	PSI-BLAST annotation based on Swiss-Prot release 2013_11
nucleus	6.21993	99	3492	D4AEI5;A0A0G2K402	Myef2		PSI-BLAST annotation based on Swiss-Prot release 2013_11
nucleus	6.86446	99	2093	D3ZAI0;D4A4B4	U2surp		PSI-BLAST annotation based on Swiss-Prot release 2013_11
nucleus	7.26347	99	1616	B2GV01;Q4FZS6	Mta2		PSI-BLAST annotation based on Swiss-Prot release 2013_11
nucleus	7.38483	99	6364	Q5U214	Snrpa		PSI-BLAST annotation based on Swiss-Prot release 2013_11
nucleus	8.33037	99	379	D3ZYG3;A0A0G2JWQ0	Gtf2h1		PSI-BLAST annotation based on Swiss-Prot release 2013_11
nucleus	9.16472	99	2797	D3ZWE0	Hist2h2ab	Histone H2A	PSI-BLAST annotation based on Swiss-Prot release 2013_11
nucleus	10.4133	99	9075	Q62681;F2Z3S9;O09018;A0A1W2Q6N8;A0A0G2K1W0	Nr2f1;Nr2f2	COUP transcription factor 2	PSI-BLAST annotation based on Swiss-Prot release 2013_11
nucleus	12.295	99	6820	Q68A21	Purb	Transcriptional activator protein Pur-beta	PSI-BLAST annotation based on Swiss-Prot release 2013_11
nucleus	12.6153	99	9262	P35435;Q6PCU0;Q6QI09	Atp5c1;Taf3	ATP synthase subunit gamma, mitochondrial;ATP synthase subunit gamma	PSI-BLAST annotation based on Swiss-Prot release 2013_11
nucleus	2.2599	99.5	468	A0A0G2JYQ3;A0A0G2K678;F1LQJ1;P0CB49	Ylpm1	YLP motif-containing protein 1	PSI-BLAST annotation based on Swiss-Prot release 2013_11
nucleus	9.90701	99.5	1406	D3ZK97;B0BMY8;P84245	H3f3c;H3f3b	Histone H3;Histone H3.3	PSI-BLAST annotation based on Swiss-Prot release 2013_11
nucleus	1.62184	100	5267	P47875	Csrp1	Cysteine and glycine-rich protein 1	PSI-BLAST annotation based on Swiss-Prot release 2013_11
nucleus	1.7922	100	3734	F1LSC3	Sf1		PSI-BLAST annotation based on Swiss-Prot release 2013_11
nucleus	2.29419	100	3112	D4A4J0	Supt16h		PSI-BLAST annotation based on Swiss-Prot release 2013_11
nucleus	2.50976	100	7598	Q9WV25-2;A0A0H2UHZ6;Q9WV25	Puf60	Poly(U)-binding-splicing factor PUF60	PSI-BLAST annotation based on Swiss-Prot release 2013_11
nucleus	3.02703	100	7238	Q794E4	Hnrnpf	Heterogeneous nuclear ribonucleoprotein F;Heterogeneous nuclear ribonucleoprotein F, N-terminally processed	PSI-BLAST annotation based on Swiss-Prot release 2013_11
nucleus	3.05934	100	9074	F2Z3R4	Nfix	Nuclear factor 1	PSI-BLAST annotation based on Swiss-Prot release 2013_11
nucleus	3.08414	100	4708	M3ZCQ2;F1LNJ2	Snrnp200	U5 small nuclear ribonucleoprotein 200 kDa helicase	PSI-BLAST annotation based on Swiss-Prot release 2013_11
nucleus	3.09459	100	5819	Q498M4	Wdr5	WD repeat-containing protein 5	PSI-BLAST annotation based on Swiss-Prot release 2013_11
nucleus	3.09728	100	1800	B4F764;Q4KM65	Nudt21	Cleavage and polyadenylation specificity factor subunit 5	PSI-BLAST annotation based on Swiss-Prot release 2013_11
nucleus	3.14079	100	2170	D3ZCL3	Snrpc	U1 small nuclear ribonucleoprotein C	PSI-BLAST annotation based on Swiss-Prot release 2013_11
nucleus	3.20383	100	4348	G3V7T6;Q9ET34	Sf3b1		PSI-BLAST annotation based on Swiss-Prot release 2013_11
nucleus	3.22567	100	4119	F2Z3T9;Q5EB64	U2af2		PSI-BLAST annotation based on Swiss-Prot release 2013_11
nucleus	3.35478	100	297	A0A0G2JVE8;Q80WA4;D4AAF8	Nova1	RNA-binding protein Nova-1	PSI-BLAST annotation based on Swiss-Prot release 2013_11
nucleus	3.39007	100	7218	Q71UF4	Rbbp7	Histone-binding protein RBBP7	PSI-BLAST annotation based on Swiss-Prot release 2013_11
nucleus	3.44498	100	144	A0A0G2JSR7;P43244;B5DEM0;Q6P6H1	Matr3	Matrin-3	PSI-BLAST annotation based on Swiss-Prot release 2013_11
nucleus	3.45782	100	6056	Q5BJP4	Rbm39		PSI-BLAST annotation based on Swiss-Prot release 2013_11
nucleus	3.47663	100	1726	B2RYU7	Cbx5		PSI-BLAST annotation based on Swiss-Prot release 2013_11
nucleus	3.53967	100	1755	F7EY92;B2RZ64	Mbd3		PSI-BLAST annotation based on Swiss-Prot release 2013_11
nucleus	3.56536	100	6757	Q66H20;Q66H20-2	Ptbp2	Polypyrimidine tract-binding protein 2	PSI-BLAST annotation based on Swiss-Prot release 2013_11
nucleus	3.57405	100	2552	D3ZPL1	Cpsf6		PSI-BLAST annotation based on Swiss-Prot release 2013_11
nucleus	3.60513	100	5656	Q09167	Srsf5	Serine/arginine-rich splicing factor 5	PSI-BLAST annotation based on Swiss-Prot release 2013_11
nucleus	3.68129	100	4209	G3V6H2;Q4FZS3	Prpf8		PSI-BLAST annotation based on Swiss-Prot release 2013_11
nucleus	3.69251	100	5417	P62632	Eef1a2	Elongation factor 1-alpha 2	PSI-BLAST annotation based on Swiss-Prot release 2013_11
nucleus	3.95958	100	5896	Q4KM38	Srsf10		PSI-BLAST annotation based on Swiss-Prot release 2013_11
nucleus	4.05713	100	2799	D3ZWF5	Eny2	Transcription and mRNA export factor ENY2	PSI-BLAST annotation based on Swiss-Prot release 2013_11
nucleus	4.1099	100	9106	Q63470-2;Q63470	Dyrk1a	Dual specificity tyrosine-phosphorylation-regulated kinase 1A	PSI-BLAST annotation based on Swiss-Prot release 2013_11
nucleus	4.1569	100	2199	D3ZD97	Dhx15		PSI-BLAST annotation based on Swiss-Prot release 2013_11
nucleus	4.3839	100	1703	B2RYP6	Luc7l2		PSI-BLAST annotation based on Swiss-Prot release 2013_11
nucleus	4.3958	100	1799	Q7TPJ6;B4F759;P83871	Phf5a	PHD finger-like domain-containing protein 5A	PSI-BLAST annotation based on Swiss-Prot release 2013_11
nucleus	4.46693	100	3795	F1LV13;F1M3D3;Q62826;Q62826-2;A0A0G2JZ75;Q9WV78	Hnrnpm;Plvap	Heterogeneous nuclear ribonucleoprotein M;Plasmalemma vesicle-associated protein	PSI-BLAST annotation based on Swiss-Prot release 2013_11
nucleus	4.6122	100	7596	Q9WUL0;A0A0G2K3V7;Q7M0H8	Top1	DNA topoisomerase 1	PSI-BLAST annotation based on Swiss-Prot release 2013_11
nucleus	4.70349	100	5751	Q3KR55	U2af1		PSI-BLAST annotation based on Swiss-Prot release 2013_11
nucleus	4.7378	100	192	A0A0G2JTG7;G3V9Q3;Q8VHV7;Q8VHV7-2;Q8VHV7-3;Q499R8	Hnrnph1	Heterogeneous nuclear ribonucleoprotein H;Heterogeneous nuclear ribonucleoprotein H, N-terminally processed	PSI-BLAST annotation based on Swiss-Prot release 2013_11
nucleus	4.89377	100	4456	G3V8Y5	Polr2b	DNA-directed RNA polymerase	PSI-BLAST annotation based on Swiss-Prot release 2013_11
nucleus	4.89837	100	3694	F1LR60;O35430-2;O35430	Apba1	Amyloid beta A4 precursor protein-binding family A member 1	PSI-BLAST annotation based on Swiss-Prot release 2013_11
nucleus	4.91721	100	1073	A0A0G2KAB2;Q9Z2A6	Mapk15	Mitogen-activated protein kinase 15	PSI-BLAST annotation based on Swiss-Prot release 2013_11
nucleus	5.00872	100	1857	B5DEP7	LOC100911683		PSI-BLAST annotation based on Swiss-Prot release 2013_11
nucleus	5.17274	100	1759	B2RZ74;D3Z8H0	Snrnp70		PSI-BLAST annotation based on Swiss-Prot release 2013_11
nucleus	5.41105	100	7209	Q6YDN8	Gid8		PSI-BLAST annotation based on Swiss-Prot release 2013_11
nucleus	5.45567	100	769	A0A0G2K4G3;Q71UE8	Nedd8	NEDD8	PSI-BLAST annotation based on Swiss-Prot release 2013_11
nucleus	5.45801	100	5592	Q00566-2;A0A0G2JWK2;Q00566	Mecp2	Methyl-CpG-binding protein 2	PSI-BLAST annotation based on Swiss-Prot release 2013_11
nucleus	5.57579	100	5114	P22509	Fbl	rRNA 2-O-methyltransferase fibrillarin	PSI-BLAST annotation based on Swiss-Prot release 2013_11
nucleus	5.78304	100	4627	M0R907	Snrpd3		PSI-BLAST annotation based on Swiss-Prot release 2013_11
nucleus	5.81873	100	3518	E9PT66;B5DF12	Sf3b3		PSI-BLAST annotation based on Swiss-Prot release 2013_11
nucleus	5.99419	100	3348	D4AAT4	Snrpf		PSI-BLAST annotation based on Swiss-Prot release 2013_11
nucleus	6.02961	100	2506	D3ZMP6	Nop10		PSI-BLAST annotation based on Swiss-Prot release 2013_11
nucleus	6.0503	100	84	A0A0A0MXW3;D4AEC0;P0C0S7	H2afz;H2afv	Histone H2A;Histone H2A.Z	PSI-BLAST annotation based on Swiss-Prot release 2013_11
nucleus	6.14549	100	1420	B0BN51;P63164;P17136;Q5XII7	Snrpb;Snrpn	Small nuclear ribonucleoprotein-associated protein;Small nuclear ribonucleoprotein-associated protein N;Small nuclear ribonucleoprotein-associated protein B	PSI-BLAST annotation based on Swiss-Prot release 2013_11
nucleus	6.47205	100	1232	A0A0U1RRV7;Q0ZFS8	Srsf3		PSI-BLAST annotation based on Swiss-Prot release 2013_11
nucleus	6.56724	100	5486	P63329;P63329-2	Ppp3ca	Serine/threonine-protein phosphatase 2B catalytic subunit alpha isoform	PSI-BLAST annotation based on Swiss-Prot release 2013_11
nucleus	6.62279	100	5245	P43278	H1f0	Histone H1.0;Histone H1.0, N-terminally processed	PSI-BLAST annotation based on Swiss-Prot release 2013_11
nucleus	6.70893	100	6165	Q5HZV9;R9PXV7	Ppp1r7	Protein phosphatase 1 regulatory subunit 7	PSI-BLAST annotation based on Swiss-Prot release 2013_11
nucleus	6.719	100	7147	Q6PDU1	Srsf2	Serine/arginine-rich splicing factor 2	PSI-BLAST annotation based on Swiss-Prot release 2013_11
nucleus	6.81411	100	5037	P15865	Hist1h1e	Histone H1.4	PSI-BLAST annotation based on Swiss-Prot release 2013_11
nucleus	6.88124	100	723	A0A0G2K398;F8WFK6;P36970-2;P36970;Q91XR8;Q76LU9;A0A0G2KAD1	Gpx4	Glutathione peroxidase;Phospholipid hydroperoxide glutathione peroxidase, mitochondrial;Phospholipid hydroperoxide glutathione peroxidase, nuclear	PSI-BLAST annotation based on Swiss-Prot release 2013_11
nucleus	7.76034	100	1774	B2RZB7	Snrpd1		PSI-BLAST annotation based on Swiss-Prot release 2013_11
nucleus	8.27906	100	5442	P62914;Q4V8I6;A0A0G2K3Y8	Rpl11	60S ribosomal protein L11	PSI-BLAST annotation based on Swiss-Prot release 2013_11
nucleus	8.40312	100	5229	P40615;A0A0G2K700	Dkc1	H/ACA ribonucleoprotein complex subunit 4	PSI-BLAST annotation based on Swiss-Prot release 2013_11
nucleus	9.10177	100	7564	Q9QZ86;Q5PPK6	Nop58	Nucleolar protein 58	PSI-BLAST annotation based on Swiss-Prot release 2013_11
nucleus	9.85903	100	2135	D3ZBN0	Hist1h1b	Histone H1.5	PSI-BLAST annotation based on Swiss-Prot release 2013_11
nucleus	9.9872	100	9047	M0RBQ5;D3ZNZ9	Hist3h2bb;Hist3h2ba	Histone H2B	PSI-BLAST annotation based on Swiss-Prot release 2013_11
nucleus	10.2417	100	3650	F1LPS8;P86252	Pura	Transcriptional activator protein Pur-alpha	PSI-BLAST annotation based on Swiss-Prot release 2013_11
nucleus	11.6211	100	7053	Q6LED0		Histone H3.1	PSI-BLAST annotation based on Swiss-Prot release 2013_11
nucleus	12.0066	100	2396	D3ZJ08	Hist2h3c2	Histone H3	PSI-BLAST annotation based on Swiss-Prot release 2013_11
nucleus	12.2504	100	5426	P62804	Hist1h4b	Histone H4;Osteogenic growth peptide	PSI-BLAST annotation based on Swiss-Prot release 2013_11
nucleus	12.7209	100	1566	B1WC28	H2afy2	Core histone macro-H2A	PSI-BLAST annotation based on Swiss-Prot release 2013_11
nucleus membrane	6.44032	50	6084	Q5BK21	Tm7sf2		PSI-BLAST annotation based on Swiss-Prot release 2013_11
nucleus membrane	2.65459	100	6297	Q5PQX1-2;Q5PQX1;Q5PQX1-3	Tor1aip1	Torsin-1A-interacting protein 1	PSI-BLAST annotation based on Swiss-Prot release 2013_11
peroxisome	5.44836	67	299	A0A0G2JVG4;Q9WVK3;A0A0G2JUF1;A0A0G2K6H4	Pecr	Peroxisomal trans-2-enoyl-CoA reductase	PSI-BLAST annotation based on Swiss-Prot release 2013_11
peroxisome	5.12497	82	5981	Q4V8F9	Hsdl2	Hydroxysteroid dehydrogenase-like protein 2	PSI-BLAST annotation based on Swiss-Prot release 2013_11
peroxisome	4.18392	90	4065	F1M9Q8;Q9EQR2	Agps	Alkyldihydroxyacetonephosphate synthase, peroxisomal	PSI-BLAST annotation based on Swiss-Prot release 2013_11
peroxisome	6.99702	92	3030	D4A264	Zadh2		PSI-BLAST annotation based on Swiss-Prot release 2013_11
peroxisome	0.5	100	1596	B2GUU4;Q3MIB4;Q6TXI3;F7FF30	Lonp2	Lon protease homolog 2, peroxisomal	PSI-BLAST annotation based on Swiss-Prot release 2013_11
peroxisome	3.17707	100	4919	P07872-2;F1LQC1;P07872;F1M609	Acox1	Peroxisomal acyl-coenzyme A oxidase 1;Peroxisomal acyl-CoA oxidase 1, A chain;Peroxisomal acyl-CoA oxidase 1, B chain;Peroxisomal acyl-CoA oxidase 1, C chain;Acyl-coenzyme A oxidase	PSI-BLAST annotation based on Swiss-Prot release 2013_11
peroxisome	3.97378	100	7008	Q6AZ44;Q8VHK0;F7F557	Acot8	Acyl-coenzyme A thioesterase 8	PSI-BLAST annotation based on Swiss-Prot release 2013_11
peroxisome	4.33526	100	5584	Q6IN39;P97852	Hsd17b4	Peroxisomal multifunctional enzyme type 2;(3R)-hydroxyacyl-CoA dehydrogenase;Enoyl-CoA hydratase 2	PSI-BLAST annotation based on Swiss-Prot release 2013_11
peroxisome	4.78347	100	5110	P21775;F1LPD6;P07871;P21775-2	Acaa1a;Acaa1b	3-ketoacyl-CoA thiolase A, peroxisomal;3-ketoacyl-CoA thiolase B, peroxisomal	PSI-BLAST annotation based on Swiss-Prot release 2013_11
peroxisome	5.09698	100	7307	Q8CHM7;Q9JHT3	Hacl1	2-hydroxyacyl-CoA lyase 1	PSI-BLAST annotation based on Swiss-Prot release 2013_11
peroxisome	5.88486	100	4879	P04762	Cat	Catalase	PSI-BLAST annotation based on Swiss-Prot release 2013_11
peroxisome	12.2867	100	4767	O35760;A0A0H2UHN2	Idi1	Isopentenyl-diphosphate Delta-isomerase 1	PSI-BLAST annotation based on Swiss-Prot release 2013_11
peroxisome membrane	3.7889	89.5	1304	A0FKI7-2;A0FKI7-3;A0A096MJJ6;B1H213;M0R9S4;A0A0G2K3Z5;A0FKI7	Acbd5;LOC100910957	Acyl-CoA-binding domain-containing protein 5	PSI-BLAST annotation based on Swiss-Prot release 2013_11
peroxisome membrane	3.75211	99.5	1090	Q7TNX2;A0A0G2KAQ8;G3V9N2;Q07066	Pxmp2	Peroxisomal membrane protein 2	PSI-BLAST annotation based on Swiss-Prot release 2013_11
peroxisome membrane	3.79185	100	7502	Q9JJK4	Pex3	Peroxisomal biogenesis factor 3	PSI-BLAST annotation based on Swiss-Prot release 2013_11
peroxisome membrane	3.91335	100	5045	P16970	Abcd3	ATP-binding cassette sub-family D member 3	PSI-BLAST annotation based on Swiss-Prot release 2013_11
plasma membrane	2.0465	50	1870	B5DEZ8	Plxdc2		LocTree2 annotation - de novo prediction
plasma membrane	3.45599	50	5956	Q4V888	Tmem55a	Type 2 phosphatidylinositol 4,5-bisphosphate 4-phosphatase	LocTree2 annotation - de novo prediction
plasma membrane	4.71012	50	3587	F1LN34;P58366	Ankh	Progressive ankylosis protein homolog	LocTree2 annotation - de novo prediction
plasma membrane	3.467	52	7274	Q7TSY2	Lhfpl4	Lipoma HMGIC fusion partner-like protein 4	PSI-BLAST annotation based on Swiss-Prot release 2013_11
plasma membrane	3.99577	52	7213	Q71RJ2	Cacng2	Voltage-dependent calcium channel gamma-2 subunit	PSI-BLAST annotation based on Swiss-Prot release 2013_11
plasma membrane	4.96987	52	3987	F1M6X3;O88943-3;O88943-9;O88943;O88943-6;O88943-8;O88943-4;O88943-5;O88943-2;O88943-7	Kcnq2	Potassium voltage-gated channel subfamily KQT member 2	PSI-BLAST annotation based on Swiss-Prot release 2013_11
plasma membrane	4.70018	54	3995	F1M7K7;Q8VHW5	Cacng8	Voltage-dependent calcium channel gamma subunit;Voltage-dependent calcium channel gamma-8 subunit	PSI-BLAST annotation based on Swiss-Prot release 2013_11
plasma membrane	9.42473	54	5692	Q2I6B2;Q2I6B5;Q2I6B3;Q2I6B4;P25286-2;P25286	Atp6v0a1	V-type proton ATPase subunit a;V-type proton ATPase 116 kDa subunit a isoform 1	PSI-BLAST annotation based on Swiss-Prot release 2013_11
plasma membrane	4.16303	55	6574	Q62640;F1LUR6	Grid1	Glutamate receptor ionotropic, delta-1	LocTree2 annotation - de novo prediction
plasma membrane	5.6738	56	4307	G3V7D4;A5HTT2	Efnb3		LocTree2 annotation - de novo prediction
plasma membrane	2.60618	57	6505	Q5XIF0	Tex264		LocTree2 annotation - de novo prediction
plasma membrane	3.76078	58	9234	D4A144;O88917-2;O88917-3;O88917-4;O88917	Adgrl1;Lphn1	Latrophilin-1	PSI-BLAST annotation based on Swiss-Prot release 2013_11
plasma membrane	8.1015	59	5136	P26431;Q8R4H8	Slc9a1	Sodium/hydrogen exchanger 1;Sodium/hydrogen exchanger	PSI-BLAST annotation based on Swiss-Prot release 2013_11
plasma membrane	4.51446	60	6448	Q5XI04	Stom		PSI-BLAST annotation based on Swiss-Prot release 2013_11
plasma membrane	7.49498	60	2252	D3ZES7	Plxna4a		PSI-BLAST annotation based on Swiss-Prot release 2013_11
plasma membrane	5.18399	61	4012	F1M801	Anapc1		LocTree2 annotation - de novo prediction
plasma membrane	5.71926	61	5174	P31647	Slc6a11	Sodium- and chloride-dependent GABA transporter 3	PSI-BLAST annotation based on Swiss-Prot release 2013_11
plasma membrane	6.79106	61	516	A0A0G2JZK7;F1M9A2;P48768	Slc8a2	Sodium/calcium exchanger 2	PSI-BLAST annotation based on Swiss-Prot release 2013_11
plasma membrane	6.40281	63	3258	D4A7Y4	Fam171a1		LocTree2 annotation - de novo prediction
plasma membrane	5.26218	66.5	6680	Q63633-2;Q63633;D3ZGI9;F1LNP4	Slc12a5	Solute carrier family 12 member 5	PSI-BLAST annotation based on Swiss-Prot release 2013_11
plasma membrane	4.47427	67	5022	P14562;A0A0U1RRS9	Lamp1	Lysosome-associated membrane glycoprotein 1	LocTree2 annotation - de novo prediction
plasma membrane	3.9412	68	7306	Q8CGU6;B3DM90	Ncstn	Nicastrin	LocTree2 annotation - de novo prediction
plasma membrane	3.66412	71	5047	P17046	Lamp2	Lysosome-associated membrane glycoprotein 2	LocTree2 annotation - de novo prediction
plasma membrane	3.8001	72	9236	P63142;P15384;P10499;Q9EPB0	Kcna2;Kcna3;Kcna1	Potassium voltage-gated channel subfamily A member 2;Potassium voltage-gated channel subfamily A member 3;Potassium voltage-gated channel subfamily A member 1	PSI-BLAST annotation based on Swiss-Prot release 2013_11
plasma membrane	4.61594	72	3782	F1LUB7;Q6RVG2-2;Q6RVG2-3;Q6RVG2	Slc4a8	Anion exchange protein;Electroneutral sodium bicarbonate exchanger 1	PSI-BLAST annotation based on Swiss-Prot release 2013_11
plasma membrane	4.92038	73	1223	A0A0K0WYI6;F1M0J3;Q9R1N3-5;Q9R1N3-4;Q9R1N3-3;Q9R1N3-2;Q9R1N3-6;Q9R1N3;A0A0K0WYG5	Slc4a7	Anion exchange protein;Sodium bicarbonate cotransporter 3	PSI-BLAST annotation based on Swiss-Prot release 2013_11
plasma membrane	5.70508	81	201	A0A0G2JTL4;Q63116;Q9EQ22;Q9EQ24;B7SCJ0;Q9JKS0;Q9JKR8;Q9EQ23;Q9JKS1;Q9JKS2	Kit;KIT	Tyrosine-protein kinase receptor	PSI-BLAST annotation based on Swiss-Prot release 2013_11
plasma membrane	4.75458	83.5	6814	Q66HR0;M0R3V5;M0RAK3;A0A096MJB7;A0A096MK93	Slc12a9	Solute carrier family 12 member 9	PSI-BLAST annotation based on Swiss-Prot release 2013_11
plasma membrane	4.70746	85	2398	D3ZJ32	Esyt2		PSI-BLAST annotation based on Swiss-Prot release 2013_11
plasma membrane	2.59795	86	4901	P06686	Atp1a2	Sodium/potassium-transporting ATPase subunit alpha-2	PSI-BLAST annotation based on Swiss-Prot release 2013_11
plasma membrane	5.45002	86	5955	Q4V887	Slc39a6	Zinc transporter ZIP6	PSI-BLAST annotation based on Swiss-Prot release 2013_11
plasma membrane	3.00214	88	2149	D3ZBZ6	Disp2		LocTree2 annotation - de novo prediction
plasma membrane	13.6311	88	5545	P84889	Vangl2	Vang-like protein 2	PSI-BLAST annotation based on Swiss-Prot release 2013_11
plasma membrane	3.24257	89	2264	D3ZF54	Ano10	Anoctamin	PSI-BLAST annotation based on Swiss-Prot release 2013_11
plasma membrane	6.66611	89	9051	D3ZYR4	Sema4d		PSI-BLAST annotation based on Swiss-Prot release 2013_11
plasma membrane	8.60212	90	5582	P97829-2;A0A0G2JTH4;P97829	Cd47	Leukocyte surface antigen CD47	PSI-BLAST annotation based on Swiss-Prot release 2013_11
plasma membrane	2.55354	91	3698	F1LR98;Q9JIW3;Q8R5H2	Cdh10		PSI-BLAST annotation based on Swiss-Prot release 2013_11
plasma membrane	6.19681	91	4900	P06685;Q64608	Atp1a1	Sodium/potassium-transporting ATPase subunit alpha-1	PSI-BLAST annotation based on Swiss-Prot release 2013_11
plasma membrane	4.76532	92	3786	F1LUG5	2310067B10Rik		LocTree2 annotation - de novo prediction
plasma membrane	6.94883	92	938	F1M8G9;A0A0G2K7P9;Q6RKB3;A0A0G2K7R3;Q6RKB2	Ncam2		PSI-BLAST annotation based on Swiss-Prot release 2013_11
plasma membrane	2.15395	94	2219	D3ZDX5	Plxnb1		PSI-BLAST annotation based on Swiss-Prot release 2013_11
plasma membrane	3.13324	94	7589	Q9WTW8	Slc23a2	Solute carrier family 23 member 2	PSI-BLAST annotation based on Swiss-Prot release 2013_11
plasma membrane	4.82535	94	5324	P53987	Slc16a1	Monocarboxylate transporter 1	PSI-BLAST annotation based on Swiss-Prot release 2013_11
plasma membrane	3.42678	95	2572	D3ZQ57	Plxnb2		PSI-BLAST annotation based on Swiss-Prot release 2013_11
plasma membrane	4.17388	96	1069	A0A0G2KA71;Q5FVC5	Pvrl2		PSI-BLAST annotation based on Swiss-Prot release 2013_11
plasma membrane	2.98199	98	835	A0A0G2K5L4;E9PTD7;Q09GS6	Kirrel3		PSI-BLAST annotation based on Swiss-Prot release 2013_11
plasma membrane	4.17879	98	2990	D4A1C0	Cnnm1		PSI-BLAST annotation based on Swiss-Prot release 2013_11
plasma membrane	4.62643	98	608	A0A0G2K104;Q62976;Q62976-11;Q62976-10;Q62976-8	Kcnma1	Calcium-activated potassium channel subunit alpha-1	PSI-BLAST annotation based on Swiss-Prot release 2013_11
plasma membrane	5.40708	98	3610	F1LNP8;Q9WTY6;A0A1L1WKJ6	Pvrl1		PSI-BLAST annotation based on Swiss-Prot release 2013_11
plasma membrane	3.18208	98.5	4365	G3V803;Q9Z1Y3;Q9JIV7	Cdh2	Cadherin-2	PSI-BLAST annotation based on Swiss-Prot release 2013_11
plasma membrane	4.22037	98.5	2332	D3ZH59;D4AAL4;Q9Z173-5;Q9Z173-7;Q9Z173-4;Q9Z173-6;Q9Z173-2;Q9Z173-3;Q9Z173;F1LRG7	Adgrl3;Lphn3	Latrophilin-3	PSI-BLAST annotation based on Swiss-Prot release 2013_11
plasma membrane	3.44569	99	2810	D3ZWP6	Plxna2		PSI-BLAST annotation based on Swiss-Prot release 2013_11
plasma membrane	4.38042	99	877	A0A0G2K6N2;D3ZN99	Adgrb2		PSI-BLAST annotation based on Swiss-Prot release 2013_11
plasma membrane	5.21852	99	6372	Q5U2P1	Cnnm2	Metal transporter CNNM2	PSI-BLAST annotation based on Swiss-Prot release 2013_11
plasma membrane	6.51739	99	2567	D3ZPX4	Plxna3	Plexin-A3	PSI-BLAST annotation based on Swiss-Prot release 2013_11
plasma membrane	7.126	99.5	2541	D3ZPC4;A0A0G2KA95;Q05695-2;Q05695	L1cam	Neural cell adhesion molecule L1	PSI-BLAST annotation based on Swiss-Prot release 2013_11
plasma membrane	0.5	100	4111	F2W8B2;P21451	Ednrb	Endothelin B receptor	PSI-BLAST annotation based on Swiss-Prot release 2013_11
plasma membrane	2.54141	100	743	Q6PW34;A0A0G2K498;A0A0G2K3Q5;Q6PW35;Q6PW38;Q6PW37;A0A1W5DU98;Q6PW36;Q6PW39;A0A1W2Q6M6;P97686-2;P97686	Nrcam	Neuronal cell adhesion molecule	PSI-BLAST annotation based on Swiss-Prot release 2013_11
plasma membrane	2.69205	100	4427	G3V8P3;Q9QYP2	Celsr2	Cadherin EGF LAG seven-pass G-type receptor 2	PSI-BLAST annotation based on Swiss-Prot release 2013_11
plasma membrane	2.71126	100	6247	Q5M9H4;P13638	Atp1b2	Sodium/potassium-transporting ATPase subunit beta-2	PSI-BLAST annotation based on Swiss-Prot release 2013_11
plasma membrane	2.78725	100	289	A0A0G2JV93;P31422	Grm3	Metabotropic glutamate receptor 3	PSI-BLAST annotation based on Swiss-Prot release 2013_11
plasma membrane	2.79892	100	1805	B4F773;P0C5X8	Ttyh1	Protein tweety homolog;Protein tweety homolog 1	PSI-BLAST annotation based on Swiss-Prot release 2013_11
plasma membrane	2.89405	100	7482	Q9JHZ9	Slc38a3	Sodium-coupled neutral amino acid transporter 3	PSI-BLAST annotation based on Swiss-Prot release 2013_11
plasma membrane	3.04599	100	1592	B2CZC8;P31424;P31424-2;A0A0H2UHN1;A0A0H2UHW6	Grm5	Metabotropic glutamate receptor 5	PSI-BLAST annotation based on Swiss-Prot release 2013_11
plasma membrane	3.0796	100	522	A0A0G2JZN2;O08721	Unc5a	Netrin receptor UNC5A	PSI-BLAST annotation based on Swiss-Prot release 2013_11
plasma membrane	3.54529	100	4386	G3V881;Q562A6	Lingo1		PSI-BLAST annotation based on Swiss-Prot release 2013_11
plasma membrane	4.155	100	9267	A0A0H2UHB7;Q9JI66;Q9JI66-2;Q9QYA6;L0N559;Q6RI88	Slc4a4;SLC4A5;Slc4a5	Electrogenic sodium bicarbonate cotransporter 1;Anion exchange protein;Electrogenic sodium bicarbonate cotransporter 4	PSI-BLAST annotation based on Swiss-Prot release 2013_11
plasma membrane	4.32915	100	4984	P11506;P11506-14	Atp2b2	Plasma membrane calcium-transporting ATPase 2	PSI-BLAST annotation based on Swiss-Prot release 2013_11
plasma membrane	4.4997	100	632	A0A0G2K1G1;Q3SWT5	Slc41a3	Solute carrier family 41 member 3	PSI-BLAST annotation based on Swiss-Prot release 2013_11
plasma membrane	5.22574	100	5572	P97603;F1M0Z6	Neo1	Neogenin	PSI-BLAST annotation based on Swiss-Prot release 2013_11
plasma membrane	5.31674	100	5196	P35400;D3ZMI1	Grm7	Metabotropic glutamate receptor 7	PSI-BLAST annotation based on Swiss-Prot release 2013_11
plasma membrane	5.46468	100	91	A0A0A0MY13;D4A6L0	Gpr158	Probable G-protein coupled receptor 158	PSI-BLAST annotation based on Swiss-Prot release 2013_11
plasma membrane	5.86192	100	4983	P11505-4;P11505;P11505-6;P11505-3	Atp2b1	Plasma membrane calcium-transporting ATPase 1	PSI-BLAST annotation based on Swiss-Prot release 2013_11
plasma membrane	6.20529	100	1146	A0A0H2UHB1;Q62904	Hsd17b7	3-keto-steroid reductase	PSI-BLAST annotation based on Swiss-Prot release 2013_11
plasma membrane	6.35663	100	9258	A0A0G2K9Q6;Q64568-7;Q64568-8;Q64568-6;Q64568;Q64568-5;Q64568-4;Q64568-12;Q64568-11;Q64568-3;Q64568-2;Q64568-10;Q64568-9;Q5EB74	Atp2b3	Plasma membrane calcium-transporting ATPase 3	PSI-BLAST annotation based on Swiss-Prot release 2013_11
plasma membrane	6.51506	100	5094	P20272	Cnr1	Cannabinoid receptor 1	PSI-BLAST annotation based on Swiss-Prot release 2013_11
plasma membrane	6.71442	100	4902	P06687	Atp1a3	Sodium/potassium-transporting ATPase subunit alpha-3	PSI-BLAST annotation based on Swiss-Prot release 2013_11
plasma membrane	6.9533	100	4913	P07340;A0A096MJI9	Atp1b1	Sodium/potassium-transporting ATPase subunit beta-1	PSI-BLAST annotation based on Swiss-Prot release 2013_11
plasma membrane	8.05864	100	1303	A0A5D0	Cd200		PSI-BLAST annotation based on Swiss-Prot release 2013_11
plasma membrane	10.3357	100	2046	D3Z981	Plxna1		PSI-BLAST annotation based on Swiss-Prot release 2013_11
plasma membrane	13.3188	100	3415	D4ACN8	Plgrkt	Plasminogen receptor (KT)	PSI-BLAST annotation based on Swiss-Prot release 2013_11
secreted	6.70773	50	4514	G3V9P7;P51111	Htt	Huntingtin	PSI-BLAST annotation based on Swiss-Prot release 2013_11
secreted	10.8229	50	4812	O70441;A0A096MIT7	Syn3	Synapsin-3	PSI-BLAST annotation based on Swiss-Prot release 2013_11
secreted	4.52878	51	7567	Q9QZK5	Htra1	Serine protease HTRA1	PSI-BLAST annotation based on Swiss-Prot release 2013_11
secreted	4.74471	51	9268	F1LYS1;A0A0G2JT77;A0A0G2KA18;A0A0G2K708;A0A0G2KAV8;Q9JIR4-2;Q9JIR4	Rims1	Regulating synaptic membrane exocytosis protein 1	PSI-BLAST annotation based on Swiss-Prot release 2013_11
secreted	6.35858	52	7340	Q8R4A1;Q8R4A1-2	Ero1l	ERO1-like protein alpha	LocTree2 annotation - de novo prediction
secreted	1.86496	53	6965	Q6AYH6	Emc10	ER membrane protein complex subunit 10	LocTree2 annotation - de novo prediction
secreted	3.64708	53	6999	Q6AYT7	Abhd12	Monoacylglycerol lipase ABHD12	LocTree2 annotation - de novo prediction
secreted	4.67935	55	2605	D3ZR63	Gfod1		PSI-BLAST annotation based on Swiss-Prot release 2013_11
secreted	4.90735	56	3105	D4A465;A0A1B0GWT7	Lamtor2		LocTree2 annotation - de novo prediction
secreted	0.5	57	6299	Q5PR01	Ppdpf	Pancreatic progenitor cell differentiation and proliferation factor	LocTree2 annotation - de novo prediction
secreted	2.7314	57	4823	O88279-2;F1M450;O88279-3;O88279;F1LS74;O88279-4	Slit1	Slit homolog 1 protein	PSI-BLAST annotation based on Swiss-Prot release 2013_11
secreted	3.7039	57	2783	D3ZW09;A0A0G2K902	Sorcs2		LocTree2 annotation - de novo prediction
secreted	3.70736	57	6872	Q6AXM8	Pon2	Serum paraoxonase/arylesterase 2	PSI-BLAST annotation based on Swiss-Prot release 2013_11
secreted	5.34271	59	3192	D4A6F2	Lynx1		LocTree2 annotation - de novo prediction
secreted	3.62893	60	3325	D4A9Y0	Sdf2l1		PSI-BLAST annotation based on Swiss-Prot release 2013_11
secreted	5.57787	60	7351	Q8VHK7;F1LPC7;M0R3J6	Hdgf	Hepatoma-derived growth factor	LocTree2 annotation - de novo prediction
secreted	9.80327	61	2725	D3ZUM4	Glb1	Beta-galactosidase	LocTree2 annotation - de novo prediction
secreted	13.0153	61	4943	P09951	Syn1	Synapsin-1	PSI-BLAST annotation based on Swiss-Prot release 2013_11
secreted	3.27691	65	3516	E9PT51	Poldip2		LocTree2 annotation - de novo prediction
secreted	3.44624	67	4792	O54861	Sort1	Sortilin	LocTree2 annotation - de novo prediction
secreted	8.15469	67	5843	Q499T2	Ifi30	Gamma-interferon-inducible lysosomal thiol reductase	LocTree2 annotation - de novo prediction
secreted	4.83828	68	5249	P45479	Ppt1	Palmitoyl-protein thioesterase 1	LocTree2 annotation - de novo prediction
secreted	3.79205	70	6500	Q5XIE1	Them6	Protein THEM6	LocTree2 annotation - de novo prediction
secreted	6.23013	70	7129	Q6P7S1;A0A0G2K8T0	Asah1	Acid ceramidase	LocTree2 annotation - de novo prediction
secreted	3.29712	71	3948	F1M4J1	LOC100294508		LocTree2 annotation - de novo prediction
secreted	3.07789	74	1606	B2GUX7	Creg1		PSI-BLAST annotation based on Swiss-Prot release 2013_11
secreted	3.72163	75	6905	Q6AY17	Abhd17b	Alpha/beta hydrolase domain-containing protein 17B	LocTree2 annotation - de novo prediction
secreted	4.33975	77	4739	O35095	Ncdn	Neurochondrin	LocTree2 annotation - de novo prediction
secreted	6.94662	78	20	A0A096MJ90;F1LNW6;B5DFM3	Ly6h		LocTree2 annotation - de novo prediction
secreted	3.28736	80	6200	Q5M7T7	Pla2g7		PSI-BLAST annotation based on Swiss-Prot release 2013_11
secreted	10.1799	80	3702	F1LRC6;Q5RJY5	LOC100911302;Nup188		LocTree2 annotation - de novo prediction
secreted	3.24287	81	4768	O35761;P24388	Crhbp	Corticotropin-releasing factor-binding protein	PSI-BLAST annotation based on Swiss-Prot release 2013_11
secreted	6.58961	82	25	A0A096MJE6;F1LQ63;Q05546;Q05546-2	Tnr	Tenascin-R	PSI-BLAST annotation based on Swiss-Prot release 2013_11
secreted	8.31976	82	4663	M0RBE5;O08957	Nrn1	Neuritin	LocTree2 annotation - de novo prediction
secreted	5.3711	87	1931	B5DFK7	Abhd17c		LocTree2 annotation - de novo prediction
secreted	2.81259	88	4990	P11762	Lgals1	Galectin-1	PSI-BLAST annotation based on Swiss-Prot release 2013_11
secreted	6.78953	88	2980	D4A188	Rgma		LocTree2 annotation - de novo prediction
secreted	5.22962	89	6908	Q6AY20	M6pr	Cation-dependent mannose-6-phosphate receptor	LocTree2 annotation - de novo prediction
secreted	3.3274	90	5796	Q3ZAV8;F7F707	Edc4	Enhancer of mRNA-decapping protein 4	LocTree2 annotation - de novo prediction
secreted	3.40021	90	7523	Q9JLD2	Serpini1	Neuroserpin	PSI-BLAST annotation based on Swiss-Prot release 2013_11
secreted	3.97819	90	2822	D3ZWV8	Tiam1		PSI-BLAST annotation based on Swiss-Prot release 2013_11
secreted	10.2707	91	7038	Q8CJH4;Q6IN37	Gm2a		LocTree2 annotation - de novo prediction
secreted	4.52023	92	5016	P13852	Prnp	Major prion protein	LocTree2 annotation - de novo prediction
secreted	4.58259	92	28	F1LQP7;A0A096MJG4;Q5EB82;Q9QX63;A0A096MJM0	Crtac1		PSI-BLAST annotation based on Swiss-Prot release 2013_11
secreted	6.30006	93	1840	B5DEI0	Pcyox1l		PSI-BLAST annotation based on Swiss-Prot release 2013_11
secreted	4.63605	95	4549	M0R3V4	LOC501282		PSI-BLAST annotation based on Swiss-Prot release 2013_11
secreted	3.79024	96	5636	Q06C60	Bola1		PSI-BLAST annotation based on Swiss-Prot release 2013_11
secreted	4.11221	97	3984	F1M6V6;Q562B0	Spock1		PSI-BLAST annotation based on Swiss-Prot release 2013_11
secreted	4.77472	97	7126	Q6P7Q2;P35053	Gpc1	Glypican-1;Secreted glypican-1	LocTree2 annotation - de novo prediction
secreted	5.18352	97	6729	Q642B0	Gpc4		LocTree2 annotation - de novo prediction
secreted	6.39218	97	9231	O35889;F1LT10;O35889-2	Mllt4	Afadin	PSI-BLAST annotation based on Swiss-Prot release 2013_11
secreted	6.63716	97	720	A0A0G2K377;D3Z8E2	Sema3e		PSI-BLAST annotation based on Swiss-Prot release 2013_11
secreted	3.54813	97.5	4375	Q6P7S6;G3V836;P05371;Q9ERD1;O35510;A0A0G2KB42	Clu	Clusterin;Clusterin beta chain;Clusterin alpha chain	LocTree2 annotation - de novo prediction
secreted	3.73664	98	4006	F1M7V4;D3Z9C7	Pclo		PSI-BLAST annotation based on Swiss-Prot release 2013_11
secreted	4.55761	99	1740	B2RZ09;P0C5H9	Manf	Mesencephalic astrocyte-derived neurotrophic factor	PSI-BLAST annotation based on Swiss-Prot release 2013_11
secreted	5.34415	99	3111	D4A4H5	Sdf2		PSI-BLAST annotation based on Swiss-Prot release 2013_11
secreted	2.68699	99.5	1035	G3V7K3;A0A0G2K9I6;Q9JL97;P13635	Cp	Ceruloplasmin	PSI-BLAST annotation based on Swiss-Prot release 2013_11
secreted	4.95671	99.5	4449	G3V8V1;P23785;Q6IN42;F1LMP7	Grn	Granulins;Acrogranin;Granulin-1;Granulin-2;Granulin-3;Granulin-4;Granulin-5;Granulin-6;Granulin-7	PSI-BLAST annotation based on Swiss-Prot release 2013_11
secreted	8.99517	99.5	4282	G3V733;Q63537;Q63537-2	Syn2	Synapsin-2	PSI-BLAST annotation based on Swiss-Prot release 2013_11
secreted	2.35173	100	4275	G3V714;P27682	Scg5	Neuroendocrine protein 7B2;N-terminal peptide;C-terminal peptide	PSI-BLAST annotation based on Swiss-Prot release 2013_11
secreted	2.42152	100	3086	D4A3T5;M0RB98;D3ZEN8	C1ql3;C1ql2;C1ql1		PSI-BLAST annotation based on Swiss-Prot release 2013_11
secreted	2.53632	100	4966	P10362;G3V7X2;Q8CGL8	Scg2	Secretogranin-2;Secretoneurin;Manserin	PSI-BLAST annotation based on Swiss-Prot release 2013_11
secreted	2.9929	100	5471	P63090	Ptn	Pleiotrophin	PSI-BLAST annotation based on Swiss-Prot release 2013_11
secreted	3.13111	100	4754	O35314	Chgb	Secretogranin-1;PE-11;CCB peptide short form;CCB peptide long form	PSI-BLAST annotation based on Swiss-Prot release 2013_11
secreted	3.57828	100	5164	P30121	Timp2	Metalloproteinase inhibitor 2	PSI-BLAST annotation based on Swiss-Prot release 2013_11
secreted	3.63979	100	613	Q65ZS7;A0A0G2K151;P02650;Q6PAH0	Apoe	Apolipoprotein E	PSI-BLAST annotation based on Swiss-Prot release 2013_11
secreted	4.09523	100	1215	A0A0H2UI28;Q99NV7;A0A0G2K624;P23363	Bdnf	Brain-derived neurotrophic factor	PSI-BLAST annotation based on Swiss-Prot release 2013_11
secreted	4.50433	100	7518	Q9JKS6;Q9JKS6-3;Q9JKS6-2	Pclo	Protein piccolo	PSI-BLAST annotation based on Swiss-Prot release 2013_11
secreted	4.57745	100	5735	Q3B7D6;P35446	Spon1	Spondin-1	PSI-BLAST annotation based on Swiss-Prot release 2013_11
secreted	4.70541	100	4363	G3V7Z4;P07092	Serpine2	Glia-derived nexin	PSI-BLAST annotation based on Swiss-Prot release 2013_11
secreted	5.80468	100	7327	Q8K4Y5	Lgi1	Leucine-rich glioma-inactivated protein 1	PSI-BLAST annotation based on Swiss-Prot release 2013_11
secreted	8.00551	100	6519	Q5XII0	Epdr1	Mammalian ependymin-related protein 1	PSI-BLAST annotation based on Swiss-Prot release 2013_11
secreted	8.87849	100	7450	Q9ERB4;Q9ERB4-3;Q9ERB4-2;D3Z9N6;D4A8Y6;D3ZFC3;A0A0G2K944	Vcan	Versican core protein	PSI-BLAST annotation based on Swiss-Prot release 2013_11
secreted	9.31354	100	4869	P03994;A1A5N6;P03994-2	Hapln1	Hyaluronan and proteoglycan link protein 1	PSI-BLAST annotation based on Swiss-Prot release 2013_11
secreted	9.93741	100	4437	G3V8R2;P55067;A0A0G2K4R4;O70474	Ncan	Neurocan core protein;150 kDa adult core glycoprotein	PSI-BLAST annotation based on Swiss-Prot release 2013_11
