# Supplementary material for: Local and global influences on protein turnover in neurons and glia
Source: eLife. 2018 Jun 19;7:e34202. doi: 10.7554/eLife.34202 (PMC6008053; doi:10.7554/eLife.34202)
Supplement: Figure 3—source data 2. [file elife-34202-fig3-data2.xlsx]

## Sheet: a) <3days
Figure 3 - Source data 2: GO analysis of half-life segments
Protein with half-lives of < 3 days
Categorie	Term	Abbreviation (used in Fig. 3)	Fold enrichment	p-value
Panther protein class	HMG box transcription factor (PC00024)		9.04	0.000614
	cell adhesion molecule (PC00069)		4.75	0.0232
	receptor (PC00197)		3.3	0.0106
	signaling molecule (PC00207)		3.3	0.000645
	transcription factor (PC00218)		3.23	0.000871
GO molecular function complete	signal transducer activity (GO:0004871)		2.77	0.00904
GO biological process complete	cell-cell adhesion (GO:0098609)		3.33	0.0185
	cell migration (GO:0016477)		2.62	0.0208
	localization of cell (GO:0051674)		2.52	0.044
	cell motility (GO:0048870)		2.52	0.044
	response to external stimulus (GO:0009605)		1.95	0.049
	signal transduction (GO:0007165)		1.66	0.0356
	cell communication (GO:0007154)		1.61	0.0132
GO cellular component complete	integral component of membrane (GO:0016021)		1.77	9.61e-06
	intrinsic component of membrane (GO:0031224)		1.76	6.23e-06

## Sheet: b) 2-5 days
Figure 3 - Source data 2: GO analysis of half-life segments
Protein with half-lives of 2-5 days
Categorie	Term	Abbreviation (used in Fig. 3)	Fold enrichment	p-value
Panther protein class	receptor (PC00197)		1.71	0.0399
GO molecular function complete	no over-enriched terms
GO biological process complete	signal transduction (GO:0007165)		1.26	0.0132
	signaling (GO:0023052)		1.24	0.0206
	cell communication (GO:0007154)		1.23	0.019
	regulation of macromolecule metabolic process (GO:0060255)	regulation of macromol. metabolic process	1.2	0.0352
	cellular response to stimulus (GO:0051716)		1.19	0.00849
	regulation of metabolic process (GO:0019222)		1.18	0.0488
	regulation of biological process (GO:0050789)		1.16	5.06e-08
	regulation of cellular process (GO:0050794)		1.16	3.17e-06
	biological regulation (GO:0065007)		1.14	4.71e-07
GO cellular component complete	integral component of plasma membrane (GO:0005887)		1.6	0.00136
	intrinsic component of plasma membrane (GO:0031226)		1.57	0.00236
	endoplasmic reticulum subcompartment (GO:0098827)		1.47	0.00852
	endoplasmic reticulum membrane (GO:0005789)		1.46	0.0135
	endoplasmic reticulum part (GO:0044432)		1.45	0.00355
	nuclear outer membrane-endoplasmic reticulum membrane network (GO:0042175)		1.44	0.0195
	organelle subcompartment (GO:0031984)		1.41	0.000584
	integral component of membrane (GO:0016021)		1.35	4.71e-09
	intrinsic component of membrane (GO:0031224)		1.35	3.8e-09
	endoplasmic reticulum (GO:0005783)		1.34	0.00116
	endomembrane system (GO:0012505)		1.22	9.52e-05
	cell periphery (GO:0071944)		1.18	0.0491
	membrane part (GO:0044425)		1.17	0.00124
	membrane (GO:0016020)		1.1	0.00532
	cellular_component (GO:0005575)		1.04	0.00455

## Sheet: c) 4-7 days
Figure 3 - Source data 2: GO analysis of half-life segments
Protein with half-lives of 4-7 days
Categorie	Term	Abbreviation (used in Fig. 3)	Fold enrichment	p-value
GO molecular function complete	catalytic activity, acting on a protein (GO:0140096)		1.3	0.00542

## Sheet: d) 6-9 days
Figure 3 - Source data 2: GO analysis of half-life segments
Protein with half-lives of 6-9 days
Categorie	Term	Abbreviation (used in Fig. 3)	Fold enrichment	p-value
PANTHER Protein Class	ribosomal protein (PC00202)		2.53	3.51e-35
	RNA binding protein (PC00031)		1.73	5.12e-16
	nucleic acid binding (PC00171)		1.42	8.14e-08
GO molecular function complete	structural constituent of ribosome (GO:0003735)		2.43	2.69e-15
	structural molecule activity (GO:0005198)		1.76	2.59e-08
GO biological process complete	translation (GO:0006412)		1.8	1.31e-07
	peptide biosynthetic process (GO:0043043)		1.78	2.61e-07
	amide biosynthetic process (GO:0043604)		1.74	4.13e-07
	peptide metabolic process (GO:0006518)		1.65	3.2e-06
	cellular amide metabolic process (GO:0043603)		1.59	1.58e-05
GO cellular component complete	organellar ribosome (GO:0000313)		2.55	0.00022
	mitochondrial ribosome (GO:0005761)		2.55	0.00022
	cytosolic large ribosomal subunit (GO:0022625)		2.52	1.3e-05
	large ribosomal subunit (GO:0015934)		2.38	2.54e-08
	ribosomal subunit (GO:0044391)		2.34	8.86e-15
	cytosolic ribosome (GO:0022626)		2.32	3.19e-09
	ribosome (GO:0005840)		2.28	2.25e-15
	small ribosomal subunit (GO:0015935)		2.27	0.000118
	cytosolic small ribosomal subunit (GO:0022627)		2.1	0.041
	cytosolic part (GO:0044445)		2.09	1.76e-09
	extracellular organelle (GO:0043230)		1.19	0.0154
	extracellular vesicle (GO:1903561)		1.19	0.0154
	extracellular exosome (GO:0070062)		1.19	0.0186

## Sheet: e) 8-11 days
Figure 3 - Source data 2: GO analysis of half-life segments
Protein with half-lives of 8-11 days
Categorie	Term	Abbreviation (used in Fig. 3)	Fold enrichment	p-value
PANTHER Protein Class	ribosomal protein (PC00202)		2.8	1.02e-19
	RNA binding protein (PC00031)		1.76	3.96e-07
	nucleic acid binding (PC00171)		1.53	4.97e-05
GO molecular function complete	rRNA binding (GO:0019843)		3.53	0.0184
	structural constituent of ribosome (GO:0003735)		3.17	3.18e-13
	structural molecule activity (GO:0005198)		2.51	8.33e-13
GO biological process complete	NADH dehydrogenase complex assembly (GO:0010257)		4.36	0.000185
	mitochondrial respiratory chain complex I assembly (GO:0032981)	respiratory chain complex I assembly	4.36	0.000185
	mitochondrial respiratory chain complex I biogenesis (GO:0097031)		4.36	0.000185
	ribosomal small subunit biogenesis (GO:0042274)		3.54	0.0311
	mitochondrial respiratory chain complex assembly (GO:0033108)		3.41	0.00939
	ribosome biogenesis (GO:0042254)		3.02	4.38e-05
	cellular respiration (GO:0045333)		2.61	0.0221
	translation (GO:0006412)		2.22	8.35e-07
	peptide biosynthetic process (GO:0043043)		2.18	2e-06
	mitochondrion organization (GO:0007005)		2.13	0.00188
	amide biosynthetic process (GO:0043604)		2.06	1.97e-05
	peptide metabolic process (GO:0006518)		2.01	7.14e-06
	cellular amide metabolic process (GO:0043603)		1.91	3.52e-05
	cellular macromolecular complex assembly (GO:0034622)		1.78	0.0379
GO cellular component complete	cytosolic small ribosomal subunit (GO:0022627)		3.94	8.22e-07
	respiratory chain complex I (GO:0045271)		3.73	0.000117
	NADH dehydrogenase complex (GO:0030964)		3.73	0.000117
	mitochondrial respiratory chain complex I (GO:0005747)		3.73	0.000117
	small ribosomal subunit (GO:0015935)		3.63	1.24e-07
	respiratory chain complex (GO:0098803)		3.33	3.06e-05
	cytosolic ribosome (GO:0022626)		3.28	2.57e-10
	ribosomal subunit (GO:0044391)		3.24	1.91e-15
	mitochondrial respiratory chain (GO:0005746)		3.23	5.77e-05
	organellar ribosome (GO:0000313)		3.2	0.00448
	mitochondrial ribosome (GO:0005761)		3.2	0.00448
	oxidoreductase complex (GO:1990204)		3.15	4.65e-06
	respiratory chain (GO:0070469)		3.14	0.000106
	ribosome (GO:0005840)		3.06	5.21e-15
	large ribosomal subunit (GO:0015934)		2.89	9.22e-06
	inner mitochondrial membrane protein complex (GO:0098800)		2.87	1.2e-05
	mitochondrial protein complex (GO:0098798)		2.68	1.31e-05
	mitochondrial membrane part (GO:0044455)		2.6	4.43e-06
	cytosolic part (GO:0044445)		2.41	5.29e-06
	mitochondrial inner membrane (GO:0005743)		2.15	4.21e-07
	organelle inner membrane (GO:0019866)		2.13	3.96e-07
	mitochondrial part (GO:0044429)		2.11	1.17e-13
	mitochondrial matrix (GO:0005759)		2.1	0.00161
	mitochondrial membrane (GO:0031966)		2.03	7.99e-08
	mitochondrial envelope (GO:0005740)		2.03	3.42e-08
	mitochondrion (GO:0005739)		1.72	1.45e-12
	envelope (GO:0031975)		1.71	2.3e-05
	organelle envelope (GO:0031967)		1.71	2.3e-05

## Sheet: f) 10-13 days
Figure 3 - Source data 2: GO analysis of half-life segments
Protein with half-lives of 10-13 days
Categorie	Term	Abbreviation (used in Fig. 3)	Fold enrichment	p-value
PANTHER Protein Class	histone (PC00118)		7.15	0.0003
	reductase (PC00198)		5.15	8.5e-06
	dehydrogenase (PC00092)		3.28	0.000653
	oxidoreductase (PC00176)		3.28	1.15e-07
	DNA binding protein (PC00009)		3.23	0.0127
GO molecular function complete	proton-transporting ATP synthase activity, rotational mechanism (GO:0046933)		17.88	5.21e-06
	ATPase activity, coupled to transmembrane movement of ions, rotational mechanism (GO:0044769)		9.47	0.00109
	hydrogen ion transmembrane transporter activity (GO:0015078)		7.07	9.06e-07
	monovalent inorganic cation transmembrane transporter activity (GO:0015077)		3.79	0.00306
	cation transmembrane transporter activity (GO:0008324)		2.88	0.011
	inorganic cation transmembrane transporter activity (GO:0022890)		2.87	0.0298
	ion transmembrane transporter activity (GO:0015075)		2.79	0.000703
	oxidoreductase activity (GO:0016491)		2.73	1.15e-05
	substrate-specific transmembrane transporter activity (GO:0022891)		2.59	0.00326
	transmembrane transporter activity (GO:0022857)		2.43	0.00788
GO biological process complete	mitochondrial electron transport, ubiquinol to cytochrome c (GO:0006122)	Mitochondrial electron transport	13.91	0.00509
	cristae formation (GO:0042407)		13.91	0.00509
	ATP synthesis coupled proton transport (GO:0015986)		13.11	7.14e-06
	energy coupled proton transport, down electrochemical gradient (GO:0015985)		13.11	7.14e-06
	2-oxoglutarate metabolic process (GO:0006103)		11.38	0.0189
	ATP biosynthetic process (GO:0006754)		10.57	2.97e-06
	inner mitochondrial membrane organization (GO:0007007)		9.41	0.000863
	purine ribonucleoside triphosphate biosynthetic process (GO:0009206)		8.94	2.14e-05
	purine nucleoside triphosphate biosynthetic process (GO:0009145)		8.94	2.14e-05
	ribonucleoside triphosphate biosynthetic process (GO:0009201)		8.3	5.1e-05
	tricarboxylic acid cycle (GO:0006099)	TCA cycle	7.78	0.00481
	aerobic respiration (GO:0009060)		7.66	1.05e-05
	citrate metabolic process (GO:0006101)		7.45	0.00701
	tricarboxylic acid metabolic process (GO:0072350)		7.15	0.01
	nucleoside triphosphate biosynthetic process (GO:0009142)		7.05	0.000338
	ribonucleoside monophosphate biosynthetic process (GO:0009156)		6.71	6.12e-05
	proton transport (GO:0015992)		6.66	7.16e-07
	purine ribonucleoside monophosphate biosynthetic process (GO:0009168)		6.59	0.000236
	purine nucleoside monophosphate biosynthetic process (GO:0009127)		6.59	0.000236
	nucleoside monophosphate biosynthetic process (GO:0009124)		6.54	8.45e-05
	hydrogen transport (GO:0006818)		6.53	9.86e-07
	hydrogen ion transmembrane transport (GO:1902600)		6.47	1.07e-05
	oxidative phosphorylation (GO:0006119)		5.82	0.00104
	cellular respiration (GO:0045333)		5.6	1.12e-08
	dicarboxylic acid metabolic process (GO:0043648)		5.56	0.00179
	mitochondrial ATP synthesis coupled electron transport (GO:0042775)		5.46	0.0393
	mitochondrial membrane organization (GO:0007006)		5.06	0.00221
	purine ribonucleotide biosynthetic process (GO:0009152)		5.06	0.00221
	mitochondrial respiratory chain complex assembly (GO:0033108)	respiratory chain complex assembly	5.05	0.0135
	purine-containing compound biosynthetic process (GO:0072522)		5.02	0.001
	purine nucleotide biosynthetic process (GO:0006164)		4.97	0.00279
	ribonucleotide biosynthetic process (GO:0009260)		4.93	0.00126
	respiratory electron transport chain (GO:0022904)		4.91	0.00771
	ribose phosphate biosynthetic process (GO:0046390)		4.85	0.00158
	electron transport chain (GO:0022900)		4.64	0.0148
	ATP metabolic process (GO:0046034)		4.61	1.75e-06
	energy derivation by oxidation of organic compounds (GO:0015980)		4.6	7.73e-07
	generation of precursor metabolites and energy (GO:0006091)		4.15	6.89e-07
	purine ribonucleoside triphosphate metabolic process (GO:0009205)		4.06	2.16e-05
	ribonucleoside triphosphate metabolic process (GO:0009199)		3.99	3.08e-05
	purine nucleoside triphosphate metabolic process (GO:0009144)		3.99	3.08e-05
	ribonucleoside monophosphate metabolic process (GO:0009161)		3.99	7.26e-06
	nucleoside monophosphate metabolic process (GO:0009123)		3.96	8.64e-06
	nucleotide biosynthetic process (GO:0009165)		3.92	0.0241
	purine ribonucleoside monophosphate metabolic process (GO:0009167)		3.91	2.31e-05
	purine nucleoside monophosphate metabolic process (GO:0009126)		3.91	2.31e-05
	nucleoside triphosphate metabolic process (GO:0009141)		3.85	6.11e-05
	monovalent inorganic cation transport (GO:0015672)		3.82	0.00441
	nucleoside phosphate biosynthetic process (GO:1901293)		3.82	0.0337
	mitochondrion organization (GO:0007005)		3.64	6.37e-08
	nucleotide metabolic process (GO:0009117)		3.25	2.61e-06
	nucleoside phosphate metabolic process (GO:0006753)		3.24	2.99e-06
	purine nucleotide metabolic process (GO:0006163)		3.23	0.000313
	ribonucleotide metabolic process (GO:0009259)		3.23	0.000313
	purine ribonucleotide metabolic process (GO:0009150)		3.22	0.000592
	ribose phosphate metabolic process (GO:0019693)		3.15	0.000527
	nucleobase-containing small molecule metabolic process (GO:0055086)		3.14	3.87e-06
	purine-containing compound metabolic process (GO:0072521)		3.11	0.000408
	inorganic cation transmembrane transport (GO:0098662)		2.91	0.046
	cation transmembrane transport (GO:0098655)		2.88	0.0351
	oxidation-reduction process (GO:0055114)		2.73	4.79e-07
	cation transport (GO:0006812)		2.61	0.0312
	organophosphate metabolic process (GO:0019637)		2.5	0.000256
	transmembrane transport (GO:0055085)		2.35	0.0175
	ion transport (GO:0006811)		2.3	0.019
	small molecule metabolic process (GO:0044281)		2.14	7.51e-06
GO cellular component complete	mitochondrial proton-transporting ATP synthase complex, catalytic core F(1) (GO:0000275)	ATP synthase, catalytic core F(1)	17.88	0.0105
	proton-transporting ATP synthase complex, catalytic core F(1) (GO:0045261)		17.88	0.0105
	respiratory chain complex III (GO:0045275)		15.9	5.63e-05
	mitochondrial respiratory chain complex III (GO:0005750)		15.9	5.63e-05
	MICOS complex (GO:0061617)		14.9	0.0249
	proton-transporting ATP synthase complex, coupling factor F(o) (GO:0045263)		13.41	0.00692
	proton-transporting ATP synthase complex (GO:0045259)		13.41	1.78e-07
	mitochondrial proton-transporting ATP synthase complex (GO:0005753)		13.11	1.3e-06
	proton-transporting two-sector ATPase complex, proton-transporting domain (GO:0033177)		10.73	0.0241
	tricarboxylic acid cycle enzyme complex (GO:0045239)	TCA cycle enzyme complex	8.35	0.025
	cytochrome complex (GO:0070069)		7.95	0.00939
	proton-transporting two-sector ATPase complex (GO:0016469)		7.4	0.000119
	inner mitochondrial membrane protein complex (GO:0098800)		6.32	5.4e-15
	mitochondrial protein complex (GO:0098798)		6.11	5.43e-17
	nucleosome (GO:0000786)		5.75	0.0331
	DNA packaging complex (GO:0044815)		5.75	0.0331
	oxidoreductase complex (GO:1990204)		5.17	7.62e-08
	mitochondrial membrane part (GO:0044455)		5.17	4.58e-14
	protein-DNA complex (GO:0032993)		4.8	0.0235
	mitochondrial inner membrane (GO:0005743)		4.61	7.44e-24
	organelle inner membrane (GO:0019866)		4.5	1.02e-23
	respiratory chain (GO:0070469)		4.41	0.000457
	respiratory chain complex (GO:0098803)		4.4	0.00101
	mitochondrial respiratory chain (GO:0005746)		4.27	0.00149
	mitochondrial membrane (GO:0031966)		3.96	7.07e-23
	mitochondrial envelope (GO:0005740)		3.93	7.42e-24
	mitochondrial part (GO:0044429)		3.53	5.3e-26
	myelin sheath (GO:0043209)		3.53	2.52e-06
	envelope (GO:0031975)		3.32	1.12e-22
	organelle envelope (GO:0031967)		3.32	1.12e-22
	mitochondrial matrix (GO:0005759)		3.03	0.000122
	mitochondrion (GO:0005739)		2.78	2.4e-30
	membrane protein complex (GO:0098796)		2.56	4.32e-06
	organelle membrane (GO:0031090)		1.93	3.16e-08
	intracellular membrane-bounded organelle (GO:0043231)		1.26	0.000129
	intracellular organelle (GO:0043229)		1.21	4.95e-05
	membrane-bounded organelle (GO:0043227)		1.18	0.00116
	organelle (GO:0043226)		1.15	0.0032
	intracellular part (GO:0044424)		1.12	0.0483

## Sheet: g) 12-15 days
Figure 3 - Source data 2: GO analysis of half-life segments
Protein with half-lives of 12-15 days days
Categorie	Term	Abbreviation (used in Fig. 3)	Fold enrichment	p-value
PANTHER Protein Class	histone (PC00118)		14.27	2.8e-06
	DNA binding protein (PC00009)		4.78	0.00789
GO molecular function complete	pyruvate dehydrogenase activity (GO:0004738)		39.64	0.00627
	pyruvate dehydrogenase (NAD+) activity (GO:0034604)		39.64	0.00627
	pyruvate dehydrogenase [NAD(P)+] activity (GO:0034603)		39.64	0.00627
	nucleosomal DNA binding (GO:0031492)		11.56	0.00485
	nucleosome binding (GO:0031491)		9.91	0.0131
	histone binding (GO:0042393)		9.33	0.00448
	chromatin DNA binding (GO:0031490)		8.35	0.0101
GO biological process complete	nuclear pore complex assembly (GO:0051292)		31.71	0.0477
	acetyl-CoA biosynthetic process (GO:0006085)		19.82	0.0333
	acetyl-CoA metabolic process (GO:0006084)		16.32	0.00159
	ATP synthesis coupled proton transport (GO:0015986)		15.86	0.0136
	energy coupled proton transport, down electrochemical gradient (GO:0015985)		15.86	0.0136
	ATP biosynthetic process (GO:0006754)		12.61	0.00872
	nucleosome assembly (GO:0006334)		12.3	0.000329
	tricarboxylic acid cycle (GO:0006099)	TCA cycle	12.06	0.0117
	protein-DNA complex assembly (GO:0065004)		11.89	0.000437
	citrate metabolic process (GO:0006101)		11.56	0.0154
	chromatin assembly (GO:0031497)		11.51	0.000576
	tricarboxylic acid metabolic process (GO:0072350)		11.1	0.0201
	nucleosome organization (GO:0034728)		10.81	0.00097
	purine ribonucleoside triphosphate biosynthetic process (GO:0009206)		10.67	0.0259
	purine nucleoside triphosphate biosynthetic process (GO:0009145)		10.67	0.0259
	chromatin assembly or disassembly (GO:0006333)		10.49	0.00124
	protein-DNA complex subunit organization (GO:0071824)		10.19	0.00158
	DNA packaging (GO:0006323)		10.19	0.00158
	ribonucleoside triphosphate biosynthetic process (GO:0009201)		9.91	0.0417
	acyl-CoA metabolic process (GO:0006637)		9.33	0.0142
	thioester metabolic process (GO:0035383)		9.33	0.0142
	ribonucleoside monophosphate biosynthetic process (GO:0009156)		8.92	0.00474
	nucleoside monophosphate biosynthetic process (GO:0009124)		8.7	0.0058
	purine ribonucleoside monophosphate biosynthetic process (GO:0009168)		8.35	0.0319
	purine nucleoside monophosphate biosynthetic process (GO:0009127)		8.35	0.0319
	DNA conformation change (GO:0071103)		7.28	0.0245
	ribonucleotide biosynthetic process (GO:0009260)		6.83	0.0123
	purine ribonucleotide biosynthetic process (GO:0009152)		6.73	0.0457
	ribose phosphate biosynthetic process (GO:0046390)		6.72	0.0143
GO cellular component complete	mitochondrial proton-transporting ATP synthase complex, coupling factor F(o) (GO:0000276)	ATP synthase complex, coupling factor F(o)	28.31	0.00108
	pyruvate dehydrogenase complex (GO:0045254)		26.43	0.0177
	proton-transporting ATP synthase complex, coupling factor F(o) (GO:0045263)		24.77	0.00207
	proton-transporting two-sector ATPase complex, proton-transporting domain (GO:0033177)		19.82	0.00608
	mitochondrial proton-transporting ATP synthase complex (GO:0005753)		15.86	0.00249
	proton-transporting ATP synthase complex (GO:0045259)		14.86	0.00359
	nucleosome (GO:0000786)		12.74	4.47e-05
	DNA packaging complex (GO:0044815)		12.74	4.47e-05
	protein-DNA complex (GO:0032993)		9.67	9.93e-05
	myelin sheath (GO:0043209)		4.43	0.000249
	mitochondrial inner membrane (GO:0005743)		3.81	4.46e-06
	organelle inner membrane (GO:0019866)		3.67	9.47e-06
	mitochondrial membrane (GO:0031966)		2.97	0.000563
	mitochondrial envelope (GO:0005740)		2.94	0.000362
	mitochondrial part (GO:0044429)		2.84	1.27e-05
	envelope (GO:0031975)		2.8	1.84e-05
	organelle envelope (GO:0031967)		2.8	1.84e-05
	mitochondrion (GO:0005739)		2.38	1.81e-07

## Sheet: h) >= 14 days
Figure 3 - Source data 2: GO analysis of half-life segments
Protein with half-lives of >= 14 days
Categorie	Term	Abbreviation (used in Fig. 3)	Fold enrichment	p-value
PANTHER Protein Class	tubulin (PC00228)		49.29	0.00023
