# Supplementary material for: Local and global influences on protein turnover in neurons and glia
Source: eLife. 2018 Jun 19;7:e34202. doi: 10.7554/eLife.34202 (PMC6008053; doi:10.7554/eLife.34202)
Supplement: Figure 4—source data 1. [file elife-34202-fig4-data1.xlsx]

## Sheet: GO_synapse
Figure 4 - Source data 1: Half-lives of synaptic proteins
Protein group ID	Uniprot Ids	Gene names	Protein names	Short name (used in Figure 4)	Half-life in mixed cultures [days]	Source/ Reference (full references see below)
9234	D4A144;O88917-2;O88917-3;O88917-4;O88917	Adgrl1;Lphn1	Latrophilin-1	CIRL-1	3.76078	Silva et al., 2011
9232	A0A0G2K1R9;A0A0G2K0J3;A0A0G2K2B9;O70511;Q792M9;O70510	Ank3	Ankyrin-3	ANK-3	5.11332	GO annotation (Uniprot)
5445	Q3ZB97;P62944;P62944-2	Ap2b1	AP complex subunit beta;AP-2 complex subunit beta	AP105B	9.22062	GO annotation (Uniprot)
4410	G3V8G4;P55068;P55068-2;A0A0G2JYH8	Bcan	Brevican core protein	BCAN	4.59959	Seidenbecher et al., 1995
1215	A0A0H2UI28;Q99NV7;A0A0G2K624;P23363	Bdnf	Brain-derived neurotrophic factor	BDNF	4.09523	GO annotation (Uniprot)
4482	G3V984;O88778;A0A0G2K1X6	Bsn	Protein bassoon	Bassoon	5.49311	GO annotation (Uniprot)
92	A0A0A0MY16;Q1WIM2-2;Q1WIM2;A0A0G2K5U6	Cadm2	Cell adhesion molecule 2	SynCAM 2	4.66435	GO annotation (Uniprot)
6581	Q62717	Cadps	Calcium-dependent secretion activator 1	CAPS-1	7.6691	GO annotation (Uniprot)
3549	F1LLX6	Cadps	Calcium-dependent secretion activator 1	CAPS-1	8.02022	GO annotation (Uniprot)
3995	F1M7K7;Q8VHW5	Cacng8	Voltage-dependent calcium channel gamma subunit;Voltage-dependent calcium channel gamma-8 subunit	TARP gamma-8	4.70018	GO annotation (Uniprot)
689	A0A0G2K2L8;Q62915;O35807	Cask;mdg2	Peripheral plasma membrane protein CASK	CASK	6.77334	GO annotation (Uniprot)
307	A0A0G2JVI6;D4A8M2;A0A0G2K8F4	Cask	Peripheral plasma membrane protein CASK	CASK	5.64404	GO annotation (Uniprot)
4365	G3V803;Q9Z1Y3;Q9JIV7	Cdh2	Cadherin-2	N-cadherin	3.18208	GO annotation (Uniprot)
5302	P51792;P51792-2;A0A0G2K2K6	Clcn3	H(+)/Cl(-) exchange transporter 3	ClC-3	4.0656	GO annotation (Uniprot)
4926	P08082;P08082-2	Cltb	Clathrin light chain B	Clathrin Lb	9.06729	GO annotation (Uniprot)
5462	P63041	Cplx1	Complexin-1	CPX1	3.79521	GO annotation (Uniprot)
5540	P84087	Cplx2	Complexin-2	CPX2	5.36311	GO annotation (Uniprot)
180	A0A0G2JT93;Q9WU82;B6DMG1	Ctnnb1	Catenin beta-1	Catenin β-1	3.54611	Murase et al., 2002
2943	D3ZZZ9	Ctnnd1	Catenin delta-1	Catenin δ-1	3.1261	Murase et al., 2002
175	A0A0G2JT63;D3ZX82	Cyfip2	Cytoplasmic FMR1 interacting protein 2 (Predicted)	CYFIP2	7.83943	Schneck et al., 2001
1171	A0A0H2UHL9;Q07266	Dbn1	Drebrin	Drebrin	5.74644	GO annotation (Uniprot)
873	A0A0G2K6J1;F1M241;B2GV78	Dennd1a	DENN domain-containing 1A	Dennd1A	5.93467	GO annotation (Uniprot)
640	F1LNM0;A0A0G2K1M2;Q62696	Dlg1	Disks large homolog 1	SAP-97	5.21775	GO annotation (Uniprot)
5169	P31016;A0A0G2K7F5;P97630	Dlg4	Disks large homolog 4	PSD-95	4.76358	GO annotation (Uniprot)
17	A0A096MJ42;Q62936-2;Q62936;A0A0G2K0Y9;A0A096MJR5	Dlg3	Disks large homolog 3	SAP-102	3.28637	GO annotation (Uniprot)
4465	G3V927;P97839	Dlgap4	Disks large-associated protein 4	DAP-4	4.10056	GO annotation (Uniprot)
315	A0A0G2JVM6;P84060	Dtnb	Dystrobrevin beta	DTN-B	3.84546	Blake et al., 1998
3634	F1LPE9;Q811U3	Erc1	ELKS/Rab6-interacting/CAST family member 1	CAST2	2.41849	GO annotation (Uniprot)
7318	Q8K3M6;Q8K3M6-2;A0A0G2K140;D3ZMM4;Z4YNN0	Erc2	ERC protein 2	CAST1	6.24552	GO annotation (Uniprot)
6595	Q62824;M0RBF8;M0R649	Exoc4	Exocyst complex component 4	Exoc4	5.8117	GO annotation (Uniprot)
7284	Q80WE1-2;Q80WE1;A0A0G2JZV8;A0A067XNH0;A0A067XMV0;A0A067XMK2	Fmr1	Fragile X mental retardation protein 1 homolog	FMR-1	4.18725	GO annotation (Uniprot)
2234	D3ZE85	Frrs1l	DOMON domain-containing protein FRRS1L	FRRS1L	4.79539	GO annotation (Uniprot)
5427	P62813	Gabra1	Gamma-aminobutyric acid receptor subunit alpha-1	GABAA-1	3.87825	GO annotation (Uniprot)
3577	F1LMU7;F1LNE8;P23576	Gabra2	Gamma-aminobutyric acid receptor subunit alpha-2	GABAA-2	4.97452	GO annotation (Uniprot)
5091	P19969	Gabra5	Gamma-aminobutyric acid receptor subunit alpha-5	GABAA-5	7.56329	GO annotation (Uniprot)
578	A0A0G2K5D4;A0A0G2K0J9;Q5XPT5;P63079	Gabrb3	Gamma-aminobutyric acid receptor subunit beta-3	GABAB-3	3.99233	GO annotation (Uniprot)
5033	P15431	Gabrb1	Gamma-aminobutyric acid receptor subunit beta-1	GABAB-1	4.674	GO annotation (Uniprot)
1968	C9E895;P18088;B3VQJ0;Q63211	Gad1	Glutamate decarboxylase 1	GAD-67	2.90342	GO annotation (Uniprot)
5629	Q05683	Gad2	Glutamate decarboxylase 2	GAD-65	5.89019	GO annotation (Uniprot)
7637	Q9Z272;A0A0G2K527	Git1	ARF GTPase-activating protein GIT1	GIT1	6.18546	Kim et al., 2003
9245	Q03555-3;Q03555-6;Q03555-4;Q03555;Q03555-2;B3GS92;Q03555-5	Gphn	Gephyrin;Molybdopterin adenylyltransferase;Molybdopterin molybdenumtransferase	Gephyrin	6.63115	GO annotation (Uniprot)
5076	P19490;A0A0G2K798;M0R5P7	Gria1	Glutamate receptor 1	GluR1	0.5	GO annotation (Uniprot)
5078	P19491-2	#Gria2	Glutamate receptor 2	GluR2	3.53716	GO annotation (Uniprot)
9090	P19492-2	#Gria3	Glutamate receptor 3	GluR3	3.74471	GO annotation (Uniprot)
5077	P19490-2;M0R9A7	Gria1	Glutamate receptor 1	GluR1	4.34982	GO annotation (Uniprot)
9092	P42260	Grik2	Glutamate receptor ionotropic, kainate 2	GluR6	4.17502	GO annotation (Uniprot)
4287	G3V746;Q00960	Grin2b	Glutamate receptor ionotropic, NMDA 2B	NMDAR-2B	3.44918	GO annotation (Uniprot)
5200	Q62683;P35439;P35439-2;Q62648;P35439-3;P35439-4;P35439-6;P35439-5;P35439-7	Grin1	Glutamate receptor ionotropic, NMDA 1	NMDAR-1	3.78041	GO annotation (Uniprot)
289	A0A0G2JV93;P31422	Grm3	Metabotropic glutamate receptor 3	mGluR3	2.78725	GO annotation (Uniprot)
1592	B2CZC8;P31424;P31424-2;A0A0H2UHN1;A0A0H2UHW6	Grm5	Metabotropic glutamate receptor 5	mGluR5	3.04599	GO annotation (Uniprot)
5196	P35400;D3ZMI1	Grm7	Metabotropic glutamate receptor 7	mGluR7	5.31674	GO annotation (Uniprot)
3740	F1LSH6;Q9JKB0	Hcn1	Potassium/sodium hyperpolarization-activated cyclic nucleotide-gated channel 1	HCN-1	4.73114	GO annotation (Uniprot)
3727	F1LRY7;Q9JKA9	Hcn2	Potassium/sodium hyperpolarization-activated cyclic nucleotide-gated channel 2	HCN-2	5.76545	GO annotation (Uniprot)
7648	Q9Z2X5;Q6IRH2	Homer3	Homer protein homolog 3	Homer3	4.58879	GO annotation (Uniprot)
1218	A0A0H2UI35;Q9Z214;Q9Z214-2;Q9Z214-3;Q811R0;Q811R1;A0A0G2JYD5	Homer1	Homer protein homolog 1	Homer1	6.86905	GO annotation (Uniprot)
5456	P63018;D4A4S3;M0RCB1;F1LZI1	Hspa8;LOC102549957;LOC680121	Heat shock cognate 71 kDa protein	HSC70	3.3722	Requena et al., 2009
2120	D3ZB51	Igsf9b	Protein turtle homolog B	Igsf9b	14.3594	Woo et al., 2013
3628	F1LPA3;Q76M68	Iqsec3	IQ motif and SEC7 domain-containing protein 3	SynArfGEF-Po	4.18079	Fukaya et al., 2011
9236	P63142;P15384;P10499;Q9EPB0	Kcna2;Kcna3;Kcna1	Potassium voltage-gated channel subfamily A member 2;Potassium voltage-gated channel subfamily A member 3;Potassium voltage-gated channel subfamily A member 1	RAK	3.8001	GO annotation (Uniprot)
5412	P62483;A0A0G2K670	Kcnab2	Voltage-gated potassium channel subunit beta-2	Kv-beta-2	4.18068	Proepper et al., 2014
7327	Q8K4Y5	Lgi1	Leucine-rich glioma-inactivated protein 1	LGI1	5.80468	GO annotation (Uniprot); Lovero et al., 2015
7235	Q792I0	Lin7c	Protein lin-7 homolog C	Lin-7C	4.7854	GO annotation (Uniprot)
4607	M0R7K1;F1LQV9	Lin7a	Protein lin-7 homolog A	Lin-7A	8.6686	GO annotation (Uniprot)
3949	F1M4K6;P70587-4;P70587;P70587-2;P70587-3;P70587-5;B8Q4G3;B8Q4G2;B8Q4G4;B8Q4F9;B8Q4H1;B8Q4G9;B8Q4H5;F1LMG7;B8Q4H4;A0A0A0MXW8;B8Q4H3;B8Q4G1;B8Q4G0	Lrrc7	Leucine-rich repeat-containing protein 7	Densin	4.34444	GO annotation (Uniprot)
1182	A0A0H2UHQ3;B5DFH2;P0C5W1	Map1s	Microtubule-associated protein 1S;MAP1S heavy chain;MAP1S light chain	MAP1S	6.41183	Orban-Nemeth et al., 2005
5162	P30009;F1LMW7	Marcks	Myristoylated alanine-rich C-kinase substrate	MARCKS	7.45617	Ueno et al., 1995
7337	Q8R431;A0A0G2JYI5	Mgll	Monoglyceride lipase	MGL	6.39343	Dinh et al., 2002
5337	P54921	Napa	Alpha-soluble NSF attachment protein	αSNAP	4.38113	Wilhelm et al., 2014
7233	Q78PB6-2;Q78PB6;Q9ES39	Ndel1;Nde1	Nuclear distribution protein nudE-like 1;Nuclear distribution protein nudE homolog 1	Nudel	3.53871	Bradshaw et al., 2008
3552	F1LM28;A0A0G2JWL3	Nf1	Neurofibromin	Neurofibromin	5.74514	Hsueh et al., 2001
2200	D3ZDC0;F1LPZ8;Q62889-4;Q62889;Q62889-2;Q62889-3;A0A096MK63	Nlgn3	Neuroligin-3	NLGN-3	3.4397	GO annotation (Uniprot)
6589	Q62765-4;Q62765;Q62765-2;Q62765-3	Nlgn1	Neuroligin-1	NLGN-1	3.73177	GO annotation (Uniprot)
6605	Q62888;Q62888-2;F1LQ41;A0A0U1RRX0	Nlgn2	Neuroligin-2	NLGN-2	4.37028	GO annotation (Uniprot)
2253	F1LQL1;D3ZEW7;P29476-2;P29476;P29476-3	Nos1	Nitric oxide synthase;Nitric oxide synthase, brain	nNOS	5.16413	Batista et al., 2003
5566	P97546;P97546-3;P97546-1	Nptn	Neuroplastin	Neuroplastin	7.24796	GO annotation (Uniprot)
743	Q6PW34;A0A0G2K498;A0A0G2K3Q5;Q6PW35;Q6PW38;Q6PW37;A0A1W5DU98;Q6PW36;Q6PW39;A0A1W2Q6M6;P97686-2;P97686	Nrcam	Neuronal cell adhesion molecule	NrCAM	2.54141	Dirks et al., 2006
713	A0A0G2K329;P97686-3	Nrcam	Neuronal cell adhesion molecule	NrCAM	3.36233	Dirks et al., 2006
4663	M0RBE5;O08957	Nrn1	Neuritin	Neuritin	8.31976	GO annotation (Uniprot)
9105	Q63372-13;Q63372-1;Q63372-7;Q63372-9;Q63372-6;Q63372-8;Q63372-5;Q63372-4;Q63372-12;Q63372-3;Q63372;Q63372-11;M0RBN6;Q63373;Q63373-3;Q63373-2;Q63373-4;A0A0U1RRR4	Nrxn1	Neurexin-1;Neurexin-1-beta	NRXN-1	3.60829	GO annotation (Uniprot)
9040	D3ZAD6;Q63374-9;Q63374-5;Q63374-2;Q63374-4;Q63374-6;Q63374;Q63374-3;Q63374-8;Q63374-7;Q63374-10	Nrxn2	Neurexin-2	NRXN-2	3.60022	GO annotation (Uniprot)
5642	Q07310-3;Q07310-17;Q07310;Q07310-19;Q07310-18;Q07310-6;Q07310-5;Q07310-4;Q07310-2;Q07310-8;Q07310-14;Q07310-13;Q07310-12;Q07310-11;Q07310-16;Q07310-15;Q07310-10;Q07310-9	Nrxn3	Neurexin-3	NRXN-3	10.2001	Missler et al., 2003
888	F1LQ81;A0A0G2K6U1;Q9QUL6;O88960;O88975	Nsf	Vesicle-fusing ATPase	NSF	6.31538	GO annotation (Uniprot)
6569	Q62609;Q62609-3;Q62609-2;Q62609-4	Olfm1	Noelin	Noelin	5.30297	GO annotation (Uniprot)
7615	Q9Z0W5	Pacsin1	Protein kinase C and casein kinase substrate in neurons protein 1	Syndapin-1	8.21644	GO annotation (Uniprot)
7518	Q9JKS6;Q9JKS6-3;Q9JKS6-2	Pclo	Protein piccolo	Piccolo	4.50433	GO annotation (Uniprot)
4006	F1M7V4;D3Z9C7	Pclo	Protein piccolo	Piccolo	3.73664	GO annotation (Uniprot)
5395	P62024;F1LNB2	Phactr1	Phosphatase and actin regulator 1;Phosphatase and actin regulator	Phactr1	5.15358	Allen et al., 2004
210	A0A0G2JUQ5;Q498N4;A0A0G2JTT2;O55012;Q66WT9;O55012-2	Picalm	Phosphatidylinositol-binding clathrin assembly protein	rCALM	3.95504	GO annotation (Uniprot)
4020	F1M8A4	Ppfia2	PTPRF-interacting protein alpha 2	Liprin-A2	6.8675	Olsen et al., 2005
4017	F1M863;Q91Z80;Q562A3	Ppfia4	Liprin-alpha-4	Liprin-A4	6.446	Spangler et al., 2011
7362	Q91Z79;F1LSE6	Ppfia3	Liprin-alpha-3	Liprin-A3	6.28731	GO annotation (Uniprot)
4777	O35867	Ppp1r9a	Neurabin-1	Neurabin-1	3.81711	GO annotation (Uniprot)
4750	O35274;B1H262	Ppp1r9b	Neurabin-2	Neurabin-2	4.1156	GO annotation (Uniprot)
5249	P45479	Ppt1	Palmitoyl-protein thioesterase 1	PPT1	4.83828	Ahtiainen et al., 2003
7066	Q6MG82	Prrt1	Proline-rich transmembrane protein 1	SynDIG4	3.44949	Kirk et al., 2016
9233	O88777;P97887	Psen2;Psen1	Presenilin-2;Presenilin-2 NTF subunit;Presenilin-2 CTF subunit;Presenilin-1;Presenilin-1 NTF subunit;Presenilin-1 CTF subunit;Presenilin-1 CTF12	PS-1/2	4.45582	Ho et al., 2011
174	G3V8P4;A0A0G2JT62;Q64604;Q4JFC6	Ptprf	Protein-tyrosine-phosphatase;Receptor-type tyrosine-protein phosphatase F	LAR	2.95412	Dunah et al., 2005
5455	P63012	Rab3a	Ras-related protein Rab-3A	Rab3a	5.94039	GO annotation (Uniprot)
9241	F1LP59;A0A0G2JXA1;P69735	Rab3gap1	Rab3 GTPase-activating protein catalytic subunit	Rab3-GAP p130	4.78238	GO annotation (Uniprot)
6354	Q5U1Z0	Rab3gap2	Rab3 GTPase-activating protein non-catalytic subunit	Rab3-GAP p150	5.96422	GO annotation (Uniprot)
220	A0A0G2JU11;F1M386;A0A0A0MP77	Rapgef2	Rap guanine nucleotide exchange factor 2	nRap GEP	6.66808	Ohtsuka et al., 1999
2008	D3KR63;F1LQ26;Q9Z1C7	Rapgef4	Rap guanine nucleotide exchange factor 4	EPAC-2	6.04841	Woolfrey et al., 2009
3357	G3V9H1;D4AB55;O08774;A0A0G2K326;O08774-2	Rgs12	Regulator of G-protein signaling 12	RGS12	5.51966	Gerber et al., 2016
9268	F1LYS1;A0A0G2JT77;A0A0G2KA18;A0A0G2K708;A0A0G2KAV8;Q9JIR4-2;Q9JIR4	Rims1	Regulating synaptic membrane exocytosis protein 1	RIM1	4.74471	GO annotation (Uniprot)
3632	F1LPB9;P47709	Rph3a	Rabphilin-3A	Rabphilin-3A	5.18923	GO annotation (Uniprot)
2724	D3ZUM2	Sarm1	Sterile alpha and TIR motif containing 1 (Predicted)	SARM1	10.2823	Chen et al., 2011
1012	A0A0G2K999;D3ZDA6	Sdk2	Sidekick cell adhesion molecule 2	Sdk-2	6.25074	GO annotation (Uniprot)
7599	Q9WV48-3;Q9WV48;Q9WV48-4;Q9WV48-5;Q9WV48-2	Shank1	SH3 and multiple ankyrin repeat domains protein 1	Shank1	7.06214	GO annotation (Uniprot)
7526	Q9JLU4-2;Q9JLU4;A0A0G2K042;A0A0U1RS13;Q9JLU4-3;A0A0U1RRP5	Shank3	SH3 and multiple ankyrin repeat domains protein 3	Shank3	5.69677	GO annotation (Uniprot)
3116	D4A4M0	Shisa6	Shisa family member 6	Shisa6	4.31021	Schwenk et al., 2012
6571	Q62634;Q62634-2;Q7TSF2	Slc17a7;Slc17a8	Vesicular glutamate transporter 1;Vesicular glutamate transporter 3	VGluT1	7.39685	GO annotation (Uniprot)
4760	O35458	Slc32a1	Vesicular inhibitory amino acid transporter	rGVAT	10.5926	GO annotation (Uniprot)
1223	A0A0K0WYI6;F1M0J3;Q9R1N3-5;Q9R1N3-4;Q9R1N3-3;Q9R1N3-2;Q9R1N3-6;Q9R1N3;A0A0K0WYG5	Slc4a7	Anion exchange protein;Sodium bicarbonate cotransporter 3	NBC-like	4.92038	Reiners et al., 2005
5151	P28572-1;P28572	Slc6a9	Sodium- and chloride-dependent glycine transporter 1	GlyT-1	3.83291	GO annotation (Uniprot)
5373	P60881-2	Snap25	Synaptosomal-associated protein 25	SNAP-25	3.54979	GO annotation (Uniprot)
5214	P37377;P37377-2	Snca	Alpha-synuclein	α-synuclein	10.8146	GO annotation (Uniprot)
136	A0A0G2JSQ1;Q63754	Sncb	Beta-synuclein	ß-synuclein	8.22569	George et al., 2002
2795	D3ZWC6	Sntb1	Syntrophin, basic 1 (Predicted)	Sntb1	7.48054	Adams et al., 2000
7551	Q9QXY2-2;Q9QXY2	Srcin1	SRC kinase signaling inhibitor 1	SNIP	5.95681	GO annotation (Uniprot)
7640	Q9Z2I6	Sv2c	Synaptic vesicle glycoprotein 2C	SV-2C	12.6195	GO annotation (Uniprot)
5609	Q02563	Sv2a	Synaptic vesicle glycoprotein 2A	SV-2A	9.28629	GO annotation (Uniprot)
6669	Q63564	Sv2b	Synaptic vesicle glycoprotein 2B	SV-2B	8.89667	GO annotation (Uniprot)
4943	P09951	Syn1	Synapsin-1	Syn1	13.0153	GO annotation (Uniprot)
4282	G3V733;Q63537;Q63537-2	Syn2	Synapsin-2	Syn2	8.99517	GO annotation (Uniprot)
4812	O70441;A0A096MIT7	Syn3	Synapsin-3	Syn3	10.8229	GO annotation (Uniprot)
7538	Q9QUH6;F1LQW8;Q9QUH6-2;D3ZCL8;Q6MGD1	Syngap1	Ras/Rap GTPase-activating protein SynGAP	SynGAP	5.01362	GO annotation (Uniprot)
4918	P07825;A0A0G2KAD8	Syp	Synaptophysin	SYP	9.15307	GO annotation (Uniprot)
5107	P21707	Syt1	Synaptotagmin-1	Syt1	7.19596	GO annotation (Uniprot)
4726	O08835;Q505J5	Syt11	Synaptotagmin-11	Syt11	3.10878	GO annotation (Uniprot)
5574	P97610	Syt12	Synaptotagmin-12	Syt12	7.07418	GO annotation (Uniprot)
1032	A0A0U1RRS2;A0A0G2K9H6;Q62807;A0A0U1RRV6	Syt17	Synaptotagmin-17	Syt17	6.39458	GO annotation (Uniprot)
141	A0A0G2JSR2;B1AC44;P40748	Syt3	Synaptotagmin-3	Syt3	5.02803	GO annotation (Uniprot)
6586	Q62747-3;Q62747-2;Q62747-5;Q62747-8;Q62747-6;Q62747-4;Q62747;Q62747-7	Syt7	Synaptotagmin-7	Syt7	6.9885	GO annotation (Uniprot)
5382	P61265	Stx1b	Syntaxin-1B	STX1B	8.66668	GO annotation (Uniprot)
7582	Q9R1K2-4;Q9R1K2-2;Q9R1K2;Q9R1K2-3;A0A096P6L6	Tenm2	Teneurin-2;Ten-2, soluble form;Ten-2 intracellular domain	Ten-2	4.50834	GO annotation (Uniprot)
2822	D3ZWV8	Tiam1	T-cell lymphoma invasion and metastasis 1	Tiam-1	3.97819	GO annotation (Uniprot)
3919	F1M378	Unc13a	Protein unc-13 homolog A	Unc13a	5.45445	GO annotation (Uniprot)
6590	Q62768-2;Q62768;Q62768-3	Unc13a	Protein unc-13 homolog A	Unc13a	3.2496	GO annotation (Uniprot)
196	A0A0G2JTK0;Q761X5;F1LM73	Unc5c	Netrin receptor UNC5C	Unc5c	4.19847	GO annotation (Uniprot)
6369	Q5U2N2;A0A0G2JVV5	Usp14	Ubiquitin carboxyl-terminal hydrolase	USP14	5.90918	Wilson et al., 2002
5457	P63025	Vamp3	Vesicle-associated membrane protein 3	VAMP3	3.93319	GO annotation (Uniprot)
7478	Q9JHW5	Vamp7	Vesicle-associated membrane protein 7	VAMP7	3.99312	GO annotation (Uniprot)
6072	Q5BJU7	Wasf1	Wiskott-Aldrich syndrome protein family member 1	WAVE-1	5.95455	GO annotation (Uniprot)
4977	P11275;F1LZG4;A0A0G2JUV8	Camk2a	Calcium/calmodulin-dependent protein kinase type II subunit alpha	CamK2a	6.64394	Munton et al., 2007
3785	F1LUE2;G3V9G3;F1LNI8;P08413;Q63094	Camk2g;Camk2b	Calcium/calmodulin-dependent protein kinase type II subunit beta	CamK2b/g	7.64915	Munton et al., 2007
4989	P11730;P11730-3;P11730-2	Camk2g	Calcium/calmodulin-dependent protein kinase type II subunit gamma	CamK2g	7.47708	Munton et al., 2007
5036	P15791;P15791-2;P15791-6;P15791-5;P15791-3;P15791-4;P15791-7	Camk2d	Calcium/calmodulin-dependent protein kinase type II subunit delta	CamK2d	6.36269	Munton et al., 2007
6748	Q64605-2;Q64605;Q4JFL8;M0R711;M0RA99;Q4JFL7;A0A0G2K1N1;Q4JFL6;Q62604	Ptprs;LAR-PTP2	Receptor-type tyrosine-protein phosphatase S;Protein-tyrosine-phosphatase	LAR-PTP2	3.55752	Horn et al., 2012
2920	D3ZZK3	Epha4	Receptor protein-tyrosine kinase	EphA4	3.37927	Fu et al., 2007
6681	Q63635	Stx6	Syntaxin-6	STX-6	2.54522	Takamori et al., 2006
7483	Q9JI56;Q9Z2P6	Snap29	Synaptosomal-associated protein;Synaptosomal-associated protein 29	SNAP-29	7.8527	Wilhelm et al., 2014
4939	P09527;A0A0G2K930	Rab7a	Ras-related protein Rab-7a	Rab7a	4.16602	Wilhelm et al., 2014
4457	G3V8Y8;Q8VHU1	Hip1	Huntingtin interacting protein 1 (HIP1)	HIP1	5.11518	Gottfried et al., 2010
1929	B5DFK5;F1LML7;Q99PW9	Hip1r	Huntingtin interacting protein 1 related	HIP1R	6.83765	Gottfried et al., 2010
9255	D4ABN3;Q62910-2;Q62910-5;Q62910;Q62910-4;Q62910-3;Q62910-6	Synj1	Synaptojanin-1	SYNJ1	6.259	Mani et al., 2007
4159	F8V328;P35280;Q5M970;A0A0G2K553	Rab8a	Ras-related protein Rab-8A	Rab8A	5.46993	Gerges et al., 2004
1471	B0BNK1	Rab5c	RAB5C, member RAS oncogene family	Rab5c	4.20738	Pavlos et al., 2010
3605	F1LNK0;P15146;Q78DZ1;P15146-4;A0A0U1RRQ0	Map2	Microtubule-associated protein;Microtubule-associated protein 2	MAP2	3.44307	Munton et al., 2007
5614	Q03114	Cdk5	Cyclin-dependent-like kinase 5	Cdk5	5.97268	Fu et al., 2007
5692	Q2I6B2;Q2I6B5;Q2I6B3;Q2I6B4;P25286-2;P25286	Atp6v0a1	V-type proton ATPase subunit a;V-type proton ATPase 116 kDa subunit a isoform 1	V-ATPase 116 kDa	9.42473	Takamori et al., 2006
4679	M0RC99	Rab5a	Ras-related protein Rab-5A	Rab5a	4.63324	Pavlos et al., 2010
1930	B5DFK6;Q5RK16;Q4FZT4	Ap3d1	Ap3d1 protein	AP3D1	7.47295	Newell-Litwa et al., 2010
4514	G3V9P7;P51111	Htt	Huntingtin	Huntington	6.70773	Marcora et al., 2010
6678	Q63622;Q63622-2;Q63622-6;Q63622-7;F1M907;Q63622-4;Q63622-3;Q63622-5	Dlg2	Disks large homolog 2	PSD-93	4.69142	Tao et al., 2003
4807	O70257;M0R930;A0A0G2K6Y9	Stx7;LOC100910446	Syntaxin-7	STX-7	6.82109	Wilhelm et al., 2014
9266	Q9JHL4-2;Q9JHL4;Q9JHL4-3;Q9JHL4-4	Dbnl	Drebrin-like protein	Abp1	7.46635	Qualmann et al., 2004
3369	D4ABK1	Syngr3	Synaptogyrin-3	Syngr3	10.1662	Felkl et al., 2008
742	A0A0G2K3P9;Q62876;A0A0U1RRP1	Syngr1	Synaptogyrin-1	Syngr1	9.84723	Wilhelm et al., 2014
560	A0A0G2K0B6;F1LRK0	Snap91	Clathrin coat assembly protein AP180	SNAP-91	9.17808	Wilhelm et al., 2014
5390	P61765-2	Stxbp1	Syntaxin-binding protein 1	Munc18-1	9.56689	Sharma et al., 2005
5389	P61765	Stxbp1	Syntaxin-binding protein 1	Munc18-1	8.84676	Sharma et al., 2005
5541	P84092;A0A140TAH5	Ap2m1	AP-2 complex subunit mu	AP2μ	8.59302	Wilhelm et al., 2014
3193	D4A6H8	Ctnna2	Catenin alpha 2	Catenin-α2	8.00535	Munton et al., 2007
2541	D3ZPC4;A0A0G2KA95;Q05695-2;Q05695	L1cam	Neural cell adhesion molecule L1	NCAM-L1	7.126	Nakamura et al., 2006
2203	D3ZDH8;Q9JJM9-2	Sept5	Septin-5	Sept5	6.49785	Wilhelm et al., 2014
9243	F1LZV1;P97924-6;P97924-5	Kalrn	Kalirin	Kalirin	4.86622	Kiraly et al., 2011
4163	F8WFM2;P85969	Napb	Beta-soluble NSF attachment protein	SNAP-β	6.33699	Burgalossi et al., 2010
5429	P62824	Rab3c	Ras-related protein Rab-3C	Rab3c	7.01816	Schlüter et al., 2002
5694	Q2IBD4;Q2IBD4-2	Cttnbp2	Cortactin-binding protein 2	CortBP2	5.96779	Ohoka et al., 1998
1246	A0A140TAC3;O88339	Epn1	Epsin-1	Epsin-1	7.44567	Wilhelm et al., 2014
9086	O08875;A0A1W2Q632;Q9R1P9;Q9WVP7	Dclk1	Serine/threonine-protein kinase DCLK1	DCLK1	7.97131	Munton et al., 2007
567	D3ZMI4;A0A0G2K0F3;Q9WTP0-2;D4A9L5;Q9WTP0;A0A0G2K0B2;D4ACZ4	Epb41l1	Band 4.1-like protein 1	Band4.1-like	9.82889	Munton et al., 2007
7376	Q920Q0	Palm	Paralemmin-1	Palm	13.1269	Munton et al., 2007
Reference	Full reference
Adams et al., 2000	Adams, M. E. et al. Absence of alpha-syntrophin leads to structurally aberrant neuromuscular synapses deficient in utrophin. The Journal of cell biology 150, 1385-1398, doi:10.1083/jcb.150.6.1385 (2000).
Ahtiainen et al., 2003	Ahtiainen, L., Van Diggelen, O. P., Jalanko, A. & Kopra, O. Palmitoyl protein thioesterase 1 is targeted to the axons in neurons. J Comp Neurol 455, 368-377, doi:10.1002/cne.10492 (2003).
Allen et al., 2004	Allen, P. B., Greenfield, A. T., Svenningsson, P., Haspeslagh, D. C. & Greengard, P. Phactrs 1-4: A family of protein phosphatase 1 and actin regulatory proteins. P Natl Acad Sci USA 101, 7187-7192, doi:10.1073/pnas.0401673101 (2004).
Batista et al., 2003	Batista, C. M. C. et al. Nitrergic dendrites in the superficial layers of the rat superior colliculus: retinal afferents and alternatively spliced isoforms in normal and deafferented animals. J Neurosci Res 71, 455-461, doi:10.1002/jnr.10494 (2003).
Blake et al., 1998	Blake, D. J., Nawrotzki, R., Loh, N. Y., Górecki, D. C. & Davies, K. E. β-dystrobrevin, a member of the dystrophin-related protein family. Proceedings of the National Academy of Sciences 95, 241-246 (1998).
Bradshaw et al., 2008	Bradshaw, N. J. et al. DISC1, PDE4B, and NDE1 at the centrosome and synapse. Biochem Biophys Res Commun 377, 1091-1096, doi:10.1016/j.bbrc.2008.10.120 (2008).
Burgalossi et al., 2010	Burgalossi, A. et al. SNARE protein recycling by αSNAP and βSNAP supports synaptic vesicle priming. Neuron 68, 473-487, doi:10.1016/j.neuron.2010.09.019 (2010).
Chen et al., 2011	Chen, C.-Y., Lin, C.-W., Chang, C.-Y., Jiang, S.-T. & Hsueh, Y.-P. Sarm1, a negative regulator of innate immunity, interacts with syndecan-2 and regulates neuronal morphology. The Journal of cell biology 193, 769-784, doi:10.1083/jcb.201008050 (2011).
Dinh et al., 2002	Dinh, T. P. et al. Brain monoglyceride lipase participating in endocannabinoid inactivation. P Natl Acad Sci USA 99, 10819-10824, doi:10.1073/pnas.152334899 (2002).
Dirks et al., 2006	Dirks, P., Thomas, U. & Montag, D. The cytoplasmic domain of NrCAM binds to PDZ domains of synapse-associated proteins SAP90/PSD95 and SAP97. The European journal of neuroscience 24, 25-31, doi:10.1111/j.1460-9568.2006.04899.x (2006).
Dunah et al., 2005	Dunah, A. W. et al. LAR receptor protein tyrosine phosphatases in the development and maintenance of excitatory synapses. Nat Neurosci 8, 458-467, doi:10.1038/nn1416 (2005).
Felkl et al., 2008	Felkl, M. & Leube, R. E. Interaction assays in yeast and cultured cells confirm known and identify novel partners of the synaptic vesicle protein synaptophysin. Neuroscience 156, 344-352, doi:10.1016/j.neuroscience.2008.07.033 (2008).
Fu et al., 2007	Fu, W.-Y. et al. Cdk5 regulates EphA4-mediated dendritic spine retraction through an ephexin1-dependent mechanism. Nat Neurosci 10, 67-76, doi:10.1038/nn1811 (2007).
Fukaya et al., 2011	Fukaya, M. et al. SynArfGEF is a guanine nucleotide exchange factor for Arf6 and localizes preferentially at post-synaptic specializations of inhibitory synapses. Journal of neurochemistry 116, 1122-1137, doi:10.1111/j.1471-4159.2010.07167.x (2011).
George et al., 2002	George, J. M. The synucleins. Genome biology 3, Reviews3002 (2002).
Gerber et al., 2016	Gerber, K. J., Squires, K. E. & Hepler, J. R. Roles for Regulator of G Protein Signaling Proteins in Synaptic Signaling and Plasticity. Molecular pharmacology 89, 273-286, doi:10.1124/mol.115.102210 (2016).
Gerges et al., 2004	Gerges, N. Z., Backos, D. S. & Esteban, J. A. Local control of AMPA receptor trafficking at the postsynaptic terminal by a small GTPase of the Rab family. J Biol Chem 279, 43870-43878, doi:10.1074/jbc.m404982200 (2004).
Gottfried et al., 2010	Gottfried, I., Ehrlich, M. & Ashery, U. The Sla2p/HIP1/HIP1R family: similar structure, similar function in endocytosis? Biochemical Society transactions 38, 187-191, doi:10.1042/bst0380187 (2010).
Ho et al., 2011	Ho, A. & Shen, J. Presenilins in synaptic function and disease. Trends in molecular medicine 17, 617-624, doi:10.1016/j.molmed.2011.06.002 (2011).
Horn et al., 2012	Horn, K. E. et al. Receptor protein tyrosine phosphatase sigma regulates synapse structure, function and plasticity. Journal of neurochemistry 122, 147-161, doi:10.1111/j.1471-4159.2012.07762.x (2012).
Hsueh et al., 2001	Hsueh, Y. P., Roberts, A. M., Volta, M., Sheng, M. & Roberts, R. G. Bipartite interaction between neurofibromatosis type I protein (neurofibromin) and syndecan transmembrane heparan sulfate proteoglycans. The Journal of neuroscience : the official journal of the Society for Neuroscience 21, 3764-3770 (2001).
Kim et al., 2003	Kim, S. et al. The GIT family of proteins forms multimers and associates with the presynaptic cytomatrix protein Piccolo. J Biol Chem 278, 6291-6300, doi:10.1074/jbc.m212287200 (2003).
Kiraly et al., 2011	Kiraly, D. D., Lemtiri-Chlieh, F., Levine, E. S., Mains, R. E. & Eipper, B. A. Kalirin binds the NR2B subunit of the NMDA receptor, altering its synaptic localization and function. The Journal of neuroscience : the official journal of the Society for Neuroscience 31, 12554-12565, doi:10.1523/jneurosci.3143-11.2011 (2011).
Kirk et al., 2016	Kirk, L. M. et al. Distribution of the SynDIG4/proline-rich transmembrane protein 1 in rat brain. J Comp Neurol 524, 2266-2280, doi:10.1002/cne.23945 (2016).
Lovero et al., 2015	Lovero, K. L., Fukata, Y., Granger, A. J., Fukata, M. & Nicoll, R. A. The LGI1–ADAM22 protein complex directs synapse maturation through regulation of PSD-95 function. P Natl Acad Sci USA 112, E4129-E4137, doi:10.1073/pnas.1511910112 (2015).
Mani et al., 2007	Mani, M. et al. The dual phosphatase activity of synaptojanin1 is required for both efficient synaptic vesicle endocytosis and reavailability at nerve terminals. Neuron 56, 1004-1018, doi:10.1016/j.neuron.2007.10.032 (2007).
Marcora et al., 2010	Marcora, E. & Kennedy, M. B. The Huntington's disease mutation impairs Huntingtin's role in the transport of NF-κB from the synapse to the nucleus. Hum Mol Genet 19, 4373-4384, doi:10.1093/hmg/ddq358 (2010).
Missler et al., 2003	Missler, M. et al. Alpha-neurexins couple Ca2+ channels to synaptic vesicle exocytosis. Nature 423, 939-948, doi:10.1038/nature01755 (2003).
Munton et al., 2007	Munton, R. P. et al. Qualitative and quantitative analyses of protein phosphorylation in naive and stimulated mouse synaptosomal preparations. Molecular & cellular proteomics : MCP 6, 283-293, doi:10.1074/mcp.m600046-mcp200 (2007).
Murase et al., 2002	Murase, S., Mosser, E. & Schuman, E. M. Depolarization drives beta-Catenin into neuronal spines promoting changes in synaptic structure and function. Neuron 35, 91-105, doi:10.1016/s0896-6273(02)00764-x (2002).
Nakamura et al., 2006	Nakamura, Y., Tamura, H., Horinouchi, K. & Shiosaka, S. Role of neuropsin in formation and maturation of Schaffer-collateral L1cam-immunoreactive synaptic boutons. J Cell Sci 119, 1341-1349, doi:10.1242/jcs.02862 (2006).
Newell-Litwa et al., 2010	Newell-Litwa, K. et al. Hermansky-Pudlak protein complexes, AP-3 and BLOC-1, differentially regulate presynaptic composition in the striatum and hippocampus. The Journal of neuroscience : the official journal of the Society for Neuroscience 30, 820-831, doi:10.1523/jneurosci.3400-09.2010 (2010).
Ohoka et al., 1998	Ohoka, Y. & Takai, Y. Isolation and characterization of cortactin isoforms and a novel cortactin-binding protein, CBP90. Genes Cells 3, 603-612, doi:10.1046/j.1365-2443.1998.00216.x (1998).
Ohtsuka et al., 1999	Ohtsuka, T. et al. nRap GEP: a novel neural GDP/GTP exchange protein for rap1 small G protein that interacts with synaptic scaffolding molecule (S-SCAM). Biochem Biophys Res Commun 265, 38-44, doi:10.1006/bbrc.1999.1619 (1999).
Olsen et al., 2005	Olsen, O. et al. Neurotransmitter release regulated by a MALS-liprin-alpha presynaptic complex. The Journal of Cell Biology 170, 1127-1134, doi:10.1083/jcb.200503011 (2005).
Orban-Nemeth et al., 2005	Orban-Nemeth, Z., Simader, H., Badurek, S., Trancikova, A. & Propst, F. Microtubule-associated protein 1S, a short and ubiquitously expressed member of the microtubule-associated protein 1 family. J Biol Chem 280, 2257-2265, doi:10.1074/jbc.M408984200 (2005).
Pavlos et al., 2010	Pavlos, N. J. et al. Quantitative analysis of synaptic vesicle Rabs uncovers distinct yet overlapping roles for Rab3a and Rab27b in Ca2+-triggered exocytosis. The Journal of neuroscience : the official journal of the Society for Neuroscience 30, 13441-13453, doi:10.1523/jneurosci.0907-10.2010 (2010).
Proepper et al., 2014	Proepper, C., Putz, S., Russell, R., Boeckers, T. M. & Liebau, S. The Kvβ2 subunit of voltage-gated potassium channels is interacting with ProSAP2/Shank3 in the PSD. Neuroscience 261, 133-143, doi:10.1016/j.neuroscience.2013.10.045 (2014).
Qualmann et al., 2004	Qualmann, B., Boeckers, T. M., Jeromin, M., Gundelfinger, E. D. & Kessels, M. M. Linkage of the actin cytoskeleton to the postsynaptic density via direct interactions of Abp1 with the ProSAP/Shank family. The Journal of neuroscience : the official journal of the Society for Neuroscience 24, 2481-2495, doi:10.1523/jneurosci.5479-03.2004 (2004).
Reiners et al., 2005	Reiners, J. et al. Scaffold protein harmonin (USH1C) provides molecular links between Usher syndrome type 1 and type 2. Hum Mol Genet 14, 3933-3943, doi:10.1093/hmg/ddi417 (2005).
Requena et al., 2009	Requena, D. F. et al. The molecular chaperone Hsc70 interacts with the vesicular monoamine transporter-2. Journal of neurochemistry 110, 581-594, doi:10.1111/j.1471-4159.2009.06135.x (2009).
Schlüter et al., 2002	Schlüter, O. M., Khvotchev, M., Jahn, R. & Südhof, T. C. Localization versus function of Rab3 proteins. Evidence for a common regulatory role in controlling fusion. J Biol Chem 277, 40919-40929, doi:10.1074/jbc.m203704200 (2002).
Schneck et al., 2001	Schenck, A., Bardoni, B., Moro, A., Bagni, C. & Mandel, J. L. A highly conserved protein family interacting with the fragile X mental retardation protein (FMRP) and displaying selective interactions with FMRP-related proteins FXR1P and FXR2P. P Natl Acad Sci USA 98, 8844-8849, doi:10.1073/pnas.151231598 (2001).
Schwenk et al., 2012	Schwenk, J. et al. High-resolution proteomics unravel architecture and molecular diversity of native AMPA receptor complexes. Neuron 74, 621-633, doi:10.1016/j.neuron.2012.03.034 (2012).
Seidenbecher et al., 1995	Seidenbecher, C. I. et al. Brevican, a chondroitin sulfate proteoglycan of rat brain, occurs as secreted and cell surface glycosylphosphatidylinositol-anchored isoforms. J Biol Chem 270, 27206-27212, doi:10.1074/jbc.270.45.27206 (1995).
Sharma et al., 2005	Sharma, V. M. et al. Nuclear localization of Munc18-1 (p67) in the adult rat brain and PC12 cells. Neurochem Int 47, 225-234, doi:10.1016/j.neuint.2005.01.005 (2005).
Silva et al., 2011	Silva, J.-P. et al. Latrophilin 1 and its endogenous ligand Lasso/teneurin-2 form a high-affinity transsynaptic receptor pair with signaling capabilities. P Natl Acad Sci USA 108, 12113-12118, doi:10.1073/pnas.1019434108 (2011).
Spangler et al., 2011	Spangler, S. A. et al. Differential expression of liprin-α family proteins in the brain suggests functional diversification. J Comp Neurol 519, 3040-3060, doi:10.1002/cne.22665 (2011).
Takamori et al., 2006	Takamori, S. et al. Molecular anatomy of a trafficking organelle. Cell 127, 831-846, doi:10.1016/j.cell.2006.10.030 (2006).
Tao et al., 2003	Tao, Y.-X. et al. Impaired NMDA receptor-mediated postsynaptic function and blunted NMDA receptor-dependent persistent pain in mice lacking postsynaptic density-93 protein. The Journal of neuroscience : the official journal of the Society for Neuroscience 23, 6703-6712 (2003).
Ueno et al., 1995	Ueno, E. & Rosenberg, P. beta-Bungarotoxin blocks phorbol ester-stimulated phosphorylation of MARCKS, GAP-43 and synapsin I in rat brain synaptosomes. Toxicon 33, 747-762, doi:10.1016/0041-0101(95)00020-m (1995).
Wentzel et al., 2013	Wentzel, C. et al. mSYD1A, a mammalian synapse-defective-1 protein, regulates synaptogenic signaling and vesicle docking. Neuron 78, 1012-1023, doi:10.1016/j.neuron.2013.05.010 (2013).
Wilhelm et al., 2014	Wilhelm, B. G. et al. Composition of isolated synaptic boutons reveals the amounts of vesicle trafficking proteins. Science (New York, N.Y.) 344, 1023-1028, doi:10.1126/science.1252884 (2014).
Wilson et al., 2002	Wilson, S. M. et al. Synaptic defects in ataxia mice result from a mutation in Usp14, encoding a ubiquitin-specific protease. Nat Genet 32, 420-425, doi:10.1038/ng1006 (2002).
Woo et al., 2013	Woo, J. et al. The adhesion protein IgSF9b is coupled to neuroligin 2 via S-SCAM to promote inhibitory synapse development. The Journal of cell biology 201, 929-944, doi:10.1083/jcb.201209132 (2013).
Woolfrey et al., 2009	Woolfrey, K. M. et al. Epac2 induces synapse remodeling and depression and its disease-associated forms alter spines. Nat Neurosci 12, 1275-1284, doi:10.1038/nn.2386 (2009).
