# Supplementary material for: Local and global influences on protein turnover in neurons and glia
Source: eLife. 2018 Jun 19;7:e34202. doi: 10.7554/eLife.34202 (PMC6008053; doi:10.7554/eLife.34202)
Supplement: Figure 5—source data 1. [file elife-34202-fig5-data1.xlsx]

## Sheet: Supp table 6
Figure 5 - Source data 1: Half-lives of protein complex constituents
Complex Name	Complex ID (Corum)	Number of complex constituents	Number of matched proteins	Matched protein group Ids	Average half-life [days]	Standard deviation of half-lives [days]
Arp2/3 complex	27	7	7	6202;628;4835;1013;1637;1758;5872	7.59077	1.4054
PA700 complex	32	20	18	5402;4328;6670;6671;5403;4261;4395;3583;6495;1435;5977;5853;6386;4409;7144;3490;3573;4513	6.15393	0.600712
AP1 adaptor complex	36	8	4	705;1697;5722;1919	6.80257	0.371026
immunoproteasome	39	14	11	5060;5050;5061;5106;7134;5375;604;7153;5227;5226;4448	6.17831	0.353922
Mi-2/NuRD-MTA2 complex	41	5	3	5930;1755;1616	5.05321	1.95723
CCT complex (chaperonin containing TCP1 complex)	52	8	8	6538;7084;7258;6825;5770;3390;3402;5149	7.01181	0.544059
AP3 adaptor complex	59	7	5	3461;1930;7040;5321;1754	8.30731	1.91116
Mi2/NuRD complex	61	7	7	3540;5930;1556;1755;1616;1904;7218	4.36926	1.45778
Multiprotein trafficking complex	65	5	5	3694;689;307;640;7235	5.46378	0.804341
CLIC4 complex	70	7	5	5369;4912;4397;5406;5473	5.74154	1.74216
Cytoplasmic dynein complex	76	9	8	5460;4643;1274;7007;4312;5477;5415;1711	4.76511	0.722855
NUMAC complex (nucleosomal methylation activator complex)	86	10	4	5369;6;3137;1089	4.99776	1.35887
Nup 107-160 subcomplex	87	9	7	3743;2016;4228;5917;5280;6439;3091	10.4848	2.93878
SNARE complex (Scfd1, Sec22b, Stx5, Bet1, Gosr2, Gosr1)	88	6	3	4743;6613;5905	3.7571	0.37065
Anaphase-promoting complex	97	9	4	4012;1681;5952;3719	4.92	1.21033
Prefoldin complex	112	6	5	2831;1410;4569;1942;7071	5.50845	0.674799
GPR56-CD81-Galpha(q/11)-Gbeta complex	117	5	4	7133;7487;3475;5328	6.53303	3.20425
SDH-mABC1-PIC-ANT-ATPase complex	139	6	6	1160;5038;7372;5112;4284;5630	10.0832	1.24883
CD147-gamma-secretase complex (APH-1a, PS-1, PEN-2, NCT variant)	142	5	3	5137;7306;9233	4.58696	0.720338
Gamma-BAR-AP1 complex	144	9	4	705;1697;5722;1919	6.80257	0.371026
CCT:PFD complex	145	14	13	6538;7084;7258;6825;5770;3390;3402;2831;1410;4569;1942;7071;5149	6.4336	0.950768
PBAF complex (Polybromo- and BAF containing complex)	149	10	4	5369;5908;3137;1089	4.58579	1.24604
CCT complex (chaperonin containing TCP1 complex), testis specific	150	8	7	6538;7084;7258;6825;3390;3402;5149	7.08852	0.538897
ATP synthasome	158	17	12	5038;4200;9262;4361;5158;5080;5172;5159;5104;5635;4284;5655	11.8166	0.840521
Respiratory chain complex I (holoenzyme), mitochondrial	178	44	35	2006;99;76;1226;6015;7278;3835;2223;2630;1072;1784;6642;3087;313;6091;2965;3240;1723;3636;3149;2897;2479;1715;1733;6298;6797;6713;2292;6507;2183;6308;1455;6516;5071;4180	8.61275	1.63151
Nephrin multiprotein complex	179	7	7	7181;689;307;4341;9013;7043;997	5.35288	1.18927
26S proteasome	181	22	21	5060;5050;5061;5106;7134;5375;604;7153;5227;5226;4448;4340;122;7477;5402;4328;6670;6671;5403;4261;1435	6.11464	0.346977
Wave-2 complex	186	5	3	1353;2727;5341	5.95069	0.72954
Wave-2 complex (Rac-activated)	187	5	3	1353;5341;7175	6.84232	1.78136
BAF complex	189	13	6	5369;5482;5908;5552;3137;1089	5.29447	1.79162
20S proteasome	191	14	14	5060;5050;5061;5106;7134;5375;604;7153;5227;5226;4448;4340;122;7477	6.1891	0.318126
PA28-20S proteasome	192	16	15	5060;5050;5061;5106;7134;5375;604;7153;5227;5226;4448;4340;122;7477;7135	6.18461	0.307046
PA700-20S-PA28 complex	193	36	33	5060;5050;5061;5106;7134;5375;604;7153;5227;5226;4448;4340;122;7477;5402;4328;6670;6671;5403;4261;4395;3583;6495;1435;5977;5853;6386;4409;7144;3490;3573;4513;7135	6.16788	0.482899
PA28gamma-20S proteasome	194	15	14	5060;5050;5061;5106;7134;5375;604;7153;5227;5226;4448;4340;122;7477	6.1891	0.318126
Ubiquitin E3 ligase (Lrrc41, Tceb1, Tceb2, Cul5, Rbx1)	195	5	4	7495;5818;5533;5436	5.10244	1.43002
Ubiquitin E3 ligase (Vhl, Tceb1, Tceb2, Cul5, Rbx1)	196	5	4	7495;5818;5533;5436	5.10244	1.43002
Ubiquitin E3 ligase (Vhl, Tceb1, Tceb2, Cul2, Rbx1)	197	5	4	913;5818;5533;5436	4.80815	0.959582
Ubiquitin E3 ligase (Tceb1, Tceb2, Tceb3, Cul5, Rbx1)	198	5	4	7495;5818;5533;5436	5.10244	1.43002
Ubiquitin E3 ligase (Socs1, Tceb1, Tceb2, Cul5, Rbx1)	199	5	4	7495;5818;5533;5436	5.10244	1.43002
Ubiquitin E3 ligase (Med8, Tceb1, Tceb2, Cul2, Rbx1)	203	5	4	913;5818;5533;5436	4.80815	0.959582
Ubiquitin E3 ligase (Asb2, Tceb1, Tceb2, Cul5, Rbx1)	204	5	4	7495;5818;5533;5436	5.10244	1.43002
Ubiquitin E3 ligase (ASB2, TCEB1, TCEB2, CUL5, RNF7)	207	5	4	7495;5153;5533;5436	4.94139	1.58373
Ubiquitin E3 ligase (ASB1, TCEB1, TCEB2, CUL5, RNF7)	208	5	4	7495;5153;5533;5436	4.94139	1.58373
Ubiquitin E3 ligase (ASB6, TCEB1, TCEB2, CUL5, RNF7)	209	5	4	7495;5153;5533;5436	4.94139	1.58373
Ubiquitin E3 ligase (ASB7, TCEB1, TCEB2, CUL5, RNF7)	210	5	4	7495;5153;5533;5436	4.94139	1.58373
Ubiquitin E3 ligase (ASB12, TCEB1, TCEB2, CUL5, RNF7)	211	5	4	7495;5153;5533;5436	4.94139	1.58373
Ubiquitin E3 ligase (WSB1, TCEB1, TCEB2, CUL5, RBX1)	214	5	4	7495;5818;5533;5436	5.10244	1.43002
SWI-SNF chromatin remodeling-related-BRCA1 complex	238	10	3	5908;3137;1089	3.97711	0.325537
RalBP1-CCNB1-AP2A-NUMB-EPN1 complex	247	5	3	2743;1246;3616	6.31809	2.72242
HMGB1-HMGB2-HSC70-ERP60-GAPDH complex	280	5	4	880;5314;5456;1174	4.09378	1.12498
SNF2h-cohesin-NuRD complex	282	16	8	5930;1556;1755;9201;1616;1904;7218;7624	4.28821	1.37755
INO80 chromatin remodeling complex	302	13	3	5908;5362;4443	5.97881	1.64085
SRCAP-associated chromatin remodeling complex	304	10	4	5908;84;5362;4443	5.99668	1.34023
Ribosome, cytoplasmic	306	80	75	5435;7150;5439;5442;1724;5230;6323;1852;5383;1180;1188;5420;5542;2557;7151;5431;1862;5531;4216;5384;949;2408;3856;5103;5438;2835;5441;1782;5048;3221;1263;1196;3431;1211;7081;4942;3677;1498;1494;5444;405;5090;5089;9087;3762;5409;7152;4690;5010;5433;5404;1501;1183;1193;1219;1237;1159;403;5407;1163;1195;906;7217;5450;5434;5408;5440;5277;1202;1431;4694;1851;1710;5157;5223	7.72253	1.33086
60S ribosomal subunit, cytoplasmic	308	47	44	7150;5439;5442;1724;5230;6323;1852;5383;1180;1188;5420;5542;2557;7151;5431;1862;5531;4216;5384;949;2408;3856;5103;5438;2835;5441;1782;5048;3221;1263;1196;3431;1211;7081;4942;3677;1498;1494;5444;405;5090;5089;9087;5450	7.57426	1.28378
28S ribosomal subunit, mitochondrial	315	30	19	4142;929;2681;2865;5661;2384;1029;5933;7434;3066;980;1423;3372;3327;4597;2889;3976;6185;1427	7.58891	1.05773
55S ribosome, mitochondrial	320	78	53	4142;2275;386;2834;473;2841;6437;7242;1018;6209;7154;3108;5826;1633;1191;6692;6764;2688;2424;4336;918;6885;6282;4588;2977;6075;5866;2973;6320;5748;2220;7256;2879;1734;2269;929;2681;2865;5661;2384;1029;5933;7434;3066;980;1423;3372;3327;4597;2889;3976;6185;1427	7.72852	1.25169
39S ribosomal subunit, mitochondrial	324	48	34	2275;386;2834;473;2841;6437;7242;1018;6209;7154;3108;5826;1633;1191;6692;6764;2688;2424;4336;918;6885;6282;4588;2977;6075;5866;2973;6320;5748;2220;7256;2879;1734;2269	7.80654	1.35685
40S ribosomal subunit, cytoplasmic	338	31	31	5435;3762;5409;7152;4690;5010;5433;5404;1501;1183;1193;1219;1237;1159;403;5407;1163;1195;906;5450;5434;5408;5440;5277;1202;1431;4694;1851;1710;5157;5223	7.78194	1.60015
Dystrophin-glycoprotein complex DGC, skeletal muscle	340	8	3	4032;9222;1933	3.29935	1.14519
Sarcoglycan-sarcospan-syntrophin-dystrobrevin complex	349	8	3	3222;1933;2795	5.49319	1.72497
Spliceosome	351	143	79	9055;2843;1355;4813;1534;5370;2552;5994;11;1925;7747;6647;6591;1944;2199;3307;3561;5747;3036;2270;6041;5343;1800;7432;7593;1390;9053;7535;2369;668;4209;7598;4551;2032;6056;5688;6968;3734;2592;6887;5879;4348;2511;3518;6973;4618;4270;4708;3299;1759;6364;2932;1420;1859;2170;1774;1861;4627;3348;768;690;3314;1132;7147;1232;4300;5656;4251;3211;1868;6406;996;6934;5452;5751;4119;2093;1627;237	4.35771	1.27421
F0F1 ATP synthase, mitochondrial	372	15	12	5038;4200;9262;4361;5158;5080;5172;5159;5104;2088;7149;5615	11.9276	0.945431
Vacuolar ATPase	373	13	10	6882;7334;5692;6199;2978;6126;7085;4329;5287;1598	7.0732	1.54186
Respiratory chain complex I, mitochondrial	382	40	35	76;2006;99;1226;6015;7278;3835;2223;2630;1072;1784;6642;3087;313;6091;2965;3240;1723;3636;3149;2897;2479;1715;1733;6298;6797;6713;2292;6507;2183;6308;1455;6516;5071;4180	8.61275	1.63151
Caveolar macromolecular signaling complex	384	7	3	1400;6459;4998	9.74007	7.40754
(ER)-localized multiprotein complex, Ig heavy chains associated	413	10	11	7190;90;7240;4904;7078;4881;4254;5221;5128;3325;7522	5.41763	0.991777
18S U11/U12 snRNP	430	24	14	2199;4209;4348;2511;3518;6973;3171;4618;1420;1774;1861;4627;3348;5447	4.7859	1.4188
AQP2-binding multiprotein force generator complex	437	15	9	5369;5482;5644;7032;4238;5066;7043;9202;6674	5.84	1.97218
Signal peptidase complex	444	5	5	7138;4385;2186;6032;2257	5.25308	1.80844
Mupp1-Dlg4-Syngap1-CamkII complex	479	5	4	4977;3785;5169;7538	6.01757	1.3705
Cytochrome bc1-complex, mitochondrial	495	10	8	2283;987;1383;6860;5180;5101;6250;7262	10.6369	2.37252
KCNQ1 macromolecular complex	520	5	3	5399;1343;4434	7.02845	4.60413
TIP60 histone acetylase complex	525	5	3	5908;5362;4443	5.97881	1.64085
NuA4/Tip60 HAT complex	529	16	3	5908;5362;4443	5.97881	1.64085
M1 mAChR-TRPC6-multiprotein complex	532	6	3	6576;5486;1907	5.8053	0.760742
Cytochrome c oxidase, mitochondrial	538	13	8	4973;4976;4996;4970;2185;4992;1712;78	6.25283	0.865524
TRPC3-TRPC6-Ca2+-signaling complex	544	9	4	7487;94;4968;5803	5.37358	2.40004
Decapping complex	559	5	3	2194;4011;5796	3.82773	0.705687
F1F0-ATP synthase, mitochondrial	563	16	13	5038;4200;9262;4361;5158;5080;5172;5159;5104;2088;7149;5635;5615	11.9719	0.919172
Nuclear pore complex	568	28	17	3743;2016;944;3702;3249;4988;4228;4342;5055;5917;6792;5280;5782;4545;6439;3091;4083	8.65735	4.05722
PYR complex	572	12	8	5369;5908;3540;1556;880;7218;3137;1089	4.20854	1.10848
F1-ATP synthase - IF1 (inhibitor protein) complex, mitochondrial	574	6	6	5038;4200;9262;4361;5158;5615	11.4484	1.06287
Ikaros complex	582	12	4	3540;5930;1556;1904	4.09791	0.9005
Ikaros-NuRD complex	583	6	3	3540;5930;1556	4.45118	0.683777
Mi2/NuRD-BCL6-MTA3 complex	585	5	3	3540;5930;1755	3.90528	0.415088
NuRD.1 complex	587	8	7	3540;5930;1556;1755;9201;1904;7218	3.82862	0.721208
Respiratory chain supercomplex (complex I, III, IV), mitochondrial, heart	588	68	51	4973;4976;4996;4970;2185;4992;1712;2283;78;2006;99;76;1226;6015;7278;3835;2223;2630;1072;1784;6642;3087;313;6091;2965;3240;1723;3636;3149;2897;2479;1715;1733;6298;6797;6713;2292;6507;2183;6308;1455;6516;5071;4180;987;1383;6860;5180;5101;6250;7262	8.56008	2.06077
Exocyst complex	611	8	7	3566;6596;6595;5585;3879;4793;4794	5.59142	0.344882
NRD complex (Nucleosome remodeling and deacetylation complex)	614	7	5	3540;5930;1556;9201;1904	3.97412	0.827523
LSD1 complex	626	14	3	1213;5930;4961	5.74868	1.39193
RyR2 macromolecular complex	630	6	4	5399;5487;1343;4434	6.49633	3.907
Anti-HDAC2 complex	632	17	8	3540;787;5930;1556;9201;1616;1904;7218	4.2414	1.39643
anti-BHC110 complex	633	11	3	787;5930;1556	4.31365	0.885919
XFIM complex	634	5	3	787;5930;1556	4.31365	0.885919
CtBP complex	642	17	3	1213;5930;1556	5.55807	1.43045
HDAC1-associated protein complex	646	9	5	5930;1755;1616;1904;7218	4.31756	1.71627
HDAC1-associated core complex cII	649	9	5	5930;1755;1616;1904;7218	4.31756	1.71627
HDAC2-asscociated core complex	650	7	5	1556;1755;1616;1904;7218	4.48173	1.75963
AP3-BLOC1 complex	652	15	6	3461;1930;7040;5321;1754;5363	7.61031	2.41597
Retromer complex (SNX1, SNX2, VPS35, VPS29, VPS26A)	657	5	5	7411;1701;6933;1761;4393	6.33347	0.628142
Gamma-secretase complex (Aph1a, Ncstn, Psen1, Psenen, Tmp21)	674	5	3	7306;9233;6673	4.97389	1.36742
Metallothionein-3 complex	676	6	5	5369;4912;5268;5185;4961	7.39103	4.03574
MeCP1 complex	685	9	8	3540;5976;5930;1556;1755;1616;1904;7218	4.25164	1.39004
BRMS1-SIN3-HDAC complex	696	8	4	5930;1556;1904;7218	3.99051	0.967846
BRG1-SIN3A complex	713	14	6	5908;1556;2962;1904;3137;1089	4.67387	1.73105
BRM-SIN3A complex	714	15	7	5908;5930;1556;2962;1904;3137;1089	4.62853	1.58477
P2X7 receptor signalling complex	725	12	8	5369;17;5185;4961;5456;1657;4849;4718	4.80919	1.19977
DDB2 complex	726	12	10	5379;6853;6837;4134;2363;4084;7083;4442;165;5818	6.42905	1.54188
CSA complex	727	12	10	5379;6853;6837;4134;2363;4084;7083;4442;165;5818	6.42905	1.54188
CSA-POLIIa complex	728	13	10	5379;6853;6837;4134;2363;4084;7083;4442;165;5818	6.42905	1.54188
SIN3 complex	732	7	5	5930;1556;1904;7218;4311	3.9735	0.839042
SIN3-ING1b complex I	738	9	5	5930;1556;1904;7218;4311	3.9735	0.839042
SIN3-ING1b complex II	739	16	7	5908;5930;1556;1904;7218;4311;3137	4.02677	0.69246
SIN3-SAP25 complex	743	11	5	5930;1556;1904;7218;4311	3.9735	0.839042
Cask-Grip1-Prkce-Rgs4-Gria2 complex	766	5	4	689;307;3699;7019	6.07131	0.550243
TREX complex	770	8	4	2843;6647;996;6934	4.63749	1.04498
LARC complex (LCR-associated remodeling complex)	778	19	12	5369;5908;3540;5976;5930;1556;920;1755;1616;1904;3137;1089	4.243	1.45182
URI complex (Unconventional prefoldin RPB5 Interactor)	781	9	5	1553;1410;5362;4443;794	5.11873	1.73171
Exon junction complex	785	8	6	2843;6647;5747;5688;6968;768	4.34045	1.41443
NuA4/Tip60-HAT complex B	787	8	3	5908;5362;4443	5.97881	1.64085
NuA4/Tip60-HAT complex A	798	15	3	5908;5362;4443	5.97881	1.64085
DMAP1-associated complex	799	10	3	5908;5362;4443	5.97881	1.64085
BRM-SIN3A-HDAC complex	806	12	5	5908;1556;2962;3137;1089	5.00103	1.7155
FCP1-associated protein complex	811	7	4	1707;4456;2962;5934	6.22837	2.31601
Postsplicing complex	814	7	4	5688;6968;1236;2657	3.83055	1.37935
mRNA decay complex (UPF1, UPF2, UPF3B, DCP2, XRN1, XRN2, EXOSC2, EXOSC4, EXOSC10, PARN)	822	10	3	1236;2657;3295	3.66403	0.348829
20S methylosome and RG-containing Sm protein complex	834	6	5	2962;1420;1774;1861;4627	6.70015	1.03918
6S methyltransferase and RG-containing Sm proteins complex	835	8	5	1420;1774;1861;4627;3348	6.3197	0.815958
SNARE complex (Stx4, Stx6, Stx7, Vamp3, Vamp7, Vamp8, Vti1b)	859	7	5	6681;4807;5457;7478;3599	4.1125	1.62398
SNARE complex (VAMP4, STX6, STX16, VTI1a, VTI1b)	877	5	5	801;6681;22;9221;3599	3.48037	1.00705
PAR-6-aPKC-PAR-3-Cdc42-Rac1 complex	883	5	3	7301;4010;7175	6.11371	2.32212
MTA1 complex	886	6	6	5930;1556;1755;9201;1904;7218	3.83011	0.790032
MTA2 complex	888	8	7	3540;5930;1556;1755;1616;1904;7218	4.36926	1.45778
MTA1-HDAC core complex	889	5	5	5930;1556;9201;1904;7218	3.8882	0.868839
Toposome	924	7	4	9098;3307;920;4209	3.36216	0.9643
CEN complex	929	37	8	6303;4442;5114;4904;5456;6792;3112;2067	4.90452	3.26233
FACT complex, UV-activated	938	5	4	5070;1818;5489;3112	5.4034	2.15112
Agap11-AP3 complex	990	5	3	959;7040;5321	6.89617	0.713522
GAA1-GPI8-PIGT-PIG-PIGS complex	994	5	4	6544;6457;3178;3642	4.92618	0.815199
Caveolin complex	1006	6	4	5369;5482;5092;9113	7.44478	0.80855
SNARE complex (Stx1a,1b,7,13, Rtn1, Vamp2)	1011	6	6	6742;6743;292;5382;4807;5464	5.40416	2.35969
Retromer complex (SNX1, SNX2, VPS35, VPS29, VPS26B)	1060	5	5	7411;1701;1540;1761;4393	6.12343	0.677935
12S U11 snRNP	1068	15	7	1420;1774;1861;4627;3348;3211;5447	5.73538	1.40422
Frataxin complex	1094	7	7	3597;7149;2892;4046;5461;2880;7372	9.18128	2.83451
eIF3 complex (EIF3S6, EIF3S5, EIF3S4, EIF3S3, EIF3S6IP, EIF3S2, EIF3S9, EIF3S12, EIF3S10, EIF3S8, EIF3S1, EIF3S7, PCID1)	1097	13	12	5682;5863;1909;6971;6710;3391;7132;1441;1315;229;4314;2116	4.73388	0.504529
SNARE complex (VAMP2, SNAP25, STX1a, CPLX1, CPLX3)	1137	5	3	5462;5373;5464	4.71697	1.81324
SNARE complex (VAMP2, SNAP25, STX1a, STX3, CPLX1, CPLX3, CPLX4)	1139	7	3	5462;5373;5464	4.71697	1.81324
CF IIAm complex (Cleavage factor IIAm complex)	1141	16	9	975;4262;2552;6456;1800;5903;693;5751;4119	3.76626	1.04411
SMN complex	1143	16	6	1420;1774;1861;4627;3348;6513	5.98737	1.09329
Polyadenylation complex (CSTF1, CSTF2, CSTF3, SYMPK CPSF1, CPSF2, CPSF3)	1147	7	3	2052;4262;631	3.84444	1.20408
p400-associated complex	1166	6	4	5369;5908;5362;4443	6.08706	1.35713
c-MYC-ATPase-helicase complex	1170	5	3	5908;5362;4443	5.97881	1.64085
CRM1-RAN-PHAX-CBC complex (cap binding complex)	1176	5	3	6041;5430;7276	5.54586	1.8642
C complex spliceosome	1181	80	48	2843;1355;1534;1925;1944;3561;5747;4875;1369;9263;920;7238;192;5393;3795;6023;6667;7432;7593;2115;1390;7535;668;4209;3533;5688;5961;2592;6887;5879;4348;2511;3518;4708;3299;2932;1420;1859;1774;1861;4627;3348;768;690;3314;4596;6406;5751	4.39765	1.30266
CDC5L core complex	1182	6	5	1534;3707;5456;7593;7535	3.69928	0.886473
CDC5L complex	1183	30	22	7123;1534;4643;3707;5456;1777;7593;5399;7535;5961;4348;2511;6973;5903;6364;2932;1774;1861;4627;768;3314;7147	4.72565	1.44585
ESCRT-III complex	1186	10	3	1772;5927;2213	4.98546	1.99642
Oligosaccharyltransferase complex (Stt3A variant)	1199	6	4	6712;7118;912;1824	5.37832	0.875356
Oligosaccharyltransferase complex (Stt3B variant)	1200	7	5	6712;7118;912;1664;1076	6.00551	0.823542
Oligosaccharyltransferase OSTC-I	1203	7	5	6712;1496;7118;912;1824	5.8185	1.24236
Oligosaccharyltransferase OSTC-II	1208	10	6	6712;1496;7118;912;1780;1824	5.54757	1.29429
Oligosaccharyltransferase OSTC-III	1209	11	7	6712;1496;7118;912;1780;398;1824	5.26659	1.39593
Sec61-Sec62-Sec63 complex	1210	5	3	1780;7254;250	3.23734	1.07483
H2AX complex, isolated from cells without IR exposure	1223	13	11	5059;4314;9050;9228;9047;6023;4904;5003;7432;6811;3112	5.85655	2.25777
H2AX complex I	1226	7	8	5059;6063;9050;9228;9047;4904;5003;5141	6.5095	2.15366
H2AX complex II	1227	10	7	5059;9050;9228;9047;4904;5003;221	7.14432	1.97485
Epsin-clathrin complex	1228	5	5	6810;5063;5541;1246;560	9.1016	1.53759
WINAC complex	1230	14	5	5908;3137;1089;3112;5675	3.69743	0.826748
FIB-associated protein complex	1231	6	4	4771;5114;6615;2962	7.95207	3.83973
SNARE complex (Vamp2, Snap25, Stx1a, Syt1, Cplx1)	1235	5	4	5462;5373;5107;5464	5.33672	1.93086
SNARE complex (Vamp2, Snap25, Stx1a, Syt1, Cplx2)	1236	5	4	5540;5373;5107;5464	5.7287	1.65273
BAF complex	1237	9	3	5908;3137;1089	3.97711	0.325537
EBAFb complex	1239	10	3	5908;3137;1089	3.97711	0.325537
SNARE complex (STX1A, STX1B, SNAP25, RAB3A, SYT1, VAMP2)	1244	6	5	5455;5373;5382;5107;5464	6.43175	1.88852
SNARE complex (STX1a, STX1b, SNAP25, RAB3a, SYT1, VAMP2, CPLX2)	1247	7	6	5540;5455;5373;5382;5107;5464	6.25364	1.74458
EBAFa complex	1252	10	3	5908;3137;1089	3.97711	0.325537
Menin-associated histone methyltransferase complex	1254	7	6	179;4472;4456;2150;4966;5819	3.46834	0.851836
MLL-HCF complex	1256	7	5	179;2522;2150;4966;5819	2.80363	0.441797
ALL-1 supercomplex	1257	28	15	2052;3561;5930;1556;1755;1616;5430;1904;2150;7218;4311;3137;631;381;5819	4.17201	1.29869
SRm160/300 complex	1261	5	5	1759;2932;768;690;5452	4.31607	0.921087
Large Drosha complex	1332	20	17	6715;11;7747;1944;2199;961;6270;1101;192;3795;6667;3300;1777;3723;3533;381;4539	4.07208	0.889707
Septin complex	1345	5	4	1794;7361;1350;927	6.56245	2.24407
Pyruvate dehydrogenase complex	1375	5	4	4927;7092;1085;511	12.8264	0.781043
ASCOM complex	1400	7	4	179;2150;6509;5500	7.30809	5.01337
NCOR1 complex	1413	10	4	2592;3518;3137;4715	4.79385	1.04455
SF3b complex	1737	8	8	2948;1799;4348;2511;3518;6973;3171;4618	3.8297	1.15993
SMN containing complex	1746	8	4	4990;1774;1861;4627	5.56786	2.04659
SMN-PolII-RHA complex	1749	10	3	3307;1420;1859	4.5868	1.38715
SNARE complex (Snap25, Syt1, Unc13b, Vamp2, Stx1b2, Stx1a)	1873	6	4	5373;5382;5107;5464	6.55459	2.15749
SNARE complex (SNAP25, VAMP3, VAMP2, NAPB, STX13)	1874	5	5	4163;5373;292;5464;5457	4.85804	1.57904
SNARE complex (Stx4, Napa, Vamp3, Nsf, Vamp2)	1876	5	4	5337;888;5464;5457	5.35891	1.41391
SNARE complex (Stx1a, Napa, Snap25, Vamp2, Nsf)	1880	5	4	5337;888;5373;5464	5.26306	1.54929
Ubiquitin E3 ligase (Neurl2, Tceb1, Tceb2, Cul5, Rbx1)	2169	5	4	7495;5818;5533;5436	5.10244	1.43002
COP9 signalosome complex	2173	5	4	5379;4134;7083;165	6.76697	0.8734
Ubiquitin E3 ligase (CDC34, NEDD8, BTRC, CUL1, SKP1A, RBX1)	2188	5	4	1553;769;5818;794	4.24705	0.954043
Ubiquitin E3 ligase (SMAD3, BTRC, CUL1, SKP1A, RBX1)	2189	5	3	1553;5818;794	3.84417	0.625656
PCNA complex	2230	7	3	5614;3307;7596	4.90394	0.956827
ITGA6-ITGB4-Laminin10/12 complex	2318	5	3	4189;4100;2595	3.67486	0.782916
Class C VPS/HOPS complex	2573	6	6	551;4679;1871;6728;1926;3513	4.87354	1.02271
Ubiquitin E3 ligase (CSN1, CSN8, HRT1, SKP1, SKP2, CUL1, CUL2, CUL3)	2715	8	7	7083;1553;913;1897;165;5818;794	5.11725	1.63672
HCF-1 complex	2721	18	12	179;2522;5930;1556;5529;3724;4904;5456;9078;1904;7218;5819	4.19747	1.34207
Set1B complex	2730	6	3	179;2150;5819	3.10989	0.0417092
Set1A complex	2731	6	3	179;2150;5819	3.10989	0.0417092
Gata1-Fog1-MeCP1 complex	2750	13	9	3540;5976;5930;1556;1755;9201;1616;1904;7218	4.16579	1.32553
17S U2 snRNP	2755	33	26	6591;2199;5461;1799;7598;2592;6887;5879;4348;2511;3518;6973;3171;4618;2932;1420;1859;1774;1861;4627;3348;3314;6445;5751;4119;2093	5.01336	1.8773
SMN complex, U7 snRNA specific	2757	7	3	1420;4627;3348	5.97424	0.182043
Profilin 2 complex	2835	9	7	5369;5456;5341;7428;836;4943;4282	6.95564	3.1551
Profilin 1 complex	2837	6	5	5482;3991;5456;5764;5254	9.82012	7.36543
ING2 complex	2851	12	4	5930;1556;1904;7218	3.99051	0.967846
SNARE complex (Snap25, Vamp3, Vamp2, Napa, Stx12/13)	2876	5	5	5337;5373;292;5464;5457	4.46687	1.34615
Respiratory chain complex I (early intermediate NDUFAF1 assembly), mitochondrial	2884	7	7	2006;3087;6091;3818;2897;2292;6308	8.28775	1.39386
CASK-Caskin1-Velis complex	2916	5	5	689;307;2225;4607;7235	6.70799	1.54914
Ecsit complex (ECSIT, MT-CO2, GAPDH, TRAF6, NDUFAF1)	2936	5	3	6494;78;3818	6.05227	0.761554
Ecsit complex (ECSIT, MT-CO2, NDUFA1, MT-ND1, TRAF6, NDUFAF1)	2939	6	5	6494;78;2006;1226;3818	7.60805	2.20706
Nkx3.2-SMAD1-SMAD4-HDAC-Sin3A complex	2984	7	4	5930;1904;7218;137	3.44574	0.632182
p27-cyclinE-Cdk2 - Ubiquitin E3 ligase (SKP1A, SKP2, CUL1, CKS1B, RBX1) complex	3015	8	3	1553;5818;794	3.84417	0.625656
Drosha complex	3029	8	6	11;1944;2199;192;3795;4539	4.31761	0.901743
Ubiquitin E3 ligase (SKP1A, SKP2, CUL1, CKS1B, RBX1)	3036	5	3	1553;5818;794	3.84417	0.625656
Multisynthetase complex	3040	11	10	5869;5715;1378;1696;514;3733;6537;6261;2040;5228	6.67275	0.745176
Parvulin-associated pre-rRNP complex	3047	62	37	9098;1944;2199;6833;5114;3825;4775;5009;5884;7564;1432;7150;5439;5230;6323;1852;5383;1188;5420;5542;2557;4216;5103;7081;4942;3677;1498;1494;5444;5090;5440;5277;1202;4694;1710;5157;5500	7.41836	2.28544
Nop56p-associated pre-rRNA complex	3055	104	87	9098;3307;5416;4887;5114;2393;4875;3795;6667;1777;3723;1703;4775;4211;5009;5343;5238;5884;7564;5003;7150;5439;5442;1724;5230;6323;1852;5383;1180;1188;5420;5542;2557;7151;5431;1862;5531;4216;5384;949;2408;3856;5103;5438;2835;5441;5048;3221;1263;1196;1211;7081;4942;3677;1498;1494;5444;405;5090;5089;9087;5409;7152;4690;5010;5433;5404;1501;1183;1193;1237;5407;1163;5408;5277;4694;1851;1710;5157;3012;5…	6.93477	2.03591
RNA polymerase II complex, chromatin structure modifying	3064	16	3	1317;379;3137	5.43002	2.51396
RNA polymerase II complex, chromatin structure modifying	3065	9	3	5908;3137;1089	3.97711	0.325537
CCT:PFD complex, testis specific	3074	14	12	6538;7084;7258;6825;3390;3402;2831;1410;4569;1942;7071;5149	6.43016	0.992961
UTX-MLL2/3 complex	3075	12	4	179;2144;2150;5819	3.58697	0.954764
DGCR8 multiprotein complex	3082	11	10	11;1944;3307;6270;192;6023;6667;4904;3723;5009	4.0585	0.797082
DHX9-ADAR-vigilin-DNA-PK-Ku antigen complex	3102	6	3	4441;3307;5767	2.73609	1.95563
SMN1-SIP1-SNRP complex	3118	7	4	1420;1774;1861;4627	6.40108	0.918459
Kif17-Lin10-Lin2-Lin7-NR2B complex	3119	5	5	3694;689;307;4287;4607	5.8867	1.96865
Coatomer complex	3145	7	4	6773;5117;4432;3288	4.33815	0.690564
Coatomer-Arf1 complex	3146	8	5	6773;5537;5117;4432;3288	4.29126	0.607169
EIF3 complex (EIF3A, EIF3B, EIF3G, EIF3I, EIF3C)	4392	5	4	5682;5863;1909;1441	4.60246	0.670095
EIF3 complex (EIF3A, EIF3B, EIF3G, EIF3I, EIF3J)	4403	5	4	5682;5863;1441;1315	4.76873	0.741891
VCP-VIMP-DERL1-DERL2-HRD1-SEL1L complex	4999	6	3	4493;1659;5254	4.10717	1.27017
C3G-Crkl-Shp2-Cbl-Egfr complex	5167	5	4	6390;3502;5234;4033	4.50432	1.39672
C3G-Crkl-Shp2-Gab2-TrkA complex	5168	5	3	6390;5234;4033	5.1836	0.39717
SWI/SNF-related complex	5175	7	3	1556;5592;1089	4.74894	0.995044
Polycystin-1 multiprotein complex (ACTN1, CDH1, SRC, JUP, VCL, CTNNB1, PXN, BCAR1, PKD1, PTK2, TLN1)	5177	11	8	7181;2227;180;7077;4755;7595;4380;995	4.48649	1.28248
DNA-PK-Ku-eIF2-NF90-NF45 complex	5183	8	5	5492;7088;5526;1777;3723	4.39294	0.931217
SWI/SNF chromatin-remodeling complex	5184	5	3	5930;5592;1089	4.47532	0.929001
SWI/SNF chromatin-remodeling complex (Mecp2, Smarc)	5185	6	3	1556;5592;1089	4.74894	0.995044
PTIP-HMT complex	5195	10	4	179;4472;2150;5819	3.34499	0.471429
TNF-alpha/NF-kappa B signaling complex (CHUK, BTRC, NFKB2, PPP6C, REL, CUL1, IKBKE, SAPS2, SAPS1, ANKRD28, RELA, SKP1)	5196	12	5	3938;1553;6749;3981;794	4.73471	1.07615
Kinase maturation complex 1	5199	16	12	6686;5529;5185;3724;891;1410;5188;5406;5394;5497;5494;5473	5.34273	1.10939
Ubiquilin-proteasome complex	5209	6	5	5060;5050;5375;1261;3334	5.32842	1.43261
Kinase maturation complex 2	5212	8	3	6686;5529;5185	4.72406	0.455427
TNF-alpha/Nf-kappa B signaling complex (RPL6, RPL30, RPS13, CHUK, DDX3X, NFKB2, NFKBIB, REL, IKBKG, NFKB1, MAP3K8, RELB, GLG1, NFKBIA, RELA, TNIP2, GTF2I)	5232	17	6	7747;4411;787;5438;3677;4690	5.97415	2.32833
TNF-alpha/NF-kappa B signaling complex 5	5233	25	3	1553;3811;794	4.04598	0.876726
IKBKB-CDC37-KIAA1967-HSP90AB1-HSP90AA1 complex	5234	5	4	3557;6686;5529;5185	4.71668	0.372147
TNF-alpha/NF-kappa B signaling complex 6	5266	14	10	6686;5114;5529;5185;5438;7081;3677;5444;5409;4690	6.74451	1.62458
TNF-alpha/NF-kappa B signaling complex 7	5268	8	3	6686;5529;5185	4.72406	0.455427
TNF-alpha/NF-kappa B signaling complex 8	5269	6	4	6686;5529;5185;3134	4.3769	0.787613
Kif3-cadherin-catenin complex	5271	5	3	4365;180;2943	3.28476	0.228056
TNF-alpha/NF-kappa B signaling complex 10	5286	10	4	3050;6686;5529;5185	4.40967	0.7305
Endocytic coat complex (11 subunits)	5344	11	8	2743;5445;4729;3991;4783;4744;560;9255	9.4388	1.72703
Endocytic coat complex (7 subunits)	5345	7	5	2743;5445;4729;3991;9255	8.81842	1.66423
TRBP containing complex (DICER, TRBP, AGO2, RPL7A, EIF6, MOV10)	5378	6	3	5682;5759;1494	5.62406	2.77912
TRBP containing complex (DICER, RPL7A, EIF6, MOV10 and subunits of the 60S ribosomal particle)	5380	25	23	5682;5759;5439;5442;1724;5230;1852;5383;5420;5542;2557;5384;2408;5438;5441;1782;3221;1263;1196;1498;1494;5089;9087	7.30828	1.49677
MLL1-WDR5 complex	5386	27	10	179;2522;3724;35;138;2369;2150;5362;3095;5819	4.3608	1.5556
Splicing-associated factors complex	5449	5	4	2843;5688;6968;768	3.85535	1.41051
Thyroglobulin folding complex (Tg, Hspa5, Pdi, Erp29, Grp94)	5497	5	3	5311;4904;3630	5.01576	1.03991
Emerin complex 1	5604	8	5	5369;5215;4238;6639;7043	5.25521	2.11385
Emerin architectural complex	5608	6	4	5369;4421;9999;7043	7.37694	2.48762
Emerin regulatory complex	5609	9	3	5369;7584;5930	5.67509	1.14456
Emerin complex 24	5611	15	4	4771;6667;4421;9999	8.74991	4.26946
Emerin complex 25	5613	16	10	5369;7584;6686;2888;5393;9999;1774;6811;5188;5406	6.09081	2.1611
Emerin complex 32	5614	22	9	5369;3540;4472;5930;9999;4311;3137;7043;4715	5.38033	2.27716
Emerin complex 52	5615	23	14	5369;1576;4771;4912;7351;5393;3659;6667;3723;4341;9999;1774;5406;5494	6.322	2.885
PPP2R1A-PPP2R1B-PPP2CA-PPME1-EIF4A1 complex	5876	5	4	7080;5851;5487;6459	4.63469	0.24765
MAP2K1-BRAF-RAF1-YWHAE-KSR1 complex	5877	5	3	2350;5605;5406	6.23601	0.566472
Lebercilin complex (Lca5, Ncl, Npm1, Ywhae, HSPA1A/B, Dctn1, Dctn2)	5899	7	6	3289;241;4961;5009;5003;5406	4.97903	1.1133
Ksr1-CK2-MEK-14-3-3 complex, PDGF treated	5936	6	6	5070;1818;5489;2350;5605;5473	6.40526	0.65569
SELK multiprotein complex	6131	10	6	5203;6712;7118;912;1824;5254	5.26579	0.752386
STRIPAK complex	6171	5	5	7563;5487;6459;4404;4226	5.57907	0.902843
B-WICH complex	6194	8	4	9098;4775;6639;4348	4.47225	2.43643
Dynein-2 complex, cytoplasmic	6236	12	6	5477;7232;5415;1711;6482;5717	5.19722	1.14776
BBS-chaperonin complex	6247	10	6	6538;7084;7258;6825;3402;5149	7.1909	0.510345
MIB complex	6249	11	9	4604;6349;2740;3244;1554;301;225;6357;6890	10.4073	0.868809
MICOS complex	6255	7	5	4604;6349;2740;3244;301	10.4335	0.663186
prohibitin 2 complex, mitochondrial	6289	5	5	7271;5488;6518;5655;5524	10.9336	4.39814
B-WICH complex	6302	9	4	9098;4775;6639;4348	4.47225	2.43643
TrkB-Slp1-Rab27b-Crmp2-Kinesin-1 complex	6346	7	5	5268;5701;5212;844;7416	5.72995	5.33766
Calcineurin complex (Calna, Cna2, Gria1, Gria2, Cacng8)	6385	5	5	3995;5077;5076;5486;5472	4.51466	2.45771
CORVET complex	6388	6	6	277;1871;6728;1926;5765;3156	5.3285	0.848447
HOPS complex	6389	6	5	1871;6728;1926;5765;3513	4.7148	1.27459
MLL2 complex	6460	10	8	179;4472;2522;9078;4108;2150;4966;5819	3.45268	1.16295
MLL3 complex	6461	9	4	179;4472;2150;5819	3.34499	0.471429
MLL1 complex	6462	8	7	179;4472;2522;9078;2150;4966;5819	3.4301	1.25423
MLL4 complex	6467	9	4	179;4472;2150;5819	3.34499	0.471429
TRAPP complex	6468	14	9	5696;637;2228;9249;1725;123;1453;2251;4068	5.86968	0.70604
Set1A complex	6469	10	6	179;4472;2522;9078;2150;5819	3.57906	1.30435
Set1B complex	6470	12	6	179;4472;2522;9078;2150;5819	3.57906	1.30435
Bcl-2-Beclin1-UVRAG-PI(3)KC3 complex	6472	5	3	7359;4837;1901	5.29434	2.36801
mitochondrial calcium uniporter complex	6473	5	4	552;595;3569;3259	6.48812	4.29937
Ncam-Fgfr4 signaling complex	6480	8	5	4365;2305;4921;3791;7595	8.43218	5.67623
CUL4B-DDB1-DTL-CSN complex	6482	5	3	5379;4442;165	5.26359	1.48712
WASH-CAPZalpa/beta complex	6484	7	4	1612;6458;3638;1668	4.97538	1.44798
TOM complex (TOM5, TOM6, TOM7, TOM20, TOM22, TOM40, TOM70), mitochondrial	6497	7	5	6587;7220;4406;2507;7219	7.56507	1.77996
SWELL1-containing complex	6567	5	3	5988;3218;1141	4.2557	0.564961
Rbx1- Cul1-Skp1-Fbxw8-Cul7-Rbx1	6633	5	3	1553;5818;794	3.84417	0.625656
CCC-Wash (WASH1, FAM21C) multiprotein complex	6639	15	8	5553;6840;2473;7131;879;5778;3638;1668	6.8392	2.09658
CCC complex	6645	13	6	5553;6840;2473;7131;879;5778	7.85039	1.04513
PI4K2A-WASH complex	6671	14	7	601;1612;6458;3991;9063;559;7399	5.353	2.22248
SMG1-UPF2-Y14-MAGOH-UPF3B-EIF4A3 complex	6742	6	3	5747;5688;2657	3.58168	1.24745
VEGFR2-S1PR1-ERK1/2-PKC-alpha complex	6799	5	4	5469;5108;1343;1907	5.75799	1.62462
VEGFR2-S1PR2-ERK1/2-PKC-alpha complex	6800	5	4	5469;5108;1343;1907	5.75799	1.62462
VEGFR2-S1PR3-ERK1/2-PKC-alpha complex	6801	5	4	5469;5108;1343;1907	5.75799	1.62462
VEGFR2-S1PR5-ERK1/2-PKC-alpha complex	6802	5	4	5469;5108;1343;1907	5.75799	1.62462
IGF2BP1 complex	6838	9	7	3307;1898;6667;4216;4694;4596;5447	5.60018	2.58018
5FMC (Friends of Methylated Chtop) complex	6854	5	3	35;138;3095	5.41383	0.732802
LAS1L-PELP1-TEX10-WDR18-NOL9-SENP3 complex	6855	6	4	35;4302;138;3095	4.79453	1.37555
CHTOP-methylosome complex	6858	5	5	4698;1707;6615;2962;5934	5.381	2.77356
HRD1 complex	6859	13	9	5137;2268;1837;181;90;7240;4904;4493;1659	5.16879	1.08355
