# Supplementary material for: Local and global influences on protein turnover in neurons and glia
Source: eLife. 2018 Jun 19;7:e34202. doi: 10.7554/eLife.34202 (PMC6008053; doi:10.7554/eLife.34202)
Supplement: Figure 5—source data 2. [file elife-34202-fig5-data2.xlsx]

## Sheet: Supp Table 7
Figure 5 - Source data 2: Half-lives of constituents of the ribosome, ATP-synthase, spliceosome and nuclear pore complex.
ATP synthase			Nuclear pore complex				Ribosome			Spliceosome
total # of unique polypeptides in structure:	12		total # of unique polypeptides in structure:		19		total # of unique polypeptides in structure:	76		total # of unique polypeptides in structure:	38
detected	8		detected		10		detected	70		detected	20
Gene name	Half-life [days]		Gene name yeast	Gene name rat	Half-life [days]		Gene name	Half-life [days]		Gene name	Half-life [days]
Atp5a1	11.7075		Sec13	Sec13	6.9		Rps3a	7.71646		SNRPB2	3.49
Atp5b	11.9152		Nup84-107	Nup107	14.36		Rpsa	8.55266		PRPF8	3.68
Atp5c1 Atp5c	12.6153		Nup37	Nup37	8.92		Rps3	8.43983		EFTUD2	4.45
Atp5e	11.1347		Nup133	Nup133	11.23		rps9	9.30587		SNRNP200	3.08
Atp5d	11.8113		Nsp1p	Nup62	5.2		rps2	9.27793		SNRNP40	4.23
Atp5h Atp5jd	12.2326		Nic96	Nup93	12.5		rps6	9.73266		PRPF31	3.44
Atp5f1 Atp5f	12.2002		Nup170	Nup155	9.5		rps5	8.36991		PRPF38A	3.07
Atpif1 Atpi, If1	9.50634		Nup145	Nup96	13.4		rps7	8.67417		SMU1	3.49
			Nup188	Nup188	10.18		rps15A	7.62887		PPIH	6.19
			Nup192	Nup205	14.64		rps8	9.90334		SNRPF	5.99
							rps16	7.3133		SNRPB	6.15
							rps20	7.40852		SNRPD1	7.76
							rps10	8.47729		SNRPD2	5.92
							rps14	7.47356		SNRPD3	5.78
							rps23	8.82168		LSM7	4.46
							rps12	7.7106		SF3B1	3.2
							rps18	9.05172		SF3B3	5.82
							rps29	5.26298		SF3B5	4.05
							rps13	8.12466		PHF5A	4.4
							rps11	7.9573		SNRPA1	4.91
							rps17	8.46196
							rps15	6.64608
							rps19	6.36142
							rps21	6.07167
							rps24	9.45492
							rps25	8.24844
							rps26	8.14245
							rps27	8.17416
							rps28	5.43019
							Fau/rps30	4.02
							rps27A	7.4
							rpl10A	7.61626
							rpl8	7.63489
							rpl3	8.70776
							rpl4	7.95522
							rpl11	8.27906
							rpl9	8.76823
							rpl6	8.67427
							rpl7A	8.82321
							rpl13A	8.61065
							rpl13	7.45469
							rpl23	8.40339
							rpl14	9.25262
							rpl27A	7.13359
							rpl15	8.42561
							rpl10	5.79104
							rpl5	8.10334
							rpl18	9.10409
							rpl19	5.72889
							rpl18A	7.57532
							rpl21	4.35455
							rpl17	9.18057
							rpl22	8.5369
							rpl23A	6.76424
							rpl26	8.25091
							rpl24	6.96895
							rpl27	6.97349
							rpl28	7.52836
							rpl35	8.66842
							rpl29	6.70797
							rpl7	8.95736
							rpl30	7.3508
							rpl31	7.18578
							rpl32	8.61845
							rpl35A	7.61272
							rpl34	9.05711
							rpl36	7.19542
							rpl38	7.54742
							rpl39	4.73649
							rpl37A	7.36357
