# Supplementary material for: Local and global influences on protein turnover in neurons and glia
Source: eLife. 2018 Jun 19;7:e34202. doi: 10.7554/eLife.34202 (PMC6008053; doi:10.7554/eLife.34202)
Supplement: Figure 6—source data 1. [file elife-34202-fig6-data1.xlsx]

## Sheet: Sheet1
Figure 6 - Source data 1: Relative protein abundances in different culture types
Protein IDs	Majority protein IDs	Protein names	Gene names	Relative protein intensities
				Glia-enriched cultures												Mixed cultures												Neuron-enriched cultures
				Biological replicate 1				Biological replicate 2				Biological replicate 3				Biological replicate 1				Biological replicate 2				Biological replicate 3				Biological replicate 1				Biological replicate 2				Biological replicate 3
				t0	1d	3d	7d	t0	1d	3d	7d	t0	1d	3d	7d	t0	1d	3d	7d	t0	1d	3d	7d	t0	1d	3d	7d	t0	1d	3d	7d	t0	1d	3d	7d	t0	1d	3d	7d
A0A023IKI3	A0A023IKI3	Proteasome subunit beta type	Psmb8					0.369895	0.256989	0.148	0.134416	0.331858	0.390672	0.228883	0.233446
Q6MGA6;A0A023ILN9;P28077	Q6MGA6;A0A023ILN9;P28077	Proteasome subunit beta type;Proteasome subunit beta type-9	Psmb9	0.814959	0.920971	1.00934	1.23045	1.21766	1.5383	1.28994	1.20054	1.39071	1.73507	1.53369	1.65879					0.00645284	0.00652682	0.00792903		0.0139539		0.0123226						0.0110728	0.00919678	0.00797977		0.00543726		0.00677281
A0A023IMI6;A0A023IM45;P28064;A0A0G2K5L5	A0A023IMI6;A0A023IM45;P28064	Proteasome subunit beta type;Proteasome subunit beta type-8	Psmb8	0.724493	0.442325	0.548967	0.381368	0.338658	0.505066	0.464542	0.48299	0.510017	0.420512	0.403682	0.531792
Q99JC6;A0A023IM54;A0A0U1RS43	Q99JC6;A0A023IM54		Tapbp	1.53364	1.48377	1.1136	0.951034	1.83458	1.71131	1.23248	1.3555	1.17009	1.11959	0.832585	0.948123	0.0100646	0.0165164	0.0165189	0.0156263	0.00284261	0.00212472	0.00666654	0.00451792	0.0124169	0.011977	0.0168653	0.00633313									0.00642329	0.00618659	0.00580978
A0A023IMI9;P36372;A0A023IKJ3	A0A023IMI9;P36372;A0A023IKJ3	Antigen peptide transporter 2	Tap2									0.00728106	0.0105336
A0A059NZR0;Q6AXU6	A0A059NZR0;Q6AXU6	Hematological and neurological expressed 1 protein;Hematological and neurological expressed 1 protein, N-terminally processed	Hn1	0.0616931	0.0488397	0.0613698	0.0623089	0.0181679	0.010003	0.00965107		0.0449836	0.0140748	0.00794424	0.0101612	0.0641779	0.0199407	0.0397981	0.0410739	0.168005	0.055278		0.0183397	0.220935	0.164757	0.0466692	0.0183016	0.0948884	0.0595786	0.0343663		0.266451	0.148143	0.0595583	0.0181862	0.15153	0.0780021	0.0538197	0.0402494
A0A059NZV6;Q5BK20;D3ZDL0	A0A059NZV6;Q5BK20	Hematological and neurological expressed 1-like protein	Hn1l	0.126665	0.10885	0.106031	0.105806	0.0517303	0.0625263	0.0687426	0.103212	0.0686201	0.0354374	0.0422819	0.0991595
A0A068FP44;Q4AE70-3;Q4AE70-4;Q4AE70-2;Q4AE70	A0A068FP44;Q4AE70-3;Q4AE70-4;Q4AE70-2;Q4AE70	Histone-arginine methyltransferase CARM1	CARM1;Carm1	0.185929	0.166291	0.114123	0.126241	0.265192	0.143255	0.0367452	0.0174716	0.244552	0.174	0.0560791	0.046696	0.172729	0.168637	0.121246	0.114009	0.123304	0.139566	0.0857345	0.043926	0.198992	0.150623	0.137801	0.0491759	0.154706	0.194658	0.121499	0.0283685	0.365396	0.356647	0.280779	0.223469	0.249214	0.195538	0.116262	0.0517588
B0BNF3;A0A090BZQ0;A0A1B0GWR8;P01283	B0BNF3;A0A090BZQ0;A0A1B0GWR8;P01283	VIP peptides;Intestinal peptide PHV-42;Intestinal peptide PHI-27;Vasoactive intestinal peptide	Vip																0.00889665				0.0200413					0.00990384											0.0456491
A0A096MIS5;Q5PQM0	A0A096MIS5;Q5PQM0	Transmembrane protein 168	Tmem168	0.0175468	0.001467	0.00212721	0.00308926	0.0209886	0.0359656	0.023679	0.0169571	0.0108478	0.00617976	0.0089705	0.00638241	0.00394551	0.00269594							0.0159711	0.0156745	0.0105073	0.00797669	0.00597603	0.00619901	0.00424732	0.00145471	0.00479162	0.00456242			0.141333
A0A096MIS7;Q66HC1	A0A096MIS7;Q66HC1	Tudor domain-containing protein 3	Tdrd3									0.00958006	0.0134186	0.00410356	0.011801
A0A096MIU2;D3ZW79;D4A274;Q63398	A0A096MIU2;D3ZW79;D4A274;Q63398	Transcription factor COE1	Ebf1;Ebf4;Ebf3	0.0120945	0.00856182
B0K007;A0A096MIU6;M0RCJ0;P27645;P27645-2	B0K007;A0A096MIU6;M0RCJ0;P27645	Low affinity immunoglobulin gamma Fc region receptor III	Fcgr2a;LOC100912098;Fcgr3					0.0169149	0.0178465	0.00801678	0.00511807	0.00550275
A2VD14;A0A096MIV5;F1M8H5;A0A096MJ15	A2VD14;A0A096MIV5;F1M8H5		Abcf2	0.0574905	0.0656218	0.0896894	0.0646409	0.272232	0.137606	0.118946	0.114108	0.268891	0.169392	0.153877	0.181814	0.010111				0.0848093	0.0320137	0.052939	0.0371796	0.0684152	0.0337838	0.0355003	0.00607337	0.0510609	0.0425958	0.0251552	0.0235061	0.0846537	0.04915	0.036025	0.0347008	0.05542	0.0599482	0.0169184	0.0143614
A0A096MIX0;D4A552	A0A096MIX0;D4A552		Morc3					0.00617717									0.015959							0.0283257	0.0328641	0.0225852	0.0168046
E9PT29;A0A096MIX2;A0A096MJW9;Q568Z8	E9PT29;A0A096MIX2		Ddx17	1.5895	1.57571	1.43746	1.38034	1.95177	1.75069	1.44202	1.35744	1.70053	1.56293	1.50075	1.46094	1.24559	1.16019	1.09803	1.02697	1.90494	1.65335	1.91416	1.2832	1.70243	1.42285	0.878481	0.908247	1.0302	0.812842	0.691213	0.403448	1.11949	0.889861	0.623681	0.358385	0.791233	0.881477	0.429365	0.270807
A1L1J2;Q99NG8;F7EYN3;A0A096MIY3	A1L1J2;Q99NG8;F7EYN3;A0A096MIY3		Tdg	0.0184417				0.0199538	0.0108953	0.0113674	0.0166434									0.0166745	0.0136011	0.02461	0.016679
A0A096MIZ1;D4A4D8;A0A096MK80;A0A096MJ96	A0A096MIZ1;D4A4D8		Palm2	0.0256048	0.0175922			0.012781								0.545088	0.377399	0.265005	0.183914	0.892693	0.735991	0.472493	0.462236	0.749397	0.606724	0.488342	0.423178	0.846277	0.779636	0.648792	0.389693	0.844277	0.718123	0.599586	0.428965	0.658934	0.482375	0.431278	0.353892
A0A096MIZ8;Q5M920	A0A096MIZ8;Q5M920		Ebna1bp2	0.0405943	0.010016	0.0121477	0.00994231	0.163708	0.0830197	0.051812	0.0391469	0.0551023	0.0613137	0.0493017	0.0393905	0.126015	0.111025	0.099267	0.0810134	0.193928	0.146958	0.217009	0.162078	0.024278	0.0119828	0.00734681		0.137736	0.106688	0.0850563	0.0548836
A0A096MJ11	A0A096MJ11		Gsdmd	0.644894	0.574575	0.43431	0.364121	0.626415	0.509674	0.524924	0.46573	0.442656	0.446664	0.341905	0.415216																					0.0050016
A0A096MJ28;G3V6G2	A0A096MJ28		Ints2	0.0212862	0.00604591	0.00352779	0.00885415	0.0364612	0.0180393	0.00612081	0.00284782	0.0501399	0.0151693	0.00408585						0.0078744	0.00479139	0.00525166							0.00578059		0.0125351							0.00985622
F1M5F4;A0A096MJ37	F1M5F4;A0A096MJ37		Urgcp					0.0210042	0.00397322			0.0057141	0.0025171	0.00286398	0.00553406	0.00807453	0.00691664	0.0128543	0.025261				0.00656164	0.00827588	0.00906263				0.012863	0.0111096	0.00326335		0.00443759	0.0149363	0.0229364	0.013806			0.00434619
A0A096MJ38	A0A096MJ38		Ifit1lb			0.0856316						0.0828283	0.104113	0.110583	0.0383028
A0A096MJ42;Q62936-2;Q62936;A0A0G2K0Y9;A0A096MJR5	A0A096MJ42;Q62936-2;Q62936;A0A0G2K0Y9	Disks large homolog 3	Dlg3	0.014008	0.036586	0.0285044		0.06095	0.0103099	0.00217722	0.0539865					2.07155	1.41917	1.11072	0.930413	1.67961	1.25088	0.750322	0.811421	1.51127	1.13551	0.814328	0.618748	1.44451	1.1518	0.901918	0.57261	1.36979	0.908092	0.692658	0.327122	1.34295	0.876814	0.537667	0.429709
A0A096MJ54	A0A096MJ54		Itprip					0.020107	0.00369376	0.00264178		0.00460453										0.0332924	0.0644931
A0A096MJ67;B0BNL7	A0A096MJ67;B0BNL7		Rell1					0.0217375	0.00704917	0.00875842	0.00441429	0.021262				0.00195536	0.00144036	0.00174986		0.00543793	0.00427651	0.00670695
A0A096MJ78;A0A0G2K3F4;B2GV40	A0A096MJ78;A0A0G2K3F4;B2GV40		Spred3													0.0169948	0.0174076	0.0186346			0.0106102	0.00766858	0.00870882	0.0240555	0.0181778	0.0141855	0.0138916	0.0333746
A0A096MJ90;F1LNW6;B5DFM3	A0A096MJ90;F1LNW6;B5DFM3		Ly6h	0.0732713	0.0293455	0.0280168	0.0256943	0.0801223	0.062442	0.0318692	0.0329078	0.028713	0.0263916	0.0164686	0.0276152	2.86365	2.62227	2.10389	1.4347	2.0992	1.62199	2.35106	1.96661	1.95782	1.15118	1.23814	1.11674	2.51101	2.05369	2.35021	2.07311	1.89534	2.04838	1.75033	1.66693	1.97473	1.45137	1.43754	1.32653
A0A096MJW5;A0A096MJ91;A0A096MJW8;D4A4H0	A0A096MJW5;A0A096MJ91;A0A096MJW8;D4A4H0	Phosphoinositide phospholipase C	Plch1	0.125232	0.0902614	0.0240509	0.0842459	0.0335434	0.00696457	0.0118095	0.0180815	0.0359151	0.0224893	0.0263221	0.0258833					0.0118908	0.00946674	0.00916349	0.00617338					0.0146702
A0A096MJ98	A0A096MJ98		Parp4	0.00923193	0.00556539		0.00359924	0.024117	0.0120922	0.0082468	0.0187698
D4A560;A0A096MJ99;A0A096MK21	D4A560;A0A096MJ99		Vamp4				0.00792215									0.108953	0.0615998	0.0446303	0.0370651	0.114205	0.0603494	0.0765094	0.0383269	0.0983454	0.0574843	0.036845	0.0200188	0.0952844	0.0494947	0.0087646		0.13009	0.0979076	0.0780959	0.0607857	0.0492429	0.0383185	0.0389522	0.0262095
A0A096MJE3	A0A096MJE3		Gspt2						0.00460562	0.00821092	0.00801064	0.00979402	0.00559366	0.00615295	0.00551685	0.135947	0.129607	0.0649853	0.0342614	0.103249	0.110331	0.0911774	0.0519853	0.0308502	0.0204286	0.026054	0.0165105	0.103716	0.126398	0.0507368	0.0278289	0.0514051	0.050193	0.0268841	0.0125314	0.0982963	0.122966	0.045858	0.0239389
A0A096MJE6;F1LQ63;Q05546;Q05546-2	A0A096MJE6;F1LQ63;Q05546;Q05546-2	Tenascin-R	Tnr	0.0295784	0.0601926	0.0140941	0.00959558	0.124424	0.0665933	0.0682348	0.0662535	0.019529	0.00736169	0.00805838	0.0137415	3.47001	2.78739	2.67167	2.98676	1.74481	1.41658	1.46848	2.09142	2.18512	1.57778	1.67569	2.22615	0.806803	0.699367	0.518856	0.671087	1.02053	0.828811	0.751543	0.749921	1.02184	0.525839	0.581834	0.654763
F1LLZ7;A0A096MJF7;A0A096MJV9;Q64649	F1LLZ7;A0A096MJF7;A0A096MJV9;Q64649	Phosphorylase b kinase regulatory subunit alpha, skeletal muscle isoform	Phka1	0.0187649	0.0206358	0.0183333	0.0144303	0.061052	0.0366702	0.0199937	0.0226631	0.069231	0.0460605	0.0312865	0.0276547	0.0117074	0.0088075	0.00542675						0.254144	0.222578	0.169621	0.136407	0.003683	0.00622737	0.0049417	0.0139232	0.223748	0.194307	0.132774	0.0834463	0.337854	0.135859	0.10314	0.112573
A0A096MJF9;D4A2A3	A0A096MJF9;D4A2A3		Tmem132e													0.017805	0.0115506			0.0177271	0.0131371	0.0119581	0.00939377	0.00735247	0.00489884		0.010642	0.0189312	0.00497935	0.00575522	0.0108694	0.0217127	0.00993199
F1LQP7;A0A096MJG4;Q5EB82;A0A096MJM0;Q9QX63	F1LQP7;A0A096MJG4;Q5EB82;A0A096MJM0		Crtac1													0.351162	0.212024	0.148396	0.089906	0.276376	0.245637	0.1711	0.0874205	0.309621	0.168646	0.0557737	0.0417263	0.647379	0.552065	0.478092	0.189288	0.347491	0.314176	0.306145	0.24935	0.372545	0.422409	0.313362	0.153076
A0A096MJH1	A0A096MJH1		Sema4d																														0.0818678
A0A096MJH6;A0A096MK02;D3ZWK1	A0A096MJH6;A0A096MK02;D3ZWK1		Optc																						0.0216654	0.0609499										0.073341	0.0864002
A0A096MKH8;A0A096MJI1;A0A096MJV6;D3ZHB2;Q99NJ3;W8C3X7	A0A096MKH8;A0A096MJI1;A0A096MJV6		Zfx	0.0208082	0.00171393		0.00070318					0.0324624												0.00571163	0.00532657
A0A096MJI4	A0A096MJI4		Gigyf2	0.0250341	0.0155966	0.0130566	0.0157928					0.0276339	0.0139444	0.0014057	0.00589297									0.0133015	0.0129535			0.0102475								0.0179319	0.0126142
A0A096MJJ4	A0A096MJJ4		Cfap58									0.00745844	0.00753118	0.00287414	0.00134779	0.0816667									0.0141781
D4ABF0;A0A096MJK4;Q64375	D4ABF0;A0A096MJK4;Q64375	Synaptonemal complex protein SC65	P3h4;Leprel4	0.0235723	0.0105939	0.0140003		0.0179427	0.0110771	0.0122566	0.0100505			0.0151684	0.0125671
A0A096MJL2;A0A096MJC9	A0A096MJL2;A0A096MJC9		LOC100911918													0.00862859	0.0106882	0.00869192
A0A096MJM1;Q32PX6;A0A096MK75	A0A096MJM1;Q32PX6;A0A096MK75		Rhog	0.902695	1.01284	0.866215	0.744897	0.633055	0.811491	0.763958	0.62372	0.5852	0.750147	0.594558	0.673228	0.10236	0.123174	0.0750515	0.0544289	0.065025	0.0633508	0.0410173	0.0453984	0.0870036	0.0966561	0.0698908	0.0418724	0.00976922	0.0119593
A0A096MJM8;F7FJR8;B5DFD9	A0A096MJM8;F7FJR8;B5DFD9		Las1l	0.0261946	0.0138767	0.00691031	0.00992338	0.049711	0.0477863	0.0328766	0.0394372	0.0360331	0.00615907	0.00478176	0.00215292	0.0102151	0.00771576	0.00502197		0.0414568	0.0177429	0.0520128	0.0396793	0.043833	0.0293756	0.0244334	0.0125756			0.0116404		0.0116506	0.0125556			0.0125334	0.0128092	0.00531419
A0A096MJW0;A0JN02;A0A096MJT3;Q5I0G8;E9PST0;A0A096MJN4;A0A0G2JVC7;Q6XUZ7;Q6XUZ6;A0A096MIX9;A0A096MJ87	A0A096MJW0;A0JN02;A0A096MJT3;Q5I0G8;E9PST0;A0A096MJN4;A0A0G2JVC7;Q6XUZ7;Q6XUZ6		Sept4	0.153517	0.0835183	0.0644118	0.0360322	0.342885	0.270778	0.167282	0.0737023	0.289949	0.151038	0.142384	0.10836	0.0178887	0.0195185	0.020931	0.0189174									0.00581041	0.00719619	0.00664457	0.00600972	0.00909758	0.00878065	0.0109784	0.0241768			0.0134399	0.0120209
A0A096MJN8;D3ZQ46	A0A096MJN8;D3ZQ46		Cmtm5	0.00717773	0.00544432	0.00408997										0.0858447	0.0599514	0.0315958		0.0172611	0.0107283			0.0550521	0.0624344	0.0324958	0.0361363					0.0127795				0.0254556	0.0149449	0.0125127
A0A096MJP3;Q5FVR7;Q9QYU6	A0A096MJP3;Q5FVR7	Cleavage and polyadenylation specificity factor subunit 4	Cpsf4			0.00835284	0.0108968		0.00921679	0.0155515	0.0204665	0.0139363	0.0205555	0.02051	0.024368					0.0129807	0.00890505	0.0105859	0.0136842	0.0238122	0.0212532	0.0115512
A0A096MJP4;Q4KM37	A0A096MJP4;Q4KM37	Centrosomal protein of 41 kDa	Cep41	0.0638043	0.0339002	0.0166412	0.0164303	0.0415505	0.0286595		0.0115474	0.113746	0.0677316	0.0198699	0.0369169													0.0290084	0.00906509	0.00675557	0.00536012					0.00727908		0.010197	0.00578733
A0A096MJP9;Q4V8J5	A0A096MJP9;Q4V8J5		Ddi2	0.0415935	0.0123453	0.00451594		0.043046	0.0317004	0.0211895	0.0236875	0.0467656	0.0240721	0.0120172	0.0160423					0.0117832				0.0115599	0.0121688			0.0205661								0.0135497	0.012582
A0A096MJR6	A0A096MJR6		Parp4	0.07819	0.101327	0.0573677	0.0285081	0.117157	0.102825	0.0884334	0.112902	0.00303029	0.0136615	0.0162646	0.00910821
A0A096MJS3;Q569A0;A0A096MK47;D4A3C4	A0A096MJS3;Q569A0;A0A096MK47;D4A3C4		Mlip														0.00910108							0.00533234				0.00962248	0.00732591			0.0299602	0.0267172			0.00652359	0.00411582
A0A096MJT6;F1LVK0;Q498R5	A0A096MJT6;F1LVK0		RGD1307100					0.068638								0.0644513	0.0401944	0.00727753	0.00160408	0.0389287	0.0163447	0.0146002		0.028809	0.0226207	0.0173588	0.00810274	0.0608943	0.0548859	0.022023	0.0455587	0.0728806	0.0468377	0.0186708	0.0208228	0.127544	0.0757698	0.0386255	0.00378702
A0A0G2JZ61;A0A096MJU2	A0A0G2JZ61;A0A096MJU2		Dnhd1	0.153618	0.146342	0.12974	0.0970227	0.0517172	0.031811			0.0828333	0.0612511			0.0306267	0.0294352	0.0268589	0.0159169					0.100899	0.0897956	0.110708	0.0553005	0.115608	0.0618031	0.0343676	0.0156486
A0A096MJU4;D3ZS16;A0A0G2K6J4	A0A096MJU4;D3ZS16;A0A0G2K6J4		Slc37a2	0.0180372	0.014007	0.00689402	0.0027837	0.0572274	0.0609084	0.0283532	0.0324567	0.0461804	0.0246193	0.0153755	0.0171868
A0A096MJV2;D3Z8K0;A0A096MJC5;B5DEN7	A0A096MJV2;D3Z8K0;A0A096MJC5;B5DEN7		Pdzd11	0.0288718	0.0289934	0.0346206	0.0493733	0.0637253	0.0286498		0.0428281	0.128804	0.0202226	0.0746967	0.0783793
A0A096MJW2	A0A096MJW2		Far1										0.00436183	0.00472266																						0.020043
A0A096MJW6;P59824	A0A096MJW6;P59824	Interleukin-1 receptor accessory protein-like 1	Il1rapl1	0.0212962	0.00667514	0.0101331	0.0126933						0.0151866			0.0213713	0.0241211	0.0124393	0.0106949	0.0117107	0.0102606	0.0111797	0.00595078	0.0125111	0.00655424			0.035835	0.0162885	0.00483245		0.0788257	0.0571213	0.0200643	0.0103555	0.00969909	0.00857286	0.0069409
A0A096MJX9;Q6MG75	A0A096MJX9;Q6MG75		Nelfe	0.0289398	0.0169771	0.017169		0.0189672	0.018349	0.00938478		0.0202576	0.00911088
A0A096MJY0;D4AD08;A0A0G2KA92	A0A096MJY0;D4AD08;A0A0G2KA92		Chd2	0.032805	0.0205726	0.0146607	0.0115434	0.0176497	0.00584178	0.00314306	0.0268341													0.00841886
A0A096MJY1	A0A096MJY1		Gpc6	0.0141498	0.00880307	0.00743927	0.00654441	0.0461656	0.0174132	0.0129137	0.0107202	0.0524948	0.0125753	0.0139001	0.0105119	0.0748539	0.0638552	0.0434679	0.0236568	0.0320794	0.0326595	0.0353174	0.0310408	0.0686781	0.0412793	0.0492316	0.0606285	0.0140924	0.0165926	0.0120218	0.0084019	0.0144278	0.0148898			0.0708871	0.0812954	0.0815895	0.0539141
A0A096MJY6	A0A096MJY6		Gbe1	0.117154	0.0738611	0.083174	0.0868284	0.117561	0.0738853	0.109548	0.161539	0.334441	0.281964	0.158118	0.16781	0.0101911	0.0113565	0.0112343	0.00805019	0.0139932	0.0103906	0.0156203	0.00902412	0.0416013	0.0393581	0.0303265	0.0144303	0.0126997	0.0248636	0.0146692	0.00752733	0.0478405	0.0454222	0.0349646	0.0181473	0.0360503	0.0359036	0.0269786	0.0135486
A0A096MJZ0;B1WBZ0	A0A096MJZ0;B1WBZ0		Dnal1;Dnalc1	0.0882447	0.116634	0.113881	0.0893487	0.124258	0.0486058	0.0627427	0.0788936	0.192455	0.168731	0.134733	0.219512	0.0516007	0.0600447	0.029836	0.020124	0.0636552	0.0615845	0.0487559	0.0316516	0.0273714	0.00739294	0.00606845	0.00502173	0.079036	0.0719987	0.0410687	0.0187863	0.0475327	0.0366259	0.0469751	0.0293612	0.0669153	0.0923624	0.069597	0.0240581
A0A096MJZ2;M0RCS2	A0A096MJZ2		Tbl2	0.637986	0.578717	0.491234	0.360227	0.602006	0.452686	0.386162	0.361502	0.631395	0.570413	0.39967	0.320483	0.439265	0.356278	0.236452	0.163249	0.720847	0.515853	0.642136	0.378064	0.442869	0.40648	0.282119	0.172375	0.425806	0.260039	0.222924	0.137238	0.442017	0.45045	0.446309	0.286727	0.218925	0.214626	0.117843	0.0768951
Q499M6;A0A096MJZ8;A0A0G2JTU9;A0A096MJL8	Q499M6;A0A096MJZ8;A0A0G2JTU9;A0A096MJL8		Kdm5a	0.193343	0.152472	0.0923337	0.0367954	0.95548	0.393748	0.00564456	0.102182					0.0994574	0.0783449	0.0594482		0.252404	0.386814							0.999525	0.384277	0.313244	0.0109764
A0A096MK06;A0A0G2JYU3	A0A096MK06;A0A0G2JYU3		Astn2										0.0208018		0.0325035	0.0034455				0.014889	0.03487			0.00537629	0.00172723			0.0206911	0.0116727	0.00913463		0.0127254	0.00784005			0.00575042		0.00564916
Q6QI45;E9PTK7;A0A096MK07	Q6QI45;E9PTK7;A0A096MK07		Slfn14															0.0221103		0.0597617	0.0375621	0.0311914	0.0283197									0.015507	0.0400537	0.0224315
A0A096MK13;F1LRJ6;O89042	A0A096MK13;F1LRJ6;O89042	DNA polymerase;DNA polymerase alpha catalytic subunit	Pola1					0.0062621																						0.0128135	0.0351019			0.0403084	0.0505592
F1M1J2;A0A096MK15	F1M1J2;A0A096MK15		Neb	0.0102587									0.0545302					0.120328				0.0811009	0.0548464		0.01466	0.0387284	0.0664046				0.0546918						0.0471449
A0A096MK18	A0A096MK18		Ppip5k2													0.0052658	0.00436079	0.00336823		0.00491156	0.00617662	0.00411574						0.00607166	0.00672093		0.00759047	0.014978	0.0111147	0.00709126	0.00468424
A0A1W2Q6E9;A0A096MK30;O35763	A0A1W2Q6E9;A0A096MK30;O35763	Moesin	Msn	14.0572	12.9034	11.3531	10.1136	11.9522	11.8872	12.1651	10.6552	15.2816	14.7306	14.3457	13.3212	0.578769	0.540055	0.695893	0.478453	0.391852	0.320895	0.244526	0.27408	0.197599	0.230648	0.186852	0.209729	0.702593	0.712889	0.546319	0.169198	0.53744	0.504431	0.456254	0.416198	0.324131	0.289086	0.375896	0.220177
A0A096MK45	A0A096MK45		Ift172					0.00718041	0.0106632	0.00572709	0.00823982	0.0133612	0.0133342	0.00657135	0.00540781
A0A096MK61;M0R3U4	A0A096MK61		LOC102555086	0.088002	0.0442358	0.0452374	0.101337	0.282326	0.186207	0.114697	0.121714	0.175076	0.100178	0.108457	0.131347	0.00454449	0.00370757	0.00172234	0.00199105	0.00521131	0.00473798	0.00383745		0.0112959	0.00678834	0.00455741	0.00390384	0.014461	0.0128952	0.00763374		0.0148789	0.0134737	0.00752539	0.00535989	0.0138868	0.0106116	0.00535838
A0A096MK73;P13668	A0A096MK73;P13668	Stathmin	Stmn1	1.29787	1.14844	1.18876	0.707352	1.32084	1.03676	0.768982	0.753947	1.248	0.931433	0.829699	0.900156	0.562403	0.605079	0.43494	0.293694	1.2552	1.18471	0.833288	0.410988	1.26352	0.974999	0.770139	0.48449	1.85384	1.26502	1.0305	0.809942	1.84785	1.86833	1.3505	1.16628	1.51736	1.47411	1.13825	0.617355
A0A096MK76;G3V7M5;Q9QZC4	A0A096MK76;G3V7M5;Q9QZC4	Choline-phosphate cytidylyltransferase B	Pcyt1b					0.00681604	0.00596559			0.00571514	0.00256954							0.00781442	0.0077347	0.0051356	0.00261481	0.0180451	0.0122777	0.00813074		0.0373497	0.0183263	0.00466571	0.0169646			0.0511209		0.0500118	0.0439057	0.0289315	0.00769059
A0A096MK77;Q5CZZ9	A0A096MK77;Q5CZZ9	Phosphatidylinositol 4-phosphate 5-kinase type-1 beta	Pip5k1b													0.00661527			0.00208336	0.00470017				0.0417309	0.0450308	0.0592695	0.0403736									0.0430788	0.0430254	0.0458055	0.0371834
D4ACI9;A0A096MK92;A0A096MJ06	D4ACI9;A0A096MK92		Ift88	0.0127596				0.0142746	0.0115539	0.00493044		0.0157912	0.00916259	0.0038311																				0.00922628
A0A096MK96;A0A0G2K920;D3ZXW7	A0A096MK96;A0A0G2K920;D3ZXW7		Tlk1					0.00336546				0.00329764	0.00253418	0.00142106	0.00119464
A0A096MK98;F1LX81;A0A096MK60;A0A096MJ26	A0A096MK98;F1LX81;A0A096MK60		Slfn5	0.0143628	0.0060835	0.00878667	0.0121286	0.0694645	0.0327286	0.0331726	0.0445399	0.0529053	0.0221438	0.0173211	0.0192668													0.15368	0.133561	0.10225	0.0719034
Q5U213;A0A096MK99	Q5U213;A0A096MK99		Parp4		0.00708146	0.00913003	0.0120411	0.0414121	0.0296837	0.0180254	0.023854
A0A096MKA6;M0RDL0;M0R6B0;A0A096MJ70	A0A096MKA6;M0RDL0;M0R6B0;A0A096MJ70		Prdm16	0.135581	0.148433	0.149559	0.17434				0.00742003																												0.0235694
A0A096MKA9;Q6P690;G3V695	A0A096MKA9;Q6P690;G3V695	Toll-like receptor	Tlr6												0.0968738	0.0145485	0.0143812	0.0117654	0.00484204
A0A096MKB0;G3V842	A0A096MKB0;G3V842		Rab24	0.0416166				0.0278673	0.0214406	0.00669231	0.00909825	0.0489252	0.0359941			0.075757	0.0911045	0.0433821	0.0347029	0.120381	0.11322	0.0921417	0.0518272	0.102946	0.0904473	0.0945098	0.068769	0.0670755	0.0239649	0.00407852	0.00556693	0.0962346	0.107354	0.104806	0.0797703	0.135508	0.112116	0.0645857	0.0238484
A0A096MKB2;Q63472;Q9EPI9	A0A096MKB2;Q63472	Potassium voltage-gated channel subfamily H member 1	Kcnh1													0.0271138	0.0171226	0.00631523	0.0038772
A0A096MKC0;B2RYE6	A0A096MKC0		Gigyf2	0.0190986	0.0113774	0.0180027	0.0131834	0.0822312	0.0519029	0.0261229	0.0351595	0.078002	0.0448104	0.026675	0.019312	0.0304161	0.0180732	0.0129037	0.0129942	0.0272591	0.0181812	0.0254353	0.017352	0.0437682	0.0327481	0.0246551		0.0289501	0.0214089	0.0091752	0.00456492	0.0274678	0.0160242	0.00647285	0.0103167	0.0852622	0.0700701	0.0225909
A0A096MKD9;A0A096MJK9	A0A096MKD9		Trim46													0.0664734	0.0569164	0.023966	0.00921713	0.081362	0.0749592	0.0977538	0.057865	0.161135	0.155132	0.119638	0.0816544	0.121793	0.125488	0.112063	0.0469145	0.106103	0.091628	0.0686774	0.019867	0.189904	0.195251	0.0689925	0.065705
A0A096MKE2;D4A719;A0A096MKG7	A0A096MKE2;D4A719;A0A096MKG7		Snx12	0.508978	0.405107	0.308412	0.20094	0.594115	0.53425	0.502046	0.443787	0.60727	0.405336	0.348581	0.24568	0.373654	0.312548	0.316221	0.188909	0.559887	0.432293	0.287519	0.211072	0.319292	0.35929	0.279214	0.148484	0.340491	0.397481	0.308987	0.195315	0.348974	0.344576	0.236979	0.0870751	0.321575	0.430124	0.313387	0.144557
A0A096MKE9;Q5U2M4	A0A096MKE9;Q5U2M4	DNA ligase	Lig3	0.0982787	0.0477441	0.0240108	0.022904	0.187865	0.1573	0.131264	0.14446	0.167321	0.0759762	0.0797363	0.0795987	0.0154994	0.0166285	0.014367	0.0138342	0.0171524	0.0106626	0.0161264	0.00846153	0.0354471	0.0221821	0.0210759	0.0103825	0.0235653	0.0340901	0.0129554	0.00337617	0.0175031	0.0230348	0.0105979	0.00594557	0.0154414	0.0121442	0.00809222	0.00758377
A0A096MKF1;F1LPI7;Q4V8J1	A0A096MKF1;F1LPI7;Q4V8J1		Ppip5k2					0.0128203	0.0101508	0.00647399	0.00473847	0.00229476	0.75786	0.715909	0.370084	0.00789453	0.00693217	0.00356048	0.00205181	0.00176762	0.00258709	0.00250057	0.00100217	0.0046812	0.0027192	0.00224629		0.013646	0.0121372	0.00755137		0.0154185	0.0149317	0.0124846	0.0080026	0.00503501	0.00592109	0.00515255	0.00169768
A0A0G2K4W3;D3ZDE6;A0A096MKF8;A0A0G2JTN9;M0R7B6	A0A0G2K4W3;D3ZDE6;A0A096MKF8		Med12	0.00377115	0.00216073	0.00334443	0.00329829	0.00685085	0.002762	0.00399064	0.0038993	0.00827769		0.00346521	0.00309737	0.0738519	0.0643365	0.0527164	0.0623153
A0A096MKG2;A0A0G2QC27;B0BNB6;B3STT7	A0A096MKG2;A0A0G2QC27;B0BNB6		Nol6	0.0928566	0.0753624	0.0571747	0.109034	0.0880833	0.074629	0.0764698	0.0959351	0.0424709	0.0393539	0.0337034	0.0318185	0.00626893	0.00441801	0.00234338	0.0253527	0.0579428	0.0464649	0.0656938	0.0456537	0.0319953	0.0160689	0.0129996	0.00823565		0.0103233	0.00723286	0.00484686	0.0334191	0.0141061	0.005868	0.0037076	0.0225283	0.0145951		0.00146752
A0A096MKG5;Q1HCL7	A0A096MKG5;Q1HCL7	NAD kinase 2, mitochondrial	Nadk2	0.121748	0.0751484	0.0616563	0.0721042	0.182394	0.137201	0.109628	0.0938241	0.236688	0.133002	0.0815164	0.0613684	0.440749	0.387957	0.370456	0.350361	0.308319	0.266714	0.198954	0.226023	0.26779	0.336951	0.266261	0.192289	0.130023	0.0589995	0.0475782	0.0512379	0.158173	0.166456	0.141445	0.0745397	0.194437	0.144493	0.130643	0.143894
A0A096MKH2;Q4KM55	A0A096MKH2;Q4KM55		Vta1	0.877286	0.556524	0.519745	0.541174	0.830839	0.681351	0.624164	0.488069	1.00025	1.09738	0.730922	0.616981	0.510697	0.524626	0.38602	0.288129	0.614825	0.525922	0.362497	0.316649	0.39693	0.331241	0.31002	0.261363	0.590859	0.587884	0.417932	0.24219	0.430802	0.416688	0.333156	0.316545	0.317278	0.387009	0.328187	0.192971
A0A096MKH4;D4ABY4	A0A096MKH4;D4ABY4		Ube2j1	0.0363069	0.0196963	0.00703761	0.0297383	0.0466709	0.0358422	0.0271095	0.0305287	0.0759375	0.0278943	0.025933	0.0378121	0.00828323	0.00535879			0.0328631	0.0304922	0.0124128	0.00969658	0.106453	0.0619326	0.0144687		0.0121092	0.0156306	0.015635	0.00937668	0.124225	0.0556948	0.0282131	0.010783	0.0820436	0.0467526	0.015736	0.0111251
A0A096MKH7;A0A096MKD5	A0A096MKH7;A0A096MKD5		Trim46			0.0243667	0.015557					0.0158982	0.0176412	0.0177011	0.00938082			0.0105895	0.00959928	0.0212823	0.0224368	0.0207949	0.0161199
A0A0G2JVE9;A0A096P6L2;Q8VIG2	A0A0G2JVE9;A0A096P6L2;Q8VIG2	Meiosis arrest female protein 1	LOC678813;Marf1				0.00850134	0.06545	0.0294113	0.00948905	0.00721282	0.00772503	0.000617238	0.00268785		0.0191268	0.0164207		0.00425794			0.0148391	0.0133388									0.292769		0.217168
A0A096P6L4;D3ZND0	A0A096P6L4;D3ZND0	UV-stimulated scaffold protein A	Uvssa					0.00409816													0.0510377												0.0267406
A0A096P6L6	A0A096P6L6		Tenm2	0.0916831		0.0698383
A0A096P6L7;M0R4L3	A0A096P6L7;M0R4L3		Pex5													0.0184131	0.0126043	0.0136577		0.021767												0.0375858	0.0241933	0.014666		0.028862	0.0256948	0.0185172
A0A096P6L8;F1LST1;P04937;P04937-3;P04937-2;P04937-4;Q6LC76;Q9Z1G8;P97624	A0A096P6L8;F1LST1;P04937;P04937-3;P04937-2;P04937-4	Fibronectin;Anastellin	Fn1	13.1935	10.0858	12.1153	11.447	6.8743	5.61174	5.67006	3.49383	6.12962	4.82258	5.54254	3.78488	0.02007	0.0153398			0.062106	0.0261705	0.265578	0.0231883									0.30824	0.32252	0.208723	0.00272175
A0A096UWG9;Q2YDU7	A0A096UWG9;Q2YDU7	Diacylglycerol kinase	Dgke		0.0224864	0.0154523	0.00943369									0.0524247	0.0428555	0.0435727	0.0438086	0.0444065	0.0370681	0.0576169	0.0713272	0.0608483	0.0320031	0.0228357	0.0166688	0.0720902	0.105422	0.0552291	0.0403532	0.058756	0.0327492	0.00937308		0.0505715	0.053844	0.0207339	0.012256
Q8SEZ2;Q8M7G4;Q7H115;I6V4L9;A0A096XKT2;P05505	Q8SEZ2;Q8M7G4;Q7H115;I6V4L9;A0A096XKT2;P05505	Cytochrome c oxidase subunit 3	Mt-cox3;COX3;Mtco3																	0.0254816	0.0128244			0.00269733	0.00247212	0.00279077	0.00280334					0.0383156	0.0320026	0.0165992	0.00735241	0.00420331	0.0225317	0.00146931
Q8SEZ0;Q06QK5;Q06QG6;Q06QA1;A0A096XKT9;P11661;A7XYD5;A7XYC1;A0A0A1FZN8	Q8SEZ0;Q06QK5;Q06QG6;Q06QA1;A0A096XKT9;P11661;A7XYD5;A7XYC1;A0A0A1FZN8	NADH-ubiquinone oxidoreductase chain 5	Mt-nd5;ND5;Mtnd5;Nd5	0.132095	0.0727395	0.0153636	0.00846467	0.1499	0.171901	0.137407	0.182879	0.173971	0.208598	0.119187	0.120314	0.546142	0.590139	0.525926	0.559226	0.683191	0.667117	0.785217	0.622753	0.954021	0.771472	0.913117	0.843445	1.40743	0.660533	0.807338	0.727543	0.895216	0.966055	0.991055	0.870478	0.867623	0.933081	0.932362	0.965944
A0A097BVJ5;P13233	A0A097BVJ5;P13233	2,3-cyclic-nucleotide 3-phosphodiesterase	Cnp	4.55222	3.49715	3.04832	3.27157	4.22716	3.95873	4.46918	6.51841	4.1097	4.3107	4.10905	5.24671	1.89089	1.65298	1.71514	1.78473	2.6476	2.1052	3.13354	3.55956	3.20695	2.94732	2.41795	2.83281	0.537552	0.482986	0.562937	0.422626	0.444957	0.412372	0.329817	0.301764	0.489347	0.423873	0.598246	0.521237
S5RZM8;Q8SEZ5;A0A097PE04;P00406;Q37652	S5RZM8;Q8SEZ5;A0A097PE04;P00406;Q37652	Cytochrome c oxidase subunit 2	COX2;Mt-co2;Mtco2;COXII	0.631165	0.582907	0.618053	0.652758	1.43148	1.19716	1.12678	1.26008	1.319	1.02399	0.765473	0.825216	0.571191	0.548478	0.420486	0.601385	1.58001	1.30214	1.67124	1.79299	2.58323	3.03944	3.4445	3.00303	1.93248	2.60145	2.85171	2.94385	3.10765	3.16725	3.36605	3.37472	3.00462	2.71892	2.8198	3.7387
A0A097PIG6	A0A097PIG6		Map4k4	0.00381758
A0A0A0MP80;D3ZEH5	A0A0A0MP80;D3ZEH5	SID1 transmembrane family member 2	Sidt2	0.0615153	0.0405148	0.0553422	0.0375164	0.223998	0.177172	0.122741	0.0748762	0.312205	0.0857257	0.0784665	0.0527958			0.00393035	0.00635095	0.0215837				0.314522	0.00435866	0.099333	0.148019	0.0243231	0.0293561	0.0200988	0.00673338	0.00955888	0.00888182			0.0183595	0.10958	0.233732	0.081877
A0A0A0MP84;Q2M2R8;A0A0H2UHI4	A0A0A0MP84;Q2M2R8;A0A0H2UHI4	Peroxisomal targeting signal 1 receptor	Pex5													0.0106825
A0A0A0MXT5;Q8CFC1	A0A0A0MXT5;Q8CFC1	Bifunctional lysine-specific demethylase and histidyl-hydroxylase MINA	Mina				0.0111666			0.0730982	0.0446281	0.0076441												0.395052	0.419209	0.361141						0.141264	0.138149	0.124451	0.125277	0.395172	0.377452	0.323491	0.273429
A0A0A0MXU4	A0A0A0MXU4		Emc2																																			0.051064	0.0297539
A0A0A0MXV3;P97586	A0A0A0MXV3;P97586	Cell growth regulator with EF hand domain protein 1	Cgref1																	0.0150028	0.00828467	0.010286	0.0086839									0.0225217	0.00251797	0.00097742
A0A0A0MXV8;Q9QY85	A0A0A0MXV8		Gabbr2																												0.0137622
B0BNK6;A0A0A0MXW1;P35738	B0BNK6;A0A0A0MXW1;P35738	2-oxoisovalerate dehydrogenase subunit beta, mitochondrial	Bckdhb	0.512273	0.463136	0.456677	0.4428	0.459708	0.479267	0.446304	0.441689	0.424188	0.426303	0.398136	0.295214	1.56676	1.66824	1.39448	1.34138	1.06194	0.923609	1.03541	1.01834	0.867608	1.03069	1.08162	0.991807	0.504469	0.587618	0.524137	0.483719	0.761719	0.683545	0.661159	0.436572	0.764724	0.730818	0.746873	0.870987
A0A0A0MXW3;D4AEC0;P0C0S7;M0R6X5	A0A0A0MXW3;D4AEC0;P0C0S7	Histone H2A;Histone H2A.Z	H2afz;H2afv	6.59572	5.58125	6.63993	6.67939	7.90171	8.23954	7.56844	7.4124	8.05914	6.659	6.12508	6.39422	1.77915	1.89945	2.07709	1.77888	3.79171	3.56967	4.72944	4.14327	2.32653	2.62728	2.00251	1.74166	1.24069	1.47516	1.22168	1.31737	1.67502	1.57864	1.40456	1.55402	1.15904	0.931179	1.06247	1.02858
A0A0A0MXX1;Q6JP77-2;Q6JP77	A0A0A0MXX1;Q6JP77-2;Q6JP77	A-kinase anchor protein 7 isoforms delta and gamma	Akap7	0.0326338	0.0315307	0.020236	0.0116682	0.0621697	0.0316659	0.0209428	0.0132424					0.276477	0.145944	0.262017	0.230421	0.336295	0.279206	0.239157	0.262936	0.0808887	0.0507687	0.0372855	0.072155	0.30267	0.291457	0.279228	0.125105	0.179375	0.186667	0.142298	0.130109	0.127934	0.146788	0.154323	0.138779
A0A0A0MXX5;D4A1J4	A0A0A0MXX5;D4A1J4	3-hydroxybutyrate dehydrogenase type 2	Bdh2	0.197325	0.248064	0.308901	0.264234	0.301253	0.315177	0.40863	0.380575	0.409532	0.386156	0.271274	0.242438
A0A0A0MXZ0;Q80W96	A0A0A0MXZ0;Q80W96	Iron-sulfur cluster assembly 1 homolog, mitochondrial	Isca1									0.0172189	0.015111	0.0170868	0.0151042	0.089671	0.0714035	0.042306	0.0525244	0.0603509	0.045222	0.0512357	0.0446011	0.223413	0.129202	0.147469	0.132259	0.124328	0.0949969	0.0879735	0.07384	0.205242	0.151705	0.124505	0.118969	0.203213	0.145742	0.0851082	0.0785678
A0A0A0MY00;P70584	A0A0A0MY00;P70584	Short/branched chain specific acyl-CoA dehydrogenase, mitochondrial	Acadsb	0.131023	0.0637455	0.0363258	0.00231545	0.232478	0.122837	0.0685574	0.0304399	0.118233	0.0866766	0.0690793	0.0495416	1.06385	0.893753	0.805717	0.840194	0.810519	0.861878	0.754449	0.655147	0.847765	0.771944	0.60684	0.544324	0.533598	0.420533	0.368791	0.327743	0.882062	0.852364	0.896904	0.738763	0.847692	0.714117	0.592162	0.683334
A0A0A0MY07;Q9R085;A0A0G2K1U1	A0A0A0MY07;Q9R085;A0A0G2K1U1	Ubiquitin carboxyl-terminal hydrolase;Ubiquitin carboxyl-terminal hydrolase 15	Usp15	0.0790662	0.0474116	0.0313795	0.0197282	0.225435	0.184774	0.172661	0.143992	0.149837	0.0794821	0.0632778	0.0497192	0.125631	0.13545	0.0900274	0.0871256	0.0932255	0.0843614	0.0800963	0.0405053	0.188633	0.15127	0.114037	0.076007	0.159878	0.195439	0.146391	0.132822	0.183637	0.170679	0.147795	0.11552	0.263809	0.261371	0.187394	0.0924464
A0A0A0MY09;Q66HD0;A0A0G2K4I4;Q66HD0-2	A0A0A0MY09;Q66HD0;A0A0G2K4I4;Q66HD0-2	Endoplasmin	Hsp90b1	20.5145	20.4302	17.7927	17.8824	21.8439	21.6057	18.3294	18.2378	23.0052	22.9295	22.9608	20.0719	11.0324	11.3115	13.7187	12.4164	13.9798	13.5383	13.966	14.5663	15.1398	15.38	13.5393	11.9831	14.4537	12.2389	11.8463	9.05651	14.4709	14.9933	13.2107	11.0612	13.7133	13.0384	12.8476	10.5648
A0A0A0MY11;F1LMN3;F1LMN3-2	A0A0A0MY11;F1LMN3;F1LMN3-2	Transcription factor E2F8	E2f8					0.0706007		0.0372829	0.0265743	0.0870425
A0A0A0MY13;D4A6L0	A0A0A0MY13;D4A6L0	Probable G-protein coupled receptor 158	Gpr158													2.23978	1.87155	1.71204	1.57353	1.25927	1.11228	0.852355	0.923055	1.29119	1.12008	1.01091	1.13011	1.13869	0.840881	0.796969	0.776131	0.939866	0.865731	0.770714	0.558753	0.851322	0.774916	0.720891	0.79987
A0A0A0MY16;Q1WIM2-2;Q1WIM2;A0A0G2K5U6	A0A0A0MY16;Q1WIM2-2;Q1WIM2;A0A0G2K5U6	Cell adhesion molecule 2	Cadm2	0.00897827				0.13465	0.0644007	0.0199878	0.0391353	0.0152269	0.00669761	0.0104901	0.00945043	1.60817	1.31791	1.21157	1.17697	1.08775	0.688319	0.455909	0.368366	1.22429	1.12784	0.912596	0.668294	0.685358	0.515048	0.522265	0.201501	0.908492	0.702607	0.625683	0.543833	1.04103	0.751327	0.7869	0.632966
A0A0A0MY22;P82450	A0A0A0MY22;P82450	Sialate O-acetylesterase;Sialate O-acetylesterase small subunit;Sialate O-acetylesterase large subunit	Siae	0.299514	0.333847	0.375922	0.462885	0.263227	0.363436	0.388971	0.491978	0.3473	0.423817	0.401791	0.560944	0.00428196	0.00468059	0.00438551	0.00924584	0.000772627	0.000970486	0.00333057	0.00124859
A0A0A0MY31;F1LQX8;C7E1V2;F1LNT1;P29994-8;P29994-7;P29994-6;P29994-5;P29994-4;P29994-2;P29994-3;P29994;A0A0G2KAH9;Q5BJS8	A0A0A0MY31;F1LQX8;C7E1V2;F1LNT1;P29994-8;P29994-7;P29994-6;P29994-5;P29994-4;P29994-2;P29994-3;P29994;A0A0G2KAH9	Inositol 1,4,5-trisphosphate receptor type 1	Itpr1	0.056171	0.0428138	0.0373739	0.029584	0.0722472	0.0197362	0.0268826	0.0465527	0.0951902	0.0697607	0.0527852	0.0458237	0.330248	0.253839	0.119578	0.125248	0.131809	0.115907	0.141012	0.0873662	0.205679	0.14487	0.091799	0.0476379	0.329368	0.23805	0.176726	0.0708131	0.202899	0.161741	0.13727	0.0813569	0.159898	0.108046	0.041256	0.0433975
A0A0A0MY39;Q9QYJ4;Q9QYJ4-2;Q9QYJ4-3;Q9QYJ4-4	A0A0A0MY39;Q9QYJ4;Q9QYJ4-2;Q9QYJ4-3;Q9QYJ4-4	ATP-binding cassette sub-family B member 9	Abcb9					0.00744033	0.00582282	0.00446687	0.010418					0.0244518	0.0240126	0.0185588	0.0114143	0.0195309	0.0143463	0.00900138	0.00981228	0.0594721	0.0374113	0.0224885	0.0241241	0.0206374	0.0159301		0.0121092	0.0479408	0.0471971	0.0336293	0.0072804	0.0561323	0.0362548	0.0223786	0.0308545
A0A0A0MY43;F1LPQ2;B5DFL2	A0A0A0MY43;F1LPQ2	Activating signal cointegrator 1 complex subunit 3	Ascc3	0.0222609	0.00721939	0.016524		0.0840524	0.0505009	0.0264438	0.0338442	0.0287364	0.0240826	0.00795785		0.0120918	0.00768794	0.00353216	0.00456884	0.00422298	0.00408625	0.00563921	0.00329874	0.0168823	0.00900263	0.00633015	0.00299973	0.011443	0.0085808	0.00124565	0.00828905	0.0363502	0.036631	0.0102385	0.00426113	0.0179515	0.00932358	0.0121959	0.00278874
A0A0A0MY52;D3Z8K2	A0A0A0MY52;D3Z8K2	Coiled-coil domain-containing protein 39	Ccdc39				0.00209402	0.902094	0.806247	0.621941	0.300278	0.0392285	0.180885	0.00851099	0.00473482																					0.0585046		0.277005
Q95938;Q8SEZ6;Q8HIC9;Q06QK0;Q06QA9;A0A0A1FZ34;P05503;D6QSE9;B3Y997;A4UIA7	Q95938;Q8SEZ6;Q8HIC9;Q06QK0;Q06QA9;A0A0A1FZ34;P05503	Cytochrome c oxidase subunit 1	Mt-co1;COI;CO1;COX1;Mtco1													0.0695047	0.0580235	0.0369431	0.0420785	0.01166	0.00789781	0.0209287	0.0111729	0.393467	0.355311	0.193503	0.149941					0.357639	0.292751	0.238942	0.11637	0.381809	0.521518	0.203315	0.183471
Q8SEZ1;Q06QG9;A0A0A1FZ38;P05506	Q8SEZ1;Q06QG9;A0A0A1FZ38;P05506	NADH-ubiquinone oxidoreductase chain 3	Mt-nd3;ND3;Mtnd3	0.0178377												0.0379467	0.0332955	0.0342839	0.0392155	0.0523646	0.0397403	0.106883	0.0739404	0.0956937	0.0828272	0.0788794	0.0899554	0.0107227	0.0135512	0.0104497		0.0881164	0.0742273	0.0791106	0.0504046	0.0727369	0.0922142	0.0646427	0.0500583
A0A0A6YYD7;Q5I0K7	A0A0A6YYD7;Q5I0K7	UDP-N-acetylglucosamine transferase subunit ALG13 homolog	Alg13									0.00524422	0.00378074	0.00197913																		0.0200224	0.0370622	0.0146705	0.0162476
A0A0A6YYM0;P33124-2;B2BET9	A0A0A6YYM0;P33124-2	Long-chain-fatty-acid--CoA ligase 6	Acsl6					0.00444492	0.00274347	0.00231513	0.00188515					0.0645012	0.0569623	0.0299435	0.028586	0.0339482	0.0477458	0.0414826	0.0203047	0.0583907	0.0531732	0.0443008	0.0235763	0.137381	0.0487785	0.0898513	0.216347	0.0378346	0.0532637	0.0315883	0.0168621	0.0555664	0.0567261	0.0504512	0.0301928
A0A0B4J2J0;A0A0G2K3P6;Q8K4V5	A0A0B4J2J0;A0A0G2K3P6		Fcgr1a	0.185338	0.12833	0.0858083	0.0718007	0.316841	0.186641	0.116202	0.167531	0.0773678	0.0285933	0.0350083	0.0631348
A0A0G2K8U8;A0A0B4J2J1;Q6XPU4	A0A0G2K8U8;A0A0B4J2J1;Q6XPU4		Fcgr3a	0.888083	1.20121	0.759227	0.483637	1.05767	0.861384	0.500745	0.554314	0.549172	0.414943	0.345257	0.388052	0.155479	0.14128	0.139535	0.127368					0.178686	0.172221	0.145563	0.120587	0.0521697	0.0399971	0.0367853	0.0277939	0.136398	0.131006	0.103016	0.0587468
Q91WY3;F1LYL9;A0A0C5AMK0;D3ZR96	Q91WY3;F1LYL9;A0A0C5AMK0;D3ZR96		Sox9;SRY;Sox8										0.0162444	0.0115669	0.0101685
Q9Z1J7;A0A0F7R4W9;D3ZJ25	Q9Z1J7;A0A0F7R4W9;D3ZJ25	Amino acid transporter	Slc1a5	0.025285	0.00904061	0.00355729		0.0511593	0.0280871	0.017545	0.0101188	0.0191493		0.00950263	0.0107894	0.00213872	0.00229367	0.00142244		0.0220093	0.0147205	0.0126665	0.0055731	0.0643226	0.0183285	0.0260664	0.0138282
Q76GL9;A0A0F7R5I4	Q76GL9;A0A0F7R5I4	Amino acid transporter	Slc1a4	0.247328	0.12835	0.122269	0.106288	0.0505052	0.0547303	0.0475433	0.00733031	0.066434	0.0649928	0.0899478	0.0917956	0.499449	0.548544	0.68023	0.681958	0.567447	0.414986	0.537704	0.452048	0.273645	0.375896	0.421788	0.370204	0.107868	0.104331	0.0842106	0.0611956	0.308001	0.246271	0.255156	0.158301	0.21843	0.171508	0.155001	0.193332
A0A0F7RQJ6;P80254;A0A1W2Q637	A0A0F7RQJ6;P80254	D-dopachrome decarboxylase	Ddt	0.470757	0.455069	0.380114	0.219435	4.50585	4.97694	5.65444	6.235	4.0576	4.66832	4.43889	4.35978	0.268571	0.336571	0.302198	0.206791	0.137965	0.126084	0.155774	0.0779294	1.4036	1.26764	1.11171	1.05256	1.7333	1.93151	1.91335	1.44624	2.6678	2.66878	2.53863	2.22712	1.62853	1.48871	1.27202	0.783894
A0A0F7RQL3;P30904;D4A3P7;F1LTZ6	A0A0F7RQL3;P30904	Macrophage migration inhibitory factor	Mif	0.256554	0.300949	0.404774	0.509606	0.103057	0.208637	0.141735	0.145726	0.0835378	0.100223	0.0813865	0.212876	0.728221	0.77673	0.569772	0.519767	0.180948	0.128884	0.318156	0.145274	0.18725	0.145778	0.178279	0.200795	0.0580102	0.132488	0.084882	0.0423517	0.301821	0.20734	0.217342	0.0994193	0.159399	0.186011	0.119853	0.0673153
A0A0G2JSG6;P29410-2;P29410	A0A0G2JSG6;P29410-2;P29410	Adenylate kinase 2, mitochondrial;Adenylate kinase 2, mitochondrial, N-terminally processed	Ak2	1.63051	1.55507	1.24343	0.880338	1.99834	1.71753	1.21756	1.15857	1.48562	1.12086	0.741569	0.564279	0.494534	0.521828	0.600737	0.443933	0.633266	0.658841	0.479891	0.42403	0.54328	0.550759	0.481259	0.311315	0.341918	0.398311	0.377718	0.364244	0.428072	0.461882	0.663232	0.312119	0.30897	0.322706	0.357793	0.405673
A0A0G2JSH2;P29147	A0A0G2JSH2;P29147	D-beta-hydroxybutyrate dehydrogenase, mitochondrial	Bdh1	0.371727	0.36638	0.309602	0.137607	0.807631	0.667586	0.478521	0.358511	0.549864	0.475306	0.27576	0.151757	6.5738	6.45448	6.20229	5.79414	5.27575	5.52704	5.08038	4.47299	7.06904	6.26937	6.34497	5.33197	8.60465	8.51574	8.33192	7.19688	8.33121	8.73903	8.72368	7.69693	9.01453	8.60981	7.85754	7.09387
A0A0G2JSH4;A0A0G2KB98;P18266	A0A0G2JSH4;A0A0G2KB98;P18266	Glycogen synthase kinase-3 beta	Gsk3b	0.24385	0.118957	0.0816299	0.0693741	0.245501	0.168071	0.0989108	0.0720191	0.25875	0.123155	0.107595	0.0737396	0.763011	0.829242	0.540219	0.32976	0.893972	0.765126	0.722024	0.428518	1.13887	0.913956	0.719012	0.35821	0.861672	0.754024	0.400815	0.143801	1.22006	1.06291	0.818061	0.588347	1.18118	1.20868	0.683325	0.393511
A0A0G2JSH5;P02770	A0A0G2JSH5;P02770	Serum albumin	Alb	0.0364944	0.0128699			0.105468	0.0339315	0.0403585	0.0147138	0.0780566		0.00555606	0.00348152														0.0188038	0.0124333	0.00962855
Q62644;A0A0G2JSH8;Q00961	Q62644;A0A0G2JSH8;Q00961	Glutamate receptor ionotropic, NMDA 2C	Grin2c										0.0378743	0.0234747	0.0182063															0.0331234
A0A0G2JSH9;P35704	A0A0G2JSH9;P35704	Peroxiredoxin-2	Prdx2	14.4557	16.0749	15.6402	18.5109	13.636	15.5296	14.7749	16.8381	13.6738	14.435	14.2175	16.7573	12.2958	12.4819	12.7803	11.783	11.935	12.2072	10.7686	9.74512	12.171	12.396	11.8432	11.3723	8.66253	8.73504	10.3432	8.87541	14.3258	13.8626	14.5695	13.9151	12.2307	13.0997	13.3658	12.9312
A0A0G2JSI1;Q9JLJ3	A0A0G2JSI1;Q9JLJ3	4-trimethylaminobutyraldehyde dehydrogenase	Aldh9a1	3.75918	3.84434	3.89572	3.7575	4.15459	4.57385	4.79878	4.95024	4.786	5.68239	4.89122	5.15333	1.32174	1.28104	1.0875	0.928329	1.38864	1.33251	1.33226	1.06614	1.62603	1.56535	1.37795	1.17201	0.977921	0.87168	0.814422	0.495622	1.12615	1.2168	1.03438	0.90827	1.26052	1.27159	1.09917	1.02566
A0A0G2JSI9;Q7TNJ4	A0A0G2JSI9;Q7TNJ4	Amphoterin-induced protein 2	Amigo2													0.00656893	0.00435851	0.00150974	0.00338815					0.00605171	0.0033495	0.00294001		0.00759266	0.00494842			0.0115911	0.00886094	0.00880688	0.00463306	0.0129408	0.00548879	0.0028517	0.00243505
A0A0G2JSJ3;A0A0G2JVB0;Q07647;A0A0G2JX37;Q6P506	A0A0G2JSJ3;A0A0G2JVB0;Q07647;A0A0G2JX37;Q6P506	Solute carrier family 2, facilitated glucose transporter member 3	Slc2a3					0.0372267	0.0247809	0.00508383	0.00284415					1.73333	1.43468	1.3204	1.27333	1.15302	1.01882	0.927731	0.835393	0.963243	0.875215	0.787248	0.763464	0.861317	0.915666	0.93927	0.840533	0.859668	0.723145	0.816507	0.677013	0.932167	0.824032	0.794913	0.713059
A0A0G2JSJ4;Q925B5	A0A0G2JSJ4;Q925B5	Synaptotagmin-13	Syt13																									0.00743744	0.0030254	0.00453017	0.0047629			0.00327884	0.00617339	0.00801984	0.00334647
A0A0G2JSJ5;Q0PMD2;Q5UDR0	A0A0G2JSJ5;Q0PMD2;Q5UDR0	Anthrax toxin receptor 1	Antxr1													0.00410203	0.0025753	0.00263057	0.00274287					0.00636128	0.00417808		0.00467784
A0A0G2JSJ8;P17164	A0A0G2JSJ8;P17164	Tissue alpha-L-fucosidase	Fuca1	2.70372	2.35209	2.14195	2.42837	4.76922	4.67458	4.61981	4.25427	5.51199	4.62075	3.84398	4.05007	0.918291	1.08347	1.34331	1.74257	0.561429	0.519662	0.550106	0.715241	0.565951	0.654872	0.62815	0.569091	0.286956	0.303887	0.278214	0.168962	0.392136	0.364042	0.315517	0.240886	0.372364	0.305682	0.315492	0.456263
A0A0G2JSK2;Q68EJ0-2;Q68EJ0	A0A0G2JSK2			0.00679989	0.00513825	0.00402152		0.0181757	0.0106905	0.00615586		0.00471328	0.00337411	0.00143315							0.0203947											0.00757482	0.00549969
A0A0G2JSK3;Q8CH27;Q8CH27-2	A0A0G2JSK3;Q8CH27;Q8CH27-2	Calcipressin-2	Rcan2																									0.0219083	0.012636	0.00815747	0.0187994	0.0283805	0.0137211	0.0109894	0.0198256
A0A0G2JSK5;P49134	A0A0G2JSK5;P49134	Integrin beta-1	Itgb1	1.81566	1.33246	1.27348	1.14483	2.76215	1.91572	1.8646	1.52294	3.0297	1.82881	2.63307	1.55876	0.779822	0.972226	0.866018	0.6946	0.484596	0.516144	0.578478	0.608143	0.708336	0.592831	0.521886	0.435503	0.298278	0.242	0.160163	0.0543465	0.195843	0.180377	0.133953	0.104953	0.307179	0.27098	0.252	0.177137
A0A0G2JSK9;O09171;F1LMG2;Q68FT5	A0A0G2JSK9;O09171	Betaine--homocysteine S-methyltransferase 1	Bhmt													0.00508676	0.0066635	0.00490659	0.00799269	0.00199431	0.0153034	0.0845008	0.0492635	0.0130569	0.0149801	0.0117184	0.012554	0.0060972	0.0136301	0.0124023	0.00586838	0.00793859	0.0144128	0.0192438	0.00666696	0.0130534	0.0879338	0.0463405	0.070274
A0A0G2JSL0;P28073	A0A0G2JSL0;P28073	Proteasome subunit beta type-6	Psmb6	0.630938	0.514922	0.688696	0.534429	0.556724	0.494111	0.439223	0.382769	0.734398	0.613694	0.533489	0.430909	1.04689	0.982553	0.909302	0.77827	1.23341	1.09514	1.10363	0.97593	1.075	1.09154	1.05599	0.914799	1.20332	1.12365	1.07995	0.931551	1.34245	0.983332	0.933924	0.802249	1.19323	1.0875	0.921249	0.826838
A0A0G2JSL2;Q69BT7;A0A0G2JX69	A0A0G2JSL2;Q69BT7;A0A0G2JX69	Trafficking protein particle complex subunit 4	Trappc4	0.278133	0.356838	0.276142	0.257636	0.319296	0.282224	0.151512	0.172527	0.321131	0.269377	0.138808	0.0915123	0.29635	0.260891	0.231139	0.0755522	0.0892552	0.122739	0.113497	0.0973224	0.1365	0.128205	0.14779	0.0276377	0.298005	0.338988	0.19895	0.0504128	0.301097	0.262106	0.276383	0.176292	0.294239	0.252312	0.205644	0.0849237
D3ZLW4;A0A0G2JSL4;P49816-4;P49816-2;P49816-3;P49816	D3ZLW4;A0A0G2JSL4;P49816-4;P49816-2;P49816-3;P49816	Tuberin	Tsc2				0.00859505	0.0600486	0.0388961	0.0306124	0.0147467		0.00478052			0.0772472	0.0532385	0.0260214	0.00874077	0.0153123	0.0200905	0.0189388	0.0100833	0.0839866	0.0764203	0.0368472	0.0227674	0.159602	0.0798049	0.051289	0.0250525	0.0666453	0.0894186	0.0484557	0.0287283	0.0655457	0.0471405	0.0326947	0.0165229
A0A0G2JSL5;A0A0G2K4B4;P20646;P20646-2	A0A0G2JSL5;A0A0G2K4B4;P20646;P20646-2	Prostatic acid phosphatase	Acpp								0.00453678
A0A0G2JSL7;O88484	A0A0G2JSL7;O88484	[Pyruvate dehydrogenase [acetyl-transferring]]-phosphatase 2, mitochondrial	Pdp2													0.0059445	0.0022654			0.00462617								0.0273154	0.0151049	0.0104445						0.00808742
A0A0G2JSL8;A0A0G2K6X9;Q64640	A0A0G2JSL8;A0A0G2K6X9;Q64640	Adenosine kinase	Adk	1.0012	0.922113	0.736422	0.619151	1.07482	0.672184	0.507796	0.459726	0.89583	1.15073	0.662263	0.725346	0.0657939	0.0877743	0.0666358	0.0481194	0.114505	0.113254	0.107874	0.0841482	0.0591872	0.0711121	0.0691185	0.0481242	0.110328	0.133914	0.106797	0.0453969	0.0440631	0.03831	0.0305528	0.0245704	0.0112991	0.0604196	0.0422543	0.0218507
A0A0G2JSM0;Q7TQ20;Q7TQ20-2;Q7TQ17;Q7TQ19	A0A0G2JSM0;Q7TQ20;Q7TQ20-2	DnaJ homolog subfamily C member 2;DnaJ homolog subfamily C member 2, N-terminally processed	Dnajc2	0.115487	0.0877063	0.0562703	0.0426781	0.110981	0.106356	0.0672498	0.0341735	0.0501246	0.0304825	0.019035	0.0537835	0.00329282	0.00436552	0.00184355						0.0105297		0.00317677
A0A0G2JSM1;A0A0G2K953;Q8VHV8	A0A0G2JSM1;A0A0G2K953;Q8VHV8	Selenoprotein S	Vimp										0.0190146	0.0162702	0.0183713	0.016434												0.00712972		0.00141615
A0A0G2JSM2;O88202	A0A0G2JSM2;O88202	60 kDa lysophospholipase;L-asparaginase;Platelet-activating factor acetylhydrolase	Aspg									0.00945381
A0A0G2JSM3;A0A0G2K9W2;D3ZFR7;Q66HS7-2;Q66HS7	A0A0G2JSM3;A0A0G2K9W2;D3ZFR7;Q66HS7-2;Q66HS7	PDZ and LIM domain protein 3	Pdlim3					0.00850195	0.00404846	0.0122523	0.00355399	0.00987104	0.0104833	0.00772366	0.00327072
A0A0G2JSM8	A0A0G2JSM8															0.552703	0.542407	0.451852	0.361396	0.565062	0.532382	0.391304	0.338073	0.245033	0.26941	0.223281	0.251661	0.669741	0.478424	0.586317	0.536895	0.375138	0.371509	0.268806	0.266301	0.257815	0.280977	0.28667	0.241598
A0A0G2JSN5;Q62897;A0A0G2JSW5;Q62897-3;Q62897-2;Q6I9B6	A0A0G2JSN5;Q62897;A0A0G2JSW5;Q62897-3;Q62897-2	Potassium voltage-gated channel subfamily D member 3	Kcnd3													0.223453	0.129075	0.0620756	0.0317133	0.182997	0.111335	0.0829057	0.063985	0.274217	0.202702	0.0741585	0.00964759	0.266759	0.229436	0.139297	0.0380495	0.211305	0.159273	0.119975	0.0568047	0.244179	0.244825	0.125439	0.0446652
A0A0G2JSN7;P59798	A0A0G2JSN7;P59798	Selenoprotein K	Selk					0.0123753		0.0170165	0.0129632		0.0343795	0.0250789	0.0294901							0.0538004	0.0536923										0.0214155
A0A0G2JSP8;P00564	A0A0G2JSP8;P00564	Creatine kinase M-type	Ckm	1.33915	1.24772	1.40709	1.14578	0.322606	0.379347	0.332852	0.411923	0.265849	0.31625	0.217887	0.323114	0.515347	0.542067	0.562895	0.487581	0.310541	0.305446	0.23955	0.213408	0.224784	0.332981	0.289241	0.100284	0.0520956	0.066663	0.0562629	0.0893264	0.357583	0.354691	0.370577	0.296761	0.327674	0.299792	0.297199	0.146344
A0A0G2JSQ0;P56932	A0A0G2JSQ0;P56932	Serine/threonine-protein phosphatase 2A 55 kDa regulatory subunit B delta isoform	Ppp2r2d					0.0276371	0.0263636	0.0120354	0.00931267	0.0173575	0.00940553	0.00604007		0.0432459	0.03939	0.0297318	0.0193765	0.0630926	0.0410189	0.0491125	0.014847	0.0651685	0.0537274	0.0224393	0.0055124	0.027385	0.0637846	0.040556	0.00961775	0.10171	0.0780015	0.0226287		0.0875622	0.0729348	0.0264999	0.00859722
A0A0G2JSQ1;Q63754	A0A0G2JSQ1;Q63754	Beta-synuclein	Sncb	0.0278063	0.108148	0.119821	0.0992212	0.104373	0.0833162	0.0209998	0.0531252					6.35491	4.79226	5.94537	5.50155	6.29702	5.50522	5.78322	7.60316	7.35516	6.57511	7.7134	9.66149	3.41904	2.98915	3.37437	3.56087	6.05926	5.64785	6.70856	7.44785	6.41625	6.0082	6.98667	8.60985
A0A0G2JSQ6;Q6P7A6;P97588;Q206L0	A0A0G2JSQ6;Q6P7A6;P97588	Mothers against decapentaplegic homolog;Mothers against decapentaplegic homolog 1	Smad1	0.0209301	0.0199375	0.0196063	0.0142276	0.0635496	0.0302425	0.0305728	0.0365624	0.0189662	0.0207792	0.0194655	0.0204539	0.00268004	0.00126801	0.00193233	0.000544515	0.0112663	0.00835875	0.0146837	0.0155057
A0A0G2JSQ9;Q56B11	A0A0G2JSQ9;Q56B11	Proline-, glutamic acid- and leucine-rich protein 1	Pelp1	0.10273	0.0997209	0.0607136	0.0212816	0.143708	0.105295	0.0820612	0.0665252	0.0602505	0.0616819	0.0512749	0.035539	0.0645584	0.0527675	0.047774	0.0157792	0.0464588	0.0668266	0.0708501	0.0412607	0.149183	0.0839077	0.0609188	0.0455846	0.0369516	0.0569594	0.0348592	0.0135806	0.0814633	0.0943877	0.0582883	0.0183416	0.0419136	0.0555413	0.0335054	0.0138892
A0A0G2JSR0;Q9R1Z0	A0A0G2JSR0;Q9R1Z0	Voltage-dependent anion-selective channel protein 3	Vdac3	0.409489	0.304977	0.309362	0.44987	0.211058	0.259061	0.296013	0.262333	0.375863	0.463024	0.528965	0.457666	0.160404	0.192813	0.235941	0.274527	0.139264	0.147159	0.253282	0.182944	0.040347	0.0364553	0.0320908	0.0345925					0.0461994	0.0446205	0.0510744	0.033807	0.010511	0.0111081	0.0106037	0.0156501
A0A0G2JSR1;A0JPQ9;Q7TP14	A0A0G2JSR1;A0JPQ9;Q7TP14	Chitinase domain-containing protein 1	Chid1	0.188347	0.210962	0.182615	0.113554	0.261643	0.255727	0.210621	0.179909	0.230213	0.208684	0.120774	0.090473	0.504864	0.406688	0.449145	0.403984	0.506469	0.513887	0.395325	0.300427	0.517171	0.457407	0.424626	0.387172	0.421862	0.404214	0.375678	0.264829	0.617726	0.532922	0.504761	0.543313	0.539382	0.443789	0.437312	0.356036
A0A0G2JSR2;B1AC44;P40748;Q5M8A7;Q925C0;Q1W5B9;O08625	A0A0G2JSR2;B1AC44;P40748	Synaptotagmin-3	Syt3									0.041121				0.391119	0.132923	0.105256	0.0232388	0.181117	0.154394	0.0953745	0.104839	0.0562406	0.0308979	0.0113065	0.00941848	0.30939	0.190201	0.140349	0.174668	0.0482686	0.0372562	0.0199106	0.0114862	0.077427	0.0559206	0.0411963	0.0312753
A0A0G2JXI4;A0A0G2JSR4;P52632	A0A0G2JXI4;A0A0G2JSR4;P52632	Signal transducer and activator of transcription 5B	Stat5b	0.0338496	0.0218328	0.0203619	0.0323101	0.0551589	0.0369221	0.0408158	0.0268009	0.0617313	0.0340156	0.0225286	0.0504629	0.00277369	0.00408382		0.00145426													0.00410842	0.00543011
A0A0G2JSR6;P43425	A0A0G2JSR6;P43425	Guanine nucleotide-binding protein G(I)/G(S)/G(O) subunit gamma-7	Gng7													0.453344	0.430119	0.402345	0.368127	0.252991	0.21904	0.166235	0.188935	0.0979759	0.0974759	0.079346	0.0865782	0.234383	0.18274	0.179844	0.112964	0.0845798	0.0815311	0.0688466	0.0521647	0.0519515	0.051779	0.0480865	0.0945664
A0A0G2JSR7;P43244;B5DEM0;Q6P6H1	A0A0G2JSR7;P43244;B5DEM0;Q6P6H1	Matrin-3	Matr3	4.32548	3.60861	3.06554	2.9871	3.80797	3.58906	3.05996	3.24313	3.89812	3.63618	2.8989	3.27425	7.46225	5.9031	5.28674	4.83468	10.5411	8.16618	9.12499	6.86655	10.1792	10.0341	8.02345	6.76405	8.09094	7.63449	5.99543	4.21326	9.02477	8.15498	5.66592	3.71311	8.16298	7.47866	4.17204	4.07583
A0A0G2JSR9;Q91ZS3;Q91ZS3-2	A0A0G2JSR9;Q91ZS3;Q91ZS3-2	45 kDa calcium-binding protein	Sdf4	0.426625	0.147354	0.210192	0.250493	0.222268	0.246331	0.165311	0.201597	0.129891	0.157529	0.216698	0.286417	0.0374594	0.0390596	0.0331298	0.0434552	0.0132486	0.0201519	0.0216979	0.00520553	0.0198988	0.0196802	0.0104985	0.0098271	0.0497111	0.0200966	0.0057594	0.00287247	0.0263802	0.00762404	0.00407989		0.0515134	0.0232284	0.0250414	0.00898942
A0A0G2JSS1;Q9Z1Z6	A0A0G2JSS1;Q9Z1Z6	Integrin-linked kinase-associated serine/threonine phosphatase 2C	Ilkap	0.0227245				0.0478502	0.0323208	0.0418388	0.0251316	0.0593277	0.0434587	0.0372409	0.0275814																	0.00453575	0.00512313
A0A0G2JSS8;Q9R063	A0A0G2JSS8;Q9R063	Peroxiredoxin-5, mitochondrial	Prdx5									0.00223097				0.0195518	0.0211969	0.0145918	0.00963538													0.00822636		0.00693084	0.00854596
A0A0G2JSS9;Q0ZHH6-2	A0A0G2JSS9;Q0ZHH6-2	Atlastin-3	Atl3	0.0233243	0.0249436	0.0190471	0.00654656	0.133675	0.101629	0.159003	0.130132	0.0866999	0.0892692	0.155073	0.0734645	0.0153994	0.0171841	0.0289051	0.0124301					0.00253206		0.00403923		0.0150017	0.00854891	0.00924241	0.0058437	0.00291616	0.00256169	0.00193568
A0A0G2JST5;D4A9U4;Q99372-8;Q99372-7;Q99372-5;Q99372-2;Q99372-6;Q99372-4;Q99372-3;Q99372	A0A0G2JST5;D4A9U4;Q99372-8;Q99372-7;Q99372-5;Q99372-2;Q99372-6;Q99372-4;Q99372-3;Q99372	Elastin	Eln	0.0258419	0.0067691	0.00611891	0.0266046
A0A0G2JST6;A0A0G2JTY2;P27926;Q7M042;X2G6B3;P17712-2;P17712-3;P17712	A0A0G2JST6;A0A0G2JTY2;P27926	Hexokinase-3	Hk3	0.142831	0.108501	0.0485502	0.022399	0.616497	0.494215	0.343322	0.225723	0.342105	0.164224	0.0829378	0.0181721																	0.0103441	0.0100744	0.00744256	0.0114433
B0BMV1;A0A0G2JSU3;Q63945;Q63945-2;Q6UN82;Q6QI56;A0A0G2K5L9;D4A466;P80347;P80349	B0BMV1;A0A0G2JSU3;Q63945;Q63945-2	Protein SET	Set	0.338363	0.32093	0.273682	0.223984	0.0810483	0.0809852	0.0638806	0.0489414	0.00693234	0.0328698	0.0422451	0.0681289										0.0240892							0.0197686				0.0229768	0.0248076	0.0106908
A0A0G2JSU4;Q8VBU2-2	A0A0G2JSU4;Q8VBU2-2	Protein NDRG2	Ndrg2	0.218551	0.235054	0.242726	0.225175	0.20358	0.16843	0.220033	0.154174	0.275276	0.348357	0.345406	0.305019	0.171592	0.221891	0.209293	0.276355	0.0684386	0.0334282	0.0257467	0.0354124	0.0785053	0.0921975	0.109414	0.130943					0.092676	0.0730624	0.0822453	0.038461	0.0769124	0.057512	0.0508084	0.137495
Q5I0P9;A0A0G2JSU8;P12939;P10633	Q5I0P9;A0A0G2JSU8;P12939;P10633	Cytochrome P450 2D10;Cytochrome P450 2D1	Cyp2d5;Cyp2d10;Cyp2d1					0.122794	0.0113756	0.00519956	0.00644696
A0A0G2JSV0;Q8VBU2	A0A0G2JSV0;Q8VBU2	Protein NDRG2	Ndrg2	0.0206219	0.0144091							0.0236478	0.0191266
A0A0G2JSV3;M0RBK1	A0A0G2JSV3;M0RBK1		Prps1l1																									0.0184587
B1H216;A0A0G2JSV6;P01946;Q63910;CON__P01966	B1H216;A0A0G2JSV6;P01946	Hemoglobin subunit alpha-1/2	Hba1													0.00790711	0.012267	0.0095569	0.00923153	0.131467	0.129811	0.33558	0.23551	0.583078	0.141886	0.063304	0.105586	0.0182094	0.0305433	0.0197446		0.0255716	0.0899715	0.154794	0.0121084	0.00603149	0.014347	0.00687442	0.00593464
A0A0G2JSW0;Q63781	A0A0G2JSW0;Q63781		Myl12b					0.0351709	0.0641482	0.0554092	0.0209715	0.046123	0.0384797	0.0161574	0.0353391	0.00481897	0.00244561	0.000503353	0.00114547									0.00970843	0.00844217
A0A0G2JSW1;Q6QI25	A0A0G2JSW1;Q6QI25	ORM1-like protein 3	Ormdl3	0.0174381	0.0171624	0.0125639	0.015054	0.0236772	0.0130026	0.012877	0.0103461	0.00973583	0.0135896	0.012977	0.0152314	0.019432	0.0142653	0.0129107		0.0155367	0.00816612			0.0178562	0.0175084		0.0110679					0.0152531	0.00861307	0.00634553	0.00549034	0.0137743	0.00871011
A0A0G2JSX1;Q499U6	A0A0G2JSX1;Q499U6	Non-structural maintece of chromosomes element 1 homolog	Nsmce1									0.0182885	0.0106011	0.00930795	0.0109321								0.15155
A0A0G2JSX8;P0C0T2	A0A0G2JSX8;P0C0T2	Ankyrin repeat and SAM domain-containing protein 6	Anks6													0.0255386	0.0265595	0.0195546	0.0213212									0.0207304	0.0221748	0.0180418
A0A0G2JSY2;F1LPH1;P27321-2;P27321;D3ZL24;P27321-5;P27321-3;P27321-4;P27321-6;P27321-7;O55155;D4A129;O55154	A0A0G2JSY2;F1LPH1;P27321-2;P27321;D3ZL24;P27321-5;P27321-3;P27321-4;P27321-6;P27321-7	Calpastatin	Cast	0.277371	0.239827	0.136652	0.0362668	0.172876	0.134609	0.130422	0.0658791	0.337409	0.309556	0.250502	0.198278	0.00729338												0.0266143	0.0260353	0.0263966
A0A0G2JVK4;A0A0G2JSY3;P42676	A0A0G2JVK4;A0A0G2JSY3;P42676	Neurolysin, mitochondrial	Nln	2.61612	2.17067	1.41801	1.25627	2.7305	2.49547	1.79879	1.89354	2.44216	2.38972	1.75042	2.31803	2.02462	1.70171	1.52771	1.33303	2.3338	2.12609	2.20658	1.84611	2.58821	2.22973	1.70336	1.47918	2.38718	2.1599	1.81697	1.05314	2.23782	2.08605	1.86233	1.39893	2.40549	2.23672	1.83051	1.48027
A0A0G2JSZ0;D3ZWK0;Q8VGC3-2;Q8VGC3-5;Q8VGC3-4;Q8VGC3-3;Q8VGC3	A0A0G2JSZ0;D3ZWK0;Q8VGC3-2;Q8VGC3-5;Q8VGC3-4;Q8VGC3-3;Q8VGC3	Voltage-dependent L-type calcium channel subunit beta-2	Cacnb2													0.048429	0.0435288	0.0223565	0.0160727	0.0374691	0.0261952	0.0226726	0.0495609	0.0115209								0.0440096	0.0318902	0.0267049	0.030448	0.0444129	0.0344299	0.0261063
A0A0G2JSZ1;Q6GQP4;P97632	A0A0G2JSZ1;Q6GQP4	Ras-related protein Rab-31	Rab31	0.759328	0.604563	0.531523	0.495611	1.64175	1.33277	1.25498	1.05763	1.82748	1.19494	1.23628	0.965909	0.526007	0.566623	0.545122	0.548524	0.564595	0.560133	0.616541	0.598303	0.761903	0.800258	0.7442	0.515147	0.409199	0.464822	0.39735	0.32093	0.284341	0.227121	0.229413	0.172794	0.463889	0.518339	0.436152	0.462272
A0A0G2JSZ3;Q06880	A0A0G2JSZ3;Q06880	Neuroblastoma suppressor of tumorigenicity 1	Nbl1	0.0106673	0.00691667	0.00417559	0.00613874	0.0181662	0.0177783	0.014518	0.0179897	0.0144924	0.0109156	0.0115416	0.0113416
A0A0G2JSZ5;Q63081;D3ZK65	A0A0G2JSZ5;Q63081	Protein disulfide-isomerase A6	Pdia6	5.96717	5.68574	4.58398	4.78012	7.00073	6.84277	6.05511	6.0831	6.34648	5.85753	5.59713	4.90109	3.7687	3.73745	4.69887	4.15514	2.96252	2.97983	3.09795	3.02842	4.01735	4.11092	4.18744	3.47819	3.71397	3.43039	3.14911	2.05943	4.71058	4.14436	3.92669	3.26072	4.1261	3.88754	3.71439	3.00702
E9PSS2;B9TSW3;A0A0G2JSZ9;Q9JK72	E9PSS2;B9TSW3;A0A0G2JSZ9;Q9JK72	Superoxide dismutase [Cu-Zn];Copper chaperone for superoxide dismutase	Ccs;CCS	0.0434495	0.0883841	0.0798521	0.0861566	0.291928	0.209634	0.164684	0.200943	0.305492	0.165001	0.151884	0.169913	0.0662459	0.0680975	0.0245384	0.0159925	0.0424904	0.0389637	0.0318521	0.0161966	0.0533693	0.0314302	0.0212754	0.0134007	0.0751051	0.0938937	0.0715756	0.023356	0.0234791	0.0178935	0.0129741	0.00765728	0.0454084	0.044644	0.023896	0.0122526
A0A0G2JT00;G3V616;Q6MGD0	A0A0G2JT00;G3V616;Q6MGD0	Protein CutA	Cuta	0.285921	0.24391	0.245672	0.238081	0.481972	0.380271	0.317062	0.382221	0.379625	0.325812	0.285449	0.264336	0.279225	0.347258	0.222596	0.203335	0.163919	0.173434	0.146671	0.0990193	0.386232	0.390806	0.388624	0.318696	0.231798	0.270452	0.336268	0.203596	0.424608	0.450585	0.399971	0.408496	0.39494	0.363034	0.370636	0.24863
A0A0G2JW80;A0A0G2JT06;P97834	A0A0G2JW80;A0A0G2JT06;P97834	COP9 signalosome complex subunit 1	Gps1	0.815131	0.893293	0.589143	0.567084	0.994515	0.88661	0.839756	0.728146	1.23512	1.12643	0.971341	0.875895	0.498482	0.471804	0.394701	0.205819	0.460572	0.483792	0.372431	0.290231	0.695634	0.608124	0.5743	0.280617	0.77641	0.879057	0.76407	0.315448	0.523141	0.445117	0.432894	0.394784	0.777936	0.714655	0.598785	0.36357
A0A0G2JT23;D3ZA69	A0A0G2JT23;D3ZA69		Nrbp2	0.206841	0.227624	0.234088	0.204796	0.566901	0.418616	0.389647	0.341686	0.431435	0.301509	0.207267	0.262246	0.239997	0.275459	0.205143	0.124338	0.199122	0.19137	0.199807	0.137563	0.288854	0.2481	0.271532	0.110919	0.295333	0.350429	0.29947	0.18989	0.436668	0.338411	0.275184	0.205598	0.351868	0.338129	0.286713	0.15125
A0A0G2JT26	A0A0G2JT26							0.0041172								0.0132996				0.00569722	0.0105783	0.017717	0.0126314	0.00378599	0.0152486	0.00911868	0.00447642	0.0250603	0.0162402	0.0149639	0.00709692	0.0239778	0.0311051	0.0160319			0.0193638	0.0185179
A0A0G2JT27;D4A2T5;D4A9U2;B1H242	A0A0G2JT27;D4A2T5		Meis2	0.0041761	0.00536398	0.00691078	0.0067727	0.0159027	0.020565	0.0223925	0.0257464	0.01287	0.0120082	0.0400109	0.011775
A0A0G2JT30	A0A0G2JT30															0.0148185	0.0122412	0.0116765
F1LPX8;A0A0G2JT33;O08653	F1LPX8;A0A0G2JT33;O08653	Telomerase protein component 1	Tep1	0.0600628	0.00473353	0.0324737	0.00529515	0.0841629	0.0601199	0.0422911	0.0730438	0.0439887	0.0140851	0.0073578	0.011892	0.0567118	0.0986827															0.0763668	0.137788	0.0580805		0.0893772	0.0524619	0.00199345	0.038215
A0A0G2JT47;P57769;Q80WX6	A0A0G2JT47;P57769;Q80WX6	Sorting nexin-16	Snx16					0.0268777	0.0207266	0.00854134	0.00744539	0.010104	0.00541649	0.00340578		0.0669807	0.0394538	0.0210555	0.0173519	0.0782794	0.0635408	0.0234486	0.0175912	0.0466432	0.0308771	0.0214589	0.0097956	0.128172	0.0621317	0.0447739	0.0107668	0.0648813	0.0394183	0.0211499	0.0120436	0.0783294	0.03297	0.0345166	0.0123689
M0R4R4;M0RD55;A0A0G2JT50;O55148	M0R4R4;M0RD55;A0A0G2JT50;O55148	Growth arrest-specific protein 7	Gas7	0.0248836	0.0108859	0.00719327	0.00530157	0.0564116	0.0484284	0.0149287	0.0286658					1.11428	0.817062	0.510834	0.344902	0.905902	0.698013	0.716871	0.578527	0.519412	0.507656	0.313959	0.235123	1.2378	0.980469	0.70526	0.388467	0.74987	0.55027	0.458488	0.272561	0.751888	0.535449	0.389377	0.263373
A0A0G2JT51;P83006	A0A0G2JT51;P83006	Platelet-activating factor acetylhydrolase 2, cytoplasmic	Pafah2	0.0298049	0.016925	0.0130085		0.0454919	0.0316974	0.0275537	0.0323383	0.0567557	0.0272172	0.004331	0.00369789																					0.0818964	0.0820578	0.0468591	0.0198989
A0A0G2JT61;Q8K3F9;F1LRR9;P06494;M0R4L1	A0A0G2JT61;Q8K3F9;F1LRR9;P06494;M0R4L1	Receptor protein-tyrosine kinase;Receptor tyrosine-protein kinase erbB-2	Erbb2					0.0177185	0.00811911			0.0130982	0.00959782	0.00425174	0.00528739																					0.0152762	0.011385	0.0113768	0.0158864
G3V8P4;A0A0G2JT62;Q64604;Q4JFC6;Q4JFC5;Q62917	G3V8P4;A0A0G2JT62;Q64604;Q4JFC6	Protein-tyrosine-phosphatase;Receptor-type tyrosine-protein phosphatase F	Ptprf	0.0469059	0.00838055	0.0823066	0.145211	0.101732	0.0263099	0.0342938	0.0239928	0.0944742	0.020199	0.0265822	0.0338114	0.289445	0.117246	0.285197	0.112554	0.419911	0.23254	0.0741754	0.16617	0.224059	0.107889	0.0813731	0.0796806	0.161102	0.0237169	0.0246273	0.0320591	0.132695	0.0307916	0.0619856	0.066297	0.102804	0.0524722	0.0441064	0.0447222
A0A0G2JT63;D3ZX82	A0A0G2JT63;D3ZX82		Cyfip2	0.0113366	0.0124937	0.0118751	0.00769346	0.144073	0.0584978	0.0205005	0.0354722	0.0178364	0.0096676	0.00248129	0.00256764	2.32256	2.28229	1.9027	1.7221	2.26262	1.85315	2.00121	1.43581	2.75116	2.70185	2.50724	2.03567	1.94447	2.32306	2.07719	1.54627	3.15405	3.00012	2.72535	2.23509	2.73569	2.71752	2.12313	1.58033
A0A0G2JT68;D3ZGS5	A0A0G2JT68;D3ZGS5		Uaca	0.106959	0.0622326	0.0228566	0.0114596	0.0454884	0.0393323	0.0257894	0.031656	0.0223814	0.0281094	0.0215253	0.0324509	0.00449052	0.00199322	0.00176016										0.00742918	0.00564743	0.00178996			0.00893097
A0A0G2JT71;G3V9D5;O08680	A0A0G2JT71;G3V9D5;O08680	Receptor protein-tyrosine kinase;Ephrin type-A receptor 3	Epha3								0.0159762																					0.0133819	0.00644294	0.0053966	0.00420123	0.0133195
F1LYS1;A0A0G2JT77;A0A0G2KA18;A0A0G2K708;A0A0G2KAV8	F1LYS1;A0A0G2JT77;A0A0G2KA18;A0A0G2K708;A0A0G2KAV8		Rims1													0.0227606	0.0149241	0.00711264
A0A0G2JT78;F1LVC3;A0A0G2K201	A0A0G2JT78;F1LVC3		Rab6b	0.0191122				0.00576359						0.010922	0.0134855	0.866162	0.590449	0.406351	0.229516	1.33215	1.31427	0.956003	0.711324	1.25297	0.899074	0.666405	0.630927	2.03697	1.63958	1.56294	1.23889	1.3637	1.14063	1.09749	1.08109	1.37085	1.17857	0.947075	0.684017
D3ZTV7;A0A0G2JT90	D3ZTV7;A0A0G2JT90		Ash2l	0.00899842	0.00443465	0.0266592	0.0082924	0.0862383	0.0679239	0.0340135	0.0346013	0.0991861	0.0235415	0.0246918	0.0226181	0.00383966	0.0131103	0.0158775	0.0119347	0.0107582	0.00451427	0.00546144	0.00332438	0.0226607	0.0354991			0.00466415	0.0120608	0.00200174		0.00795421
A0A0G2JT93;Q9WU82;B6DMG1	A0A0G2JT93;Q9WU82	Catenin beta-1	Ctnnb1	2.91014	2.37228	2.66912	2.81011	3.96217	3.59729	3.76473	3.58599	4.08737	3.93849	4.41338	3.81214	4.22397	3.88751	3.86128	3.92116	3.67878	3.22683	3.41146	3.5638	4.18286	3.797	3.16493	3.25127	3.21559	3.4049	3.23198	3.10765	3.50749	3.01866	2.37397	1.92577	3.81914	2.70462	2.294	2.30297
A0A0G2JTA0;Q5BK32	A0A0G2JTA0;Q5BK32	FAS-associated factor 2	Faf2	0.462567	0.368254	0.294375	0.237321	0.622924	0.580359	0.482293	0.398612	0.731879	0.510175	0.338493	0.298384	0.586707	0.621143	0.497866	0.432475	0.582252	0.552081	0.548742	0.435894	0.648424	0.546745	0.543292	0.480481	0.440359	0.370226	0.292973	0.191799	0.576641	0.564441	0.431882	0.294854	0.526399	0.421661	0.289629	0.208531
A0A0G2JTA1;D3ZHI9	A0A0G2JTA1;D3ZHI9		Ppp2r5e	0.195957	0.146345	0.137741	0.114783	0.281835	0.241939	0.212681	0.264266	0.208358	0.182742	0.153706	0.162572	1.12967	1.02088	0.867589	0.752825	1.03452	0.965708	0.903244	0.881891	1.02869	1.10732	1.04222	0.853692	0.821997	0.920145	0.983645	0.884263	1.12721	1.10833	0.970254	0.781454	0.960012	0.830668	0.811622	0.716223
A0A0G2JTA7	A0A0G2JTA7							0.0244824				0.0174561	0.00985951	0.0122974	0.0107951	0.0190679	0.00894925	0.0155277	0.0182243	0.0273079		0.0187899		0.0287964	0.0237386	0.0187317	0.0137464	0.0322276	0.035534	0.0257405	0.0243867	0.056807	0.0549056	0.0255474	0.0307219	0.033453	0.0231908	0.0214124	0.0160562
A0A0G2JTB5	A0A0G2JTB5															0.0332063	0.0359809	0.0253299	0.0235376	0.0334295	0.0299703	0.0228469	0.0220094									0.0370953	0.0322637	0.0226108	0.0174935	0.0194477	0.0143777	0.00882091	0.00242245
A0A0G2JTB7;Q62728	A0A0G2JTB7;Q62728	Tyrosine-protein phosphatase non-receptor type 21	Ptpn21		0.00164225	0.00237973	0.00272707	0.00935282				0.0109895		0.201799																		0.0855637	0.0693263	0.0505573	0.027023
Q91ZZ8;G3V821;A0A0G2JTC2	Q91ZZ8;G3V821;A0A0G2JTC2		Cetn3	0.404406	0.0116152	0.0760789	0.212683	0.0156992	0.0398511	0.0129663	0.0334465	0.0418121	0.0302779	0.0375375	0.0496463	0.0031053
A0A0G2JTD0;P53817	A0A0G2JTD0;P53817	HRAS-like suppressor 3	Pla2g16		0.0373415	0.010249		0.0169924	0.0226129	0.0282071	0.0261667	0.0350753	0.0139149	0.0106277	0.0163598
A0A0G2JTD1	A0A0G2JTD1			0.0396527	0.00631721	0.00526155	0.00654654	0.0392442	0.028095	0.00868898	0.00823045	0.0331557	0.0052857	0.0049021	0.00636038										0.0964507
A0A0G2JTD7;A0A0G2JUI5;A0A1B0GWM1;A0A1B0GWX9;Q5M928;A0A1B0GWR6	A0A0G2JTD7;A0A0G2JUI5															0.00505268	0.0047083	0.0040149	0.00709041					0.00799188	0.004883							0.00568585	0.00399933	0.00470621	0.00469416
A0A0G2JTD8;D4A6T9	A0A0G2JTD8;D4A6T9		Mark4			0.0541822										0.241108	0.162902	0.0850519	0.0171277	0.146763	0.0993211	0.0678303	0.0551943	0.135432	0.0688754	0.0418396	0.0309757	0.356498	0.294798	0.172669	0.0566978	0.0573559	0.0532956	0.0366869	0.0331958	0.118406	0.0662556	0.0549096	0.0347442
A0A0G2JTE7;A0A0G2K1F7	A0A0G2JTE7;A0A0G2K1F7				0.49861	0.860219	1.54779				0.015851	0.122844	0.913654	0.707232	0.511067					0.109028	0.101218	0.133634	0.128336	0.0993895	0.147606	0.0963946	0.0706193	0.491257	0.387912	0.281034	0.0328801				0.0203366			0.0174595	0.0124058
A0A0G2JTF2;Q6P730;A0A0G2JTS0	A0A0G2JTF2;Q6P730;A0A0G2JTS0	Disabled homolog 2-interacting protein	Dab2ip													0.0348517	0.0224424	0.021131	0.01816	0.0958284	0.0823391	0.0676636	0.0811814	0.0744746	0.0576274	0.0441164	0.0150926	0.0661654	0.0691993	0.052564	0.0287428	0.0796113	0.0610381	0.0398639	0.010069	0.0961265	0.0843085	0.0362302	0.0219869
A0A0G2JTF5;Q32Q53	A0A0G2JTF5			0.00505643			0.0051144	0.00543829			0.00274708	0.0168604	0.00225238				0.0442645				0.0254077	0.0484048		0.00411306	0.00223727	0.00150748						0.00254372	0.00227545			0.00241484	0.00283451	0.00116991
A0A0G2JTF6;Q8CGV7	A0A0G2JTF6;Q8CGV7	Thiamine-triphosphatase	Thtpa	0.0190589	0.0200579	0.012629	0.00953589	0.0670076	0.0663746	0.0555244	0.0386029	0.0575133	0.0669957	0.0449838	0.0417443													0.0351123	0.0392656	0.0835193	0.023043		0.0046973		0.110423
A0A0G2JTG7;G3V9Q3;Q8VHV7;Q8VHV7-2;Q8VHV7-3;Q499R8	A0A0G2JTG7;G3V9Q3;Q8VHV7;Q8VHV7-2;Q8VHV7-3	Heterogeneous nuclear ribonucleoprotein H;Heterogeneous nuclear ribonucleoprotein H, N-terminally processed	Hnrnph1	1.54754	1.3502	1.23413	1.06372	1.1443	1.25283	1.24793	1.08897	1.11498	1.23068	1.22746	1.09492	1.41254	1.45618	1.26685	1.14943	1.95015	1.66234	2.14001	1.39397	1.7591	1.66832	1.16811	0.97027	1.12264	1.07103	0.913479	0.643112	1.40025	1.24323	1.16012	0.738327	1.23706	1.21347	0.738333	0.523161
A0A0G2JTH1;A0A0U1RRZ3	A0A0G2JTH1																			0.0635815			0.0229446	0.0323027	0.0265235	0.0200413	0.0225467	0.00968642	0.00659818	0.0124204	0.0118084
A0A0G2JTI3;D3ZFM1	A0A0G2JTI3;D3ZFM1		Asf1a	0.0114424		0.00967762
A0A0G2JTI5;Q0VGK1	A0A0G2JTI5;Q0VGK1		Ralgps2				0.0195599	0.205586		0.0741596						0.00219414	0.00177866	0.00243038	0.0031159													0.00493459	0.00784089	0.00443474	0.0035957	0.0289379	0.00572456	0.00672378	0.00679976
A0A0G2JTI7;D3ZI99	A0A0G2JTI7;D3ZI99		Prpf3	0.100086	0.0619043	0.032281	0.0291391		0.004554	0.0120422	0.0103328	0.00533148	0.0232871	0.0219808	0.0175826	0.0167314	0.0154651	0.00848193		0.0269548	0.0208461	0.0225229		0.0407894	0.0272638	0.0154037	0.0114418	0.0354896	0.0134866	0.00626215		0.0230698	0.0219109		0.00454017	0.00844453	0.0133345
A0A0G2KBB5;A0A0G2JTJ1;Q2IBC9;Q2IBD0;Q2IBD0-2	A0A0G2KBB5;A0A0G2JTJ1;Q2IBC9;Q2IBD0;Q2IBD0-2	Suppressor of tumorigenicity 7 protein	ST7;St7																													0.017432	0.0113755	0.00909903		0.00369563
G3V969;A0A0G2JTJ9	G3V969;A0A0G2JTJ9		Tfcp2	0.00456996	0.00328205	0.00215184		0.0206633	0.0220227	0.0259418	0.0283943	0.0069761	0.00237704			0.00813563	0.0152785	0.00589904	0.00628092	0.00405108	0.0054221	0.00487848	0.00174617	0.0176453	0.00917707	0.00650341	0.00848121					0.0200463	0.0137037	0.028908		0.00668273	0.00506473	0.00365441	0.00305771
A0A0G2JTK0;Q761X5;F1LM73;F1LNE2;O08722	A0A0G2JTK0;Q761X5;F1LM73	Netrin receptor UNC5C	Unc5c					0.0122063	0.00832436	0.00619406	0.010042					0.258012	0.156482	0.113529	0.0652219	0.0874346	0.0737168	0.0555844	0.048075	0.156983	0.0857441	0.0608352	0.0268975	0.296995	0.279481	0.162512	0.0777672	0.328003	0.277006	0.122859	0.081262	0.170723	0.0994703	0.102504	0.0831191
A0A0G2JTK1;D3ZAU7	A0A0G2JTK1;D3ZAU7		Ttbk1					0.0164562								0.0535329	0.0128183	0.00599931		0.0482815	0.040105	0.0134623		0.0193871	0.0107834	0.0053466	0.012644	0.0150348	0.132478		0.003609	0.0454096	0.029088	0.00919567	0.0126897	0.0504124	0.0247679	0.00636802	0.00324076
D3ZG37;A0A0G2JTK4	D3ZG37;A0A0G2JTK4		Ppp6r1	0.134825	0.109938	0.0894373	0.0711944	0.204321	0.190126	0.11656	0.0956804	0.210028	0.102392	0.0214146	0.030053	0.0348371	0.0223253	0.00884077	0.00135715	0.0130695	0.00915945	0.0117116	0.00815019	0.0183233	0.0171453	0.0126253		0.012984	0.0052201			0.0210222	0.016228	0.0132071	0.00272531	0.0268737	0.0135291	0.00896224
A0A0G2JTK6	A0A0G2JTK6															0.00713479								0.00745051	0.00740275											0.00820989	0.0056742
A0A0G2K415;A0A0G2JTL1;P62603	A0A0G2K415;A0A0G2JTL1;P62603	Tripartite motif-containing protein 26	Trim26	0.0418268	0.0133412	0.00383046	0.00491321	0.0460888	0.0144283	0.0115777	0.0127275	0.0297896	0.00241297	0.00144623		0.0216803				0.00386996
A0A0G2JTL4;Q63116;Q9EQ22;B7SCJ0;Q9JKS0;Q9JKR8;Q9EQ23;Q9JKS1;Q9JKS2;B7SCJ2;Q9JKR9	A0A0G2JTL4;Q63116	Tyrosine-protein kinase receptor	Kit													0.451372	0.231953	0.18688	0.115734	0.51049	0.421514	0.225631	0.156017	0.465222	0.27488	0.22296	0.175522	0.76482	0.579297	0.382817	0.251995	0.855751	0.643194	0.451151	0.356441	0.558731	0.452263	0.375459	0.174161
A0A0G2JTL5;P52873	A0A0G2JTL5;P52873	Pyruvate carboxylase, mitochondrial	Pc	1.7717	1.51072	1.34043	0.959206	2.81697	2.36223	2.36698	2.23309	2.48589	1.98315	1.78406	1.19838	8.74365	8.45832	9.1547	8.41762	6.0512	6.21951	6.30578	7.25659	6.34513	6.17047	6.50217	7.01989	6.45312	6.88512	7.16916	6.24025	6.69278	6.72866	6.87933	6.4803	7.27275	7.00043	7.12755	7.8887
A0A0G2JTM1	A0A0G2JTM1			0.00952661	0.0342581	0.0576845	0.1167	0.0863851	0.150136	0.206093	0.371238	0.0734799	0.100974	0.15907	0.215044		0.0211491	0.0652407	0.108155		0.0125399		0.0549577					0.0272699	0.03198	0.0733729	0.113097		0.0148375	0.0388646	0.0479831
A0A0G2JTM9	A0A0G2JTM9							0.0101463	0.00831376	0.00840373	0.00866563	0.00635573				0.00422858	0.00356957	0.00681082	0.00728279					0.0154216	0.00764785	0.0304656		0.0140509	0.00609613	0.0128907	0.00750217	0.0272243	0.0684078	0.196322	0.388945	0.0113737	0.0069217	0.00932334	0.00936739
A0A0G2JTN4;D4AB17	A0A0G2JTN4;D4AB17		LOC100912917	0.945962	0.93728	0.638992	0.444213	1.38703	1.37935	1.1668	1.03931	1.60046	1.59997	0.958723	0.650638	0.331267	0.405718	0.292502	0.181291	0.187639	0.164259	0.259675	0.0860985	0.358122	0.307983	0.242665	0.108258	0.12732	0.126288	0.0907459	0.0388833	0.217795	0.232386	0.197903	0.139255	0.190413	0.231455	0.210642	0.0876812
M5AJY0;A0A0G2JTP7;Q4KLY4;F7IXA2;Q6MGB6-2	M5AJY0;A0A0G2JTP7;Q4KLY4	E3 ubiquitin-protein ligase RING2	Rnf2	0.1031	0.022245	0.00806648	0.00505163	0.0702796	0.0523666	0.0420594	0.0321365	0.106647	0.0338304	0.0338019	0.0363043		0.0114025	0.0125945	0.0114053	0.011595	0.00827228					0.0200069	0.0279445	0.00606947
A0A0G2JTQ5;Q5XIG6	A0A0G2JTQ5;Q5XIG6	N-acetylgalactosamine kinase	Galk2	0.154195	0.138422	0.133406	0.0897171	0.395649	0.212325	0.301501	0.221667	0.297074	0.223169	0.132193	0.0594762						0.00488936	0.00690229						0.0149544				0.00646634	0.00566807	0.00420728
A0A0G2JTR4;A0A0G2JZZ7	A0A0G2JTR4;A0A0G2JZZ7			0.115146	0.0691217	0.0466095	0.0649151	0.27459	0.150955	0.0977008	0.107078	0.136578	0.0810659	0.0424402	0.0524098	0.95044	1.01736	0.694082	0.710845	1.04796	1.11777	0.845693	0.64799	1.38424	1.24518	0.970195	0.841887	1.14886	1.06701	0.881657	0.807343	1.48711	1.14429	1.00687	0.640768	1.28765	1.32467	1.1082	1.09916
A0A0G2JTS9;D4AE47	A0A0G2JTS9;D4AE47		Fbxo42					0.0101763	0.0056171			0.112923	0.0760283	0.0805779	0.0353916	0.00938309	0.00572423	0.00478354	0.00117029					0.00799546	0.00599143	0.00462327		0.015131	0.0106062	0.00730543		0.0298301	0.0257547	0.0127447		0.00807372	0.00645888
A0A0G2JUQ5;Q498N4;A0A0G2JTT2;O55012;Q66WT9;O55012-2	A0A0G2JUQ5;Q498N4;A0A0G2JTT2;O55012;Q66WT9;O55012-2	Phosphatidylinositol-binding clathrin assembly protein	Picalm	0.0486292	0.0425493	0.0394296	0.0362587	0.0111982				0.0120095				0.226811	0.177502	0.0906747	0.0904282	0.0616509	0.0570778	0.193844	0.0664901	0.161147	0.14076	0.094184	0.0599575	0.00850738	0.0184643	0.00607296	0.0240448	0.202701	0.247338	0.181141	0.126567	0.152038	0.109138	0.0877568	0.0660515
A0A0G2JTT4;Q5BK72	A0A0G2JTT4;Q5BK72		Rab30	0.014116				0.0260696	0.016247	0.0103459	0.0080329	0.021115		0.0529513		0.0920494	0.0715509	0.0750165	0.0541981	0.0471585	0.0262073	0.0335896	0.0241818	0.0317004	0.0424103	0.0558688	0.0470684	0.0180477	0.00842097	0.015193	0.019192	0.0542037	0.0353161	0.0309009	0.0282798	0.0460378	0.0485118	0.031677	0.0283183
A0A0G2JTT6	A0A0G2JTT6							0.0185785	0.0106467	0.00607381			0.0573931			0.0875573	0.0694452	0.0242585	0.0125522	0.116971	0.0921788	0.043191	0.0241417	0.103801	0.226796	0.194748	0.0465115	0.330024	0.243772	0.147764	0.0987646	0.272281	0.18567	0.0688644	0.0570996	0.271981	0.227611	0.0711856	0.0225138
Q54A14;A0A0G2JTU2;P21581-2;P21581	Q54A14;A0A0G2JTU2;P21581-2;P21581	Kit ligand;Soluble KIT ligand	Kitlg					0.00434342	0.00342439			0.00511671
D3ZB30;A0A0G2JTV1;Q6P736	D3ZB30;A0A0G2JTV1;Q6P736		Ptbp1	0.177855	0.167098	0.178078	0.10847	0.359618	0.396566	0.396358	0.343062	0.388004	0.414027	0.424847	0.459672	0.06898	0.0571402	0.0271117	0.0197926	0.0812567	0.0654388	0.0682241	0.0444945	0.0683881	0.0644584			0.0182832	0.0150867	0.00922917
A0A0G2JTW1;Q78P65	A0A0G2JTW1;Q78P65		Rap2a	0.00693529	0.0066312	0.00474464	0.00376755	0.0351358	0.043291	0.032274	0.038193	0.0134231	0.00831444	0.0124506	0.0124258	0.12975	0.111512	0.0780783	0.0648504	0.0702755	0.089518	0.115391	0.0691137	0.283006	0.250462	0.244554	0.229469	0.0939669	0.126625	0.109827	0.0936274	0.180839	0.193723	0.181317	0.14568	0.230024	0.202575	0.186756	0.184282
A0A0G2JTX2	A0A0G2JTX2			0.181554	0.0991387	0.0816634	0.0859934	0.310725	0.279242	0.18913	0.127438	0.201188	0.187712	0.146019	0.135147	0.517268	0.453194	0.362407	0.253725	0.602301	0.454408	0.47304	0.321496	0.632319	0.502432	0.39321	0.206498	0.848713	0.819776	0.684655	0.344943	0.484434	0.448273	0.421229	0.227838	0.610098	0.590421	0.418209	0.314323
Q9Z296;Q6IRK4;A0A0G2JTY3	Q9Z296;Q6IRK4;A0A0G2JTY3		Slc37a4																					0.00780453	0.00714729	0.00624243										0.00510378	0.00540438
A0A0G2JTY6;F1LRK4;Q3SYP9	A0A0G2JTY6;F1LRK4		Grsf1	0.134696	0.0588574	0.0221467	0.042071	0.132626	0.0956428	0.0752841	0.0932198	0.197449	0.0916708	0.121803	0.136175	0.428547	0.274048	0.0896017	0.0701288	0.317384	0.276513	0.119736	0.0711813	0.397965	0.255297	0.169824	0.179306	0.375642	0.257589	0.184788	0.121782	0.378358	0.292076	0.248427	0.19665	0.459012	0.310707	0.17935	0.120233
Q4V8G3;A0A0G2JTZ2	Q4V8G3;A0A0G2JTZ2		Sox6									0.00695037				0.0110346																							0.0385897
A0A0G2JU01;A0A0G2K4L2;E9PTJ8;A0A0G2K446;Q5BK37;Q9Z1I6	A0A0G2JU01;A0A0G2K4L2;E9PTJ8;A0A0G2K446;Q5BK37;Q9Z1I6	Rho guanine nucleotide exchange factor 1	Arhgef1	0.148242	0.102564	0.0836836	0.0736322	0.349602	0.289954	0.238074	0.254884	0.35103	0.25771	0.162968	0.112741	0.0106225	0.0149847	0.00546067	0.00834405	0.00662026	0.00736938	0.00713341	0.00367075		0.0378866	0.0452876			0.00778434			0.00954505	0.00756564	0.00735918
A0A0G2JU09;D3ZQ89	A0A0G2JU09;D3ZQ89		Ep400		0.0184558	0.0496523		0.0200158	0.00455225	0.00785632	0.0082326	0.00569947	0.0179629	0.0385183		0.0305175	0.0542905		0.0341262					0.00933587	0.00291361						0.147729	1.50502	0.0307505	0.0197169	0.0128286
A0A0G2JU11;F1M386;A0A0A0MP77	A0A0G2JU11;F1M386;A0A0A0MP77	Rap guanine nucleotide exchange factor 2	Rapgef2		0.00157462	0.00325388	0.0037448	0.0124806	0.00551373	0.00968585	0.0096138	0.05067	0.00464885		0.00214817	0.849754	0.740597	0.460947	0.32673	0.621931	0.569452	0.440381	0.302031	0.568344	0.546194	0.410282	0.264115	0.614646	0.598425	0.471719	0.212436	0.583342	0.391365	0.363938	0.240912	0.47008	0.437305	0.315087	0.160782
A0A0G2JU15;D3ZGM1;Q4KM70	A0A0G2JU15;D3ZGM1		Ptcd3	0.0354379	0.0358954	0.0194181	0.00671323	0.162403	0.143155	0.0611316	0.072934	0.124145	0.0505909	0.0354984	0.0370278	0.333057	0.335701	0.282396	0.149227	0.40662	0.402161	0.423644	0.282269	0.619722	0.426024	0.375936	0.294055	0.493943	0.484477	0.453598	0.278316	0.583275	0.502759	0.410136	0.22906	0.465568	0.440738	0.359884	0.263449
A0A0G2JU40;Q6P691	A0A0G2JU40;Q6P691		C2cd2																	0.0141201	0.0209673	0.022927		0.0061405	0.00408683	0.00293069	0.00167642	0.0247478	0.0239495	0.0203197	0.00994926	0.016962	0.0169423	0.0109685	0.00546475	0.0140674	0.0195211	0.0318475
F1LYK6;A0A0G2JU45	F1LYK6;A0A0G2JU45	tRNA (guanine(37)-N1)-methyltransferase	Trmt5	0.0110914				0.0130675	0.00849663	0.00459064	0.00439289	0.00759109	0.00334076	0.00133463
A0A0G2JU46;Q6AY61	A0A0G2JU46;Q6AY61	Serine protease 23	Prss23	0.00996927	0.00398143	0.0112992	0.0163103	0.0073298	0.00404227	0.0057708	0.00424202	0.0128895	0.00873413	0.00538562	0.00837564																	0.012686	0.00981653		0.00956107
Q4KLN2;A0A0G2JU49;B0BN02	Q4KLN2;A0A0G2JU49;B0BN02		Mtx1	0.0939942	0.0877123	0.0686334	0.10061	0.247068	0.200481	0.132062	0.141574	0.166122	0.122559	0.107776	0.127373	0.38749	0.377766	0.325253	0.323599	0.335781	0.31917	0.37727	0.295079	0.3595	0.301331	0.3233	0.305046	0.228095	0.176634	0.267075	0.0943099	0.390072	0.450657	0.470516	0.364642	0.356558	0.293758	0.269109	0.262202
A0A0G2JU55	A0A0G2JU55																		0.0169625
F1M836;A0A0G2JU56;Q8VHF0;A0A1B0GWN5	F1M836;A0A0G2JU56;Q8VHF0;A0A1B0GWN5	MAP/microtubule affinity-regulating kinase 3	Mark3	1.40133	1.24189	1.15803	0.613434					0.0110904	0.0152649	0.00775256	0.0110929	0.277727	0.203809	0.0886384	0.0458637	0.179281	0.163554	0.08453	0.0447983	0.151489	0.148061	0.0705397	0.0148703	0.211767	0.148825	0.0762752	0.0203914	0.21006	0.192429	0.109155	0.039429	0.272138	0.20662	0.10558	0.027794
A0A0G2JU65;Q5BJV9	A0A0G2JU65;Q5BJV9	Protein N-terminal glutamine amidohydrolase	Wdyhv1					0.00783281	0.0145786	0.0188377	0.0203617				0.00771793
A0A0G2JU71;P70619	A0A0G2JU71;P70619	Glutathione reductase	Gsr																					0.017587	0.0222541	0.0306681	0.0182179									0.026153	0.0340305	0.0288144	0.0186428
A0A0G2JU73;F1LP64;A0A0A0MXY4;A0A1W2Q676;F1LP64-2;Q3KR60	A0A0G2JU73;F1LP64;A0A0A0MXY4;A0A1W2Q676;F1LP64-2	E3 ubiquitin-protein ligase TRIP12	Trip12	0.391054	0.211869	0.207865	0.138601	0.69631	0.389138	0.288258	0.311175	0.579939	0.387591	0.400282	0.431938	0.0452284	0.0257778	0.0283339	0.026057	0.0876996	0.0439646	0.067023	0.032029	0.0831302	0.0566346	0.0573193	0.0284615	0.0256903	0.0170781	0.0127466	0.0076177	0.0425718	0.0199974	0.0131949	0.010235	0.0350442	0.0286068	0.0292703	0.0136115
A0A0G2JU77;D4A190	A0A0G2JU77			0.425611	0.334798	0.284023	0.149812	0.623198	0.582539	0.48383	0.473299	0.578477	0.407548	0.263014	0.159247	0.164843	0.117039	0.156747	0.0958973	0.264323	0.221084	0.25438	0.170927	0.222488	0.158605	0.165936	0.102742	0.171429	0.0762172	0.0600573	0.0227089	0.322971	0.270629	0.132935	0.0741542	0.198486	0.155686	0.143342	0.094819
A0A0G2JU79;D4AD40	A0A0G2JU79;D4AD40		Rcbtb1	0.00790903								0.0208662	0.00470236			0.0028187	0.00242634			0.00274234	0.00297023	0.00347841	0.00268812									0.0317728	0.0330253	0.0565285	0.0705137	0.00864853	0.0063084	0.00339818
A0A0G2JU83	A0A0G2JU83			0.147461	0.13054	0.0785052	0.0327234	0.0499403	0.0346748		0.0136797	0.0579555	0.0458228	0.0370528	0.0156438	0.0220934	0.0213866	0.0129806	0.0224436	0.0245068	0.0147082
A0A0G2JU89;F1LQI5;Q2TL32	A0A0G2JU89;F1LQI5;Q2TL32	E3 ubiquitin-protein ligase UBR4	Ubr4	1.53496	1.12894	0.818226	0.722538	2.82937	2.02543	1.34515	1.22194	2.29019	1.69162	1.1517	1.11007	1.22982	1.17022	0.76451	0.452973	1.0875	0.880913	0.821695	0.540686	1.76007	1.42783	1.09263	0.593344	1.68758	1.74683	1.15152	0.426639	1.97635	1.77125	1.27237	0.819649	1.89628	1.67792	1.24334	0.704267
A0A0G2JU91;D3ZXN9	A0A0G2JU91;D3ZXN9		Ncor2					0.0403082	0.0152833	0.00805823	0.00634797	0.00592715	0.00408938	0.00194473		0.818825	1.22533	0.520693		0.578504	1.28786	0.53277	0.405202		0.333777					1.05124	0.37723	0.0426232	0.0403888	0.0300124	0.0313069
A0A0G2K4K3;A0A0G2JU97;F1LMJ7;D3ZF64;O88563	A0A0G2K4K3;A0A0G2JU97;F1LMJ7;D3ZF64;O88563	Canalicular multispecific organic anion transporter 2	Abcc3	0.0599603	0.0474934	0.0276021	0.0175132	0.196294	0.156318	0.106905	0.0857025	0.112683	0.0579678	0.0378792	0.0200762	0.126211	0.121931	0.0856595	0.0627	0.10014	0.0932924	0.075216	0.0636947	0.165827	0.135214	0.116767	0.0697452	0.149266	0.148628	0.10344	0.0470104	0.126425	0.114417	0.0700188	0.0478541	0.152414	0.140172	0.124612	0.0747445
A0A0G2JUA0;Q5XIT6	A0A0G2JUA0;Q5XIT6	Desumoylating isopeptidase 2	Desi2					0.00794613	0.00965579	0.0164846	0.0162612	0.0129874	0.0265559	0.0180481	0.0132583	0.010573	0.0137013	0.00268951	0.00342504					0.00963352	0.00793651			0.00885957	0.00279799	0.00173771						0.0169284	0.0124553		0.0204061
A0A0G2JUA5;A0A0G2JU96;Q38PF8;Q38PG2;Q38PG0;Q8VHJ0;Q38PG3;Q8VHI9	A0A0G2JUA5;A0A0G2JU96			18.8841	13.3467	11.1278	11.5983	21.1388	17.9491	16.6237	14.1384	31.6019	16.4827	18.4516	12.7772			0.0253645	0.0139995			0.0172701	0.0224852									0.0130086	0.014007	0.016761	0.0138113
A0A0G2JUA6;A0A0G2JXU2;Q5PQQ2	A0A0G2JUA6;A0A0G2JXU2;Q5PQQ2	WW domain-binding protein 11	Wbp11	0.138918	0.052166	0.0629319	0.0714768	0.181196	0.104561	0.0672676	0.0608217	0.153192	0.134859	0.0722253	0.058114	0.0464716	0.0264677			0.115884	0.0423368	0.0142724	0.0136438	0.0675364	0.05108	0.0274289	0.0124597	0.0659175	0.023386	0.00423344		0.0469283	0.0195976			0.0385252	0.0308026	0.00540266
A0A0G2JUB0;Q810F4	A0A0G2JUB0;Q810F4	Protein FAM3C	Fam3c	0.207751	0.0691832	0.0225653	0.0460994	0.233084	0.2141	0.146832	0.150219	0.216721	0.124893	0.0812186	0.0543881	0.210538	0.251449	0.254603	0.228633	0.10775	0.0693251	0.123502	0.102618	0.214629	0.190384	0.0946139	0.102001	0.105968	0.0959287	0.0969918	0.0489304	0.154189	0.116853	0.0840021	0.051988	0.14708	0.156445	0.126996	0.104405
Q2MH90;A0A0G2JUB3;F1M9C4;Q8R5M4;Q8R5M4-2;G8JLS4;A0A0G2K3Z1;M0RAB4;A0A0G2JT32;Q8CJH5;Q2MH91	Q2MH90;A0A0G2JUB3;F1M9C4;Q8R5M4;Q8R5M4-2;G8JLS4	Optineurin	FIP-2B variant;Optn	0.0615859	0.0408811	0.0362602	0.0421632	0.137465	0.0657474	0.0676043	0.0885655	0.0880944	0.0538561	0.167602	0.175263	0.0223533	0.0158422	0.00800841	0.00414437	0.00658025	0.00439333	0.00708582		0.00590777	0.00373293	0.00306718						0.00582816	0.00556363	0.00593208	0.00402708	0.0059717	0.00222742	0.00394439	0.00451465
A0A0G2JUB7;Q6PWY0;Q63784;Q63783;A0A0G2K4J4;Q63573;F1LRV0;A0A0G2K5I9;Q9QY90;P09414;Q9QY89;Q63785	A0A0G2JUB7;Q6PWY0;Q63784;Q63783;A0A0G2K4J4;Q63573;F1LRV0;A0A0G2K5I9;Q9QY90;P09414;Q9QY89	Nuclear factor 1;Nuclear factor 1 A-type	NFI-A;NF1L4;Nfia;NFIA	0.204097	0.151976	0.103794	0.103787	0.0653068			0.0246285	0.131472	0.0562989	0.0311658	0.0296996			0.0252546						0.0361392	0.0250141											0.0240055	0.0203147
A0A0G2JUC3;Q6B4M5-2;Q6B4M5;F1LPM7;Q6B4M5-3	A0A0G2JUC3;Q6B4M5-2;Q6B4M5	Partitioning defective 6 homolog alpha	Pard6a																																	0.0118837	0.0101424
A0A0G2JUC4;Q5RJP5;A0A0G2KA38	A0A0G2JUC4;Q5RJP5;A0A0G2KA38		Isg20					0.0157155	0.0194346	0.0165151	0.0142847		0.0243212	0.0535997	0.0971317
A0A0G2JUC7;Q6AYH5	A0A0G2JUC7;Q6AYH5	Dynactin subunit 2	Dctn2	2.25467	2.21773	2.08308	1.98859	2.3809	2.35237	2.21984	2.25567	2.07468	1.65266	1.82954	1.95829	4.24197	4.49758	3.91759	3.2894	4.44866	4.19094	3.85818	3.14035	3.47151	3.42447	2.96568	2.81096	3.39729	3.996	3.10578	2.30244	4.56429	4.16822	3.86041	3.43643	3.54115	3.43982	3.4347	2.91542
D4ACN3;A0A0G2JUC9	D4ACN3;A0A0G2JUC9		Herc2	0.017247	0.0022242	0.00117413	0.000941431	0.0123088	0.00616118	0.00517381	0.00696531		0.011334	0.00742368	0.00997485	0.036578	0.0187035	0.00138314	0.00047694	0.0261016	0.00438678	0.0149122	0.0338658	0.0160618	0.00786542	0.00663401	0.00503593	0.073794	0.0286421	0.00736856		0.0612605	0.026927	0.0265441	0.0280723	0.0353828	0.0193639	0.00883805	0.00491039
A0A0G2JUD4;B4F7D7;A0A0G2K5C9;A0A0G2K763;A0A0G2K546	A0A0G2JUD4;B4F7D7;A0A0G2K5C9;A0A0G2K763		Ept1													0.103056	0.117073	0.0573799	0.03584	0.00721067	0.00443767	0.00855555	0.00509672	0.050629	0.0528664	0.0222055	0.0111368	0.0270465	0.024792			0.243257	0.250483	0.196277	0.126204	0.0665855	0.0606357	0.0401007	0.0137952
A0A0G2K9I3;A0A0G2JUE4;Q5U4E6	A0A0G2K9I3;A0A0G2JUE4;Q5U4E6	Golgin subfamily A member 4	Golga4	0.0123714	0.00600203	0.00787178	0.0393328	0.130773	0.0497087	0.0318238	0.0371814	0.063188	0.0287313	0.0087992	0.0137255	0.0211453	0.00985686	0.00228572	0.18209	0.00752646	0.0220308	0.00572386						0.0132793	0.00606173	0.00806321						0.0193755	0.164577	0.0797799
D4A060;A0A0G2JUF2	D4A060;A0A0G2JUF2		Snx30	0.0486164	0.0280397	0.00987164	0.00425812	0.03506	0.0351593	0.0151764	0.0202859	0.0788801	0.0155158	0.0111843	0.00645463	0.063013	0.0547602	0.0476318	0.0306747	0.314701	0.315069	0.292762	0.161123	0.341139	0.345676	0.247625	0.19583	0.266882	0.282742	0.259453	0.198729	0.0858247	0.0762125	0.0515215	0.021432	0.249688	0.252884	0.152714	0.186652
A0A0G2JUF9;D3Z8V4	A0A0G2JUF9;D3Z8V4		Nckap1l	0.492713	0.415916	0.369863	0.30581	0.756229	0.702502	0.384852	0.310335	0.365073	0.21517	0.155856	0.228709
F1LS67;A0A0G2JUG4	F1LS67;A0A0G2JUG4		Rgs6					0.0254673	0.0166427	0.0157671	0.0126608	0.00729281	0.00655171			0.0562806	0.0438893	0.0725112	0.0201742	0.152525	0.348088	0.0900001		0.00558768	0.0070654	0.00696903	0.00484196	0.00702642	0.17067	0.15748	0.0954222	0.00582584	0.00734568	0.00599504	0.00749161	0.00769424	0.00650241		0.00789434
B1WBY9;A0A0G2JUG6	B1WBY9;A0A0G2JUG6		Lrrc45			0.00840314						0.0337459	0.00801719	0.00191888	0.0203524								0.0161142									0.0964429							0.191499
A0A0G2JUG7	A0A0G2JUG7			0.185407	0.115351	0.0623932	0.0457936	0.152151	0.120107	0.0954996	0.115325	0.107669	0.0960593	0.088963	0.13058	1.24433	1.18454	0.986128	0.587166	0.896109	0.849899	0.682026	0.704738	0.486159	0.473309	0.385265	0.316896	1.44494	1.22853	0.950847	0.550825	0.855989	0.645397	0.548485	0.410681	0.481625	0.435171	0.338377	0.300548
Q6AXV0;A0A0G2JUH4	Q6AXV0;A0A0G2JUH4		Pnkp	0.0142198		0.00741787	0.00883172	0.0147187	0.00806816	0.0106492	0.02123	0.0942653	0.00675817	0.0177114	0.0378438									0.00545297
A0A0G2JUH8;D3ZCH3	A0A0G2JUH8;D3ZCH3		Snx13					0.00553187	0.0116678	0.0126282	0.0147318	0.0178302	0.00676446	0.0115323	0.00743565	0.0178344	0.0062985	0.0107342	0.00559915						0.0106097			0.0405002	0.0246955	0.0144379	0.00650453					0.0209672	0.00886792	0.00611795
A0A0G2JUJ9	A0A0G2JUJ9				0.00637445			0.0249391	0.0137728	0.00419586		0.0152716	0.00944945	0.00316862		0.0163969	0.0121564	0.00562684	0.0061201	0.0467228	0.0104974	0.0460902	0.0312702	0.238041	0.144637	0.0979658	0.0497431					0.066572	0.0426925	0.0374228	0.0145298	0.159263	0.129151	0.0455504	0.0202506
A0A0G2JUK2;B2GV58;A0A096MJY7;A0A096MKE7	A0A0G2JUK2;B2GV58		Lsm14a	0.240707	0.127226	0.081301	0.0502973	0.0244343	0.024221	0.0246397	0.0177609	0.0858634	0.0645241	0.0406029	0.0572026	0.0405318	0.0294348	0.0153433		0.0671261	0.0361898	0.0219969		0.0205606	0.0142212	0.00850689	0.0069655					0.0183764	0.0284745
A0A0G2JUK5;Q5BK57	A0A0G2JUK5;Q5BK57	HAUS augmin-like complex subunit 8	Haus8			0.0226334	0.0513868				0.0556772		0.0797579	0.0531598	0.0709103		0.0679734											0.0496877
A0A0G2JUK8;A0A0G2JVW7;F1M7M7;B5DF21	A0A0G2JUK8;A0A0G2JVW7;F1M7M7;B5DF21	Protein Smaug homolog 1	Samd4a	0.0561263	0.019072	0.00387163		0.0644468	0.0216533	0.0133797	0.0156374	0.0881807	0.0137223	0.0161203	0.0140356		0.000973758							0.00951815	0.0106076	0.00962056						0.0053048	0.00491043			0.0101503		0.0062391	0.00442485
D3ZE77;H9BFG6;A0A0G2JUL8	D3ZE77;H9BFG6;A0A0G2JUL8		Mier3										0.03013			0.0599896	0.0565288
A0A0G2JUM2	A0A0G2JUM2			0.0239871	0.0303205	0.0282485	0.005153	0.076615	0.0578451	0.0256607	0.0477319	0.0512328	0.044429	0.0204098										0.0505406	0.0310439		0.0201067	0.0289723	0.031271	0.0155835		0.0493859	0.0297291	0.0439441	0.0134798	0.0335854	0.0362902	0.0282622	0.022751
D3ZTJ0;A0A0G2JUM3	D3ZTJ0;A0A0G2JUM3	Protein XRP2	Rp2	0.242309	0.175321	0.129867	0.126777	0.394128	0.340211	0.233372	0.222968	0.267709	0.242416	0.17758	0.160888	0.0190092	0.0178408	0.0217017	0.0294971	0.0320278	0.0255726	0.0206916	0.0202574	0.0409265	0.0448748	0.034017	0.018647	0.0197734	0.0183715	0.0166528	0.0114797					0.0135915	0.0164403	0.0131533	0.0073608
A0A0G2JUM8	A0A0G2JUM8															0.0107885	0.00820629	0.00734107	0.00591764
A0A0G2JUP0;D3ZBE5	A0A0G2JUP0;D3ZBE5	Serine/threonine-protein kinase Nek7	Nek7	0.171192	0.126991	0.0994798	0.0697751	0.14246	0.10999	0.098235	0.0608328	0.158428	0.103421	0.0804971	0.125434	0.0774253	0.0300549	0.0278337	0.0345207	0.0605116	0.0467349	0.0374538	0.0260293	0.0267081	0.0241783	0.0191539		0.0269787	0.0294216	0.0102552		0.0257106	0.0108826			0.0247355	0.0232713	0.0129676	0.0164062
A0A0G2JUP6;Q569B5	A0A0G2JUP6;Q569B5	Leucine-rich repeat-containing protein 14	Lrrc14					0.00531042	0.00493558	0.00486256	0.00569918																					0.00300784	0.00482646
A0A0G2JUP9;Q7TP01	A0A0G2JUP9;Q7TP01			0.0090203	0.00462184	0.00203551		0.0339858	0.0323861	0.0195224	0.025132	0.0329978	0.0229359	0.00841919	0.00823664									0.00197509	0.00103764	0.00110977	0.000460826
A0A0G2JUQ6	A0A0G2JUQ6							0.0127523	0.00974818	0.00617519		0.0448906	0.0269886	0.0176904
F1M9B3;A0A0G2JUQ8;Q76LT8	F1M9B3;A0A0G2JUQ8;Q76LT8	Ubiquitin carboxyl-terminal hydrolase 48	LOC100911993;Usp48					0.0542264	0.00834952	0.0113463	0.0239656	0.0105367
A0A0G2JUR5	A0A0G2JUR5			0.23888	0.113205	0.049777	0.0149913	0.0996384	0.0861334	0.0767965	0.0587351	0.365524	0.243238	0.188414	0.132471	0.257844	0.119387	0.0267021	0.0112579	0.0407789	0.0171479	0.0102745		0.0604245	0.0158613	0.0185448	0.0122927	0.104161	0.0884463	0.052306	0.0238409	0.0869912	0.0549172	0.0468755	0.0511024	0.0574654	0.0118774	0.006033
A0A0G2JUR6;Q6IFT2;A0A0U1RRN6;A0A0G2K4H7	A0A0G2JUR6;Q6IFT2;A0A0U1RRN6;A0A0G2K4H7		Krt78														0.0158215		0.0102309
A0A0G2JUS5;D3Z917	A0A0G2JUS5;D3Z917		Dolpp1			0.0321167	0.0528292	0.0507924	0.0351148	0.0268102	0.0143778	0.0314458	0.0256515	0.00742601	0.00539762	0.00362354		0.00208944	0.001892	0.00315334	0.00224559	0.00589004	0.00255869	0.0100306	0.00863709	0.00687178	0.00333806					0.0256261	0.0254945	0.021736	0.00592622	0.00731576	0.00866484	0.005536
B2GUU8;A9EEP5;A0A0G2JUS6;Q8K4D8	B2GUU8;A9EEP5;A0A0G2JUS6;Q8K4D8	Aldehyde dehydrogenase family 1 member A3	Aldh1a3															0.0114764
A0A0G2JUS7;B0BN86	A0A0G2JUS7;B0BN86	Transmembrane protein 11, mitochondrial	Tmem11	0.0383032	0.0312306	0.0151006	0.0122163	0.122859	0.0825528	0.0435776	0.0424962	0.0579854	0.0542737	0.03602	0.0182437	0.310852	0.378679	0.433077	0.301436	0.383848	0.37865	0.460279	0.521005	0.326217	0.342124	0.289504	0.196681	0.691571	0.59213	0.435889	0.2279	0.546914	0.565356	0.453539	0.309289	0.349654	0.31898	0.177561	0.142167
A0A0G2JUT1;Q6AYP5;Q6AYP5-2	A0A0G2JUT1;Q6AYP5;Q6AYP5-2		Cadm1	0.154025	0.0375484	0.0449767	0.0221035	0.319098	0.263354	0.225629	0.182369	0.0425376	0.0138109	0.0213706	0.0119213	1.38404	0.927842	0.755285	0.816135	1.19206	0.764435	0.541696	0.362983	0.898814	0.702521	0.451008	0.512673	0.459038	0.276487	0.236162	0.165093	1.03456	0.868408	0.715718	0.666591	0.762234	0.464445	0.344205	0.28314
A0A0G2JUT5;Q7TP27;A0A0G2K9I7;A0A0G2JUB9;P0C2X9;Q9Z0R7	A0A0G2JUT5;Q7TP27;A0A0G2K9I7;A0A0G2JUB9;P0C2X9	Delta-1-pyrroline-5-carboxylate dehydrogenase, mitochondrial	Tas1r2;Aldh4a1													0.00403589	0.00327846	0.016561	0.0280673				0.0155599										0.0561074	0.109231	0.111641
A0A0G2JUT7	A0A0G2JUT7			0.0127533	0.0118526	0.0129085		0.23892	0.190833	0.161111	0.110993	0.13983	0.0696719	0.0796853	0.117235	0.0817447	0.0815822	0.0487388	0.0410307	0.0381561	0.0401465	0.0299438	0.0144206	0.177933	0.175635	0.0719228	0.06075	0.0529392	0.0560324	0.0403892	0.0060752	0.122367	0.0760159	0.0431074	0.029704	0.20659	0.191098	0.0399087	0.0243188
A0A0G2JUT8;Q3B7U4	A0A0G2JUT8;Q3B7U4	Cytoplasmic tRNA 2-thiolation protein 2	Ctu2	0.00704861				0.0123164			0.00715091	0.00734602	0.00411002	0.00269657		0.00423951	0.00259514									0.0249821	0.023183					0.00432826	0.0296633	0.00205052		0.0110698	0.0525967	0.0352999	0.025417
A0A0G2JUU6;Q4QR75	A0A0G2JUU6;Q4QR75	Exosome complex component RRP45	Exosc9	0.0186192	0.0161154	0.00845862		0.0139786																0.00891351	0.00565765	0.00697833
A0A0G2JUU7;D3ZMR7;Q5U3X6	A0A0G2JUU7;D3ZMR7		Tubgcp3	0.0492504	0.0295048	0.0357557	0.0215612	0.0950573	0.0998597	0.0654907	0.0763065	0.0916355	0.0896112	0.071288	0.0426904	0.0173952	0.0131922	0.00432495	0.00536729	0.0136626		0.0193202	0.0209163	0.0944331	0.105318	0.070761	0.0408363	0.0118256	0.0188049	0.00987277			0.0157763			0.011254	0.0072416	0.00426273	0.00239998
A0A0G2JUV5	A0A0G2JUV5			0.467998	0.425739	0.33746	0.27757							0.00965335	0.0122026	0.00174716	0.00237134	0.0022357	0.000991854
G3V649;A0A0G2JUX0;P51400	G3V649;A0A0G2JUX0;P51400	Double-stranded RNA-specific editase 1	Adarb1					0.00997662																0.0407454	0.0222521	0.0202944						0.0109168				0.0105627	0.00796866
F1MAA1;A0A0G2JUX4;B2GVC1	F1MAA1;A0A0G2JUX4	Ubiquitin carboxyl-terminal hydrolase	Usp47	0.300499	0.129907	0.0676383	0.0768228	0.235852	0.193295	0.212006	0.186798	0.288153	0.238878	0.220127	0.26917	0.0894909	0.06849	0.0324422	0.0160979	0.119538	0.0700618	0.107675	0.0563881	0.0946926	0.0728002	0.0260993	0.03034	0.102089	0.0600272	0.0419237	0.0157326	0.154574	0.121363	0.0513386	0.024996	0.104737	0.147456	0.0688018	0.0229296
A0A0G2JUX5	A0A0G2JUX5					0.00889125	0.0131932									0.0298212	0.0275402	0.0334768	0.0128999	0.0736145	0.0795955	0.112929	0.140261	0.00662394	0.0104537	0.00992674	0.00803865	0.0264144	0.0248851	0.0310262		0.0217571	0.019519	0.0175713	0.0134482	0.014135	0.0218878	0.0205576	0.0104885
A0A0G2JUX7;F1M7S0;Q9JK71	A0A0G2JUX7;F1M7S0;Q9JK71	Membrane-associated guanylate kinase, WW and PDZ domain-containing protein 3	Magi3	0.00981484	0.00597107		0.00690301	0.0301671	0.0239238	0.0105823	0.0100669	0.0263785	0.0110221	0.00259176	0.000858738	0.00849677	0.00596739	0.00197411	0.00654801	1.32226				0.00418558				0.00509029	0.0103509	0.00672019	0.0027164	0.00651999	0.0052554	0.00328465	0.00257294	0.00524988
D3ZKK5;A0A0G2JUZ0	D3ZKK5;A0A0G2JUZ0		Mtmr1	0.0908915	0.0697659	0.0511286	0.027307	0.227073	0.162651	0.138515	0.0977527	0.203735	0.114272	0.0987909	0.120109	0.414042	0.393111	0.28259	0.250552	0.274632	0.214765	0.172223	0.14043	0.394302	0.371845	0.269646	0.222962	0.249626	0.338479	0.267377	0.159297	0.237102	0.203948	0.139729	0.0578347	0.375962	0.295541	0.211475	0.149723
A0A0G2JUZ5	A0A0G2JUZ5			0.177314	0.191443	0.162409	0.165246	0.392083	0.290057	0.218677	0.202022	0.38375	0.312047	0.235527	0.214862	0.244758	0.234559	0.253205	0.390638	0.0694128	0.0645681	0.075612	0.198129	0.182013	0.262607	0.170049	0.164633	0.0625162	0.0362657	0.0409443	0.0862607					0.100551	0.0951343	0.107101	0.105999
D3ZHG8;A0A0G2JV04	D3ZHG8;A0A0G2JV04		Gga3					0.0255983	0.0145623	0.00937237	0.0110348				0.0336472	0.126096	0.128155	0.0573371	0.0191498	0.0994141	0.0884966	0.0354445	0.0355671	0.0410853	0.0260065	0.0117619	0.0053353	0.0745167	0.0802957	0.0535461	0.00384455	0.0577963	0.0558665	0.0318075	0.0154436	0.0612095	0.0549478	0.0365694	0.0109273
A0A0G2JV05;Q566Q7	A0A0G2JV05			0.0287779	0.0122321	0.00759878	0.00359635	0.532012	0.422585	0.267884	0.216494	0.173682	0.0860085	0.0647223	0.0516285	0.00336209		0.00169748						0.00329408	0.0019564	0.0018523		0.0114195	0.00445614	0.00164553		0.0117888	0.011444	0.010949	0.0116535
A0A0G2JV08;A0A0G2K2I0	A0A0G2JV08;A0A0G2K2I0							0.00773413
A0A0G2JV09;Q80ZG0	A0A0G2JV09;Q80ZG0	Synembryn-B	Ric8b													0.0126241	0.00795194															0.0141714	0.0116339	0.00547564
A0A0G2JV16;F1LQ91	A0A0G2JV16;F1LQ91		Dock11	0.0429075	0.0365168	0.014362		0.0554556	0.0578216	0.0399394	0.0839263	0.0146119	0.00768239	0.00521108	0.00389319	0.131762	0.0961753	0.0830463	0.0365706	0.0895053	0.0663119	0.0474226	0.0341446	0.109149	0.0838424	0.0824945	0.043106	0.0577819	0.0318234	0.0305215	0.0358242	0.152352	0.145393	0.11803	0.058074	0.135235	0.0962243	0.0874102	0.0580563
A0A0G2JV19;D3ZXT8	A0A0G2JV19;D3ZXT8		Tgfbrap1	0.0554245	0.0476103	0.0315835	0.0457321	0.0430887	0.0351605	0.0318814	0.0323678	0.0479148	0.0181961	0.00865947	0.00911053	0.0167121	0.0154007	0.0105126	0.0088027	0.0556159	0.0555484	0.0696576	0.0526035	0.0589824	0.0538041	0.0393981	0.0202366	0.0469755	0.0783581	0.0646431	0.015376	0.0574964	0.0665566	0.0540146	0.0079754	0.0556694	0.0691626	0.0391214	0.0223173
A0A0G2JV26	A0A0G2JV26												0.0526975			0.0305865	0.0358094	0.0241347	0.00933623	0.0247895	0.0150552	0.0121603	0.00825278	0.0224542	0.0124186	0.0204819	0.0189581	0.0157452	0.017709	0.0154934	0.0156943	0.0130384	0.0168747	0.0174521	0.014185	0.0173663	0.0215023	0.0138223	0.007857
A0A0G2JV28;Q5FVH7	A0A0G2JV28;Q5FVH7	Male-enhanced antigen 1	Mea1	0.0521628	0.0326351	0.0302467	0.0275971	0.081202	0.0208071			0.0589575		0.0120462		0.0319528	0.0199239	0.0239585		0.0253956	0.015007											0.0218829	0.0140106
A0A0G2JV31;O54975	A0A0G2JV31;O54975	Xaa-Pro aminopeptidase 1;Xaa-Pro aminopeptidase 1, N-terminally processed	Xpnpep1	2.11359	2.05688	2.03934	1.68388	2.83022	2.70868	2.39193	2.12288	2.61093	2.32928	1.98226	2.0952	1.4444	1.49039	1.1231	0.900077	1.14936	1.09141	1.10218	0.819443	1.47532	1.42596	1.38646	0.988763	1.20609	1.36286	1.13515	0.709145	1.61108	1.42604	1.2045	0.788019	1.32581	1.52193	1.20935	0.785467
D3ZNS1;A0A0G2JV32;Q3SWT3	D3ZNS1;A0A0G2JV32		Phldb1	0.0330276	0.0183821	0.0294258	0.0413292	0.028599	0.0201045		0.00568596	0.0493666	0.0279187	0.0275827	0.0237877	0.00622451	0.00714411	0.0254843	0.00465635	0.0546391	0.0111557	0.0137795		0.00691735	0.00474096	0.00401999
Q3KR83;A0A0G2JV35	Q3KR83;A0A0G2JV35		Hyal3	0.0142918	0.010938	0.00571046						0.0174505	0.0113689	0.0144302	0.0154237													0.00975141	0.00627425
A0A0G2JV46;Q5U4F3	A0A0G2JV46;Q5U4F3	Protein FAM107B	Fam107b	0.155003	0.0560996	0.00706738		0.0433047	0.0128703	0.0112215	0.00782889	0.0306076	0.0155892	0.00426662		0.0144206	0.00577684	0.00718576	0.000604345													0.00758485	0.00636023			0.0527143
A0A0G2JV54;Q9Z118	A0A0G2JV54;Q9Z118	Polypyrimidine tract-binding protein 3	Ptbp3	0.24859	0.193936	0.11106	0.0670594	0.276296	0.217871	0.166906	0.182269	0.313826	0.215949	0.344989	0.15119	0.0208441	0.0238234			0.00778158	0.00676252				0.0101956	0.0103577	0.0110107	0.0202267	0.00816587	0.0082382	0.00689067	0.0107679	0.0133816
A0A0G2JV57;A0A0U1RRY3;A0A0U1RRZ2;Q64270;A0A1L1WKF1	A0A0G2JV57;A0A0U1RRY3;A0A0U1RRZ2;Q64270;A0A1L1WKF1	Translation initiation factor eIF-2B subunit alpha	Eif2b1	0.0417858	0.0261029	0.0227927	0.0216797	0.126594	0.075942	0.0601765	0.0625313	0.105755	0.0719449	0.0210079	0.0469094	0.0186627	0.018253	0.0050541		0.0123347	0.0034549	0.0261662	0.00953549	0.0364385	0.0244515	0.0175367	0.0108844	0.0586232	0.0318684	0.0406159		0.0283407	0.0629205	0.0552948	0.0251274	0.0207438	0.0305053	0.0190809	0.00657512
A0A0G2JV62;Q4G052	A0A0G2JV62;Q4G052	Protein Wnt	Wnt4															0.00902587	0.0156391
A0A0G2JV72;A0A0G2K739;P61078;F1M5C9;P70711	A0A0G2JV72;A0A0G2K739;P61078;F1M5C9	Ubiquitin-conjugating enzyme E2 D3	Ube2d3;Ube2d2										0.0246765	0.0360348														0.0264913	0.0153759
A0A0G2JV78;G3V8S8;Q5BJU4	A0A0G2JV78;G3V8S8	Oxysterol-binding protein	Osbpl5	0.0503277	0.0098622	0.014029	0.0174983	0.0900355	0.0690953	0.0677752	0.0620274	0.119771	0.0534807	0.0685501	0.0647856					0.00727302	0.00509193	0.00588589	0.00729866					0.00656315	0.00322428	0.00588382	0.00403094
A0A0G2JV84;Q7TP13	A0A0G2JV84			0.0964611	0.0439032	0.0276573	0.0199913			0.140053	0.3028		0.00833951	0.0162031	0.0113054	0.16322	0.137029	0.11799	0.104487	0.233468	0.144526	0.0862609	0.141824	0.123433	0.156383	0.0820182	0.070448		0.0191646	0.0124055	0.022779	0.0165436	0.0155294			0.0161726	0.0119756	0.0120932	0.0210151
A0A0G2JV93;P31422	A0A0G2JV93;P31422	Metabotropic glutamate receptor 3	Grm3								0.0215896					0.0913536	0.1072	0.0665971	0.20557	0.0159044	0.0126398	0.0115466	0.0279117	0.00921083	0.0322614		0.170826	0.051155	0.0508974	0.0391843	0.110117	0.0662183	0.0361464	0.038602	0.0112479	0.0146052	0.0425572	0.0120158	0.0924944
D3ZTA3;A0A0G2JV99	D3ZTA3;A0A0G2JV99		Mcm3ap	0.00439	0.00258224			0.0172553	0.00947446	0.00373475	0.0014177	0.00892715	0.00452535	0.00198361		0.0044246	0.00442701		0.00124338
G3V9I0;A0A0G2JVA4;D3ZQR7;Q811A3;Q811A3-2	G3V9I0;A0A0G2JVA4;D3ZQR7;Q811A3;Q811A3-2	Procollagen-lysine,2-oxoglutarate 5-dioxygenase 2	Plod2	0.0199506	0.00439331	0.0113941	0.0203501	0.0776216	0.0488848	0.033037	0.0321955	0.0640524	0.0218378	0.0165585	0.00767979																		0.00297627	0.00645651	0.00987037
Q566D5;A0A0G2JVA7;Q6VV72	Q566D5;A0A0G2JVA7;Q6VV72	Eukaryotic translation initiation factor 1A	Eif1a		0.00196968	0.00371622	0.00250842	0.0303204	0.0320631	0.0246808	0.0171177	0.0302354	0.0327826	0.0374886	0.0307492											0.00398829	0.00150116	0.00305787	0.00414654	0.00373666		0.0103783				0.00767912	0.00651262	0.0119007	0.0050271
G3V908;A0A0G2JVA8;A0A0G2JUG1;A0A0G2K1K9	G3V908;A0A0G2JVA8		Kb15		0.248203										0.241336
A0A0G2JVB6;G3V7P1;A0A0G2K4U8	A0A0G2JVB6;G3V7P1;A0A0G2K4U8	Syntaxin-12	Stx12	0.579892	0.498752	0.472774	0.51429	0.365244	0.48327	0.379273	0.317409	0.44009	0.478379	0.32773	0.436014	1.74541	1.79818	1.59243	1.40399	1.54506	1.21614	1.26831	1.19205	1.65772	1.63464	1.40408	1.40153	0.629864	0.663646	0.713914	0.531742	1.93299	1.68893	1.19796	1.09637	1.65513	1.40156	1.46131	1.11572
A0A0G2JVC2	A0A0G2JVC2																											0.00291361	0.0038415
A0A0G2JVC8;A0A096MK62;A0A096MK55;A0A096MJH3	A0A0G2JVC8			0.00833274	0.0105409	0.0131569	0.00882209	0.0614543	0.0755165	0.056611	0.0370166	0.0575115	0.0394343	0.0293888	0.00912866	0.084084	0.0884193	0.0560712	0.0266458	0.0505063	0.0514582	0.0542584	0.037663	0.0796039	0.0736584	0.0384895	0.020777	0.375146	0.349644	0.248068	0.145585	0.0780522	0.0774296	0.0503043	0.0232768	0.122939	0.196182	0.0334551	0.0262773
A0A0G2JVD6;A0A0G2K913;P80385	A0A0G2JVD6;A0A0G2K913;P80385	5-AMP-activated protein kinase subunit gamma-1	Prkag1	0.0826474	0.0546867	0.0417079	0.0240482	0.174102	0.163229	0.0921962	0.106116	0.0967139	0.0971575	0.10433	0.119009	0.00546778	0.00684934	0.00462256	0.00629396					0.0125101	0.0128916	0.00198992		0.0354613	0.0248801	0.0234762	0.0143206	0.0285927	0.0206753	0.00982698	0.00681484	0.0154154	0.0127344	0.00753768	0.00156585
A0A0G2JVE0;D3ZXC6;Q5U4E5;F1LMH8	A0A0G2JVE0							0.0535092	0.0392117	0.0465515	0.0386538	0.0641059	0.0233828	0.0275213	0.0199512	0.0181622	0.00375996	0.000889691	0.00134571	0.027657	0.0433408	0.13342		0.0139531	0.00731131	0.00861136	0.00487307	0.0443856	0.0106412	0.00351181		0.0131433		0.00152445		0.0201593	0.00841503	0.00665695	0.00374349
G3V7W7;A0A0G2JVE6;P15684;Q9QX18	G3V7W7;A0A0G2JVE6;P15684	Aminopeptidase N	Anpep					0.133379	0.0726677	0.0124128	0.0191213													0.106434
A0A0G2JVE8;Q80WA4;D4AAF8;Q8K568	A0A0G2JVE8;Q80WA4;D4AAF8	RNA-binding protein Nova-1	Nova1	0.00288656	0.00620376	0.00605095	0.00454982	0.0239178	0.0209973	0.0255217	0.0217646					0.0625733	0.0541194	0.0370866	0.0333479	0.0700354	0.0402746	0.0251536	0.0184372	0.0645749	0.0315704	0.0532886	0.028273	0.0199178	0.0218086	0.0164162	0.0206531	0.0318648	0.0237513	0.0122966	0.0199136	0.0273421	0.0192533	0.0153735	0.0203731
A0A0G2JVF0;Q8K4G7	A0A0G2JVF0;Q8K4G7		Arhgap4	0.081909	0.084807	0.101266	0.0504063	0.178362	0.181378	0.0899718	0.0986031	0.14544	0.109363	0.0676968	0.141106
A0A0G2JVG0;Q5RJZ1-2;Q5RJZ1	A0A0G2JVG0;Q5RJZ1-2;Q5RJZ1	Regulator of telomere elongation helicase 1	Rtel1									0.0241795				0.0229802	0.025957	0.0166657	0.0119253	0.00543542	0.00775242	0.0013461		0.0178999	0.00914713	0.0153417	0.0096618		0.00574059			0.0242903	0.0317146	0.0306599	0.0209449	0.00927452	0.00662988	0.00746143	0.00739854
A0A0G2JVG4;Q9WVK3;A0A0G2JUF1;A0A0G2K6H4	A0A0G2JVG4;Q9WVK3;A0A0G2JUF1;A0A0G2K6H4	Peroxisomal trans-2-enoyl-CoA reductase	Pecr	0.121753	0.116203	0.151011	0.207189	0.200011	0.232334	0.222274	0.142982	0.26067	0.252006	0.209506	0.222808	0.236013	0.229898	0.237709	0.156988	0.175866	0.169204	0.144502	0.135902	0.169433	0.193821	0.134317	0.149627	0.103174	0.0825294	0.0669051	0.0922752	0.139215	0.0852289	0.0485822	0.039467	0.137064	0.134741	0.075565	0.0662029
A0A0G2JVG5	A0A0G2JVG5																							0.0339812		0.0541815		0.0104714					0.535903	0.0186316	0.110682		0.545537
A0A0G2JVG6	A0A0G2JVG6			0.0640207	0.0427609	0.0456334	0.0644		0.0235839	0.0380983	0.0421742	0.0351047		0.0464883	0.0604288		0.00830926	0.0199439	0.0203565						0.0789632
A0A0G2JVH1;F1M3R4;A0A0G2K318;P70569	A0A0G2JVH1;F1M3R4;A0A0G2K318;P70569	Unconventional myosin-Vb	Myo5b						0.955011	0.00479861	0.00523076							0.0054248	0.00968393	0.00812582	0.00325754	0.00393894		0.0100127	0.00843882			0.0196161	0.0167077	0.105935	0.0079576	0.070141		0.0202293	0.0242438
A0A0G2JVH4;A0A140TAG5;Q3KR86	A0A0G2JVH4;A0A140TAG5;Q3KR86	MICOS complex subunit Mic60	Immt	3.65412	3.7647	3.40486	3.12644	4.01797	3.61427	2.97091	2.60367	4.55585	3.94273	3.51858	3.56619	12.3307	11.887	11.5989	11.7738	10.9148	11.0968	10.4659	10.5679	8.86259	9.03751	8.29728	8.24394	9.99642	9.5233	9.55023	9.09231	8.6284	8.69742	8.8834	8.27949	7.89631	7.61265	7.83888	7.60138
D3ZMQ9;A0A0G2JVH5	D3ZMQ9;A0A0G2JVH5		Hltf	0.155058	0.1175	0.0660676	0.0302624	0.00718368	0.00386766	0.00323185	0.00391654	0.0684864	0.04662	0.0217169	0.0144733	0.0918057	0.0631151	0.0787252	0.0188993	0.202589	0.120137	0.0348661	0.0971982	0.0392283	0.0346959	0.0360874	0.0141469	0.100394	0.0743021	0.0439904		0.0616384	0.0581569	0.0348199	0.0207937	0.0479319	0.042077	0.0276159	0.0154118
A0A0G2JXE7;A0A0G2JVH6	A0A0G2JXE7;A0A0G2JVH6						0.613004
Q9QWK0;E9PT57;A0A0G2JVH8	Q9QWK0;E9PT57;A0A0G2JVH8		Vom2r31													0.0156435	0.0184421	0.010426	0.00851159
A0A0G2JVI4;D3ZDZ7	A0A0G2JVI4;D3ZDZ7		Fuk	0.0612863	0.0543551	0.0299107	0.0148731	0.16975	0.136666	0.0899527	0.0644674	0.16813	0.152916	0.0978431	0.115584	0.0241605	0.0217309	0.00728439		0.00188393	0.00524473	0.00769639	0.00260405					0.0230356	0.0194749	0.0124839	0.00572823	0.0117358	0.0111492	0.0117482	0.00616079
G3V6Z3;A0A0G2JVI5;Q8VH46	G3V6Z3;A0A0G2JVI5;Q8VH46	Actin filament-associated protein 1	Afap1	0.196335	0.0558307	0.0308601	0.0359438	0.305751	0.164009	0.170722	0.168985	0.2497	0.179275	0.157419	0.153392	0.0641302	0.0375477	0.016011	0.0227802	0.184815	0.140113	0.113259	0.0453954	0.131016	0.111638	0.0647755	0.0217435	0.398385	0.26531	0.181344	0.0444392	0.254057	0.234341	0.136778	0.0704084	0.151837	0.121521	0.0856562	0.0481995
A0A0G2JVI6;D4A8M2;A0A0G2K8F4	A0A0G2JVI6;D4A8M2		Cask					0.0316155	0.0290036	0.0213579	0.0228879	0.0348188	0.0197475	0.0163437	0.0154559	0.00992631	0.033763	0.0311033	0.0405009					0.0700571	0.0507606	0.0313924	0.0218786	0.00631335	0.00679689	0.00586074	0.0285149	0.0206507				0.026647	0.0246918	0.0253151	0.0197697
A0A0G2JVI9;Q62845;Q62682	A0A0G2JVI9;Q62845	Contactin-4	Cntn4													0.0534826	0.025512	0.0154347	0.0251064					0.00443684		0.00609823		0.0378571	0.0204996	0.00729436	0.00446432	0.016034	0.00881126	0.00873912		0.0113969	0.0106873	0.00889385
A0A0G2JVK3;Q9QZH4;G3V9X3	A0A0G2JVK3;Q9QZH4;G3V9X3	5-AMP-activated protein kinase subunit beta-2	Prkab2					0.0159086	0.0113634	0.00778714		0.00719818	0.00651818			0.0611607	0.0530881	0.0639837	0.033593	0.0483363	0.0565085	0.0641087	0.0440543					0.0548955	0.0789486	0.061538	0.0214634	0.057154	0.0412591	0.0343829
A0A0G2JVL2;Q497A7;Q91Y53	A0A0G2JVL2;Q497A7;Q91Y53	Deoxynucleotidyltransferase terminal-interacting protein 1	Dnttip1	0.0287171	0.0299322	0.00489363	0.00526663	0.015213	0.00292246	0.00378965	0.00562889
D3ZL30;A0A0G2JVL3	D3ZL30;A0A0G2JVL3		Mast3					0.0352079								0.0201721	0.0132477	0.0089681	0.000503724	0.00580865	0.00424655	0.00388706	0.0033607	0.217558	0.0127032	0.0123767		0.0151185	0.014284	0.0156123	0.0149789					0.162485	0.166106	0.117577
A0A0G2JVL5	A0A0G2JVL5					0.0112579		0.0136839	0.0240348	0.0246185	0.0164333	0.020497	0.0125472	0.0120453	0.00801724	0.0585597	0.0611935	0.0329392	0.0226824	0.00868637	0.00898342	0.0135516	0.0147519					0.00841048	0.0194279	0.0192152	0.0150494				0.00494718
A0A0G2JVL6;Q7TP78;F7EXQ7	A0A0G2JVL6;Q7TP78;F7EXQ7		Ndufa8	0.532827	0.416177	0.390873	0.347334	1.26495	0.976539	0.755468	0.637157	0.933427	0.641771	0.571504	0.43693	3.62723	3.7841	3.60991	3.454	2.7465	2.65287	3.34861	2.76843	2.97535	2.53851	2.7433	2.85469	3.57036	3.44719	3.50659	2.71286	2.69651	2.64417	2.51937	2.31119	2.7866	2.54615	2.93142	2.7316
A0A0G2JVL8;A0A0G2JZH2	A0A0G2JVL8																											0.0277001	0.0228477	0.0212
A0A0G2JVM2;A0A0G2K0A8	A0A0G2JVM2;A0A0G2K0A8			0.158557	0.0944184	0.0575662	0.0567265	0.22092	0.111825	0.0589424	0.0524043	0.29394	0.124764	0.110521	0.0489464	0.358103	0.231778	0.136238	0.0954913	0.368052	0.243643	0.223608	0.176582	0.15676	0.10647	0.0606756	0.0442725	0.347543	0.220216	0.0719434	0.0211248	0.190774	0.112585	0.0738674	0.0683314	0.150736	0.108155	0.0443666	0.021346
A0A0G2JVM3;D3ZP12	A0A0G2JVM3;D3ZP12		Zc3h7a	0.0102697	0.0070393	0.0135373	0.0292061					0.00831086
A0A0G2JVM6;P84060	A0A0G2JVM6;P84060	Dystrobrevin beta	Dtnb	0.0146117	0.019322	0.0161952	0.0102667	0.061671	0.0958271	0.0550282	0.065002	0.0384031	0.0259896	0.0399706	0.0250371	0.0847083	0.0640335	0.0333937	0.0254707	0.0376157	0.0332111	0.0254554	0.0479436	0.0164068	0.0158408	0.0113206	0.0087622	0.0364381	0.0388615	0.0218137	0.00592538	0.0219193	0.0136944	0.0110162		0.0149383	0.00943488	0.00905994	0.0160787
Q9GJD8;A0A0G2JVN3;Q9GJD9;A0A0G2K9Q5;Q9GJE0;G3V6C0	Q9GJD8;A0A0G2JVN3;Q9GJD9;A0A0G2K9Q5;Q9GJE0;G3V6C0		CIITA;Ciita																							0.405538									0.34888
A0A0G2JVN4;M0RDN9;Q6J1Y9	A0A0G2JVN4;M0RDN9;Q6J1Y9	Ubiquitin carboxyl-terminal hydrolase;Ubiquitin carboxyl-terminal hydrolase 19	Usp19	0.18434	0.0671578	0.0503661	0.0418358	0.254865	0.159811	0.114254	0.118188	0.21256	0.104297	0.106962	0.175305	0.00906293	0.00326253	0.00145786	0.00144742	0.0248118	0.011379	0.0125797	0.00444974	0.0389497	0.0187615	0.0080712	0.00973849	0.045956	0.0265927	0.019785	0.00665998	0.0407963	0.0252084	0.00611257	0.00266259	0.0469753	0.0359562	0.00937756	0.0064413
D3ZUF8;A0A0G2JVP1	D3ZUF8;A0A0G2JVP1		Vrk2					0.0130839	0.00700643			0.00864324	0.00413704
A0A0G2JVP5;B2RZ22	A0A0G2JVP5;B2RZ22		Paip1	0.0189848	0.0110386							0.0116224	0.0154673							0.0151502	0.0115426
A0A0G2JVP9	A0A0G2JVP9																											0.00954792	0.0110194
A0A0G2JVQ1;B0BNC0;P09605	A0A0G2JVQ1;B0BNC0;P09605	Creatine kinase S-type, mitochondrial	Ckmt2													0.0216323
A0A0G2JVR9;Q4FZU8	A0A0G2JVR9;Q4FZU8	Protein FAM65A	Fam65a	0.0121603	0.00656424	0.00225707	0.00222518	0.0528718	0.0176591	0.00385384	0.0225139	0.0635936	0.0119778	0.00998355	0.00841227	0.0670935	0.0665932	0.0405437	0.0100285	0.120962	0.12277	0.0809538	0.0440354	0.132317	0.0916433	0.040707	0.00822185	0.176627	0.147806	0.0973788	0.00945473	0.372909	0.236928	0.16199	0.0702965	0.154826	0.172275	0.104588	0.0237898
A0A0G2K7U7;A0A0G2JVS9	A0A0G2K7U7;A0A0G2JVS9							0.00883319	0.00527835			0.00671977	0.00312622	0.0019828	0.000824873	0.00241477	0.00176447	0.0335761																		0.0038192	0.0191598
A0A0G2JVT0;B5DF77;A0A0G2KA84;D3ZL82	A0A0G2JVT0;B5DF77;A0A0G2KA84;D3ZL82		Trim37																									0.0193551	0.00267068	0.00116679	0.000545905
A0A0G2JVT3	A0A0G2JVT3															0.0178455	0.0154436	0.0112468	0.0127315	0.00617131	0.00481179	0.00155579	0.00183127	0.022757	0.0149519	0.0145895	0.00835223	0.0077863	0.00886274	0.00504219	0.00467294					0.0177433	0.00757153	0.00603044	0.00326365
A0A0G2K7S7;A0A0G2JVT5;Q6MG19;B2GVB6;Q63474;A0A0G2JX38	A0A0G2K7S7;A0A0G2JVT5;Q6MG19;B2GVB6;Q63474	Epithelial discoidin domain-containing receptor 1	Ddr1	0.126096	0.0471184			0.204502	0.160898	0.176724	0.149009	0.51081	0.166989	0.146682	0.117555	0.0272502	0.00994236
A0A0G2JVT8;A0A0G2JT86;Q4G053	A0A0G2JVT8;A0A0G2JT86;Q4G053		Samd9l	1.75754	1.57891	1.23454	0.79052	2.19055	1.92236	1.66796	1.33689	1.43849	1.30608	1.16053	1.02091																	0.0412925
D3ZP06;A0A0G2JVU1	D3ZP06;A0A0G2JVU1	Integrin beta	Itgb8		0.00272231	0.00317773	0.00274926		0.00435373	0.0040609	0.00292177					0.254506	0.185202	0.128137	0.160802	0.136827	0.103876	0.12339	0.0982876	0.17102	0.163055	0.0439992	0.0265411	0.00496553	0.00769737	0.00344376	0.00201393	0.00756905	0.00553745	0.00261924		0.0105655	0.0059309	0.00402205
B8PS70;A0A0G2JVV1;Q0H8B9	B8PS70;A0A0G2JVV1;Q0H8B9	C-type lectin domain family 2 member D11	Clec2g;Clec2d11	0.0265687	0.019415	0.0206973	0.0154583	0.16015	0.0274593	0.0226364	0.0311983	0.0766537	0.0241184	0.0123772	0.0403059
A0A0G2JVW1;P24594	A0A0G2JVW1;P24594	Insulin-like growth factor-binding protein 5	Igfbp5															0.0505666	0.151107	0.0254072	0.013163		0.0217064	0.0176404				0.00814882			0.00486773
A0A0G2JVW3;D4A0B4	A0A0G2JVW3;D4A0B4		Ankrd17	0.0669315	0.0230332	0.0361888	0.010731	0.0911756	0.0241857	0.0213094	0.0213756	0.0802635	0.0136728	0.0177615	0.0235377													0.00535302	0.00344483	0.064095	0.0380184	0.0107689
A0A0G2JVW5;E9PSZ5;Q5RJQ1	A0A0G2JVW5			0.560444	0.445759	0.394146	0.313149	0.722565	0.613239	0.461368	0.403279	0.825724	0.617141	0.44103	0.584345	0.732207	0.70663	0.402101	0.244224	0.90074	0.807862	0.767875	0.537554	0.800099	0.66881	0.461468	0.265464	0.813049	0.884796	0.602609	0.22726	1.00485	0.904494	0.739731	0.331058	0.841272	0.901358	0.643617	0.729835
A0A0G2JVW6	A0A0G2JVW6			0.120154	0.0816488	0.0476888	0.0342513	0.243999	0.224998	0.169053	0.166936	0.0954483	0.13709	0.121753	0.171194	0.0301238
D4A2I3;A0A0G2JVY4	D4A2I3;A0A0G2JVY4		Tmem63a					0.0375892				0.0128751
F1LZX9;A0A0G2JVZ6	F1LZX9;A0A0G2JVZ6		Itgav	0.668515	0.432457	0.30855	0.313173	1.27843	0.94059	0.714021	0.477629	1.30062	0.819683	0.866109	0.491269	0.601726	0.530885	0.675256	0.84374	0.592822	0.387232	0.457012	0.490588	0.618129	0.682758	0.491308	0.380784	0.0954659	0.090318	0.101129	0.119858	0.0736744	0.0536749	0.0381479	0.012826	0.250208	0.189042	0.149766	0.145956
Q3KR72;A0A0G2JW01;E9PT39;A0A0G2K5D0	Q3KR72;A0A0G2JW01;E9PT39;A0A0G2K5D0		Ablim1					0.0136483	0.0136605	0.00600869	0.00843194	0.00859173	0.00599179	0.0050766	0.00436347	0.186705	0.158024	0.103201	0.0807232	0.131747	0.104447	0.0989597	0.130491	0.135461	0.0966789	0.0924922	0.0553979	0.129457	0.129465	0.145428	0.0500098	0.138525	0.112974	0.0703813	0.0374226	0.135705	0.096943	0.0546212	0.0364536
A0A0G2JW11;F1LY63	A0A0G2JW11;F1LY63		Trim36			1.08096						0.132264	0.00327943	0.00584946	0.0665247	0.00577693	0.0110126	0.00507751										0.00796304	0.01991	0.0123668	0.00615094					0.0128317	0.0135659	0.0254663
Q6MG79;A0A0G2JW12;P08649;M0RB00;F1LNM4;A0A0G2JV52;CON__P01030;CON__ENSEMBL:ENSBTAP00000007350;A0A0G2JT52	Q6MG79;A0A0G2JW12;P08649;M0RB00;F1LNM4;A0A0G2JV52	Complement C4;Complement C4 beta chain;Complement C4 alpha chain;C4a anaphylatoxin;Complement C4 gamma chain	C4a;C4;LOC100909666					0.0128473	0.00978356	0.00817648	0.00863624	0.0121577	0.00653031	0.00731062	0.00500144
A0A0G2JW13	A0A0G2JW13															0.0278254	0.0193333	0.0191836	0.0161235					0.0679103	0.052954	0.04442	0.0349191	0.0315652	0.0335615	0.0260965		0.0376053				0.0749615	0.0581267	0.0298729	0.0112845
A0A0G2JW14;Q5XIC4	A0A0G2JW14;Q5XIC4	Maspardin	Spg21	0.0831217	0.0877598	0.0657594	0.0441947	0.195646	0.176192	0.112248	0.0959755	0.195421	0.101782	0.120622	0.0734893	0.00361095	0.00252797							0.058752	0.0223393	0.0597288	0.0255907	0.00981341	0.00561996			0.00189745	0.00182221			0.0485553	0.00644363
F1LQI2;A0A0G2JW21;O55005;D3ZEC8	F1LQI2;A0A0G2JW21;O55005	Roundabout homolog 1	Robo1												0.0546038	0.0798574	0.0343088	0.00851531	0.00410676	0.128023	0.0647436	0.0215178	0.0113798	0.104918	0.056142	0.00830143	0.0109123	0.0562092	0.0265637	0.00705524	0.00393466	0.0479228	0.0336655	0.0162384	0.00605848	0.0787825	0.0080915	0.00414391
A0A0G2JW28;D3ZCH7;G3V9D7	A0A0G2JW28;D3ZCH7;G3V9D7		Add3	0.527854	0.431905	0.424566	0.486349	0.41054	0.412235	0.399544	0.432715	0.377886	0.424042	0.347556	0.435993	0.283751	0.320561	0.399387	0.455081	0.398236	0.32026	0.269508	0.237625	0.451267	0.444415	0.371725	0.267841	0.13007	0.259139	0.244853	0.176856	0.27095	0.229689	0.142047	0.103905	0.246888	0.170804	0.0941247	0.0612162
G3V9N9;A0A0G2JW29;Q5D005	G3V9N9;A0A0G2JW29	alpha-1,2-Mannosidase	Man1a1					0.035016	0.0252017	0.0172786	0.0186658	0.0402475	0.0224985	0.0111977	0.00544112																	0.026151	0.0362929
A0A0G2JW34;D3ZV37	A0A0G2JW34			0.0363034	0.156246	0.135587	0.118238	0.0373662	0.0484281	0.0421427	0.0456643	0.0911412	0.11548	0.0685424	0.0685596	0.22651	0.207069	0.181188	0.194235	0.242451	0.230903	0.203074	0.207714	0.168086	0.137678	0.140075	0.100906	0.400573	0.314174	0.357797	0.293266	0.300341	0.257282	0.240312	0.193639	0.257704	0.220208	0.160342	0.145443
A0A0G2JW36;Q4QRB0;P18645	A0A0G2JW36;Q4QRB0;P18645	UDP-glucose 4-epimerase	Gale	0.0115212	0.00661645	0.00465888	0.00150301	0.080526	0.0956891	0.0632451	0.0570152	0.163914	0.0244706	0.0170954	0.0135816	0.00938048	0.0125882	0.00832549	0.00356973	0.00202669	0.00437424	0.00827406	0.00296852	0.0259587	0.0185505	0.0159453	0.0118382	0.00897017	0.0218338	0.0168296	0.00870773	0.018458	0.0176405	0.0079808	0.0042619	0.0287036	0.0212997	0.0271131	0.019953
A0A0G2JW38;Q3MIF0	A0A0G2JW38;Q3MIF0		Rpe	0.0491012	0.0668349	0.0392539	0.0249532	0.119973	0.147735	0.103988	0.0545634	0.0528689	0.0195682	0.00998547	0.0232553	0.00844296								0.0141881	0.0128615
A0A0G2JW52;O70467	A0A0G2JW52;O70467	Protein arginine N-methyltransferase 3	Prmt3	0.00775042	0.00639017			0.016404	0.0102283	0.0131051		0.0281057	0.0142545			0.0142489	0.0182074	0.00704139	0.00591716	0.0114172	0.00948885	0.0100707	0.00461345	0.0299614	0.0191376	0.0107325	0.0068426	0.0497433	0.0432373	0.0430381		0.0416663	0.0323395	0.0185648		0.0223747	0.00778905
A0A0G2JW57;D3ZLV9	A0A0G2JW57;D3ZLV9		Klhl23									0.00835883	0.00343331	0.00423745														0.00670438										0.0131381
A0A0G2JW60;G3V7L1	A0A0G2JW60;G3V7L1		Utrn					0.0161771	0.0105713	0.0109927	0.00548145	0.00645374	0.00418449																	0.00374269	0.00723547
A0A0G2JW64;B2RYC1;A0A0G2K0C5;F1LTB9	A0A0G2JW64;B2RYC1;A0A0G2K0C5;F1LTB9		Cdc40	0.0505668	0.0215656	0.0086435	0.00985762	0.055116	0.0215543	0.0181811	0.0211157	0.0586238	0.0337061	0.0400983	0.0299443	0.0102415	0.00528736		0.0018993	0.0232357	0.0126382	0.0138587	0.00785581	0.0112744	0.00559568		0.0028872					0.00475959				0.00730847	0.120289		0.0982221
A0A0G2JW75;B1WC59;Q5BJR1	A0A0G2JW75;B1WC59		Extl2													0.0116967	0.015966			0.00605236	0.00680994	0.00774042	0.00575555	0.0714877	0.0472804	0.0236285		0.0940375	0.0566481	0.0423236	0.0339012	0.0305787	0.0268689	0.00912308	0.00739714	0.04691	0.0437077	0.015874
A0A0G2JW85;Q9QYJ2;F1LSI5;Q9WTP8	A0A0G2JW85;Q9QYJ2	Ras GTPase-activating protein 3	Rasa3	0.17102	0.156569	0.0232068	0.0736876	0.126532	0.0643306	0.0460317	0.0706937	0.14962	0.0586496	0.0576113	0.0457233	0.543503	0.325143	0.220646	0.190683	0.542518	0.308561	0.235175	0.257226	0.475944	0.328664	0.20723	0.172618	0.158314	0.237176	0.245627	0.0194571	0.21681	0.14372	0.0567356	0.0856557	0.211207	0.137803	0.061593	0.0732024
A0A0G2JW88	A0A0G2JW88			0.898216	0.9378	0.759794	0.9468	0.0167988	0.220278	0.324546	0.370974	0.577888	0.611548	0.543465	0.687335	0.17441	0.0965499	0.220812	0.0727148	0.737024	0.473964	0.0329329	0.220374	0.111611	0.118439	0.126125	0.101571	0.724507	0.700796	0.52726	0.375398	0.180311	0.166304	0.128406	0.132664	0.141437	0.155603	0.0717551	0.0684925
A0A0G2JW92;D3ZCJ3	A0A0G2JW92;D3ZCJ3		Mfsd6													0.0490716	0.0349689	0.0246194		0.0164362	0.01414			0.024414	0.015973	0.0106061	0.00936339	0.0321523	0.010798	0.00871936						0.0173881	0.0170723	0.0196253	0.01413
A0A0G2JW94	A0A0G2JW94					0.0268148	0.0381586					0.0352678	0.0316896	0.0185146	0.0176291	0.0233094	0.0254633	0.0179365	0.0108002					0.0208578	0.0288982	0.0192879		0.0220358	0.0208243	0.013542	0.00833701	0.0552652	0.0534661	0.0454485	0.0489886	0.0336502	0.0289759	0.0173457
A0A0G2JWA2;P24135	A0A0G2JWA2;P24135	1-phosphatidylinositol 4,5-bisphosphate phosphodiesterase gamma-2	Plcg2	0.0386696	0.00934406	0.0100783		0.0710065	0.0406015	0.0247341	0.031051	0.0113199	0.00621563	0.00818581	0.0107061
A0A0G2JWA3;F1LQM9;Q5U3Y1	A0A0G2JWA3;F1LQM9		Xpo7	0.147762	0.15875	0.161657	0.120067	0.336443	0.301763	0.222992	0.191187	0.261772	0.190996	0.140461	0.118332	0.187805	0.229234	0.162356	0.0657685	0.201738	0.185959	0.237676	0.182284	0.460589	0.392973	0.201388	0.143592	0.178475	0.208512	0.183829	0.0585215	0.379873	0.355979	0.264706	0.149447	0.239994	0.303592	0.205507	0.0641447
D3ZKE6;A0A0G2JWA5;B5DF63	D3ZKE6;A0A0G2JWA5;B5DF63		Slmap	0.0133424						0.00987879	0.013639	0.0121544		0.00988818	0.0127166	0.0195404	0.0176497			0.0595849	0.0497798	0.0317584	0.013901	0.00969128	0.00934063	0.014993	0.0104388	0.0227115	0.0233376	0.0235993		0.0358647	0.043246	0.034842	0.0339854	0.0412658	0.0365727	0.00822714	0.0194413
A0A0G2JWA8	A0A0G2JWA8															0.0413804	0.0380777	0.0290562	0.0180977					0.010148	0.00925138	0.00455745			0.077544	0.0584412		0.0380028	0.0322075	0.0159384	0.00398536	0.0135707	0.0139308	0.00741024
E9PSL7;A0A0G2JWA9;Q9QX19;O88527	E9PSL7;A0A0G2JWA9;Q9QX19		Cit													0.213251	0.109635	0.0709628	0.0331666	0.0416234	0.0422941	0.0481409	0.0114263	0.0255053	0.0149835	0.0121193	0.00972634	0.0312038	0.0238534	0.0246122	0.0251583	0.0171562	0.016935	0.00372271		0.0192898	0.0555454	0.0585585	0.0501334
A0A0G2KAH2;A0A0G2JWB6	A0A0G2KAH2;A0A0G2JWB6			0.0978454	0.0875096			0.00825813	0.00594486	0.00703132	0.00317953	0.0126197	0.00399776	0.00268998						0.0894342	0.0514888	0.096591	0.0513171
A0A0G2JWC6;G3V7W8;O08654	A0A0G2JWC6;G3V7W8;O08654	UPF0183 protein C16orf70 homolog	RGD621098	0.0138059	0.0177306	0.0178115	0.0128958					0.015393	0.00307151	0.00179528		0.113842	0.102135	0.0756119	0.0844952	0.0519605	0.058365	0.0454372	0.0255634	0.133667	0.139254	0.0789093	0.0367188	0.0401997	0.0681143	0.0601434	0.0586544	0.0578275	0.0600613	0.0273406	0.0130172	0.147498	0.129593	0.0944056	0.074339
Q5XI19;A0A0G2JWC7	Q5XI19;A0A0G2JWC7		Fermt2	1.78673	1.56533	1.40202	1.18561	3.3256	2.78096	2.54945	2.01061	3.26063	2.58503	2.50129	1.82615	0.483012	0.441143	0.447881	0.28842	0.381485	0.257843	0.330083	0.332472	0.692702	0.660185	0.420205	0.285437	0.240901	0.229916	0.128784	0.041089	0.302216	0.279492	0.175565	0.0734365	0.383165	0.282894	0.155226	0.110628
A0A0G2JWD2;Q5XI81	A0A0G2JWD2;Q5XI81	Fragile X mental retardation syndrome-related protein 1	Fxr1	0.694665	0.489157	0.340792	0.269755	0.59269	0.477986	0.404434	0.289995	0.824559	0.675981	0.510301	0.549539	0.379758	0.307804	0.209263	0.183539	0.254182	0.183656	0.270633	0.178566	0.359755	0.277096	0.223424	0.158071	0.248371	0.253316	0.18698	0.121464	0.183036	0.196643	0.214886	0.155092	0.329863	0.282046	0.171474	0.0929297
A0A0G2JWD6;D3ZIF5	A0A0G2JWD6;D3ZIF5		Ap3b1	0.924776	0.885269	0.675052	0.537927	1.10543	1.00802	0.732576	0.61884	1.82807	0.883464	0.623131	0.87542	0.0419735	0.0228161	0.0243212	0.0179328					0.0285815	0.0311981	0.0167611	0.00690099	0.0171268	0.00857874	0.0066788	0.102562	0.00104698	0.0018788	0.00134426		0.00853943	0.0122533	0.00614327	0.00541175
A0A0G2JWD9	A0A0G2JWD9
A0A0G2JWE3;Q3SWT4	A0A0G2JWE3;Q3SWT4	Protein IWS1 homolog	Iws1	0.055271	0.0276215	0.00719011	0.00462913	0.0268302	0.0256363	0.0139222	0.0149332	0.0583045	0.020676	0.00881091	0.00633511																	0.00545605	0.00310075
D4A4J3;A0A0G2JWG1	D4A4J3;A0A0G2JWG1	Alpha-mannosidase	Man2a2					0.0857849	0.0177334			0.0569609	0.0203143	0.0104821	0.0138787	0.0712713	0.0400717	0.023249		0.0172923	1.72289	0.00944493	0.00308282	0.0643706	0.0358699	0.00759024	0.0158309	0.0205705	0.00623983	0.00670726		0.0347088	0.00751511	0.00509718	0.00874733	0.0194193	0.013477
G3V6A8;A0A0G2JWG6;Q63714	G3V6A8;A0A0G2JWG6;Q63714		Golgb1	0.624195	0.239469	0.0626592	0.0769906	0.340966	0.147469	0.11003	0.0634076	0.501334	0.198739	0.109287	0.113613	0.206642	0.0436863	0.0155374	0.0421566	0.104733	0.0557237	0.0371905	0.0109403	0.0670333	0.0412799	0.0120331	0.00442962	0.258107	0.0819381	0.0363626		0.0806495	0.0476962	0.0129878	0.000527642	0.116523	0.0706577	0.0162134	0.0120934
A1Z0K7;A0A0G2JWH0;Q8QZW1;Q54A91;F1LS53;P48550;Q8R5M1;P48548	A1Z0K7;A0A0G2JWH0;Q8QZW1;Q54A91;F1LS53;P48550	G protein-activated inward rectifier potassium channel 2	GIRK2-2;Kcnj6		0.0158743		0.0117827									0.0266306	0.0180473	0.0095517		0.0162477	0.0225821			0.0602685								0.0288583	0.0207302	0.0143096	0.00491165	0.0277392
A0A0G2JWH3	A0A0G2JWH3			0.061263	0.0367569	0.0576291	0.0379205	0.0907916	1.89618	0.0206425	0.0196116	0.0917676	1.5756	0.0285194	0.070957	0.0700082	0.0314233	0.0427687	0.0384833	0.0988273	0.068839	0.0552693	4.65842	0.0802328	0.686265	0.100994	0.0425069		0.139687	0.0653848	0.0825343	0.145953	0.161781	0.146243	0.119418	0.0953641	0.0750646	0.0483824	0.0284314
A0A0G2JWH4	A0A0G2JWH4											0.0183287	0.00507145
A0A0G2JWJ0;Q10728-2;Q10728;D4A1S6;Q10728-3	A0A0G2JWJ0;Q10728-2;Q10728;D4A1S6;Q10728-3	Protein phosphatase 1 regulatory subunit 12A;Protein phosphatase 1 regulatory subunit	Ppp1r12a	0.163337	0.129117	0.0974825	0.0751938	0.0301295	0.0290303	0.0279438	0.0109039	0.0486584	0.0470559	0.0591345	0.0416466	0.0469337	0.0289067	0.0145112		0.0749488	0.0547106	0.0778146	0.0609763					0.0225644	0.0126639	0.00983831		0.0410925	0.0267739	0.0148353
B1WBR1;A0A0G2JWJ7;O35254	B1WBR1;A0A0G2JWJ7;O35254	Golgi reassembly-stacking protein 1	Gorasp1	0.0261625	0.0163736	0.00929374		0.13119	0.0991669	0.036567		0.0688848	0.0441886	0.0167186		0.0138157	0.00893223	0.00896384	0.00262265			0.00758611		0.0433749	0.0260092	0.0195623	0.0246918	0.0239874	0.0194492	0.0105087		0.00963601				0.0283751	0.0228513	0.00891353	0.0112654
A0A0G2JWK6	A0A0G2JWK6															0.0787461	0.0692561	0.0317206	0.010978	0.0646437	0.00250978	0.0696461	0.046541	0.0768381	0.0404871	0.0545386	0.0333869	0.0629889	0.127275	0.103217	0.0102717	0.132115	0.106111	0.0770491	0.0360787	0.0913933	0.0501356	0.0349641	0.027714
A0A0G2JWK7;P31232	A0A0G2JWK7;P31232	Transgelin	Tagln	14.4685	10.3587	9.12079	11.1549	30.7683	25.076	27.2642	16.2035	33.8231	17.9314	24.7013	18.2217	0.171063	0.299138	0.846764	0.229476	0.0463898	0.0380142	0.0322125	0.0464532	0.00999996	0.00909676	0.00981415	0.0109027
A0A0G2JWL2;F1LS35;Q5RK04	A0A0G2JWL2;F1LS35		Hps5																0.00907294	0.0139741	0.0183475	0.0199849
D4A8I5;A0A0G2JWL6	D4A8I5;A0A0G2JWL6		Fbxw10	0.00376706												0.0115148	0.0169806	0.0118191										0.0190637	0.0196157	0.0217798	0.0123569	0.015637	0.0167239	0.016777	0.0144457	0.0109949	0.0125974	0.0110369	0.00615441
A0A0G2JWM2;Q5RJQ4	A0A0G2JWM2;Q5RJQ4	NAD-dependent protein deacetylase sirtuin-2	Sirt2	2.73437	2.31997	2.2284	2.36625	3.05886	2.21418	2.36634	2.85049	2.39392	2.08066	1.90853	2.06825	1.24138	1.28469	1.10319	1.04189	1.28612	1.25145	1.28853	1.25986	1.44755	1.43893	1.26946	1.15962	0.62734	0.621856	0.58217	0.470498	0.829579	0.754361	0.722868	0.605455	0.832131	0.773889	0.804464	0.682811
A0A0G2JWM5;Q5XIN3	A0A0G2JWM5;Q5XIN3	TRAF3-interacting protein 1	Traf3ip1	0.0310708	0.0151916			0.0286748		0.0178169	0.0395104	0.0541801	0.0281993	0.0199362	0.0167446															0.00441469	0.00964126
A0A0G2JWM7;F1M3K4	A0A0G2JWM7;F1M3K4		Ifnl3	0.306903	0.260987	0.201962	0.0724634	0.10268	0.256684	0.161284	0.0158887	0.281527	0.242299	0.218287	0.0921693	0.192585	0.170699	0.0525889	0.0836715	0.184653	0.172667	0.172759	0.0941953
A0A0G2JWM9;Q6U1J1	A0A0G2JWM9;Q6U1J1		Tbc1d22b																	0.0190774	0.00946911	0.0104131		0.00197344	0.00182738	0.00165289		0.0196329	0.0121423			0.020599
A0A0G2JWN5;A4KWA8;B7TXW3;M3ZCP5;Q925N7	A0A0G2JWN5;A4KWA8;B7TXW3;M3ZCP5;Q925N7	C-type lectin domain family 2 member D6;C-type lectin domain family 2 member D5	Clec2d6;Ocil		0.0136002	0.0221279	0.0263926
Q3B7C8;A0A0G2JWN8;Q9Z1C8-2;Q9Z1C8	Q3B7C8;A0A0G2JWN8;Q9Z1C8-2;Q9Z1C8	Rap guanine nucleotide exchange factor 3	Rapgef3															0.00102145	0.00122949
A0A0G2JWN9;Q5TLG7;E9PTN1	A0A0G2JWN9;Q5TLG7;E9PTN1		Brd8					0.00481932			0.00206169
A0A0G2JWP1	A0A0G2JWP1																			0.0209325		0.0168023	0.0235531					0.0157144
A0A0G2JWP6	A0A0G2JWP6							0.0253637				0.0412412	0.023198	0.026204	0.0121675	0.0242022	0.0518006	0.0207031						0.0170845	0.0179575	0.0215891	0.0190741	0.050175	0.0323533	0.0369072	0.0199608	0.0279129	0.0318288	0.0247134	0.0207214
A0A0G2JWP8;A0A0G2JUF8;P41516;Q63176	A0A0G2JWP8;A0A0G2JUF8;P41516	DNA topoisomerase 2-alpha	Top2a	0.0989171	0.0397147	0.0437453	0.0342791	0.0595158	0.0321811	0.0314029	0.0368661	0.209736	0.0341377	0.0369165	0.0449656	0.00236123													2.15326			0.014584	0.0142533	0.00849096
A0A0G2JWQ0;D3ZYG3	A0A0G2JWQ0;D3ZYG3		Gtf2h1					0.0154238	0.0195507	0.0121724	0.0087988	0.0412245	0.0171192	0.00213099	0.000950591									0.0103118	0.00900079	0.00416547	0.00200276					0.00570522	0.00334285	0.00813292	0.00632076	0.00869271	0.00666353
A0A0G2JWQ7;Q9JJ05	A0A0G2JWQ7;Q9JJ05	Glycoprotein-N-acetylgalactosamine 3-beta-galactosyltransferase 1	C1galt1	0.0201881	0.0122695			0.0127557	0.00780962
A0A0G2JWR3	A0A0G2JWR3																				0.0250692	0.0520035														0.0145944	0.0277086	0.0174914	0.0131574
A0A0G2JWR5;A0A0G2JZ19;B2RYG5;D3ZSS1	A0A0G2JWR5;A0A0G2JZ19;B2RYG5;D3ZSS1		Taf15	0.904666	0.558925	0.557967	0.624801	0.386753	0.310771	0.286314	0.240328	0.597519	0.481333	0.427575	0.480969	0.302386	0.233698	0.177644	0.076532	0.481899	0.280316	0.135576	0.0578392	0.0763167	0.0712741	0.0697222	0.034967	0.271314	0.158694	0.0399035	0.014318	0.149876	0.0827646	0.0512619	0.0297541	0.0773794	0.0228927	0.0164265	0.0239778
A0A0G2JWR7;Q5QJV7;P11475	A0A0G2JWR7;Q5QJV7;P11475	Steroid hormone receptor ERR1;Steroid hormone receptor ERR2	Esrra;Esrrb					0.00648367	0.00511465	0.00483688	0.00518772													0.00675502	0.00135081	0.00134508	0.000862928					0.00431972	0.0034967	0.00285976	0.00187738	0.00304769	0.00355672	0.00261701	0.00262675
A0A0G2JWS3;Q0KL00	A0A0G2JWS3;Q0KL00	Piezo-type mechanosensitive ion channel component 1	Piezo1					0.0287228	0.019072	0.00890078	0.00551312	0.0126774	0.00639402			0.0259955				0.0490008	0.043091	0.0331786	0.031416	0.254993	0.204701	0.185762	0.183749	0.0510162	0.0424584	0.0431896	0.0320176					0.127389	0.15398	0.122779	0.090378
A0A0G2JWS6;Q91ZV2	A0A0G2JWS6;Q91ZV2	Discoidin, CUB and LCCL domain-containing protein 2	Dcbld2																					0.0115449				0.0125215	0.00967409	0.0410148	0.00347552	0.00293417				0.0205333	0.0122145	0.00610067
A0A0G2JWS9;G3V8S4;P54708-2;P54708	A0A0G2JWS9;G3V8S4;P54708-2;P54708	Potassium-transporting ATPase alpha chain 2	Atp12a																								0.0131046
A0A0G2JWT6;D3ZGV2;A0A0G2JV14;Q5FVJ9	A0A0G2JWT6;D3ZGV2;A0A0G2JV14;Q5FVJ9		Pex16	0.0152815	0.0059219	0.00127871		0.0420421	0.0413525	0.0400906	0.0184864	0.0350092	0.265608	0.0173779	0.0475568	0.010809	0.0121425	0.00570809	0.00837067					0.00765337	0.00431671	0.00398752	0.00169123	0.0213826	0.00702887	0.0107112	0.00796732	0.00545488	0.00858591	0.00332387	0.00137099	0.0111791	0.00643773	0.00531384	0.00288024
A0A0G2JWU3;B5DER4;D3ZFE9;F1M9A4;A0A0G2JUV4	A0A0G2JWU3;B5DER4;D3ZFE9;F1M9A4;A0A0G2JUV4		Mrpl1	0.0272404	0.0208095	0.0143322	0.00955558	0.0929496	0.0514784	0.0385077	0.00761346	0.0758903	0.0545448	0.0271634		0.280152	0.267587	0.221998	0.163382	0.223752	0.22287	0.281099	0.148257	0.169431	0.162273	0.169248	0.135011	0.299889	0.28857	0.239315	0.107379	0.178804	0.187111	0.154096	0.111859	0.173502	0.159893	0.163613	0.17598
A0A0G2JWV0;Q6IM78	A0A0G2JWV0;Q6IM78	DNA topoisomerase I, mitochondrial	Top1mt																									0.0109203	0.00970147		0.00798722
F1LXS6;A0A0G2JWV8;A0A0G2K0L6	F1LXS6;A0A0G2JWV8;A0A0G2K0L6		Thoc7	0.0340864	0.0229618	0.0176879	0.0149804			0.0145787	0.0213446	0.0339609	0.027091	0.0153812		0.0195981	0.0159022	0.0102095	0.00603592	0.0106757	0.00974318	0.0134155	0.00731719					0.0119933	0.0102454
D3ZG00;A0A0G2JWW8	D3ZG00;A0A0G2JWW8		Med30					0.00364999	0.00357342	0.00302007
A0A0G2JWY6;P0CH38	A0A0G2JWY6;P0CH38	F-box/SPRY domain-containing protein 1	Fbxo45																0.00609119									0.00980582	0.00714759							0.0169667		0.034079
A0A0G2JWY8;D3ZXY9	A0A0G2JWY8;D3ZXY9		Stard7	0.0278335	0.0184223	0.0195071	0.0193127	0.0335096			0.0234607					0.0242024	0.0188259			0.047346	0.0406594	0.0122944	0.0280407					0.023112				0.0690312	0.0254596	0.0191645	0.00900743	0.0192191	0.0172027	0.0189575	0.0173981
B4F7D1;A0A0G2JX01;Q4G027	B4F7D1;A0A0G2JX01		Ttc7a					0.00627953	0.00638949	0.00570717		0.0231678						0.0160813											0.0420614		0.0684942
A0A0G2JX10;Q5M9H0	A0A0G2JX10;Q5M9H0	Ankyrin repeat and SAM domain-containing protein 3	Anks3	0.0151403	0.00877332	0.00695874	0.00507884	0.0146468	0.012675	0.0122747	0.0201485	0.0171426	0.0136294	0.0160668	0.0206719
A0A0G2JX15;F1MAA4;B5DEH6	A0A0G2JX15;F1MAA4;B5DEH6		Atp13a2									0.00714207	0.00463283	0.00292966										0.00217694					0.000808562	0.00179486	0.00165154
A0A0G2JX16;F1M4M7	A0A0G2JX16;F1M4M7		Qrich1	0.0504268	0.0511128	0.0406186	0.0382426	0.0644088	0.048185	0.0450294	0.067805	0.0538826	0.0369167	0.0305702	0.0435526					0.00521697	0.00414285	0.0176937	0.00410346	0.0121625	0.00730928	0.00638304	0.0046823									0.00450805	0.00883469	0.00322007
A0A0G2JX25;Q5FVP6;Q99MD3	A0A0G2JX25;Q5FVP6		Gmpr2	0.0159803	0.0183512	0.00432499	0.00208068	0.173165	0.171887	0.0387468	0.0314901	0.0725895	0.036094	0.0105673	0.021213	0.115375	0.059957	0.0500931	0.0245915	0.0387215	0.0369321	0.0532098	0.0306609	0.0929533	0.0758406	0.0508155	0.0531005	0.0928687	0.0695622	0.0381144	0.0196804	0.0947904	0.0999612	0.0829865	0.0728337	0.0997608	0.107625	0.0790288	0.0479333
A0A0G2JX30;A0A096MKB6;Q66HB4;A0A096MKA5;A0A096MJU1	A0A0G2JX30;A0A096MKB6;Q66HB4		Atad2b		0.0112627	0.00407224	0.00594145	0.00551745	0.00485591	0.0014442	0.00224478					0.016624	0.0145712	0.0208993	0.00178108					0.00361327	0.00210937			0.0117789	0.0222047		0.0194262
A0A0G2JX32;F1LPP0	A0A0G2JX32;F1LPP0		Amph									0.0340846	0.0245102	0.0244841	0.0285126
D4A2N1;A0A0G2JX45	D4A2N1;A0A0G2JX45	Arginyl-tRNA--protein transferase 1	Ate1	0.0323981	0.0231909	0.0111999	0.00546358	0.0450566	0.0184871			0.102356	0.0151314	0.0339777		0.0224743	0.0226283	0.0211098	0.0161767	0.0392838	0.0378196	0.0248327	0.0254013	0.0267838	0.0271522	0.0056437	0.00569714	0.0118152	0.00931668	0.00559876		0.0185389	0.0143883			0.0257784	0.0502358	0.0170146	0.00602529
A0A0G2JX54;P28840	A0A0G2JX54;P28840	Neuroendocrine convertase 1	Pcsk1													0.034606	0.0293791	0.0288677	0.0391238	0.0101286		0.00808451	0.0082998	0.0156681	0.0122089		0.0073069	0.0302313	0.0564008	0.0513381	0.0378672	0.0523961	0.0526933	0.0570537	0.0778868	0.0887428	0.0449115	0.0519791	0.0405251
A0A0G2JX61	A0A0G2JX61							0.00690315	0.00937346	0.00606388	0.00577096	0.00514755	0.00317636			0.00431719	0.00297008							0.21033	0.219154	0.16404	0.137652					0.00628716				0.137773	0.129052	0.0798848	0.0670352
B1WBT4;A0A0G2JX62;A0A096MJB4	B1WBT4;A0A0G2JX62		Srpk2	0.00227013	0.00243082	0.00132854	0.000968823	0.0337072	0.0346914	0.0409415	0.031848	0.0343858	0.0211238	0.0106682	0.00481331	0.0558572	0.0660865	0.0424901	0.027581	0.0495955	0.0484537	0.0389533	0.0216885	0.0859371	0.0696878	0.0412221	0.0126439	0.127995	0.11948	0.0769498	0.0218964	0.0837145	0.0645998	0.033058	0.0160226	0.138808	0.651171	0.0750539	0.0120158
D3ZZ32;A0A0G2JX67;Q5HZA6;Q5HZA6-2	D3ZZ32;A0A0G2JX67;Q5HZA6;Q5HZA6-2	Prolyl endopeptidase-like	Prepl	0.0661748	0.00464622	0.00694166	0.0167084	0.139294	0.0409636	0.0214898	0.0315334	0.122582	0.0486068	0.0647884	0.1101	0.28186	0.155137	0.109867	0.121816	0.289252	0.138851	0.164058	0.132735	0.337675	0.0985149	0.116512	0.0569301	0.374616	0.262567	0.200846	0.155625	0.605243	0.3132	0.207489	0.163743	0.456625	0.278945	0.160613	0.134307
F1M9N4;A0A0G2JX72;D3ZQV3	F1M9N4;A0A0G2JX72		Mbnl1	0.135734	0.121638	0.117406	0.188161	0.173137	0.0808997	0.0451257	0.0355712	0.115514	0.0695383	0.0593849	0.0741545					0.0195571	0.00876496	0.00518916	0.00434881	0.0386892	0.0182293	0.0042552		0.0129213	0.0194405	0.0130905						0.0277396	0.0090572
A0A0G2JX76;Q1AAU6-2;Q1AAU6	A0A0G2JX76;Q1AAU6-2;Q1AAU6	Arf-GAP with SH3 domain, ANK repeat and PH domain-containing protein 1	Asap1																												0.0992592				0.146647
Q4V7D1;A0A0G2K075;A0A0G2JX79;A0A0G2JXS8;Q7TPJ0	Q4V7D1;A0A0G2K075;A0A0G2JX79;A0A0G2JXS8;Q7TPJ0	Translocon-associated protein subunit alpha	Ssr1	0.441698	0.400732	0.392263	0.400244	0.782689	0.768185	0.578694	0.485223	0.544412	0.421794	0.403721	0.491454	0.130242	0.1632	0.224636	0.232898	0.293901	0.255858	0.549821	0.329548	0.393834	0.471856	0.436721	0.333021	0.292912	0.214687	0.107635	0.117312	0.414882	0.393358	0.289462	0.219346	0.403157	0.338017	0.24313	0.140209
A0A0G2JX90	A0A0G2JX90															0.00616338	0.0045457	0.00607347	0.000757109			0.00360159	0.00301588					0.0180468	0.0280558	0.0219734	0.00606997	0.00566429	0.00480886	0.00308219
F1LP59;A0A0G2JXA1	F1LP59;A0A0G2JXA1		Rab3gap1	0.0547681	0.0266015	0.0167273										0.112814		0.103395	0.0581772									0.0407074	0.047113	0.0260518		0.0760143	0.066805	0.0436338	0.0235052	0.0661328	0.0610346
A0A0G2JXA6;F1LYL8	A0A0G2JXA6;F1LYL8	Ribosomal protein S6 kinase	Rps6ka6																									0.0173713
A0A0G2JXB1;V5QRT9;V5QQQ4;V5QQP9;A0A0G2JXN6;P08699	A0A0G2JXB1;V5QRT9;V5QQQ4;V5QQP9;A0A0G2JXN6;P08699	Galectin;Galectin-3	Lgals3	1.07298	0.873697	0.678066	0.538066	0.324384	0.210591	0.156281	0.0818818	0.961342	0.633999	0.392317	0.575112
A0A0G2JXB9	A0A0G2JXB9												0.00574551	0.00485255	0.00775152
A0A0G2JXC3;P05765;D3ZSE0;D3ZRI8	A0A0G2JXC3;P05765;D3ZSE0	40S ribosomal protein S21	Rps21;LOC100363012	1.75434	1.83654	2.25305	2.17278	1.41649	1.311	1.33777	1.83731	1.27091	1.3124	2.05353	2.20256	0.664875	0.628636	0.872873	0.735572	0.957205	0.69259	0.929231	0.927159	0.737222	0.922539	0.96589	0.52794	1.13328	0.87467	0.625199	0.725339	1.24314	0.868497	0.799533	0.650345	0.795908	0.579688	0.448553	0.339335
T2HTI9;F1LVR8;A0A0G2K3Y9;T2HRY2;F1LV40;T2HRH7;A0A0G2JXC5	T2HTI9;F1LVR8;A0A0G2K3Y9;T2HRY2;F1LV40;T2HRH7;A0A0G2JXC5		MKL1met;Mkl1;BSAC;MELODY																									0.0349506	0.0187599	0.0114402
A0A0G2JXC8;Q0VGK2	A0A0G2JXC8;Q0VGK2	Tetratricopeptide repeat protein 39C	Ttc39c	0.00264	0.00443139	0.00255113						0.00967743	0.0125057	0.0109159		0.0107016	0.0142087	0.0167542	0.0121908						0.0101571	0.0191288
A0A0G2JXC9;Q62751	A0A0G2JXC9;Q62751	Iron-responsive element-binding protein 2	Ireb2	0.00937205	0.00303207	0.00185795		0.0872709	0.0340012	0.0152829	0.0137227	0.0210608	0.0101852	0.0145304	0.0119009									0.022232	0.00937913	0.00241888		0.00408041	0.00368641	0.00165456		0.0137649	0.0135571	0.00553751		0.0174435	0.0147333	0.0106876	0.00423602
A0A0G2JXD0;Q6P9U5;P17077;M0RBD4;F1M7A9;A0A0G2JX41;M0R6B4;D3ZA49	A0A0G2JXD0;Q6P9U5;P17077;M0RBD4;F1M7A9	60S ribosomal protein L9	Rpl9;LOC100911472;RGD1561928	1.57224	1.89244	1.83542	1.56408	3.50831	3.4289	3.37584	3.09209	2.87137	3.13248	3.27252	3.09274	0.518802	1.03874	1.13533	1.05728	1.13671	1.20452	1.80105	1.39443	2.03845	1.93227	2.28736	1.18251	0.91339	1.62515	1.32101	0.886732	1.4306	1.53134	1.35557	1.26038	1.43426	1.64947	1.28959	0.898281
A0A0G2JXD5;G3V773;Q03070	A0A0G2JXD5;G3V773		Chn2					0.00445354						0.00239423	0.00417165						0.0015393		0.0018102	0.0118256
A0A0G2JXD6;F1LSN6;Q3MHU4;Q5BJQ9;D3ZBX6	A0A0G2JXD6;F1LSN6		Hydin	0.00368389		0.00524959	0.0063916	0.00859514	0.00500041	0.00635269		0.0177879	0.00707819																			0.371792	0.340048	0.287649	0.188896		0.0218078
F1M6A8;A0A0G2JXD7;Q63484	F1M6A8;A0A0G2JXD7;Q63484	RAC-gamma serine/threonine-protein kinase	Akt3	0.0172015	0.0159923			0.0575509	0.0332799	0.0126844	0.0215184	0.00802775		0.00153904		0.0751963	0.0770064	0.0461518	0.0347883	0.147317	0.129301	0.0960233	0.0378639	0.0544608	0.0556076	0.0296634	0.0294423	0.125848	0.103604	0.082506	0.112526	0.110558	0.0962062	0.0670786	0.0341394	0.0787042	0.0794873	0.0426953	0.0124863
A0A0G2JXD9	A0A0G2JXD9			0.0116043				0.0505257	0.0385777	0.0392386	0.049953	0.0188354	0.0102647	0.00577754	0.00164166	0.00252705	0.00168719	0.000747459	0.000678866					0.00498292	0.00218276		0.00135336		0.0135128	0.0149258	0.0151175	0.00377409				0.00365684	0.00222685	0.00201956
A0A0G2K924;A0A0G2JXE5;Q7TP65-2;Q7TP65	A0A0G2K924;A0A0G2JXE5;Q7TP65-2;Q7TP65	Ankyrin repeat and LEM domain-containing protein 2	Ankle2	0.0241268	0.00739294			0.0938499	0.0350174	0.0178157	0.0252905	0.0578353	0.0291915	0.0226529	0.0221654					0.0133661	0.00910039	0.00747295	0.00761251	0.0198081	0.00841894			0.00833305	0.00620384	0.0019696		0.00647332	0.00320342			0.00753104	0.00359267
A0A0G2JXG3;Q6AY41	A0A0G2JXG3;Q6AY41	Cell cycle control protein 50A	Tmem30a	0.147922	0.123216	0.114176	0.107379	0.12606	0.108549	0.0960244	0.0958198	0.142471	0.137055	0.108379	0.100193	0.404064	0.360034	0.314583	0.315342	0.492146	0.425544	0.44723	0.416531	0.353411	0.218458	0.194795	0.150873	0.333781	0.296277	0.316289	0.260489	0.359782	0.277669	0.254847	0.108052	0.286514	0.344523	0.238805	0.151743
A0A0G2JXG5	A0A0G2JXG5							0.0292053	0.0160331	0.0210806	0.0246849			0.0145218	0.0182618	0.0355089	0.0351006	0.0222965	0.00738311	0.06791	0.0478787	0.0617998	0.047252	0.0177673	0.0111206	0.00534209		0.0450826	0.0356244	0.0208375		0.0143232	0.00937306	0.0133056	0.00914543	0.0194443	0.0146243	0.00784891	0.00682115
F1M0N7;A0A0G2JXG7	F1M0N7;A0A0G2JXG7		Lrrc16a	0.0704879	0.0481177	0.0312828	0.013426	0.290701	0.192252	0.117252	0.110671	0.210944	0.0990769	0.0409523	0.0335445	0.0364373	0.0309382	0.0327804	0.0225479	0.0435154	0.0392751	0.0333656	0.0311882	0.051658	0.0206554	0.0235456	0.0131698	0.0465589	0.0418461	0.0206725	0.0222246	0.0281252	0.0203351	0.0145104		0.00663596	0.011773	0.0186969	0.0228062
A0A0H2UHS3;A0A0G2JXH2;Q5PPN7	A0A0H2UHS3;A0A0G2JXH2;Q5PPN7	Coiled-coil domain-containing protein 51	Ccdc51	0.0253265	0.0159919	0.0140402	0.00972392	0.0550082	0.0352414	0.027542	0.0389548	0.037146	0.031853	0.0336432	0.0303728	0.110697	0.116496	0.131507	0.0906989	0.161043	0.199675	0.157423	0.089635	0.0768561	0.108756	0.0768535	0.0937097	0.0671949	0.0806566	0.0676665	0.0315189	0.129031	0.12869	0.103721	0.0686513	0.083676	0.0894103	0.0770884	0.0573334
A0A0G2JXH3;Q6X936	A0A0G2JXH3;Q6X936	Kin of IRRE-like protein 1	Kirrel			0.0019846	0.00415094	0.00844174	0.00574332			0.0132909		0.00903226																						0.0775395	0.0746449	0.100469	0.0453685
A0A0G2JXH4;F1LMQ1;Q9Z1N3	A0A0G2JXH4;F1LMQ1;Q9Z1N3	Unconventional myosin-IXa	Myo9a	0.0492978	0.0445702	0.00826017	0.00375501	0.00284893	0.00224781			0.0570919	0.0448638	0.0503909	0.0117491													0.213882			0.0899941
A0A1B0GWP6;A0A0G2JXI5;D3Z9G8	A0A1B0GWP6;A0A0G2JXI5;D3Z9G8		Stxbp4	0.00813293			0.0721634	0.0180729	0.0224672	0.0087082	0.0119564	0.0228685	0.0259851	0.0175586	0.0326989														0.195703	0.129906
A0A0G2JXJ7	A0A0G2JXJ7							0.0620452	0.0460539	0.0319976	0.030417	0.060642		0.0446886	0.0272332
A0A0G2JXK1;P54282;P54282-2;Q2YS36	A0A0G2JXK1;P54282;P54282-2	Voltage-dependent P/Q-type calcium channel subunit alpha-1A	Cacna1a													0.00913921	0.00882195			0.0200245	0.0173617	0.0154173	0.0270833	0.0129511				0.014287	0.00768205	0.00275252		0.0168677	0.00754548			0.0236062	0.014286		0.0439031
A0A0G2JXK7;Q68FS3	A0A0G2JXK7;Q68FS3	F-box only protein 7	Fbxo7	0.550317	0.15704	0.180887	0.16779	0.25834	0.175159	0.134494	0.104426	0.235926	0.152251	0.153596	0.147657	0.110774	0.0935403	0.0768105	0.0368736	0.0874029	0.0902566	0.0380107	0.0243049	0.17428	0.150587	0.111062	0.0721991	0.135125	0.13365	0.124385	0.0234624	0.145146	0.283581	0.195386	0.122923	0.178375	0.189303	0.12844	0.0669348
A0A0G2JXM6;G3V8X1;Q6AXT7	A0A0G2JXM6;G3V8X1;Q6AXT7	RNA-binding protein 42	Rbm42	0.013234				0.0812902	0.0514525	0.0447451	0.0508312	0.0416688	0.0240627	0.0273544	0.0311674	0.0143151	0.00867655	0.00699548	0.00815983	0.00575502	0.00595308	0.00654006	0.00391289	0.00792966	0.00334978	0.00347431		0.0174105	0.0109855	0.0115879	0.00950549	0.00732558	0.00760262	0.0083615	0.00670238	0.00641457	0.00173804
A0A0G2JXN0;G3V8H9;B5DF82;A0A0G2JXE8;Q4KM53	A0A0G2JXN0;G3V8H9;B5DF82;A0A0G2JXE8		Tfdp1;Tfdp2	0.00271807				0.00173924	0.011545	0.00540966	0.00566939					0.0301661	0.026411	0.0183607	0.0140015
A0A0G2JXN2	A0A0G2JXN2															0.0267843	0.0180448	0.0137288	0.00943373	0.0536738	0.0460153	0.0209862	0.027131	0.0313123	0.0197586			0.0436525	0.0306252	0.00435174		0.0490007	0.0228884	0.0139846		0.0291387	0.0294194	0.0187865
A0A0G2JXN8;B5DF26	A0A0G2JXN8			0.123192	0.0689419	0.0344125	0.0283526	0.45153	0.34011	0.172956	0.188509	0.204056	0.131271	0.0824783	0.0610522	0.854133	0.706518	0.485038	0.405078	0.873878	0.698366	0.572952	0.417688	0.828447	0.638333	0.431301	0.339766	0.822108	0.784709	0.530351	0.275912	0.799079	0.736776	0.497285	0.361368	0.720337	0.534058	0.424717	0.354885
A0A0G2JXQ2;A0A096MJJ9;Q9JIX5;D3ZAP7;A0A096MKG1	A0A0G2JXQ2;A0A096MJJ9;Q9JIX5;D3ZAP7	Chromodomain-helicase-DNA-binding protein 8	Chd9;Chd8;Chd7	0.0138911	0.0108817	0.0702553						0.0192088	0.00913717	0.00611521		0.0458605	0.024942		0.00936934	0.0806403	0.0526261	0.0352469	0.0189309	0.0233111	0.0171191	0.0102338		0.0761492	0.0383541	0.0358653	0.0089641			0.0246672	0.016323	0.0201268	0.017475	0.0128167	0.00948117
A0A0G2JXR9;D3ZY03;O88382-3;O88382-2	A0A0G2JXR9;D3ZY03;O88382-3;O88382-2	Membrane-associated guanylate kinase, WW and PDZ domain-containing protein 2	Magi2															0.0136877	0.0192175	0.0175381	0.014841	0.0105626	0.011823	0.0316148	0.0251371	0.0134884		0.00867694	0.00825198			0.0229397	0.0197384			0.0279676	0.0196414
A0A0G2JXT3;F1LND7;P05369	A0A0G2JXT3;F1LND7;P05369	Farnesyl pyrophosphate synthase	Fdps	0.011548	0.0118047	0.00958764	0.0176418	0.110586	0.0608995	0.0244002	0.0172653	0.0905387	0.087233	0.0562268	0.00940582	0.0589126	0.0635624	0.0258105	0.011769	0.0703312	0.061537	0.0488014	0.0258503	0.0129091	0.0205547	0.0396282		0.0557597	0.0638564	0.0019564	0.000881224	0.0712201	0.0624934	0.0469837	0.0434469	0.0332935	0.0407783	0.0233523
A0A0G2JXT6;D3ZC22	A0A0G2JXT6;D3ZC22		Mtmr6	0.161016	0.14926	0.170853	0.192383	0.344367	0.223702	0.23705	0.19118	0.47692	0.33424	0.295745	0.28007	0.0307297	0.0148715	0.0152393	0.0217708	0.0419247	0.024158	0.0128399	0.00815516	0.0268601	0.00726338		0.00299922	0.00929578	0.00614979	0.0144435	0.0149618	0.0316251	0.0247922	0.0423681		0.004233	0.0073785
D4A8D5;A0A0G2JXT8	D4A8D5;A0A0G2JXT8		Flnb	15.0409	13.0755	12.4588	11.0002	11.4096	11.0816	11.9147	10.1351	17.772	15.6205	16.9059	14.3715	0.093789	0.0753071	0.112375	0.0550083	0.0141787	0.0251245	0.00632632	0.010453
A0A0G2JXT9	A0A0G2JXT9			0.0656941	0.0364646	0.013928	0.0204199	0.0600923	0.0399114	0.0452641	0.0259904	0.108397	0.0405151	0.0274051	0.0475636	0.00132804	0.00132348											0.249153								0.00480415	0.00316483
A0A0G2JXW4	A0A0G2JXW4			0.0210135	0.0208609	0.0103554		0.0128921		0.0593956		0.0136005	0.00973564			0.127581	0.0974781	0.0471562	0.0157561	0.0996478	0.0792391	0.0730239	0.00873524	0.145748	0.118815	0.0183548		0.01401	0.0120031			0.102993	0.0430193			0.107546	0.0479129	0.0349871
A0A0G2JXX9;B2GV08	A0A0G2JXX9;B2GV08		Ap1s2	0.0551354	0.0648616	0.0279918	0.0162534	0.103499	0.0582115	0.0496189	0.0346194	0.11201	0.065549	0.0634764	0.0572368					0.0343585	0.054586	0.0192737	0.0145826	0.0430086	0.0540542	0.0345557	0.0119983	0.0339824	0.041873	0.0334483	0.0016437	0.0257381	0.0207813	0.017387	0.0104811	0.0574467	0.0519367	0.0438997	0.0125167
A0A0G2JXY6;Q9QXU3;Q00954	A0A0G2JXY6;Q9QXU3;Q00954	Sodium channel subunit beta-1	Scn1b													0.319974	0.228834	0.1627	0.132697	0.230004	0.197599	0.18042	0.193703	0.0405887	0.0431217	0.0376762		0.196636	0.151906	0.0923621	0.0938115	0.0324706	0.0148175			0.0325694	0.0335951
F1LQ45;A0A0G2JXY9;Q505I9;Q9Z1Z3	F1LQ45;A0A0G2JXY9;Q505I9;Q9Z1Z3	Epsin-2	Epn2	0.0775051	0.0263828		0.0195134	0.10424	0.0926688	0.078109	0.0646937	0.160747	0.0613218	0.0561681	0.0540244	0.280007	0.214451	0.140544	0.0944058	0.243536	0.19171	0.121989	0.0721185	0.221338	0.24915	0.152968	0.0980209	0.111506	0.0800676	0.0651016	0.0277829	0.0773844	0.0480573	0.0378057	0.0246798	0.153916	0.10467	0.0744189	0.026437
A0A0G2JXZ3;P70486	A0A0G2JXZ3			0.170227	0.0368697	0.0246479	0.0161999	0.0721794	0.0361745	0.0342651	0.035172	0.100546	0.0266449	0.0121267	0.0255963	0.0126643	0.00146128		0.0017514	0.0391134	0.0097562	0.0126491	0.0153283	0.0749375	0.0468998	0.0225788	0.0221162	0.00824605				0.017113	0.0166016	0.0172924	0.00608882	0.0240444	0.0215353	0.0142835	0.0119502
A0A0G2JY03	A0A0G2JY03			0.0602747	0.0318265	0.033402	0.0253787	0.0412048	0.0272052	0.010115	0.00567155	0.0695634	0.0223014	0.0199615	0.0140417	0.86781	0.804914	0.660582	0.648154	0.684622	0.599182	0.436836	0.441667	0.857762	0.67819	0.558911	0.597458	0.621255	0.649939	0.473251	0.3267	0.487727	0.442538	0.422105	0.341833	0.668229	0.621694	0.569342	0.519397
A0A0G2JY08;D3ZFD0;Q3B8R3	A0A0G2JY08;D3ZFD0		Myo18a	0.658267	0.52976	0.338368	0.294662	1.50141	0.873613	0.549142	0.55841	1.40668	0.897685	0.596651	0.384863	2.09906	2.09334	1.49913	1.09247	2.03138	1.66229	1.26337	0.892419	1.46446	1.58528	1.24951	0.804416	1.84136	1.46583	1.10556	0.627256	1.30927	1.04002	0.986257	0.424721	1.61609	1.24971	1.02259	0.629496
A0A0G2JY11;D4AAV9	A0A0G2JY11;D4AAV9	Tetraspanin	Tspan9					0.0119997				0.0114914				0.0195162	0.015905	0.00946715	0.0232878									0.0210515	0.00639513	0.00587695						0.0156558	0.0129302
A0A0G2JY14;D4A009	A0A0G2JY14;D4A009		Dcdc5		0.00770082	0.0173844	0.0460761	0.351751	0.00731803	0.116617	0.101917	0.12354	0.109229	0.0707667		0.0518709	0.043898	0.0534436	0.0235868	0.0295546	0.0293546	0.0320758	0.0299132						0.0538824	0.0442809
Q9JLT3;Q498U6;A0A0G2JY18	Q9JLT3;Q498U6;A0A0G2JY18		Dffa					0.0110266	0.0313664	0.00253556	0.00175094
Q2IBC7;A0A0G2JY19;P97523	Q2IBC7;A0A0G2JY19;P97523	Receptor protein-tyrosine kinase;Hepatocyte growth factor receptor	Met					0.00401819	0.00560889	0.00431778	0.00448763		0.0283091	0.0457715	0.0695541													0.221914	0.366496	0.23742	0.138963	0.00201068	0.00213726
A0A0G2JY20;F1LN38;P63301	A0A0G2JY20;F1LN38;P63301	Selenoprotein W	Sepw1									0.0105716	0.0081258			0.0301328	0.0555662			0.0199092	0.0373253			0.029953	0.0203072	0.0241286	0.0216178	0.0175792	0.0274157	0.0189497	0.0108708					0.0335531	0.027991	0.028727	0.0285789
A0A0G2JY22	A0A0G2JY22			0.190698	0.0576738	0.0652186	0.0721786	0.231707	0.151816	0.127912	0.167736	0.208228	0.0853007	0.0335085	0.0310399	0.25484	0.247564	0.0662036	0.0466954	0.173708	0.177403	0.240103	0.317952	0.157776	0.1105	0.0366566	0.0298529	0.245276	0.160781	0.103997	0.0195145	0.269088	0.181501	0.108456	0.0734398	0.139673	0.128631	0.0544876	0.0196093
A0A0G2JY26;D4A0I5	A0A0G2JY26;D4A0I5		Dnajc6					0.137589	0.00492653							4.13552	4.01092	3.61559	3.28193	3.29635	3.25374	2.6216	2.98765	3.30417	2.93393	2.98982	2.82246	3.19161	3.10827	2.84714	2.28679	3.61942	3.68582	3.33429	3.41145	3.23539	3.00686	2.94444	2.38599
A0A0G2JY43;G3V9W6;P30839	A0A0G2JY43;G3V9W6;P30839	Aldehyde dehydrogenase;Fatty aldehyde dehydrogenase	Aldh3a2	1.31427	0.990807	0.899569	0.843978	1.33593	1.30169	1.33275	1.44101	1.73435	1.43486	1.26453	1.10227	0.735461	0.685718	0.586975	0.513629	0.76646	0.732933	0.812252	0.598297	0.909502	0.733449	0.564477	0.368646	0.686972	0.564962	0.393268	0.201445	0.548678	0.495088	0.422611	0.272295	0.629435	0.617332	0.303559	0.204351
G8EXB7;D3ZHK8;A0A0G2JY45;G8EXB8;A0A0G2K520	G8EXB7;D3ZHK8;A0A0G2JY45;G8EXB8;A0A0G2K520		Cpeb2													0.00949926	0.00791984	0.00466645	0.00505552	0.00320447	0.00343898	0.00446999	0.00219084									0.0113099	0.00501451
F1MAJ0;A0A0G2JY48;B2B9B0	F1MAJ0;A0A0G2JY48;B2B9B0	Receptor protein-tyrosine kinase	Ephb2					0.0579474	0.0290013	0.058223	0.0106886	0.029999	0.00757741	0.0163605		0.123636	0.100225	0.0786682	0.0480226	0.0776639	0.0561318	0.0507994	0.0374312	0.193135	0.164403	0.0888249	0.0449954	0.133213	0.107439	0.0647563	0.0232254	0.168242	0.157469	0.0885444	0.0398879	0.098334	0.0958195	0.0614476	0.0443767
D3ZV33;A0A0G2JY58	D3ZV33;A0A0G2JY58		Pogz	0.00963434	0.0075026	0.00616466	0.00581858	0.045003	0.039618	0.0412624	0.0391843	0.0267969		0.00541953	0.00641506			0.00469464	0.00215396	0.0716403	0.029165	0.03666	0.0220912	0.0629218	0.020662							0.0180385	0.012451
D3ZYB4;A0A0G2JY62	D3ZYB4;A0A0G2JY62		Lpin2					0.0205419	0.0148079	0.0157927	0.014213	0.0101822	0.00344794	0.00473544	0.006707					0.00285206	0.00230014	0.00358748	0.00269299	0.0062272	0.00762837														0.02963
A0A0G2JY68;M0RCH8	A0A0G2JY68;M0RCH8			0.112551	0.0215692			0.024698	0.021567			0.0304824	0.0232833	0.0309134		0.0138195								0.0950738	0.0462887	0.0246112	0.0168872					0.0663215	0.0223493	0.0121003		0.0464282	0.033609	0.0148468	0.0134287
A0A0G2JY69;G3V907;Q9QYU1	A0A0G2JY69;G3V907;Q9QYU1	Peroxisomal biogenesis factor 19	LOC100911356;Pex19	0.495601	0.269948	0.204943	0.229482	0.178642	0.138472	0.0790064	0.0873835	0.308501	0.256826	0.193537	0.241837	0.818924	0.773939	0.466977	0.0973212	0.315907	0.2348	0.107411	0.10353	0.323505	0.261209	0.108014	0.0469063	0.181169	0.113963	0.0585417	0.0240331	0.149119	0.0761096	0.0765312	0.0262733	0.341408	0.223119	0.199013	0.128142
A0A0G2JY70;A0A0G2K3E9	A0A0G2JY70											0.02644	0.0105604	0.0121545										0.0203472	0.0192296	0.0146524	0.00839119					0.024321	0.0189732	0.0114775	0.00626415	0.020006	0.025459	0.0125226
A0A0G2JY73	A0A0G2JY73			0.0121034	0.00766856	0.00502809						0.00907462																				0.0192523				0.0399563	0.0313256	0.0168775	0.0124052
A0A0G2JY75;A0A0G2K679;Q5PQP7	A0A0G2JY75;A0A0G2K679;Q5PQP7		Gtf3c2	0.0127539				0.0352448	0.0109263	0.0129072	0.0157545	0.04872	0.051045	0.0619437	0.0366496							0.0125968
F1LP92;A0A0G2JY76;Q65Z14	F1LP92;A0A0G2JY76;Q65Z14	Oncostatin-M-specific receptor subunit beta	Osmr		0.0128433			0.010741		0.00264999		0.00513251					0.00181731	0.00139807	0.00118772										0.0182831	0.0218598	0.0253861
A0A0G2JYA2;Q9JHU5	A0A0G2JYA2;Q9JHU5	Arfaptin-1	Arfip1	0.756753	0.452927	0.368783	0.371016	0.471244	0.230495	0.161942	0.128854	0.472085	0.341947	0.243828	0.310517	0.0331894	0.0238437	0.0436262	0.025051	0.0586557	0.0408775	0.0382616	0.0213438	0.0480458	0.0577292	0.0289089	0.0134528	0.00800466				0.0201791	0.0183054	0.0133564		0.0159294	0.0162755
A0A0G2JYA3;D3ZNG3	A0A0G2JYA3;D3ZNG3		Sppl2a	0.103966	0.0138464	0.033961	0.0346304	0.0840072	0.0584074	0.0505949	0.0513598	0.058144	0.0314258	0.0125502	0.010685																	0.020898	0.0195325	0.0119538	0.00968149
A0A0G2JYB9;F1M8D3	A0A0G2JYB9;F1M8D3		Cmip			0.00226319		0.0607939	0.0164672	0.0121039	0.0220847	0.177488	0.0162702	0.00792894	0.0150334	0.0382068	0.0183748	0.0156849	0.0208929	0.11358	0.0525359	0.0734539	0.0244899	0.0466439	0.0336454	0.0218796	0.0369918	0.120528	0.0779655	0.0400533	0.0159701	0.111096	0.0662202	0.0121158	0.029237	0.0533171	0.0348998	0.0245224	0.0149542
A0A0G2JYC2;P0C588	A0A0G2JYC2;P0C588	Metal transporter CNNM4	Cnnm4													0.0185336	0.0075165	0.00386162	0.0026906	0.0162351	0.0116296	0.0068985		0.0206231	0.0115691	0.011347		0.0240015	0.0204892	0.00966794						0.0199138	0.024321	0.00983945
A0A0G2JYD1;A0A0U1RRQ3;A0A0G2JYI7	A0A0G2JYD1;A0A0U1RRQ3;A0A0G2JYI7			0.034949	0.0219892	0.0171596	0.0334447		0.00672033	0.017058	0.0234983			0.0108946	0.0194784					0.0238049	0.0115034							0.0205648	0.0133999	0.00683447		0.0358811	0.0163175		0.235598	0.0113644	0.00733393	0.00575798	0.00277655
A0A0G2JYD4;D3ZKC6	A0A0G2JYD4;D3ZKC6		Vps13d	0.0146896	3.1267	0.0036438	0.00547084	0.148069	0.036855	0.051128	0.0836311	0.0354105	0.148076	0.294228	0.345739	0.0129841	0.00624824	0.00419188	0.00145277	0.113787	0.067424	0.0261781	0.0135647	0.0200517	0.00490944	0.00536723		0.11318	0.0705095	0.025556	0.00899429	0.0436478	0.04723	0.313509	0.01404	0.0328447	0.0226839	0.0172904	0.00885725
A0A0G2JYD8;G3V7U6;Q8R4C0	A0A0G2JYD8;G3V7U6;Q8R4C0	Calpain-5	Capn5	0.00825088	0.00762033	0.00808757	0.00408235	0.0222666	0.00623081	0.00475393						0.285785	0.233596	0.168565	0.125459	0.350542	0.247052	0.221124	0.158644	0.183152	0.119607	0.0956263	0.0897266	0.26746	0.207064	0.176852	0.0827245	0.342883	0.287639	0.202599	0.148975	0.221692	0.175623	0.191729	0.139027
A0A0G2JYF0;Q80ZA5;Q80ZA5-5;D4AD03;D3ZGB5;D3ZY00;W0NXI0;W0NT44	A0A0G2JYF0;Q80ZA5;Q80ZA5-5;D4AD03;D3ZGB5;D3ZY00;W0NXI0;W0NT44	Sodium-driven chloride bicarbonate exchanger;Anion exchange protein	Slc4a10																									0.0546755	0.0356861	0.0282901
A0A0G2JYF4;Q923L9;Q924H3;D4ADP3;H9CTG8;A0A0G2K1T7;Q923L8	A0A0G2JYF4;Q923L9;Q924H3;D4ADP3;H9CTG8;A0A0G2K1T7;Q923L8		Arntl2;Bmal2																										0.367339	0.180851			0.138619		0.0729357
Q4W1H3;Q4W1H4;A0A0G2JYG5;Q63358	Q4W1H3;Q4W1H4;A0A0G2JYG5;Q63358	Unconventional myosin-IXb	myo9b;Myo9b	0.339593	0.271412	0.210854	0.133257	1.01122	0.750625	0.498479	0.488008	0.332794	0.267143	0.198873	0.139918	0.0111658	0.0158233	0.019229	0.00776922	0.00368905	0.00398109			0.0196628	0.0154393	0.00621404	0.0059051
A0A0G2JYG7;G3V6L5	A0A0G2JYG7;G3V6L5	Protein-tyrosine-phosphatase	Ptprr																	0.00761862	0.00525908		0.00366679
A0A0G2JYH1;O08561	A0A0G2JYH1;O08561	Phosphatidylinositol 4-kinase beta	Pi4kb	0.0378213	0.0129693	0.00813227		0.122718	0.076666	0.0526613	0.145046	0.124268	0.074906	0.0303485	0.0327951	0.00811962	0.0372616	0.121792	0.146974	0.0146959	0.0213718	0.0489393		0.0363719	0.0340911	0.0162681	0.00681214	0.0339558	0.0221496	0.0400144	0.186525	0.0162569	0.00684086	0.013585	0.0751135	0.015897	0.0310344	0.0418531	0.0679603
A0A0G2JYH2	A0A0G2JYH2																			0.0128458	0.0309166
A0A0G2JYH7;B0BN10	A0A0G2JYH7											0.041493				0.0285933	0.0155045	0.00645334	0.00298385	0.012874	0.0067772	0.0166262	0.0206755	0.027542	0.0119352			0.0622688	0.0436724	0.0218	0.0224392	0.0200524	0.0123861	0.0026886	0.00692015	0.0123583
A0A0G2JYI0;A0A0G2JYR4;F1LZG6;F1M3T7	A0A0G2JYI0;A0A0G2JYR4;F1LZG6		Lrba	0.0336139	0.0327617	0.0243641	0.020949	0.0552322	0.024134	0.0419769	0.0455912	0.0583595	0.0543991	0.0326223	0.0407334	0.151981	0.185066	0.12649	0.110691	0.258837	0.23357	0.238786	0.170015	0.17992	0.148327	0.1412	0.0966553	0.24643	0.275188	0.233985	0.134741	0.340314	0.283543	0.249767	0.119278	0.221462	0.219772	0.139779	0.1141
A0A0G2JYJ1;P0CE43;D3ZEA3	A0A0G2JYJ1;P0CE43;D3ZEA3	Growth factor receptor-bound protein 10	Grb10													0.0864755	0.0511316	0.0156477	0.010565	0.0236603	0.0239847	0.0174474	0.0117541	0.0275148	0.0268412	0.018457	0.00773139	0.0602474	0.0542845	0.0379322	0.00750716	0.170242	0.141193	0.100626	0.0811207	0.100702	0.0850503	0.0479774	0.0152599
A0A0G2JYJ4;F1LX85	A0A0G2JYJ4;F1LX85		LOC361646					0.0146445				0.00540436
Q4QR81;A0A0G2JYJ7	Q4QR81;A0A0G2JYJ7		Rbms2	0.0486529	0.0330778	0.0321815			0.00983026		0.0163328		0.0130328	0.020591	0.0221511
A0A0G2JYK2;Q3B7T9	A0A0G2JYK2;Q3B7T9	Rab11 family-interacting protein 1	Rab11fip1								0.107745	0.00725766	0.00318053												0.00953284	0.00717511	0.00689812
A0A0G2JYK4;R9PXS3;Q4KM51	A0A0G2JYK4;R9PXS3;Q4KM51	Transcription elongation factor, mitochondrial	Tefm													0.00279444	0.00238943			0.0156519	0.0164448	0.0093728	0.00897794									0.00158484	0.00249962	0.0019201
A0A0G2JYL4;D3ZGT6	A0A0G2JYL4;D3ZGT6		P4ha2	0.129034	0.0962375	0.0600599	0.0470967	0.0413444	0.0395326	0.035666	0.0301261	0.100324	0.0569984	0.109163	0.0706379
A0A0G2JYM6;Q5XIC3	A0A0G2JYM6;Q5XIC3	Hsp90 co-chaperone Cdc37-like 1	Cdc37l1	0.00901167	0.00608243			0.0447322	0.0241292	0.00792875	0.00399232	0.0504997	0.00662295	0.0220995		0.00651289	0.00531924	0.00247083										0.00710394	0.00732658	0.0044409	0.00218664	0.00545329	0.0261727	0.00821707	0.00843334	0.00984228			0.00290528
A0A0G2JYN0;Q5U2M6	A0A0G2JYN0;Q5U2M6	DDB1- and CUL4-associated factor 8	Dcaf8	0.422004	0.253298	0.304982	0.458627	0.245909	0.0983397	0.185457	0.221093	0.254526	0.213549	0.229025	0.339679	0.042146	0.00870391	0.0119246	0.0109005	0.0416039	0.0130904	0.0256544	0.0188712	0.0556431	0.0268019	0.0215215		0.0106462				0.193292	0.144794	0.136984	0.113889	0.0262477	0.0175679	0.0128817
A0A0G2JYN4;Q5XIS4	A0A0G2JYN4			0.05095	0.0383007	0.0410133	0.0358215	0.0580134	0.0700736	0.052356	0.0512727	0.106668	0.140964	0.0882533	0.0667166	0.0763851	0.0758361	0.0525287	0.035247	0.0263032	0.0341754	0.0804913	0.0506877	0.0466062	0.0346423	0.0240045	0.0258682	0.107591	0.145338	0.082256	0.0420995	0.030255	0.0337501	0.0282011	0.0208449	0.0465267	0.0518605	0.0223343	0.0119517
A0A0G2JYP3;D3ZM54	A0A0G2JYP3;D3ZM54		LOC679087					0.0182193				0.00580193								0.00708307		0.00668611
A0A0G2JYQ3;A0A0G2K678;F1LQJ1;P0CB49	A0A0G2JYQ3;A0A0G2K678;F1LQJ1;P0CB49	YLP motif-containing protein 1	Ylpm1	0.0180781	0.0145853	0.005525	0.00592729	0.0850488	0.0690601	0.0191375	0.0150207	0.0665473	0.031635	0.034924	0.0381834	0.120517	0.0556156	0.0138172	0.00976862	0.0783478	0.0391236	0.00578595		0.0783233	0.0659906	0.00976373	0.0127985	0.124901	0.0858936	0.0424123	0.0268095	0.0938815	0.0531038	0.0190372	0.0267202	0.0842135	0.0334436
A0A0G2JYR1;B5DEY3	A0A0G2JYR1			0.1107	0.0996653	0.0708315	0.0368792	0.343423	0.300471	0.269148	0.281231	0.184375	0.186411	0.413944	0.195517	0.188779	0.184551	0.097619	0.0981458	0.112392	0.117509	0.0793002	0.0440259	0.147033	0.129545	0.11203	0.0629822	0.283614	0.245331	0.214025	0.107661	0.19324	0.196702	0.15079	0.10222	0.152152	0.125588	0.104339	0.0720407
A0A0G2JYT1	A0A0G2JYT1			0.0565856	0.0201219	0.0058811		0.0797831	0.0268655	0.0494057	0.0253479	0.0367637	0.0208108	0.0216121						0.0297688	0.0235119	0.0130272		0.0164755	0.0138363			0.0445256	0.0127593		0.022673					0.0166038	0.0116894
A0A0G2JYT9;Q5U2M9	A0A0G2JYT9				0.00749798			0.00526426	0.00279266			0.014259	0.00507911													0.0201687						0.0158292	0.013023
A0A0G2JYU2;Q5XIE3	A0A0G2JYU2;Q5XIE3	39S ribosomal protein L11, mitochondrial	Mrpl11	0.0640195	0.0412183	0.0241417	0.00791517	0.127755	0.0832231	0.0447108	0.0345538	0.0113457	0.0253465	0.014305		0.258134	0.218186	0.193756	0.078034	0.194719	0.177887	0.141094	0.102648	0.14128	0.126771	0.0916444	0.069243	0.136793	0.110478	0.0746407	0.0543563	0.220582	0.217189	0.136946	0.0777878	0.136857	0.118865	0.0939694	0.0500049
A0A0G2JYU5;P63149	A0A0G2JYU5;P63149	Ubiquitin-conjugating enzyme E2 B	Ube2b					0.0216343				0.0225127								0.019622								0.00871911				0.0487841	0.0178543			0.0288769	0.0216166
A0A0G2JYU6	A0A0G2JYU6			0.0331729	0.0231946	0.0143207	0.00336657	0.0584891	0.0513889	0.02875	0.0199511	0.0240703	0.00948966	0.00439033	0.00865775	0.0160622	0.0113933	0.014399	0.019557	0.0326737	0.0309851	0.0606917	0.0570021	0.00793503	0.00892414	0.00602215	0.00710264
A0A0G2JYV0;D3ZGX8;Q497A6	A0A0G2JYV0;D3ZGX8;Q497A6		Brd4	0.02965	0.00586257	0.00299537	0.00233996	0.0309552	0.0133665	0.0231429	0.014745	0.0307725	0.0105183	0.00966208	0.00823324					0.0125673		0.00716498						0.0145926	0.0117792
A0A0G2JYW3;P08081	A0A0G2JYW3;P08081	Clathrin light chain A	Clta													0.2949	0.234817	0.275021	0.0588808	0.58554	0.497679							0.567564	0.49836	0.446352	0.873457
A0A0G2JYY1	A0A0G2JYY1							0.0307671	0.00521785			0.013124	0.00935378	0.018515	0.0173708
F1M7W9;A0A0G2JYY3;Q5U2X5	F1M7W9;A0A0G2JYY3;Q5U2X5	Activated CDC42 kinase 1	Tnk2					0.0554318	0.0159836	0.0196621	0.0116838	0.0214456				0.00524364	0.00412184
A0A0G2JYY6;D3ZX74	A0A0G2JYY6;D3ZX74		Coq10a					0.0255165	0.0100572	0.00568258	0.00515251	0.0104774	0.00666966	0.00277157		0.0226523	0.015337	0.00739051	0.00539079	0.0104496	0.00765688	0.0306702	0.0143107	0.0420342	0.0109545	0.00963236	0.00478109	0.0114264	0.011351	0.00862487	0.017695	0.00674344	0.00546368			0.0100565	0.00930608
A0A0G2JYY7;A1A5R1;A0A0G2JYU0	A0A0G2JYY7;A1A5R1;A0A0G2JYU0	RNA binding protein fox-1 homolog 2	Rbfox2														0.00644599		0.00765993									0.0241146	0.0107532
D3ZN60;A0A0G2JYZ1	D3ZN60;A0A0G2JYZ1		Ttbk2	0.168591	0.231494	0.15062	0.0483846														0.0194269	0.0577205	0.0915462
D3ZHX6;A0A0G2JZ01	D3ZHX6;A0A0G2JZ01	Eyes absent homolog	Eya3					0.01501	0.00920135	0.00841486	0.0121103	0.00554596	0.00711044
A0A0G2JZ04	A0A0G2JZ04							0.0285403	0.0252205	0.0212219	0.0116082	0.00681045	0.00237477	0.00340836	0.0044794	0.0276032	0.0313085	0.035258	0.0227421	0.0178568	0.0179369	0.0147731	0.0108169	0.032217	0.0234543			0.0390074	0.0332003	0.0231491	0.0140545							0.0308765
A0A0G2JZ07	A0A0G2JZ07												0.0172751	0.0379594
A0A0G2JZ09;A0A0G2K6L4	A0A0G2JZ09;A0A0G2K6L4			0.170399	0.135456	0.109907	0.0678593	0.0935626	0.0676783	0.0552769	0.0293869	0.106727	0.0652929	0.0806381	0.0523788	0.00605757	0.00502687	0.00584732	0.00115404
A0A0G2JZ23;P28818;F1LM43;Q5BJV1	A0A0G2JZ23;P28818;F1LM43;Q5BJV1	Ras-specific guanine nucleotide-releasing factor 1	Rasgrf1								0.0914392					0.00830991	0.00548809	0.00383538		0.0126645	0.0123631	0.00964103	0.0072187									0.00910388	0.00831285	0.00591221	0.0393979	0.0173579	0.0204	0.0139519	0.00621403
A0A0G2JZ26;A0A0G2K6B7;F1LM79;Q8K4T4-2;Q8K4T4	A0A0G2JZ26;A0A0G2K6B7;F1LM79;Q8K4T4-2;Q8K4T4	Filamin-A-interacting protein 1	Filip1				0.020562						0.191022		0.711335			0.0244842	0.0718984	0.0110253		0.0111453	0.00628568		0.149184	0.404195	0.385479					0.0239339	0.0431647	0.191312	0.347515		0.0997205
A0A0G2JZ27	A0A0G2JZ27															0.150606	0.107392	0.0828029	0.0376252	0.0201483	0.0197301	0.0157063		0.0172662	0.00765354	0.00350591	0.0107862	0.0295925	0.0263503	0.0164817						0.00664362	0.00339918		0.00766676
A0A140TAD9;A0A0G2JZ28;P59722;G3V6N9	A0A140TAD9;A0A0G2JZ28;P59722;G3V6N9	Egl nine homolog 1	Egln1;Egln3					0.00768742	0.00351258			0.00655189
A0A0G2JZ30;D3ZEU8;D3Z8B9	A0A0G2JZ30;D3ZEU8;D3Z8B9		Fam76a;Fam76b											0.0133567						0.0319461	0.0259105	0.0241107	0.0175916
A0A0G2JZ38	A0A0G2JZ38			0.124792	0.0972945	0.0362948	0.013851	0.0498268	0.0629996	0.0283317	0.0154274	0.054394	0.0423316	0.0142026	0.01781					0.0205435	0.0187394	0.0117558
D4ABJ4;A0A0G2JZ40	D4ABJ4;A0A0G2JZ40		Reck					0.0283622	0.0110083	0.00298023	0.00246876	0.0193569	0.00495643	0.00773705	0.00567454
Q45QJ6;A0A0G2JZ43;O89040	Q45QJ6;A0A0G2JZ43;O89040	Phosphoinositide phospholipase C;1-phosphatidylinositol 4,5-bisphosphate phosphodiesterase beta-2	Plcb2					0.0480307	0.0218943											0.577878	0.707557	0.313667	0.325314
A0A0G2JZ48;Q9QYA5;A0A0G2K8G1;A0A0G2JYB3	A0A0G2JZ48;Q9QYA5;A0A0G2K8G1;A0A0G2JYB3		Tmf1	0.0235666				0.0253378	0.0109398	0.0115185	0.0107429	0.0164991	0.016697	0.00811598	0.0093863													0.00922809
F1LY70;A0A0G2JZ53	F1LY70;A0A0G2JZ53		Birc6	0.0804828	0.0396139	0.0159556	0.013026	0.236488	0.667292	1.0747	1.65558	0.119469	0.0561267	0.0306803	0.024998	0.0338683	0.0304031	0.0156809	0.00357545	0.0830016	0.0173722	0.0265339	0.0101658	0.0491107	0.0252077	0.0145152	0.00579844	0.111729	0.0696284	0.0192354	0.0300455	0.133275	0.0683427	0.032835	0.0187551	0.0380851	0.029117	0.0205757	0.00699995
A0A0G2JZ56;F1LZM2;M0R511	A0A0G2JZ56															0.0198905	0.0818324	0.0521413	0.0272033	0.0124	0.0414532	0.0339608	0.0252127					0.0135296	0.0282326	0.015899						0.014722	0.0962764	0.0864091	0.0195454
A0A0G2JZ60	A0A0G2JZ60			0.0132236	0.017306	0.0183533	0.017313	0.0221112	0.0126062	0.00571252	0.0103615	0.0714404	0.0529647	0.022266	0.0347844	0.19178	0.170649	0.102652	0.0775004	0.32394	0.258275	0.193076	0.124676	0.266072	0.175439	0.22515	0.318901	0.416781	0.368486	0.2335	0.0712888	0.36102	0.335741	0.268881	0.11716	0.35434	0.293767	0.374247	0.35476
A0A0G2JZ68;Q811P6	A0A0G2JZ68;Q811P6	Dimethyladenosine transferase 1, mitochondrial	Tfb1m	0.0170786				0.00910643		0.00237098	0.00436034	0.0047525				0.0044103	0.0106949	0.00401552	0.00333748									0.0210481	0.0208893	0.0110269	0.00492587	0.00664734	0.00863247	0.00560719	0.00281033
A0A0G2JZ71	A0A0G2JZ71			0.352593	0.305495	0.353887	0.419712	0.100335	0.0967792	0.0428348	0.0499974	0.353406	0.402353	0.269602	0.382266
A0A0G2JZ77;Q9ERW3-2;Q9ERW3	A0A0G2JZ77;Q9ERW3-2;Q9ERW3	Fibroblast growth factor 13	Fgf13													0.0630388	0.0420202	0.0134823	0.010611	0.0422996	0.0294354	0.0475419	0.0505673	0.0427536	0.0154455	0.0109194	0.00704659	0.130973	0.0937314	0.0443021	0.00666408	0.0364759	0.0232052	0.0112289		0.0490328	0.0287629	0.031677	0.020378
U6A022;A0A0G2JZ83;A0A0G2K2D4;B0BN79	U6A022;A0A0G2JZ83;A0A0G2K2D4		AGAP3				0.0653862	0.0048091	0.00502053			0.00852147	0.00441652	0.00314523		0.434411	0.412181	0.252441	0.132734	0.346751	0.341798	0.348673	0.266975	0.406749	0.333144	0.191672	0.120318	0.546388	0.413586	0.425919	0.230244	0.507613	0.464717	0.412683	0.401795	0.427042	0.414221	0.276862	0.150707
A0A0G2JZ84	A0A0G2JZ84							0.0212513	0.0231797	0.00242831	0.0197534	0.00441407	0.0476188	0.0274302		0.00619417	0.0053572	0.00260372	0.00257106	0.00991632	0.00697993	0.0106983	1.97879	0.00600343	0.0056968	0.0431711	0.125587		0.0687043	0.0935876	0.0448945	0.00861487	0.00681578	0.00473975	0.0040061
A0A0G2JZ88	A0A0G2JZ88											0.0680162	0.0595863	0.0454036	0.028625	0.190289	0.111438	0.0284691	0.0398014	0.100967	0.108902	0.0884273	0.100797	0.129857	0.15208	0.127057	0.135139	0.0935747	0.0710919	0.0866757	0.101279	0.120553	0.0761929	0.0785579	0.0324316	0.118855	0.0867051	0.0443539	0.0422903
A0A0G2JZA2;P97576	A0A0G2JZA2;P97576	GrpE protein homolog 1, mitochondrial	Grpel1	0.639551	0.612907	0.5147	0.534506	0.674501	0.57116	0.352736	0.462288	0.758473	0.505962	0.291441	0.363018	1.11574	1.07463	1.07075	0.774347	1.33771	1.24629	0.90387	0.627724	1.07383	0.966453	0.831039	0.888331	1.7948	1.78386	1.67809	0.868033	0.907527	1.0051	0.987448	0.987122	1.17551	0.995554	1.17339	1.04925
D3ZZ19;A0A0G2JZA7	D3ZZ19;A0A0G2JZA7		Tmem2					0.0605506	0.018544	0.00592928	0.0037978	0.028323	0.00445954								0.387662	0.199935	0.268111	0.0331225				0.0057481	0.00608251	0.00356998						0.0348707	0.0289546	0.0197963	0.00945629
A0A0G2JZB4;Q5PQR4	A0A0G2JZB4;Q5PQR4	Arginine/serine-rich coiled-coil protein 2	Rsrc2												0.0123484
A0A0G2JZB7	A0A0G2JZB7															0.0135678	0.00278754		0.00380141	0.0269075	0.0183825							0.026845	0.020042	0.00641457	0.00862888	0.0586985	0.0303383	0.0145223	0.00988915	0.00902993	0.0102685
A0A0G2JZB8	A0A0G2JZB8			0.147809	0.0432912	0.0121478	0.00909882	0.0841721	0.0339017	0.0294937	0.0202649	0.211165	0.11217	0.0293666	0.0103627	0.304124	0.221409	0.0883715	0.0864543	0.232916	0.165542	0.139804	0.111052	0.131352	0.114233	0.108379	0.0593447	0.294666	0.231633	0.183433	0.104893	0.246774	0.23582	0.192413	0.149622	0.160703	0.115798	0.0940378	0.0451484
A0A0G2JZC6;F1LQS9;Q9ES67	A0A0G2JZC6;F1LQS9;Q9ES67	Rho guanine nucleotide exchange factor 11	Arhgef11	0.00574978	0.0114045	0.00319953	0.00438812	0.0530522	0.0501698	0.0364652	0.0556654	0.0760119	0.0253783	0.0174827	0.0244729	0.182575	0.147854	0.105452	0.0760957	0.133324	0.115015	0.148135	0.0718615	0.233466	0.17379	0.112642	0.0261955	0.146984	0.16246	0.149966	0.12311	0.0329332	0.0275177	0.0121018	0.00365135	0.146455	0.248554	0.103918	0.00458902
A0A0G2JZD1	A0A0G2JZD1															0.0829493	0.0618983	0.0594967	0.0213722	0.0720496	0.0614904	0.0293522	0.0268085	0.0312312	0.0271741	0.0247736	0.0124661	0.115803	0.0706078	0.0537978	0.0258951	0.0388428	0.0309665	0.0230856	0.0173086	0.0344059	0.0282501	0.0163919	0.0111155
M0R8T1;A0A0G2JZE4;F1M7H7;Q4L1J4-2;Q4L1J4	M0R8T1;A0A0G2JZE4;F1M7H7;Q4L1J4-2;Q4L1J4	Membrane-associated guanylate kinase, WW and PDZ domain-containing protein 1	Magi1													0.265719	0.170738	0.042746	0.016784	0.166404	0.109482	0.0784424	0.0467879	0.071618	0.0714457	0.0414297	0.00585644	0.204462	0.167731	0.132377	0.0301183	0.128845	0.11537	0.066457	0.0181625	0.103533	0.148196	0.0868119	0.0576066
A0A0G2JZE7	A0A0G2JZE7							0.041472	0.0122739	0.014093	0.0112418	0.029549	0.0176406	0.000945503										0.0122012	0.00905023	0.0132007				0.122226
D4A5W0;A0A0G2JZE8	D4A5W0;A0A0G2JZE8		Toe1					0.0197701	0.0115665	0.00853798	0.0122919	0.00483573	0.00209673	0.000577584	0.00062552
A0A0G2JZF0;B5DEG8	A0A0G2JZF0;B5DEG8		Sec24c	0.771153	0.539755	0.435364	0.341085	1.09265	0.881881	0.785217	0.592859	0.839455	0.820704	0.67657	0.534627	0.30328	0.337717	0.27209	0.275525	0.332656	0.212953	0.215205	0.116709	0.315115	0.307966	0.323285	0.123476	0.353452	0.357237	0.243013	0.180054	0.497654	0.407586	0.338331	0.265773	0.412763	0.413053	0.322679	0.102179
A0A0G2JZF5;B1H273;A0A0G2K1S9	A0A0G2JZF5;B1H273;A0A0G2K1S9		Ccm2													0.0240803	0.0222384	0.0169885	0.0129277	0.00865131	0.00832842	0.00848396	0.0104869	0.016764	0.0176336	0.0151529	0.0113165	0.0464882	0.0522967	0.0374293	0.0204538	0.0378394	0.0384112	0.0102276	0.0163984	0.0330562	0.0162563		0.00780179
A0A0G2JZF6	A0A0G2JZF6											0.0139954				0.159366	0.113089	0.0996805	0.0740538	0.171691	0.147095	0.117118	0.0614996	0.0469554	0.035041	0.0248894	0.027886	0.135576	0.12242	0.110338	0.0500731	0.022175	0.0224506	0.0152776	0.0126776	0.0394839	0.0281662	0.0305231	0.0209165
A0A0G2JZG4;D4A3Q3	A0A0G2JZG4;D4A3Q3		Ncoa1																					0.174569	0.176815	0.138239	0.0541093					0.0746901	0.128117	0.0929288	0.119552
A0A0G2JZG7;Q6P799	A0A0G2JZG7;Q6P799	Serine--tRNA ligase, cytoplasmic	Sars	0.470269	0.375059	0.251619	0.19571	0.547274	0.488756	0.473278	0.371219	0.433688	0.375656	0.458549	0.407945	0.829487	0.806249	0.626428	0.441197	0.838599	0.670174	0.809067	0.544168	0.875367	0.675633	0.584177	0.384576	1.21278	1.06222	0.729963	0.270202	1.68957	1.67313	1.33962	1.00875	1.29364	1.35816	0.998361	0.437621
A0A0G2JZH0;D3ZJ77	A0A0G2JZH0;D3ZJ77		Cab39	0.260929	0.241918	0.246034	0.139661	0.742002	0.748465	0.586137	0.567133	0.623078	0.3743	0.277291	0.381063	0.349094	0.299064	0.229255	0.159024	0.327699	0.285177	0.20946	0.188429	0.476808	0.481242	0.849131	1.06163	0.617397	0.493715	0.401611	0.251976	0.494797	0.335436	0.288538	0.224806	0.511143	0.422904	0.305089	0.217959
D3ZZ48;A0A0G2JZH4	D3ZZ48;A0A0G2JZH4		Slc35a1										0.0168874	0.0248887										0.0204455	0.0104187
A0A0G2JZH8;Q5BJX2;Q7TQ85	A0A0G2JZH8;Q5BJX2;Q7TQ85		Pdhx	0.0929198	0.0854008	0.0798939	0.0798256	0.25998	0.252951	0.201306	0.167024	0.363846	0.346983	0.256249	0.248388	2.65365	2.54147	2.50501	2.4858	1.86782	1.9052	1.68902	1.68329	2.30152	2.00311	2.2402	2.34567	3.32635	2.7144	2.71032	2.86096	1.78665	1.71022	1.83477	1.6492	1.91904	1.67629	1.90455	2.09248
A0A0G2JZH9;Q4G031	A0A0G2JZH9			0.00428402	0.0055709			0.068567	0.0402305	0.0243481	0.0204468	0.0177377	0.00933223	0.00459759	0.0104083	0.0178211	0.0219976	0.016531	0.0179556	0.0190752	0.0191728	0.0280766	0.0135072	0.0249184	0.0190164	0.0161511	0.0094457	0.0495422	0.0805748	0.0213092	0.00826545	0.0846927	0.0788592	0.0348056	0.0303388	0.0665865	0.052736	0.0149631	0.0139114
M0RBF0;A0A0G2JZI0;A0A0G2JW97	M0RBF0;A0A0G2JZI0;A0A0G2JW97		Safb	0.114661	0.133802	0.156641	0.166846	0.020508	0.0110273						0.0556977	0.0412293	0.0252446	0.00297293		0.0869714	0.047171	0.123236	0.0677196					0.0189266	0.0130314	0.00422757	0.0132269
A0A0G2JZI2;Q6TXE9;Q5I0H2	A0A0G2JZI2;Q6TXE9		Eprs	6.43561	6.38442	5.82473	5.28795	17.5474	6.96285	6.16643	5.76815	7.47981	7.15631	5.82255	12.6102	3.54889	3.95705	3.76477	2.23244	3.9332	3.56055	5.38485	3.37781	4.71511	4.88047	3.5163	1.99472	3.38631	3.8712	3.16388	1.43389	4.02346	4.24106	3.62585	2.47144	5.40284	4.74606	3.19992	1.80523
A0A0G2JZI8;A0A0G2K213;A0A0G2K7H0;B5DF64	A0A0G2JZI8;A0A0G2K213			0.0463865	0.0404149	0.0298058	0.0034347	0.0912559	0.0653793	0.0507438	0.0328853	0.0637839	0.0379953	0.030878	0.0233136					0.018295		0.0119352										0.0522979	0.0385316	0.0231606	0.0143836
A0A0G2JZK7;F1M9A2;P48768	A0A0G2JZK7;F1M9A2;P48768	Sodium/calcium exchanger 2	Slc8a2	0.00254682	0.00702517	0.00719145	0.00282013	0.0723388	0.165513	0.12133	0.013946					3.22809	3.09829	2.49026	2.7578	1.84942	1.62202	1.73427	1.54203	2.58761	2.32501	2.34358	2.54647	1.95762	2.07581	2.3506	2.34627	1.98915	1.88792	1.82079	1.4973	2.17094	1.9268	1.82223	1.80562
A0A0G2JZK9;B2GUX6;F7EQ04	A0A0G2JZK9;B2GUX6;F7EQ04		RGD1312005										0.00677713	0.00607504	0.0059488														0.0116169	0.00600525	0.00503844	0.00201406	0.000617205			0.00212722	0.00132252
A0A0G2JZL1	A0A0G2JZL1				0.052803	0.135209	0.138121		0.120721	0.180863												0.102074
A0A0G2JZL6;Q5PPJ1	A0A0G2JZL6;Q5PPJ1		Ift122	0.36609	0.296899	0.217282	0.13793	0.280931	0.218906	0.11708	0.0880302	0.565388	0.503731	0.290106	0.287988													0.000705048	0.000921598	0.000531533	0.000349894					0.0438077	0.0512738	0.0237132
A0A0G2K810;Q5U2Y4;A0A0G2JZL7	A0A0G2K810;Q5U2Y4;A0A0G2JZL7		Nedd9		0.100305			0.0172969	0.00833132				0.0052986
A0A0G2JZM8	A0A0G2JZM8			0.00354627	0.00404718	0.00953428	0.01172	0.0106264	0.00527779	0.0084902	0.0112142	0.0168981	0.0123739	0.0077102	0.0092944	0.00309453	0.00293333	0.00174982		0.00436549	0.00555914	0.00499585	0.00327364	0.00252857	0.00155004	0.00151816	0.000568161					0.00157281	0.0023953	0.00351165	0.00443953	0.00171417	0.000640062	0.00189632	0.00101231
A0A0G2JZN2;O08721	A0A0G2JZN2;O08721	Netrin receptor UNC5A	Unc5a													0.0685066	0.0317284	0.0135266	0.0125671	0.0827005	0.0473013	0.0393567	0.0332351	0.0532924	0.0233208	0.0142093	0.0249538	0.113663	0.0576777	0.0422407	0.0382478	0.0966448	0.0464369	0.0124803	0.0281309	0.0709401	0.031638	0.0240857	0.0114784
A0A0G2JZP3;D3ZQ26	A0A0G2JZP3;D3ZQ26		Rnf25	0.0573911	0.0395922			0.0409704	0.0225326																			0.00602212	0.00796526	0.00671719	0.00525804
D3Z9Z3;A0A0G2JZP7	D3Z9Z3;A0A0G2JZP7		Spg11	0.0446545	0.0291605	0.0157922	0.0080343	0.176519	0.128619	0.0736765	0.0391738	0.0922298	0.0466697	0.0281808	0.0183437									0.029804	0.0402197	0.00963326	0.00424241					0.01622	0.0136658	0.00872958		33.0178
A0A0G2JZP9	A0A0G2JZP9											0.00536941		0.0194514	0.0331726	0.0714014	0.0586081	0.0284982	0.0518489	0.0672412	0.062114	0.0254598	0.0490167	0.0617827	0.0363751	0.0426994	0.0287742	0.00602289	0.00802781	0.00424417	0.00247809	0.0529894	0.0337782	0.00840062	0.00611789	0.0557276	0.0457588	0.046332	0.0191152
A0A0G2JZQ0;Q1AAU6-3;A0A0G2K451	A0A0G2JZQ0;Q1AAU6-3;A0A0G2K451	Arf-GAP with SH3 domain, ANK repeat and PH domain-containing protein 1	Asap1													0.0561868	0.0290106	0.0191956	0.00981591
A0A0G2JZQ9;Q6IG01	A0A0G2JZQ9;Q6IG01	Keratin, type II cytoskeletal 1b	Krt77																						0.00553765												0.00326443	0.00567618
D4A0F3;A0A0G2JZR1	D4A0F3;A0A0G2JZR1	Oxysterol-binding protein	Osbpl6	0.0874023	0.0581184	0.047151	0.0236041	0.105322	0.106349	0.0636809	0.056218	0.185672	0.12739	0.0823269	0.0853574	0.127577	0.108273	0.0447875	0.0314639	0.0909356	0.0585594	0.0491096	0.0369269	0.0402418	0.0273668	0.0156579	0.0110235	0.111036	0.0857619	0.0501189	0.030197	0.0488645	0.0584622	0.033186	0.0308223	0.0723283	0.0556753	0.03139	0.0411425
A0A0G2JZR9	A0A0G2JZR9						0.0255313
A0A0G2JZS1;Q56R15;Q3KR98;F1LT58;A0A0H2UHW5;Q56R16	A0A0G2JZS1;Q56R15;Q3KR98;F1LT58	Importin subunit alpha	Kpna6	0.0647991	0.0797976	0.0600284	0.0391128	0.348139	0.313598	0.223609	0.15687	0.218477	0.225358	0.15387	0.149911	0.138621	0.148117	0.0691434	0.0380762	0.0556247	0.0469989	0.0248863	0.0140579	0.250944	0.243255	0.111826	0.041177	0.143482	0.166766	0.150148	0.107093	0.20772	0.23396	0.13499	0.115374	0.258553	0.225242	0.174957	0.0693261
Q9WUI5;Q548R7;E9PU78;A0A0G2JZS5;Q7TS62;P53563-2;P53563-3;P53563;Q5K547	Q9WUI5;Q548R7;E9PU78;A0A0G2JZS5;Q7TS62;P53563-2;P53563-3;P53563;Q5K547	Bcl-2-like protein 1	Bcl2l1;Bcl2l1-ps1;bcl-X	0.0201927	0.0226283	0.0257483	0.0293775		0.0243947	0.0323529		0.0242611	0.0525844	0.05832	0.0306069	0.0393298	0.049883	0.0499818	0.048436	0.0602286	0.0407446	0.0691559	0.0568252		0.0265724	0.0233804	0.0189031	0.0492231	0.0440943	0.0458399	0.0214682	0.0387298	0.0238877	0.0176251	0.0262457
C8YIX5;A0A0G2JZT0;Q64663	C8YIX5;A0A0G2JZT0;Q64663	P2X purinoceptor;P2X purinoceptor 7	P2rx7						0.14998	0.00601417	0.00477372		0.14386		0.00455723
A0A0G2JZT1	A0A0G2JZT1															0.0549439	0.230049	0.165696	0.0159396	0.0316947	0.0232165	0.019792		0.0649164	0.0556997	0.0341318	0.0197962	0.0659803	0.0818355	0.0787448	0.0661207	0.107766	0.089387	0.0752202	0.0288689	0.104451	0.0795069	0.0256612	0.0266547
F1LSN8;A0A0G2JZT3;P70553	F1LSN8;A0A0G2JZT3;P70553	Natural resistance-associated macrophage protein 1	Slc11a1					0.0519815	0.0328709	0.035737	0.0148105		0.01146	0.00640953
A0A0G2JZU6;D3ZRB9	A0A0G2JZU6;D3ZRB9		Tmeff2													0.0523941	0.0105416	0.0237068	0.0286627	0.047184	0.0170662	0.0212125	0.0152641	0.0687021	0.0401311	0.0131141	0.0230441	0.0219735	0.0323156	0.0387508	0.0259595	0.0428144	0.0368313	0.0189043	0.0154837	0.0670506	0.0236651	0.0196797	0.0450632
A0A0G2JZU8;G4XKZ2;W8CC82;A0A1B0GWT2;A0A1B0GWR2	A0A0G2JZU8;G4XKZ2;W8CC82;A0A1B0GWT2	Ubiquitin carboxyl-terminal hydrolase	USP9Y	0.0413408	0.0406022	0.365163		0.313993	0.05318	0.0341991	0.0117424	0.136617	0.167971	0.0973089	0.287796	0.061839	0.07817	0.0322733	0.0186939	0.0659957	0.0825421	0.276493	0.0608722	0.0186379	0.0244995	0.0136942	0.016164	0.0999692	0.111855	0.0764687	0.23663	0.106042	0.0971408	0.0529344	0.0372584	0.0157474	0.017407	0.0183465
A0A0G2JZV3;G3V8G1;B0BN26;F1M4Z0;A0A0G2JV75;A0A1B0GWW4	A0A0G2JZV3;G3V8G1;B0BN26		Agtpbp1		0.0328299			0.00522312				0.00242083				0.0510309	0.0456884	0.0172996	0.00674437	0.0356085	0.031567	0.0308116	0.0131452	0.110382	0.0602644	0.0458524	0.0180278	0.0640437	0.0688908	0.0466418	0.0160115	0.118868	0.116832	0.0868226	0.0381152	0.11669	0.0856345	0.0399175	0.0220725
A0A0G2JZV8;A0A067XNH0;A0A067XMK2;Q8VD80	A0A0G2JZV8											0.0322304	0.0215611
D4A205;A0A0G2JZW4	D4A205;A0A0G2JZW4		Apc2	0.00988545					0.00981757	0.0334814	0.0639956					0.00421681								0.00405039				0.0536398	0.00139966			0.00357156				0.00406925	0.00164894
A0A0G2JZX5;A0A0G2KAA0	A0A0G2JZX5							0.0243208	0.0111259	0.00950241	0.00717093	0.0103988	0.00464073	0.00224093		0.271322	0.2104	0.119256	0.0847932	0.120679	0.115763	0.081903	0.0593114	0.0711196	0.0504804	0.0401827	0.0393412	0.099886	0.121429	0.0771578	0.0267665	0.119586	0.0770578	0.0678578	0.0480515	0.0577395	0.0483797	0.044991	0.0412814
A0A0G2JZX9;A0A0G2K2K1;Q9EPS0	A0A0G2JZX9;A0A0G2K2K1															0.00294278	0.00358043	0.00232832	0.00208482	0.00190243	0.00215377	0.00354069	0.00240625					0.00289572	0.0029183	0.00535441
A0A0G2JZY0	A0A0G2JZY0																						0.0101529									0.0488927	0.0485844	0.0366764	0.0234716
A0A0G2JZY3;A0A0G2KB70	A0A0G2JZY3;A0A0G2KB70			0.0652236	0.0458452	0.0364094	0.032505	0.0842647	0.110629	0.0716275	0.0748265	0.0494043	0.0425504	0.0359245	0.0533397	0.0941158	0.0892531	0.0458043	0.054592	0.0330951	0.0411137	0.051634	0.0247325	0.0583684	0.0557143	0.043942	0.0320266	0.0884248	0.102917	0.0894244	0.0516464	0.110495	0.0949622	0.0741366	0.0353708	0.0474675	0.0339451	0.0422586	0.0319282
A0A0G2JZZ3;D3ZD47	A0A0G2JZZ3;D3ZD47		Ctif													0.00697235	0.00683229	0.00142211	0.00986596									0.0205863	0.0141912	0.00922721		0.00357609
A0A0G2JZZ4	A0A0G2JZZ4							0.0542911	0.037396	0.0239098	0.025927	0.0150819	0.00911004			0.197319	0.154565	0.11818	0.12096	0.0472687	0.0691354	0.0275952	0.0117053	0.0913621	0.0590404	0.0155031	0.00583285	0.144891	0.144262	0.130746	0.0930311	0.236253	0.190131	0.204098	0.136031	0.13693	0.168874	0.0295389	0.00571002
D4A244;A0A0G2JZZ5	D4A244;A0A0G2JZZ5		Frs2																									0.00753386	0.00520223
D3ZK47;A0A0G2K001	D3ZK47;A0A0G2K001	Histone-lysine N-methyltransferase	Whsc1l1													1.14734	1.14521	1.09065	0.913216				0.187306
A0A0G2K009;Q9EQE1	A0A0G2K009;Q9EQE1	Sentrin-specific protease 2	Senp2	0.03415	0.02349	0.013228	2.86724			4.29854	6.82903	0.00328905	0.00757229	3.1201	4.72557					0.0200546	0.12769	0.313209	0.662313				0.336248	0.0140699	0.0488198	0.161838	0.16067						0.0487895	0.246852	0.186777
A0A0G2K012;M0RAE4	A0A0G2K012;M0RAE4		Ubxn6	0.0546829	0.0374899	0.0266337	0.0123943	0.146797	0.0991622	0.0707226	0.0907204	0.170325	0.0792663	0.0432025	0.0397791	0.137179	0.1428	0.10105	0.0837286	0.0773625	0.0754807	0.0699007	0.0225959	0.0988194	0.0720144	0.0460834	0.025274	0.176897	0.181713	0.110083	0.0433036	0.0311633	0.0234078	0.025873	0.0079442	0.106028	0.111077	0.0748842	0.0483884
Q5XI38;A0A0G2K014	Q5XI38;A0A0G2K014		Lcp1	4.75186	4.69918	5.14776	3.98944	7.61728	7.58692	5.75222	4.6345	4.29243	3.16288	2.5657	2.40189					0.0216633	0.0417518	0.01868	0.0184514
A0A0G2K016;Q5U2W0	A0A0G2K016;Q5U2W0		Sun1	0.200615	0.15955	0.0983454	0.106799	0.270891	0.118055	0.134376	0.164567	0.185245	0.137228	0.103306	0.136479	0.0395025	0.00868229	0.0129915	0.0223853	0.0814831	0.0474837	0.0367033	0.0497009	0.0404252	0.0198242	0.00741739	0.00887902	0.0193972	0.0063135	0.00315465		0.0605051	0.0227214	0.0216393	0.0134818		0.00337098	0.00794556	0.00530997
A0A0G2K0S0;A0A0G2K018;Q6RFY2	A0A0G2K0S0;A0A0G2K018;Q6RFY2	Phosphatase and actin regulator 3	Phactr3													0.00854931
I6L9G5;A0A0G2K022;Q63399	I6L9G5;A0A0G2K022		Rcn3	0.285765	0.246519	0.145825	0.121647	0.300148	0.233531	0.156504	0.0964453	0.231854	0.167325	0.105548	0.111008
A0A0G2K038;Q5U1X1	A0A0G2K038;Q5U1X1	Oligoribonuclease, mitochondrial	Rexo2	0.416663	0.376824	0.345228	0.327517	0.413064	0.340333	0.252483	0.177152	0.300424	0.326648	0.164929	0.235521	0.366813	0.424067	0.353001	0.16617	0.29789	0.290863	0.266965	0.239999	0.187362	0.216795	0.169229	0.203058	0.333939	0.370152	0.387883	0.34347	0.270779	0.289731	0.215305	0.214053	0.189467	0.200466	0.170812	0.137705
F1LNW4;D3G8R8;A0A0G2K041;Q920D5	F1LNW4;D3G8R8;A0A0G2K041;Q920D5	Caspase;Caspase-12	Casp12	0.0140581			0.00431527	0.030133	0.0106839	0.0125075	0.00712623	0.0208832	0.0146618	0.014418	0.0215286
D4A7X7;A0A0G2K046	D4A7X7;A0A0G2K046		Mypn	0.0233419	0.0152802													0.037388						0.0222168				0.0073044	0.0136289		0.0147084		0.00930716	0.00834502	0.00792382		0.00935628
A0A0G2K047;D3ZGU2	A0A0G2K047;D3ZGU2		Acss3	0.0204581	0.0138662	0.00272895	0.00418076					0.0940705	0.0553082	0.0233805	0.0245689																						0.00665615	0.00519619	0.00468927
A0A0G2K050;O35946;B0BMV4	A0A0G2K050;O35946;B0BMV4		Yif1a	0.0427524	0.0425313	0.0228411	0.0213315	0.0632857	0.0514293	0.0543835	0.0570392	0.0612778	0.061792	0.0288826	0.024763									0.0182079	0.0140388	0.0137707		0.00717851	0.004634
F1LUA1;A0A0G2K051	F1LUA1;A0A0G2K051		Eea1	1.08387	0.740053	0.472284	0.400692	1.25778	1.08002	0.633655	0.619845	1.14071	0.838119	0.584336	0.495582	1.68387	1.29616	1.05141	0.604813	1.14421	0.837666	0.527438	0.547051	0.502376	0.559662	0.464657	0.318587	0.916835	0.798522	0.558168	0.333883	0.485872	0.415045	0.234884	0.200557	0.618253	0.349901	0.245523	0.0928939
A0A0G2K059;M0RDI5	A0A0G2K059;M0RDI5		Mcu	0.326611	0.260304	0.242156	0.188343	0.770664	0.422968	0.286837	0.263914	0.362152	0.354319	0.228792	0.246603	1.97706	2.15588	1.97775	1.68619	1.31608	1.24955	1.22207	1.36643	1.83593	1.56736	1.60698	1.46969	1.55166	1.55479	1.10176	1.01212	1.87235	1.85131	2.10901	1.99396	1.56178	1.51136	1.14128	1.31083
A0A0G2K064;A0A0G2K163;Q499N7;G3V9T9;P81718;Q8R5H0	A0A0G2K064;A0A0G2K163;Q499N7;G3V9T9;P81718	Tyrosine-protein phosphatase non-receptor type;Tyrosine-protein phosphatase non-receptor type 6	Ptpn6	2.66516	2.93905	2.98216	2.34806	2.69127	3.02749	2.85357	3.28231	1.20903	1.65333	1.77382	1.7183																			0.120558	0.192029
A0A0G2K079;Q3ZB98-5;F1LN49;Q3ZB98;Q3ZB98-4;Q3ZB98-3	A0A0G2K079;Q3ZB98-5;F1LN49;Q3ZB98;Q3ZB98-4;Q3ZB98-3	Breast carcinoma-amplified sequence 1 homolog	Bcas1	0.00741931			0.00652172		0.058464	0.0606885	0.102554		0.0236061	0.0213465	0.061399					0.106947	0.0498012		0.027116	0.00889496	0.028692	0.0439061	0.0322892
A0A0G2K089;F1LTD7	A0A0G2K089;F1LTD7		Dennd4c	0.276912	0.174066	0.115498	0.0520634	0.314969	0.244914	0.159466	0.144685	0.306145	0.171283	0.0928772	0.0739448													0.0227302
A0A0G2K093;O35162	A0A0G2K093;O35162	Heat shock 70 kDa protein 13	Hspa13	0.0457839	0.0456975	0.0427113	0.0347729	0.093349	0.0788207	0.0835543	0.0515203	0.113453	0.0748055	0.0634736	0.042059	0.222784	0.222783	0.20609	0.190007	0.537839	0.360915	0.373474	0.283587	0.605044	0.467248	0.437298	0.312223	0.605869	0.491014	0.331221	0.18947	0.612083	0.57401	0.424725	0.343218	0.468834	0.438062	0.422698	0.287423
F1LZS6;A0A0G2K098;A0A0G2K6G7	F1LZS6;A0A0G2K098;A0A0G2K6G7		LOC100909795	0.0438548	0.0249839	0.00495557	0.0346492	0.175379	0.0707766	0.0344603	0.0161963	0.154702	0.0522534	0.0389295	0.0351293													0.0150283	0.0178123
A0A0G2K0A0;D3ZHR6	A0A0G2K0A0;D3ZHR6		Cyth4	0.0548174	0.0357918	0.0217	0.00966402	0.138607	0.0445637	0.0181762	0.0391007	0.0311793	0.0160476	0.00580982	0.00807304
A0A0G2K0B0;Q5XIM5;Q6QI67	A0A0G2K0B0;Q5XIM5	Protein CDV3 homolog	Cdv3	0.415291	0.243304	0.238587	0.220729	0.447404	0.418276	0.37373	0.325499	0.703063	0.495957	0.599123	0.746671	0.149926	0.111992	0.116397	0.0693228	0.243548	0.203066	0.0842563	0.0395629	0.170784	0.145585	0.11144	0.0323893	0.187011	0.154282	0.102571	0.064096	0.142509	0.123423	0.11136	0.0960615	0.130339	0.114696	0.0726835	0.00960405
A0A0G2K0B4;A0A0G2K8P3;Q62940	A0A0G2K0B4;A0A0G2K8P3;Q62940	E3 ubiquitin-protein ligase NEDD4	Nedd4	3.0132	1.10389	1.6361	1.43777	2.78037	1.47046	1.87122	1.63771	2.95226	1.22944	1.5541	1.93971	0.52524	0.460871	0.347421	0.325303	0.679428	0.583691	0.733444	0.411792	0.957681	0.659398	0.557175	0.375274	0.566504	0.430922	0.353257	0.168919	0.794185	0.677968	0.359291	0.192742	0.704774	0.765313	0.538019	0.338752
A0A0G2K0B6;F1LRK0	A0A0G2K0B6;F1LRK0		Snap91	0.004145	0.00695936	0.00878735	0.00900907	0.030399	0.0288305							1.21479	1.1643	0.723437	0.751728	0.309879	0.328099	0.236981	0.206177	0.350368	0.414015	0.26005	0.36584	0.384411	0.585226	0.535115	0.37643	0.398349	0.380986	0.299385	0.21199	0.321581	0.314997	0.317605	0.189106
E9PSM4;B4F7E4;A0A0G2K0C0;Q712G8;Q5I0Q1	E9PSM4;B4F7E4;A0A0G2K0C0;Q712G8		Fpgt					0.0172594	0.0148556	0.00641476	0.00227788	0.00881265	0.00345644
A0A0G2K0C2;G3V924;Q499S3	A0A0G2K0C2;G3V924;Q499S3		Tmem184b													0.017311	0.00971834			0.0222449	0.0118369	0.0115605		0.024151	0.0210529	0.0223085	0.0185351	0.0218901	0.021693	0.0174978
D3ZBU5;A0A0G2K0C8	D3ZBU5;A0A0G2K0C8		Aff1											0.0107854			0.133173
D3ZK96;A0A0G2K0C9;B2RZ34;A0A0G2K821;Q6AYH1	D3ZK96;A0A0G2K0C9;B2RZ34;A0A0G2K821;Q6AYH1		Papola;Papolb	0.0361369	0.0133772	0.0169411	0.0158482	0.0187379	0.00505758	0.00406103			0.00755008	0.00747365	0.0107288
A0A0G2K0D3	A0A0G2K0D3			0.153352	0.0646381	0.0272022	0.0633241	0.542438	0.361971	0.345689	0.208424	0.428211	0.222206	0.29131	0.195073
D4A0G0;A0A0G2K0D5	D4A0G0;A0A0G2K0D5	Oxysterol-binding protein	Osbpl7				0.00331955																	0.119105	0.0939458	0.108116	0.0623512					0.0267484	0.0398253	0.0507486	0.0486343	0.105587	0.0689443	0.0696385	0.0871864
A0A0G2K0D8	A0A0G2K0D8																		0.0676683
A0A0G2K0E0;Q6AYT6	A0A0G2K0E0;Q6AYT6		Ddx56					0.00804402	0.00663209	0.00602687	0.00999633	0.0170854
A0A0G2K0E5;O88881-2;O88881	A0A0G2K0E5;O88881-2;O88881	Brain-enriched guanylate kinase-associated protein	Begain						0.102232															0.0121716	0.00761622	0.00541203		0.0572302	0.0241745	0.00754908		0.0163023	0.0346566	0.0590841	0.0137858
A0A0G2K0E7;M0R8Z5	A0A0G2K0E7;M0R8Z5		Ube3b				0.000922133	0.0110127	0.00529906	0.0030529	0.00337593	0.00790859	0.00351911	0.00269243	0.0020173	0.00284364	0.00384677			0.00149636	0.0019013	0.00256366	0.00122864					0.00602351	0.00602371	0.00733608	0.00543659	0.00495939	0.00583159	0.00501247				0.00150255	0.00341505
D4A9L5;D3ZMI4;A0A0G2K0F3;Q9WTP0;Q9WTP0-2;A0A0G2K0B2;D4ACZ4	D4A9L5;D3ZMI4;A0A0G2K0F3;Q9WTP0;Q9WTP0-2;A0A0G2K0B2;D4ACZ4	Band 4.1-like protein 1	Epb41l1	0.0151388	0.0136024	0.00926721		0.183584	0.104605	0.0711501	0.0183904	0.0477242	0.0206422	0.0208566	0.00725607	7.51748	6.75122	6.44922	5.87642	8.74367	7.64808	7.2568	7.27622	7.39217	7.58735	6.52311	6.47545	8.40267	7.00415	7.26189	6.59948	7.1561	6.80477	5.85059	4.8356	7.94824	6.70641	6.17141	6.23573
A0A0G2K764;A0A0G2K0G3	A0A0G2K764;A0A0G2K0G3							0.0410243	0.0156987	0.0558627	0.0100316									0.00432931								0.00391129	0.00335102	0.00240672		0.00585082	0.00803381	0.00585659		0.00708184	0.00625801	0.00772562
A0A0G2K0G4;F1MA23;Q3T1I5	A0A0G2K0G4;F1MA23;Q3T1I5	Sterol regulatory element-binding protein 2;Processed sterol regulatory element-binding protein 2	Srebf2									0.00349125	0.00480882	0.00381281	0.0064898	0.160877	0.163502	0.134585	0.0948043	0.120331	0.145046	0.0662662	0.0716708	0.0873569	0.0631279	0.062983	0.0531225					0.160873	0.138724	0.144619	0.0979505	0.0115299	0.00537634
D3ZFZ0;A0A0G2K0G9	D3ZFZ0;A0A0G2K0G9		Rin3	0.0114319	0.0127531	0.0106821		0.0283571	0.00631447	0.0134815	0.00655966	0.0164981	0.0104002	0.0129619	0.00880913																					0.193242
A0A0G2K0H1;Q6UVM4	A0A0G2K0H1;Q6UVM4	Potassium channel subfamily T member 2	Kcnt2																											0.0683735	0.00305202					0.0183568
A0A0G2K0H3;D3ZUH9	A0A0G2K0H3;D3ZUH9		Lrp6																															0.0636115				0.0996718
G3V6Q3;B2RZ63;A0A0G2K0H6	G3V6Q3;B2RZ63;A0A0G2K0H6		Wdr13	0.0258013	0.0121563	0.00856188		0.0698252	0.044222	0.0326101	0.00633021	0.0617352	0.0147096	0.00582483	0.00476559	0.821865	0.798885	0.517953	0.366782	0.685248	0.585627	0.651544	0.572577	0.52119	0.375252	0.293889	0.266523	0.653874	0.704312	0.53849	0.339226	0.525827	0.659389	0.520517	0.358765	0.54751	0.537347	0.410926	0.224976
D4A6T1;A0A0G2K0I1	D4A6T1;A0A0G2K0I1		Spata5	0.00524902	0.00690749	0.0050836		0.00835222	0.0102211	0.00962967	0.012258		0.00551317	0.00277979
A0A0G2K0I3;Q80Z29	A0A0G2K0I3;Q80Z29	Nicotinamide phosphoribosyltransferase	Nampt	1.71634	1.8668	1.58107	1.10411	1.63337	1.93287	1.69168	1.62188	1.23043	1.52532	1.33995	1.44811	0.192469	0.208373	0.11395	0.0370963	0.183038	0.179389	0.150187	0.100648	0.204567	0.17695	0.187751	0.081765	0.230859	0.230361	0.167732	0.0655148	0.308434	0.317298	0.26712	0.364557	0.246443	0.278327	0.212142	0.0807642
D3ZSY5;A0A0G2K0I4	D3ZSY5;A0A0G2K0I4		Krt84																				0.198285					0.198406
F1LXQ8;A0A0G2K0I8;F1M784;B5DFG9	F1LXQ8;A0A0G2K0I8;F1M784;B5DFG9		Pik3ap1	0.0313725	0.0858712	0.0915511	0.0656559	0.0461689	0.0301657	0.0157535	0.0160231	0.0247947	0.0165363
A0A0G2K0J0;F1LR36;Q4G018;B5DFK4	A0A0G2K0J0;F1LR36		Supt6h	0.184282	0.0428531	0.027403	0.020999	0.187572	0.0379381	0.0357936	0.0425731	0.240993	0.0654573	0.122542	0.0985865	0.00429497				0.0270131	0.00541098	0.0109012	0.0125232	0.0198272	0.0136627			0.0121078	0.00312644	0.00386726
A0A0G2K0J2	A0A0G2K0J2															0.0531149	0.05666	0.0297173	0.0232997					0.0301567	0.0168096	0.0217132	0.0202795	0.0299502	0.0304024	0.0313431	0.0628156	0.0193036	0.0158618	0.016167	0.010025	0.0258749	0.0212566	0.0296617	0.0273388
A0A0G2K1R9;A0A0G2K0J3;A0A0G2K2B9;Q3T1J5;Q574E1;A0A0G2JUJ5;O70511-7;O70511-6;O70511-5;O70511-4;Q792M9;O70510	A0A0G2K1R9;A0A0G2K0J3;A0A0G2K2B9															0.0563485	0.0129041	0.010067												0.00843725		0.040213	0.01923			0.0289409
A0A0G2K0J4	A0A0G2K0J4			0.0143605	0.00227539	0.00480442	0.00506179	0.0390451	0.0169967	0.0134856	0.0114097	0.00802886	0.00196563	0.00519306	0.00566451					0.00474349	0.00178803															0.0457244
A0A0G2K0J7	A0A0G2K0J7			0.0276786	0.0118145	0.00320889	0.00236884					0.0140934	0.00632241	0.00291083														0.0423055	0.0336754	0.0255214
A0A0G2K5D4;A0A0G2K0J9;Q5XPT5;P63079	A0A0G2K5D4;A0A0G2K0J9;Q5XPT5;P63079	Gamma-aminobutyric acid receptor subunit beta-3	Gabrb3													0.212854	0.175884	0.164918	0.213597	0.260461	0.205769	0.217156	0.182327	0.263135	0.196736	0.189888	0.163804	0.239588	0.214746	0.170389	0.0959301	0.311337	0.242865	0.152393	0.124929	0.214068	0.209677	0.157902	0.127972
A0A0G2K0K3;Q499Q8	A0A0G2K0K3;Q499Q8		Nprl3	0.0059733		0.00253868			0.0108566															0.0116412	0.00876938	0.0116615		0.013086	0.017229	0.0120672	0.00318366					0.0116642	0.013322
F1M9P0;A0A0G2K0K6	F1M9P0;A0A0G2K0K6		Ap1ar													0.0135986				0.0120812	0.011751
A0A0G2K0K8;A0A0G2KA57;R9PXV2	A0A0G2K0K8;A0A0G2KA57;R9PXV2		Ralgapb																									0.00649671
B5DF75;A0A0G2K0K9	B5DF75;A0A0G2K0K9		Smoc2																									0.0188577
A0A0G2K0L0;F1LX70;A0A0G2KB21	A0A0G2K0L0;F1LX70;A0A0G2KB21		Papss1	0.0557824	0.0314204	0.0140321	0.0194023					0.0570193	0.0100095	0.00935754	0.00705028
A0A0G2K0M5;Q9JM80	A0A0G2K0M5;Q9JM80	Phosphoprotein associated with glycosphingolipid-enriched microdomains 1	Pag1				0.00816652									0.0226427	0.0149819	0.00962856		0.00217748	0.00247499	0.00462414	0.00448404
A0A0G2K0M8	A0A0G2K0M8			0.0128249	0.00936363	0.00652076										1.99504	1.45971	1.44057	1.34034	2.45694	2.04796	1.74444	1.63458	1.836	1.90815	1.29354	1.21902	1.86743	1.0376	1.15672	1.47103	1.64913	1.47987	1.05806	0.654999	1.68578	1.60356	1.4786	1.00198
Q5U306;A0A0G2K0P0	Q5U306;A0A0G2K0P0		Akap8l					0.0265568	0.00918431	0.007029	0.00710846	0.0457451	0.0165789			0.0058275				0.0284067	0.0294074	0.0145994	0.0133225	0.0532827	0.0313919	0.0154874	0.0177636	0.0595246	0.0377639	0.0144557	0.00565066	0.0676849	0.0547331	0.0385946	0.0242719		0.0273443	0.0247984
D3ZWA5;A0A0G2K0P1	D3ZWA5;A0A0G2K0P1		Kifap3	0.0763931	0.0479891	0.0197114	0.0143338	0.141051	0.0873277	0.0410024	0.0486903	0.224337	0.191827	0.0811223	0.0511666	0.0469178	0.0307913	0.0119915	0.0112005	0.0338835	0.0359404	0.0535096	0.0123048	0.0511937	0.0332165	0.0214151		0.223451	0.120191	0.0620107	0.0076879	0.219031	0.176009	0.123604	0.120356	0.115103	0.0884285	0.068509	0.045474
A0A0G2K0P2;O70436;P84025	A0A0G2K0P2;O70436;P84025	Mothers against decapentaplegic homolog 2;Mothers against decapentaplegic homolog 3	Smad2;Smad3					0.0148346				0.0194075	0.0101126			0.153411
B5DEP5;A0A0G2K0P5	B5DEP5;A0A0G2K0P5		Trip4																														0.00185826
A0A0G2K7R8;A0A0G2K0P8;Q8VII6-2;Q8VII6	A0A0G2K7R8;A0A0G2K0P8;Q8VII6-2;Q8VII6	Choline transporter-like protein 1	Slc44a1	0.120575	0.0571057	0.0512363	0.0393469	0.424332	0.282521	0.29465	0.297462	0.143911	0.10105	0.141186	0.147713	0.13683	0.101647	0.0838328	0.0848741	0.0903035	0.0752497	0.117674	0.123039	0.172592	0.126589	0.124039	0.146044	0.0517643	0.0657305	0.0725288	0.0417457	0.0406214	0.0426182	0.0283036	0.0247805	0.0796268	0.0794922	0.0498636	0.0620911
A0A0G2K0Q2;F1M8F2;Q6QLM7	A0A0G2K0Q2;F1M8F2;Q6QLM7	Kinesin-like protein;Kinesin heavy chain isoform 5A	Kif5a										0.247166			0.0368121	0.0126051	0.075804	0.163795	0.0536086	0.0398728	0.0133823	0.132803	0.0254208	0.0149969	0.0270963		0.0594135	0.0139195	0.0154237	0.0095615	0.0720493	0.00835957	0.004279		0.0826707	0.0118278	0.0291775	0.0153734
A0A0G2K0Q7;D3ZFU9	A0A0G2K0Q7;D3ZFU9		Mylk	0.0897878	0.0676577	0.0418363	0.0286875	0.289542	0.226967	0.141092	0.10623	0.185968	0.114837	0.0753915	0.0445521	0.113784	0.118099	0.0733113	0.0530941	0.139411	0.150551	0.121031	0.119998	0.182655	0.121989	0.0963153	0.0658503	0.262727	0.226943	0.127764	0.0617507	0.141854	0.124248	0.0563867	0.0420632	0.162839	0.161365	0.0890382	0.0501818
B5DEX6;A0A0G2K518;D3ZEV8;A0A0G2K0Q8	B5DEX6;A0A0G2K518;D3ZEV8;A0A0G2K0Q8		Susd2													0.00826778
A0A0G2K0R4;A0A0G2KAJ3;A8QJL8	A0A0G2K0R4;A0A0G2KAJ3;A8QJL8		Maz					0.0633159	0.0105392	0.0121256	0.018247	0.018335	0.0417986	0.0255636	0.033567					0.00554102	0.00271277
A0A0G2K0S1;Q66HR5	A0A0G2K0S1;Q66HR5	Calcium-binding and coiled-coil domain-containing protein 1	Calcoco1							0.0139413	0.0160512	0.0102878				0.0176798	0.00721605	0.00419331									0.0109675	0.0459352	0.014052			0.0132452	0.0112487						0.016555
A0A0G2K0S7;D3ZPI4	A0A0G2K0S7															0.0479801	0.0305316	0.0195023	0.0205449	0.0654588	0.0258904	0.0182988	0.0160683	0.0418888	0.0322266	0.011649	0.00655707	0.0470249	0.0317491	0.0139933	0.00504308	0.036014	0.01702	0.017483	0.0285393	0.0434325	0.0339073	0.0269543	0.0201009
Q9QZV0;A0A0G2K0T2;P28648	Q9QZV0;A0A0G2K0T2;P28648	CD63 antigen	Cd63	0.0297868								0.0185337	0.0165599		0.0160255
F1LNV5;A0A0G2K0T5;Q6P6Q9	F1LNV5;A0A0G2K0T5;Q6P6Q9	Calcium uptake protein 1, mitochondrial	Micu1	0.0307976	0.0263805	0.019758	0.0219958	0.073434	0.0710916	0.0423524	0.0705763	0.0721482	0.0448302	0.0568463	0.0614869	1.76093	0.304781	0.289692	0.310479	0.171147	0.225348	0.202091	0.209629	0.268247	0.190753	0.214816	0.182354	0.314608	0.238529	0.240994	0.201573	0.30316	0.263121	0.211913	0.167961	0.229235	0.163828	0.1909	0.141647
A0A0G2K0T6;F1LQ96;Q63544	A0A0G2K0T6;F1LQ96;Q63544	Gamma-synuclein	Sncg				0.0403168					0.0250386	0.0308288	0.0848373	0.183648
A0A0G2K0U3;A0A0G2K701;A0A0H2UHY1;A0A0H2UHE0;Q8R426-2;Q8R426	A0A0G2K0U3;A0A0G2K701;A0A0H2UHY1;A0A0H2UHE0;Q8R426-2;Q8R426	Kv channel-interacting protein 1	Kcnip1													0.0030516								0.00353191	0.00184242	0.00159136	0.000761456					0.0137791	0.00852597	0.00398009	0.00404124	0.00170049	0.000916419	0.0036735	0.0048064
A0A0G2K0U5;G3V973;Q5PQQ6	A0A0G2K0U5;G3V973;Q5PQQ6	IQ domain-containing protein G	Iqcg			0.00946742	0.0119808										0.0119987	0.0245289	0.0548114
A0A0G2K0U8;G3V6R8	A0A0G2K0U8				0.0069172	0.0106985	0.0133075	0.0360879	0.0313934	0.0241889	0.0180169	0.0182481	0.00867003	0.0296425	0.00139639											0.0281451
A0A0G2K0U9	A0A0G2K0U9											0.0113605
A0A0G2K0V3	A0A0G2K0V3															0.0160724	0.0161378	0.0133283	0.0137619	0.00689341	0.00741533			0.0452871	0.053454	0.0430936	0.0239177		0.0350563	0.0219753		0.0675926	0.0669191	0.0455759	0.0323674	0.0703534	0.0632864	0.0406862	0.0245037
A0A1B0GWY5;A0A0G2K0V4;Q5FVC2;A0A1B0GWX6;A0A1B0GWW1	A0A1B0GWY5;A0A0G2K0V4;Q5FVC2	Rho guanine nucleotide exchange factor 2	Arhgef2	0.200964	0.128257	0.0898218	0.10318	0.371626	0.176336	0.0532436	0.123259	0.322565	0.197659	0.157913	0.200348	0.407807	0.437578	0.239276	0.187759	0.490687	0.372037	0.407334	0.32442	0.483834	0.352264	0.329113	0.279842	0.437703	0.370559	0.23892	0.149914	0.315855	0.295372	0.290654	0.276809	0.305677	0.242111	0.147738	0.115474
A0A0G2K0W1;Q8CJH2	A0A0G2K0W1;Q8CJH2	Disabled homolog 1	Dab1					0.00230347	0.00244983	0.00243385						0.0137628	0.0132029	0.00399396	0.0122185					0.00577997	0.0025767	0.00150386	0.00219573	0.0313123	0.00567212	0.0017088	0.00079668	0.0097394	0.00488999	0.00535249	0.00380306
A0A0G2K0W9;P48004-2;P48004;A0JPK2	A0A0G2K0W9;P48004-2;P48004;A0JPK2	Proteasome subunit alpha type-7;Proteasome subunit alpha type	Psma7	3.14245	3.00716	3.11061	2.86856	2.70783	3.03612	2.53775	2.58416	2.92575	3.23508	3.01383	2.75886	0.914654	0.944458	0.931088	0.523568	1.28051	1.00325	0.895298	0.81144	1.12109	1.10185	0.939778	0.703684	1.55155	1.52626	1.2605	0.789584	0.987205	0.97906	0.928699	0.73865	1.13184	0.943131	0.934028	0.850317
A0A0G2K0X8;P08289	A0A0G2K0X8;P08289	Alkaline phosphatase, tissue-nonspecific isozyme	Alpl													0.00340663	0.00199946	0.00149099	0.00231941					0.00299332	0.00252808	0.00157176			0.00663452	0.00553566	0.00770025					0.0031327	0.00232346	0.00194863
A0A0G2K0X9;G3V699;Q9Z2Q1;Q9Z2Q1-2	A0A0G2K0X9;G3V699;Q9Z2Q1;Q9Z2Q1-2	Protein transport protein Sec31A	Sec31a	2.28089	1.90188	1.55104	1.43452	2.74536	2.66579	2.29669	1.76086	2.99805	2.36944	2.19208	1.64598	0.580528	0.78886	0.633697	0.407819	0.747544	0.653071	0.701542	0.507586	0.559978	0.542555	0.48331	0.28493	0.666471	0.713182	0.514587	0.14797	0.792364	0.812185	0.633024	0.514625	0.56099	0.727919	0.56814	0.318584
A0A0G2K0Y2;Q7TP50	A0A0G2K0Y2			0.22293	0.145374	0.0759706	0.0676463	0.213565	0.140429	0.0981186	0.117592	0.145731	0.0995938	0.0356284	0.0293875	0.00479517	0.00447525	0.00203779	0.00194817	0.0126879	0.00880224	0.00911926	0.00538621	0.0435796	0.0376498	0.0256971
A0A0G2K0Y3;D4A001	A0A0G2K0Y3;D4A001		Stox2							0.0958465										0.00453556	0.00172876
A0A0G2K0Z9;D4A5G2	A0A0G2K0Z9;D4A5G2		Nop14	0.0043581	0.00301305				0.00733072	0.00772916	0.00772125		0.00806006		0.00487211				0.0110853	0.0055496	0.00597301	0.0117796	0.0154663
A0A0G2K104;Q62976;Q62976-11;Q62976-10;Q62976-8;F1LNC7;Q62976-2;Q62976-3;Q62976-9;C9K133;A0A0G2K8Q9	A0A0G2K104;Q62976;Q62976-11;Q62976-10;Q62976-8;F1LNC7;Q62976-2;Q62976-3;Q62976-9	Calcium-activated potassium channel subunit alpha-1	Kcnma1	0.0309493	0.0198333	0.0153977	0.0111334	0.00396049	0.0337517		0.0187402	0.10441	0.0454043	0.023697	0.0161062	0.544932	0.451727	0.30386	0.197496	0.382081	0.221019	0.312654	0.315663	0.277522	0.214528	0.124136	0.136644	0.328579	0.340202	0.265622	0.175679	0.165452	0.177512	0.195586	0.115011	0.179885	0.140942	0.118422	0.0685042
A0A0G2K121;Q5FVQ4	A0A0G2K121;Q5FVQ4	Malectin	Mlec	1.08035	0.992033	0.819682	0.757337	1.02972	1.05866	0.832015	0.603192	0.919235	1.16269	0.893151	0.838165	0.930515	0.844057	0.816239	0.611807	0.876203	0.784989	0.990014	0.825617	1.14127	1.0364	0.877381	0.629336	0.519635	0.525526	0.415129	0.299446	0.664463	0.624713	0.599908	0.476475	0.740834	0.743007	0.556572	0.467908
A0A0G2K129;Q6AYJ5	A0A0G2K129;Q6AYJ5	Clusterin-associated protein 1	Cluap1	0.00902393	0.00643725	0.00471257						0.0713249	0.0258825	0.00852536	0.0176977
A0A0G2K132	A0A0G2K132			0.0340922	0.019768	0.0152258	0.0147816	0.227765	0.123311	0.0384313	0.0230377	0.0493361	0.0270686	0.0111772	0.00992336	0.106878	0.0866136	0.0234967	0.0146208	0.0498753	0.0317522	0.0369484	0.0113985	0.0903956	0.054927	0.025373	0.00969142	0.0158895	0.0100438	0.0192812	0.00930517	0.036758	0.0310206	0.0227435	0.00567811	0.0319257	0.0179035	0.0107973	0.00729038
G3V7E8;D4AAI5;A0A0G2K139;Q9R0L4-2;Q9R0L4;Q9R0L4-3	G3V7E8;D4AAI5;A0A0G2K139;Q9R0L4-2;Q9R0L4;Q9R0L4-3	Cullin-associated NEDD8-dissociated protein 2	Cand2	0.0808478	0.0498618	0.0270738	0.0057823	0.19457	0.199711	0.134864	0.122425	0.243105	0.134488	0.105417	0.0890107		0.0324484							0.00616182	0.00590066
B2RZ41;A0A0G2K146	B2RZ41;A0A0G2K146		Lysmd2																											0.0120636	0.0277354
A0A0G2K150;D4A8P9	A0A0G2K150;D4A8P9		Iars2					0.0841133	0.0187793
Q65ZS7;A0A0G2K151;P02650;Q6PAH0	Q65ZS7;A0A0G2K151;P02650;Q6PAH0	Apolipoprotein E	Apoe	5.04368	5.29529	4.96086	5.13741	4.69904	4.48664	3.83431	4.34699	6.152	4.38631	4.36339	3.79374	4.35887	5.34665	5.02351	6.45564	3.86644	4.1161	4.45321	5.97386	2.41487	2.88509	2.05917	2.30049	3.41238	2.30974	2.27418	3.27717	1.88511	2.3346	2.32029	2.37513	1.57859	1.37996	1.90121	2.10778
D3ZZZ0;A0A0G2K160	D3ZZZ0;A0A0G2K160		Ahctf1	0.0205304	0.0201491	0.0282592	0.0076986	0.205572	0.037354	0.0363244	0.0197856	0.0790088	0.0430373	0.0316838	0.0102385					0.015095		0.01045	0.00800123		0.0156021	0.0573939	0.128739					0.0591105
D3ZIP3;A0A0G2K161;A0A0G2KAK2;D3ZKF7;D4A9A6;D4A6Q4	D3ZIP3;A0A0G2K161;A0A0G2KAK2;D3ZKF7;D4A9A6;D4A6Q4		Epb4.1	0.0961322	0.163655	0.0330981	0.0845237	0.0698833	0.0358799	0.0215341	0.0302027	0.0453922	0.030075	0.0242909	0.0239025	0.0251665	0.0352375	0.0335661	0.0065393	0.0225083	0.0111819			0.0338049	0.040348	0.0104673	0.107006	0.0158991	0.00675257	0.0765659	0.131131	0.0146136	0.00862879	0.0100958	0.0108211
Z4YNW7;A0A0G2K165;P36877;P36877-2	Z4YNW7;A0A0G2K165;P36877;P36877-2	Serine/threonine-protein phosphatase 2A 55 kDa regulatory subunit B;Serine/threonine-protein phosphatase 2A 55 kDa regulatory subunit B beta isoform	Ppp2r2b																					0.0252134				0.0181039
A0A0G2K167;Q4G069	A0A0G2K167;Q4G069	Regulator of microtubule dynamics protein 1	Rmdn1	0.0671506	0.0405402	0.0176919	0.0220764	0.216905	0.158431	0.0952538	0.066487	0.128182	0.0995695	0.0685456	0.0416424	0.402679	0.369826	0.305129	0.314122	0.185079	0.182903	0.134245	0.119842	0.159837	0.130473	0.10398	0.0837748	0.205981	0.190741	0.169498	0.128639	0.134106	0.133254	0.0906847	0.0676042	0.140804	0.12572	0.112644	0.139617
A0A0G2K177;D4A5T7;B1WC53	A0A0G2K177;D4A5T7;B1WC53		Ift52	0.0270888	0.0108105	0.00727992	0.00539313	0.017182	0.0116538			0.104307	0.0873963	0.0456991	0.0465442
M0RD42;A0A0G2K179;Q99JC9;P24524;A0A0G2JSH7;P22771-2;P22771	M0RD42;A0A0G2K179;Q99JC9;P24524;A0A0G2JSH7;P22771-2;P22771	Glycine receptor subunit alpha-3;Glycine receptor subunit alpha-2	Glra3;Glra2													0.00267546	0.00233126	0.000516521						0.0271538		0.0210718
A0A0G2K183;Q5BK76;A0A1B0GWT5;B5DEK6	A0A0G2K183;Q5BK76;A0A1B0GWT5;B5DEK6	Cysteine and histidine-rich protein 1	Cyhr1	0.0103758	0.0102346	0.0138868	0.019015	0.0659838	0.0404934	0.0253648	0.0140363	0.0162754	0.0130324	0.0049876
A0A0G2K189;G3V8F4	A0A0G2K189;G3V8F4		Scrn3	0.0453372	0.0346036	0.0111177	0.0117524	0.13417	0.135399	0.0881666	0.0742674	0.0634159	0.0431167	0.0307267	0.0238344	0.11379	0.134428	0.0639173	0.0574945	0.0405042	0.0324776	0.0239808	0.0174778	0.0979427	0.0918613	0.0636205	0.0399407	0.0692375	0.0792832	0.0778677	0.0529358	0.102197	0.0782771	0.0673819	0.0482829	0.0850791	0.119776	0.0758942	0.0450636
A0A0G2K199;Q9R1J8;B1WBP9	A0A0G2K199;Q9R1J8	Prolyl 3-hydroxylase 1	Lepre1	0.0990006	0.0663956	0.0686343	0.0516871	0.065523	0.043323	0.0152505	0.00594748	0.137623	0.0440996	0.0699971	0.0733829										0.018356	0.0423551	0.0396142
A0A0G2K1A1;D3ZJE5	A0A0G2K1A1;D3ZJE5		Zfp706	0.0688771	0.0680662	0.0427972	0.0391415		0.0385337	0.0514155	0.0504577									0.0325729	0.0212265	0.0119586	0.0137865	0.125381	0.105764	0.0670491	0.0433526					0.0332194	0.0336272	0.0205478	0.033575	0.105619	0.107114	0.0667616	0.0317749
A0A0G2K1A6;F1LVL6	A0A0G2K1A6;F1LVL6		Crtc3					0.0155372		0.00459026		0.0294991	0.00534853	0.0147127	0.0272468
A0A0G2K1A9	A0A0G2K1A9			0.00778807	0.00388308			0.0154857	0.0150179	0.0180233	0.0343179	0.0368479	0.027514	0.0301544	0.0214344	0.00237499	0.00351542	0.00154962	0.00201079	0.00641814	0.00356786	0.0067563		0.00282039				0.015322	0.00220966	0.00172035	0.000703594	0.00149745	0.00211944	0.00149359	0.000624145
D3ZT82;A0A0G2K1B0	D3ZT82;A0A0G2K1B0		Rbfa									0.0062276																0.0191343	0.0141536	0.0170456	0.0196922	0.0281297	0.0169491	0.00548367	0.00562096	0.0114856		0.00624025
A0A0G2K1B4;A1L127;Q62739	A0A0G2K1B4;A1L127;Q62739	Rab-3A-interacting protein	Rab3ip					0.00981633	0.00722354	0.00553616	0.00419209					0.0240605	0.0288958	0.0125135	0.0024939	0.0104532	0.00839121	0.0192637	0.0157442	0.0296005	0.0214521	0.0109754	0.0106152	0.00545712	0.00794445	0.00858854	0.00447764	0.0312791	0.0462223	0.0219789		0.0123065	0.0100988	0.00946352	0.006594
G3V9Q2;A0A0G2K1B5;P49797	G3V9Q2;A0A0G2K1B5;P49797	Regulator of G-protein signaling 3	Rgs3					0.0194031	0.00986738	0.00928931	0.0125801	0.0199292	0.00317518	0.00427669	0.00491769																	0.00419557	0.0045824	0.00367051
A0A0G2K1B6;O70190	A0A0G2K1B6;O70190	Nuclear factor 1	Nfix	0.00342437								0.00729381			0.00352213
A0A0G2K1C0;Q4V7C7;Q9ERF9	A0A0G2K1C0;Q4V7C7	Actin-related protein 3	Actr3	5.69141	5.21595	4.99176	3.7099	5.68034	5.6255	4.1874	4.04773	4.40914	4.35794	4.08472	4.15164	5.37942	5.12204	4.78739	5.05105	4.59852	4.24334	4.37342	3.55561	6.33426	6.36417	5.8724	5.44593	3.75419	3.69803	3.26871	2.28884	6.08598	5.86952	5.71271	5.20154	5.45129	5.53647	4.8913	4.10499
A0A0G2K1D2	A0A0G2K1D2			0.0461289	0.0386941	0.0222193	0.0190684	0.0136505		0.00876835		0.0631973	0.0703244	0.0391763	0.0341182	0.011909	0.0165641	0.00759041	0.0065078					0.0361463	0.0364573	0.0224141	0.0215406	0.0662269	0.0512251	0.0337586						0.0330843	0.0419621	0.030745	0.0148085
A0A0G2K1E2	A0A0G2K1E2			0.0120109	0.00991159			0.137945	0.0195997	0.0120012		0.0276903	0.0125376
A0A0G2K1E3	A0A0G2K1E3										0.0232438			0.0500741													0.0314747
A0A0G2K1E5;Q561R4	A0A0G2K1E5			0.036101	0.0437061	0.0427827	0.0329256		0.0185352		0.0361411	0.0279376	0.0119354	0.00510893	0.00587334	0.0234532	0.014551			0.0124599	0.0131178	0.0199832	0.0170846	0.0289053	0.0223079	0.0199085	0.0152358	0.0412814	0.0168851	0.0156438		0.00908597		0.0127063		0.0149559	0.0136535	0.00801366
Q63091;A0A0G2K1E6;P63140	Q63091;A0A0G2K1E6;P63140	Nuclear transcription factor Y subunit beta	Nfyb					0.0197137	0.0134752			0.0236432	0.0134126
Q7TP73;A0A0G2K2S3;A0A0G2K1G0	Q7TP73;A0A0G2K2S3;A0A0G2K1G0		Bclaf1																									0.0186231			0.00283792
A0A0G2K1G1;Q3SWT5;D3ZM22	A0A0G2K1G1;Q3SWT5	Solute carrier family 41 member 3	Slc41a3	0.040356	0.02909	0.0125521		0.0154888	0.0143801	0.0101948	0.00302193	0.0336769	0.020053	0.00759878		0.0087203	0.00701879	0.00359714						0.00366901	0.00399711	0.00272232	0.00183659					0.00530101	0.00479694	0.00338556	0.000977503	0.00586827	0.00525337	0.00266343	0.00120522
A1L1K9;A0A0G2K1G4	A1L1K9;A0A0G2K1G4		Rspry1					0.00355864	0.00237627							0.00704597	0.00433975							0.0154028	0.00951213	0.00744593	0.00520867	0.00277102	0.00510003	0.00152435	0.00182855	0.0130754	0.00930173	0.00739847	0.00603605	0.025844	0.0121833	0.00672956	0.00414961
A0A0G2KAU7;F1M7L7;A0A0G2K1G5;O35806	A0A0G2KAU7;F1M7L7;A0A0G2K1G5;O35806	Latent-transforming growth factor beta-binding protein 2	Ltbp2	0.0275598	0.000997572	0.00493838		0.103491	0.0332686	0.0107881	0.00994323	0.214552	0.0106576	0.069337	0.0522764
A0A0G2K1G8;D3ZSU3	A0A0G2K1G8															0.214852	0.134592	0.110943	0.123493	0.183438	0.170892	0.165806	0.130347	0.295786	0.180911	0.245749	0.222402	0.217131	0.122937	0.145032	0.133909	0.281521	0.207876	0.277122	0.186669	0.245499	0.235949	0.23218	0.213796
A0A0G2K1H2;P22831	A0A0G2K1H2;P22831	Synaptoporin	Synpr													0.100351	0.0797013	0.0798595	0.0510333	0.0719708	0.118951	0.106514	0.0890098	0.102982	0.0827018	0.0478687	0.035593	0.303594	0.290345	0.271589	0.0743642	0.185183	0.164949	0.130926	0.0662147	0.0881117	0.153506	0.122775	0.0679356
A0A0G2K1I1	A0A0G2K1I1															0.0399772	0.0322183	0.0384884	0.0225617
A0A0G2K1I6;P56603;A0A0G2JY82;Q5D009	A0A0G2K1I6;P56603;A0A0G2JY82;Q5D009	Secretory carrier-associated membrane protein 1	Scamp1	0.528541	0.371625	0.270925	0.279913	0.246771	0.230741	0.20403	0.175638	0.347111	0.344088	0.229416	0.170052	2.33073	1.92646	1.70601	1.67192	2.0147	1.54103	1.48843	1.5872	1.6054	1.46884	1.23088	1.258	1.4396	1.02996	1.084	0.991108	1.75108	1.4998	1.40781	1.15198	1.5135	1.27442	1.23398	1.41858
A0A0G2K1I8	A0A0G2K1I8
D3ZHI8;A0A0G2K1K5	D3ZHI8;A0A0G2K1K5		Trappc11	0.213778	0.162761	0.0976422	0.0937106	0.454369	0.369372	0.243924	0.193626	0.384385	0.229651	0.103727	0.0742131	0.129196	0.172584	0.0849344	0.0494069	0.0987219	0.108318	0.12072	0.0710977	0.156081	0.112249	0.0909595	0.0457214	0.130124	0.160136	0.135744	0.0232903	0.190204	0.196971	0.164522	0.0920503	0.168469	0.230126	0.161778	0.0652947
A0A0G2K1L4;A0A0G2K285;A0A0G2K4S1	A0A0G2K1L4;A0A0G2K285;A0A0G2K4S1					0.0521706	0.0443912									0.0159124	0.0151422	0.00841338	0.00615533	0.00771964	0.00644775	0.00555999	0.00460127	0.0163318	0.0148997	0.01215	0.00881775	0.0361287	0.0203079	0.0165488	0.0103554	0.033969	0.0182446	0.00804449	0.00480647	0.0297536	0.015382	0.0126878	0.0196873
A0A0G2K1L5	A0A0G2K1L5																												0.0448443	0.0345736	0.0295772
A0A0G2K1L7;D3ZA12	A0A0G2K1L7;D3ZA12	Chromodomain-helicase-DNA-binding protein 6	Chd6											0.0458114								0.123327														0.143953	0.160926	0.114576	0.0778769
A0A0G2K1L8	A0A0G2K1L8			1.30472	1.66128	1.18137	1.65566	0.0553481	0.501039	0.693638	0.964983	0.848418	0.86204	1.07271	0.945161	4.30106	2.41006	5.42846	1.89492	6.82741	5.80155	0.269728	1.99271	0.619829	0.854269	0.387269	0.734383	5.17658	4.15957	4.1117	2.45275	0.850226	0.642015	0.412955	0.295868	0.590767	0.489163	0.366738	0.372171
F1LNM0;A0A0G2K1M2;Q62696	F1LNM0;A0A0G2K1M2;Q62696	Disks large homolog 1	Dlg1	0.141906	0.128471	0.104634	0.0931684	0.135621	0.121136	0.164966	0.104213	0.29633	0.139589	0.106416	0.164884	0.370556	0.350238	0.251942	0.286357	0.161106	0.151196	0.171013	0.169561	0.215523	0.233391	0.124062	0.137104	0.0978366	0.126646	0.110127	0.0840565	0.122815	0.063301	0.0726759	0.0332711	0.0980093	0.098651	0.0904298	0.0630387
A0A0G2K1M5;Q7TP59;D4A3J1	A0A0G2K1M5			0.0346603	0.0394649			0.183638	0.0618604	0.0734315	0.0519376	0.116225	0.0688545	0.121102	0.0840346	0.0376027
A0A0G2K1M7;F1M5Z5	A0A0G2K1M7;F1M5Z5	Anoctamin	Ano6	0.23558	0.165788	0.115453	0.0829548	0.221931	0.17539	0.120226	0.176987	0.294878	0.114779	0.0967927	0.0442159	0.0142965	0.00455931	0.00636458	0.0094055	0.021905	0.0215137	0.0185977	0.00887092	0.0160968	0.0151567	0.0174952	0.00975577
A0A0G2K1N0;Q4KLI2	A0A0G2K1N0;Q4KLI2	tRNA methyltransferase 10 homolog A	Trmt10a	0.144393	0.143117	0.0869428	0.0295083	0.0141293	0.155121	0.0968944	0.0354451		0.0937117	0.0830448	0.0413857	0.128785				0.0911045	0.08684											0.059462
A0A0G2K1N3;Q5M893	A0A0G2K1N3;Q5M893		Hmbs	0.00462565	0.00604837	0.00359042	0.00100161	0.0229908	0.0323321	0.0165632	0.0122107	0.0235721	0.0229042	0.0102235
A0A0G2K1N4;F1LW16	A0A0G2K1N4;F1LW16		Btaf1	0.0155121	0.00623542	0.00592009	0.00590598	0.0672384	0.021905	0.0154679	0.0160384	0.021045	0.0089125			0.00625228	0.00474829	0.00333133				0.00421663	0.00160837									0.0120028
A0A0G2K1N9;B2GVA1	A0A0G2K1N9;B2GVA1		Selo	0.0163214	0.0133899	0.00881359		0.0210454	0.0143257	0.00817501	0.00982185	0.0360235	0.0106114	0.00487262		0.0256963	0.0157892	0.0126042		0.00978808	0.0112047	0.00988613	0.00776027	0.00177816	0.00255401	0.000816213	0.141255	0.0190895	0.0122736	0.00216793
A0A0G2K1P1;D3ZTB0	A0A0G2K1P1;D3ZTB0		Mtmr7													0.0590066	0.0263465	0.0211631	0.0147667	0.0825208	0.071848	0.0543571	0.0447098	0.0959812	0.0563961	0.0314031	0.0251214	0.35581	0.227888	0.12458	0.0442389	0.324609	0.240861	0.119863	0.0637634	0.255597	0.208053	0.093482	0.0451599
D3ZGE0;A0A0G2K1P3	D3ZGE0;A0A0G2K1P3		Bnip2	0.00701224	0.00312516	0.00458771		0.0421796	0.0217493			0.0223994												0.013422	0.0114098	0.00797908		0.0208229	0.0246131	0.0169172	0.00570928
A0A0G2K1P8;A2TIS7;A0A0G2K6B2;B5DFF5;A2TIS8;Q5M7V4	A0A0G2K1P8;A2TIS7;A0A0G2K6B2;B5DFF5;A2TIS8;Q5M7V4		Triobp	0.1117	0.051238	0.0138452	0.0123114	0.066723	0.0210293	0.0360785	0.0236774	0.109542	0.0404172	0.0178289	0.00749211									0.170228		0.101158						0.112535
A0A0G2K1Q1;Q5FVQ8	A0A0G2K1Q1;Q5FVQ8	NLR family member X1	Nlrx1	0.289889	0.238194	0.161371	0.15874	0.474689	0.404761	0.298478	0.385325	0.551822	0.393199	0.317471	0.289	0.310843	0.33189	0.280764	0.403236	0.247609	0.267033	0.233553	0.225966	0.198522	0.197652	0.165004	0.135324	0.0712332	0.100156	0.0930267	0.105248	0.0644805	0.0525041	0.0521001	0.051926	0.0643352	0.0597717	0.0425842	0.031978
A0A0G2K1Q8;Q5M866;D3ZQI3	A0A0G2K1Q8			0.017343	0.00654713	0.019959	0.0198125	0.0780759	0.0321955	0.0269757	0.037657	0.160652	0.013999	0.00838611	0.0113011	0.0545286	0.0372254	0.0878642	0.0281457	0.0224387	0.0029861	0.0102537	0.00158608	0.0739721	0.0294498	0.0319196	0.00952888	0.0572302	0.234622	0.199883	0.0164268	0.0879183	0.0309573	0.0162472	0.00902647	0.0621299	0.0350995	0.0225449	0.0108309
A0A0G2K1Q9;Q9JMB3;A3E0T0	A0A0G2K1Q9;Q9JMB3;A3E0T0		Epb41l3													0.0740783	0.0813204	0.0707687	0.0626266	0.131245	0.106659	0.0808	0.059779	0.101701	0.102842	0.0662332	0.0720956	0.0833124	0.0729511	0.070654	0.0109968	0.0684041	0.0475254	0.0518391	0.0441335	0.0627828	0.0477764	0.0363655	0.0529401
B1H245;A0A0G2K1R2;D3ZUL4	B1H245;A0A0G2K1R2;D3ZUL4		Bcl7b;Bcl7c	0.0278898	0.0105919			0.0195416	0.0163838	0.0156952	0.0169934	0.0414266	0.00805495			0.0192753	0.00744965			0.0385745	0.014953	0.00883703	0.0135786	0.0323891	0.0200645	0.0123309	0.00984406	0.0232928	0.0080042							0.0316969	0.0150062
A0A0G2K1S4;D3ZSN4	A0A0G2K1S4;D3ZSN4		Zfp330	0.0136562								0.0162161	0.0137451			0.037229	0.0280211	0.0118854		0.0223048	0.0143529	0.0148846	0.0123541					0.0106476	0.00872825			0.0322424	0.0299146	0.0362943	0.033504
A0A0G2K1S6;F1LQQ1	A0A0G2K1S6;F1LQQ1	Malic enzyme	Me1	0.078791	0.107969	0.106166	0.108496	0.0976841	0.102678	0.113517	0.115619	0.061968	0.0674431	0.0796535	0.0721974	0.0715532	0.0576226	0.0494292	0.0488518	0.0467565	0.0561964	0.0529973	0.0426019	0.092411	0.100164	0.138163	0.107821	0.0436661	0.0468962	0.0368132	0.0148028	0.094552	0.0813377	0.0910407	0.0791089	0.105188	0.0981499	0.116112	0.099919
A0A0G2K1U5;Q3MHU5	A0A0G2K1U5;Q3MHU5	Protein FAM134A	Fam134a													0.00630657	0.00677148							0.0155454	0.00250458	0.00207983	0.00290528					0.0445891	0.0364226	0.0123928	0.0129715	0.0193611	0.00410249
A0A0G2K1U9;M0R686	A0A0G2K1U9;M0R686		Irgq	0.0162685		0.00196658	0.00223274	0.0515593	0.0692617	0.0400519	0.0424269	0.0688321	0.224815	0.0730232	0.00450202	0.0672398	0.0656852	0.0257716	0.0174735	0.0779749	0.122702	0.0564782	0.0221165	0.132098	0.177431	0.0664347	0.0266964	0.404632	0.162395	0.114467	0.0408823	0.287155	0.233756	0.0759028	0.0198119	0.28763	0.249251	0.162283	0.0750727
D3ZFW1;A0A0G2K1V3	D3ZFW1;A0A0G2K1V3		Tsen15	0.0238995	0.018082	0.0108375	0.0109041					0.0268822	0.0155283		0.0299388
A0A0G2K1W1	A0A0G2K1W1			0.00754113	0.00624663	0.00731298	0.00534417							0.00401309		0.0612127	0.0557238	0.0325502	0.0261724	0.0400558	0.00805655	0.00578847	0.00380746	0.0402858	0.0513704	0.0381681	0.0280913	0.038843	0.0311954	0.0151916	0.00881832	0.0388228	0.0260475	0.0331029	0.0172796	0.0733739	0.0285383	0.0271887	0.0305286
A0A0G2K1W9;Q7TPJ4	A0A0G2K1W9;Q7TPJ4		Ldhd					0.00933437	0.00635922			0.0133083
D3ZYV1;A0A0G2K1X3	D3ZYV1;A0A0G2K1X3		Wdr60	0.0363573	0.0188722		0.0389906	0.0181926	0.00723467	0.00270931		0.0283791	0.0253312	0.0162806	0.0245441													0.071806	0.0651926	0.0447512
A0A0G2K1Y0;Q5XI53	A0A0G2K1Y0;Q5XI53	CDK2-associated and cullin domain-containing protein 1	Cacul1	0.00653995				0.0281933	0.00879255	0.012038	0.0126548																						0.178523
A0A0G2K1Z2;D3ZDI5	A0A0G2K1Z2;D3ZDI5		Arhgap12	0.216584	0.129122	0.166925	0.11633	0.382277	0.311097	0.226466	0.312904	0.263152	0.162467	0.183884	0.205877	0.0602604	0.0516603	0.0243391	0.0191631	0.0273721	0.0104499	0.0164731	0.0168071	0.1086	0.093129	0.0421431	0.0456813	0.0137514	0.0155007	0.0308522	0.026187	0.0237913	0.0211384	0.0223942	0.040193	0.0366857	0.0297761	0.0164183	0.0233958
A0A1B0GWV6;A0A0G2K1Z5;Q5QE80	A0A1B0GWV6;A0A0G2K1Z5;Q5QE80	Aldehyde oxidase 3	Aox3																					0.0280171	0.0250518	0.0880981		0.108321	0.0894646	0.0649511		0.0622326	0.047447	0.0298581	0.0138113	0.0234734		0.00937677
A0A0G2K1Z9;D3ZP98	A0A0G2K1Z9;D3ZP98		Hm13	0.217557	0.08718	0.0821567	0.0721624	0.199624	0.170669	0.178063	0.195539	0.0942871	0.0909052	0.139452	0.181684	0.0749915	0.0685046	0.0869532	0.0381898	0.0914546	0.0871077	0.137105	0.109662	0.115536	0.0886552	0.0580058	0.0391647	0.0578077	0.0573822	0.0419934	0.00441199	0.0499986	0.0351818	0.0242768	0.00678572	0.0455655	0.0508174	0.0262446	0.0123586
Q9JHX9;F1LSN4;A0A0G2K210	Q9JHX9;F1LSN4;A0A0G2K210	Fibroblast growth factor receptor	Fgfr3											0.0121649					0.02551																			0.0479747
D3ZAR2;A0A0G2K212	D3ZAR2;A0A0G2K212		Mast2	0.250983	0.161661	0.163752	0.0514143	0.00653959	0.0085612	0.00687933	0.00695207													0.0473451			0.0280815									0.0431291	0.0423738	0.0428972	0.0304099
A0A0G2K214	A0A0G2K214			0.14729	0.0624503	0.0384689	0.0694267	0.232329	0.114847	0.106586	0.109376	0.257605	0.129258	0.139996	0.112452	0.0559156	0.0369398	0.0117594	0.00840932	0.0557874	0.0220464	0.0557604	0.0173605	0.0444789	0.0289412	0.0200457	0.0122189	0.0749994	0.0808121	0.0404745	0.0204827	0.0544343	0.0437448	0.0244626	0.0113775	0.0360878	0.0304732	0.0124206	0.00429108
F1M8I7;A0A0G2K217;O08719	F1M8I7;A0A0G2K217;O08719	Ena/VASP-like protein	Evl	0.219831	0.349584	0.321952	0.174197	0.443251	0.357098	0.259505	0.148449	0.250885	0.245089	0.163037	0.142974	0.307486	0.366782	0.170332	0.108845	0.277941	0.234355	0.102122	0.0514399	0.143696	0.137002	0.0503498	0.0352992	0.589836	0.256058	0.220989	0.0498175	0.377474	0.298818	0.208799	0.168029	0.178524	0.175769	0.117784	0.0255272
F1ABR3;F1ABR4;A0A0G2K218;Q6MG86;Q63495	F1ABR3;F1ABR4;A0A0G2K218;Q6MG86;Q63495	Advanced glycosylation end product-specific receptor	Ager																											0.0230374	0.0430199
D3ZCY3;A0A0G2K219	D3ZCY3;A0A0G2K219		Fchsd2						0.00821161	0.00916395	0.00942594				0.00818097	0.00407828	0.00387364			0.0472769	0.0634028		0.0404686													0.0352987
A0A0G2K227;P31643	A0A0G2K227;P31643	Sodium- and chloride-dependent taurine transporter	Slc6a6																									0.0188304	0.0170713			0.0251065	0.0184199	0.0100828		0.0103735	0.01248	0.00775556
A0A0G2K231	A0A0G2K231																																	0.0049863	0.0127123
A0A0G2K233;A0A096MJV1	A0A0G2K233;A0A096MJV1		LOC100912076					0.010497				0.00559606	0.00373612
A0A0G2K239	A0A0G2K239							0.00687092				0.00385567
A0A0G2K244;F1M7M6;D4AAY5;Q8CJI3-2;Q8CJI3	A0A0G2K244;F1M7M6;D4AAY5;Q8CJI3-2;Q8CJI3	Solute carrier family 12 member 8	Slc12a8							0.0190531		0.113833	0.0370106	0.0316328	0.0244516							0.00682354	0.00823525					0.011605	0.0103123	0.00976626		0.0145555	0.0133395	0.0130117	0.00654757
D3ZNS6;A0A0G2K246	D3ZNS6;A0A0G2K246		Plekhh2					0.115452	0.080482	0.0733653	0.0442851	0.0470888	0.0395787	0.024943	0.0147118		0.00446418	0.0262513	0.0201743
A0A0G2K249;Q5RKH1	A0A0G2K249;Q5RKH1	Serine/threonine-protein kinase PRP4 homolog	Prpf4b	0.185662	0.173522	0.136002	0.113856	0.196789	0.146129	0.110925	0.114032	0.203264	0.133328	0.0633935	0.0768464	0.201693	0.141268	0.118563	0.0687093	0.291215	0.173436	0.143499	0.0386081	0.103937	0.0640128	0.0526891	0.0369352	0.0823128	0.125314	0.0713869	0.0153833	0.0865849	0.0558703	0.0327569	0.00479856	0.0762424	0.0556301	0.029538	0.0120101
A0A0G2K261	A0A0G2K261			0.164485	0.136788	0.122989	0.101205	0.616368	0.515527	0.428604	0.412695	0.524786	0.402183	0.319472	0.281067	0.857127	0.836425	0.806493	0.697032	0.806018	0.775519	0.532549	0.494577	0.78016	0.766193	0.695939	0.618981	0.606537	0.753773	0.724682	0.668801	0.624153	0.600194	0.619175	0.528185	0.644614	0.563405	0.596979	0.491731
A0A0G2K273	A0A0G2K273																															0.172791		0.102636			0.0972487	0.0885496	0.0574821
A0A0G2K277;Q5M884	A0A0G2K277;Q5M884		Eci3	0.108603	0.0790891	0.0440677	0.0319277	0.0200536	0.0191001	0.0151108	0.0121509	0.0672281	0.0472552	0.0636734	0.111873
Q6TXG4;A0A0G2K283	Q6TXG4;A0A0G2K283		Dhx8					0.0816637	0.0145645	0.0449293	0.0189355	0.247402	0.00166247	0.156281	0.109402	0.0609724	0.0474727	0.0766569	0.0106458													0.0160482	0.0176622	0.00915826	0.00559324
A0A0G2K288;Q63410;F2Z3S7	A0A0G2K288;Q63410;F2Z3S7	Homeobox protein OTX1	Otx1;Otx2						0.00489784	0.00588544	0.00600089	0.00511999	0.0775731															0.0785396	0.0806581	0.034569
A0A0G2K291;G3V9R3;A0A0H2UI00	A0A0G2K291;G3V9R3;A0A0H2UI00	Sulfotransferase 1 family member D1	Sult1d1	0.0222657	0.0215288	0.0232845	0.0471055	0.0134159	0.0191952	0.027617	0.0238694	0.00890535	0.00931671	0.023203	0.0536254
A0A0G2K293;D4A2V0;Q9Z0J8	A0A0G2K293;D4A2V0;Q9Z0J8	Neuronal growth regulator 1	Negr1				0.0116849									3.64257	2.93615	2.5221	2.35383	3.92681	3.31037	3.24873	2.76356	4.02693	2.83948	2.66665	2.35431	2.63603	2.04249	2.28242	1.84561	3.51151	3.19328	3.00358	2.39472	3.40384	3.30774	2.8353	2.48827
A0A0G2K2A7;D4ADJ7	A0A0G2K2A7;D4ADJ7		Med11					0.0389198	0.0350851	0.0164582						0.00113779	0.00221686
M0R961;A0A0G2K2B3;Q99PF5	M0R961;A0A0G2K2B3;Q99PF5	Far upstream element-binding protein 2	Khsrp	1.93593	1.75502	1.80086	1.78095	1.81077	2.1862	2.36301	2.46182	2.47699	2.56369	2.27117	2.27489	0.499794	0.556956	0.495818	0.412238	0.763689	0.639549	0.742054	0.603973	0.863509	0.85983	0.810939	0.445277	0.680332	0.634978	0.538317	0.367504	0.733171	0.578188	0.462411	0.369115	0.428933	0.340934	0.26941	0.182888
A0A0G2K2B4;Q9WUB5	A0A0G2K2B4			0.0431133	0.0336091	0.0210967		0.0150475	0.0145091	0.0149314	0.0148212	0.00907864	0.00636292	0.00828498	0.00430656
A0A0G2K2B5;A0A096MJA9;A0A096MKE0;A0A096MJT4;A0A096MJR0;Q5U2Q8;A0A0G2KAD6;A0A096MIY8;A0A096MK70	A0A0G2K2B5;A0A096MJA9;A0A096MKE0		Asph	0.365708	0.344766	0.229714	0.152016	0.807184	0.562749	0.249369	0.237787	0.643883	0.537618	0.397811	0.369399	0.268913	0.223707	0.197109	0.182879	0.138433	0.117767	0.156971	0.106877	0.0499084	0.0463065	0.0474041	0.0354414	0.246233	0.308371	0.185495	0.107989	0.0622756	0.0391778	0.0444305	0.0358192	0.0541954	0.0419542	0.0203225	0.012433
D3ZVJ9;A0A0G2K2B7;Q5BJW6	D3ZVJ9;A0A0G2K2B7		Wdr20	0.0218918	0.011781	0.0106517	0.00686281	0.044874	0.0378728	0.0178881	0.0189803	0.0321344	0.0138117	0.0289158	0.00858791	0.057487	0.0480307	0.0403122	0.0475536	0.100515	0.0791945	0.102217	0.0393045	0.0385562	0.0283906	0.0898203	0.0582317	0.0752476	0.0764926	0.0561293	0.0342176	0.0683981	0.0429136	0.0525332	0.0200131	0.0384468	0.0251449	0.0283641	0.0232034
A0A0G2K2C1;O54800-2;O54800	A0A0G2K2C1;O54800-2;O54800	Cadherin-8	Cdh8																	0.00923851	0.010856	0.00414031		0.0184138	0.0143494	0.0145251	0.00589784	0.138161	0.0687298	0.0446971	0.133829	0.0359872	0.0315749	0.00871886	0.00855821	0.0215594	0.0138478	0.0127192	0.00723308
A0A0G2K2C2;A0A096MJ75;A0A096MJK6	A0A0G2K2C2;A0A096MJ75		Gmps													0.0248976	0.0239485	0.0216479	0.0208761
D3ZC84;A0A0G2K2C7	D3ZC84;A0A0G2K2C7	Ubiquitin carboxyl-terminal hydrolase	Usp9x	1.31489	1.0586	0.94277	0.802095	2.22587	1.66589	1.41348	1.14132	2.24931	1.58908	1.47383	1.36814	2.0279	1.87769	1.23213	0.871342	2.17533	1.99668	1.74597	1.22197	2.43567	2.04286	1.49211	1.01972	2.40717	2.25516	1.65968	0.911279	2.88386	2.55751	2.01694	1.56852	2.24731	2.08525	1.94334	1.17614
D3ZQL7;A0A0G2K2D6	D3ZQL7;A0A0G2K2D6		Tppp	0.190079	0.0643267	0.0556071	0.0389137	0.101935	0.0899202	0.0883988	0.162903	0.0462922	0.0697467	0.0581917	0.0823407	2.25384	1.79407	1.7248	1.59549	1.52553	1.28467	1.22368	1.51927	1.19417	1.5244	1.43307	1.5129	1.41657	1.15758	1.31201	1.77381	1.15345	1.28639	1.12964	1.33675	1.19609	1.3904	1.3085	1.36315
A0A0G2K2E8;Q6MG13	A0A0G2K2E8;Q6MG13		Dhx16	0.0208769	0.0160796	0.00924137	0.0109988	0.0445058	0.0347006	0.0161772	0.0216311	0.0715047	0.047914	0.039912	0.0367446					0.0172052	0.0297799
A0A0G2K2F4	A0A0G2K2F4															0.038444	0.0335716	0.0097964	0.0253671	0.0357163	0.0364386	0.0272919	0.00623951	0.011862	0.00717929			0.0162237	0.0173287
B2GV12;A0A0G2K2G1;D4A9M4	B2GV12;A0A0G2K2G1;D4A9M4		Pphln1											0.00661135	0.0104619
A0A0G2K2G7;D4AC12	A0A0G2K2G7;D4AC12		Anks1a	0.0355825	0.0244832	0.0263891	0.025669	0.120589	0.096149	0.056493	0.0385083	0.0903535	0.0498835	0.0514388	0.0483054			0.00213235	0.00327342	0.00409658	0.00237956		0.00396091	0.140682								0.0120317	0.0142334
A0A0G2K2J4;D4A2H6	A0A0G2K2J4;D4A2H6	RNA binding protein fox-1 homolog	Rbfox3													0.0275453	0.0201329	0.0230814	0.0218843	0.021367		0.0205908	0.0189069	0.0115227	0.00975543			0.0171814	0.00935865		0.0142014	0.0187787	0.0364761	0.109935	0.212677	0.0150101
D3ZVL1;D3ZHI1;A0A0G2KA58;A0A0G2K2J9;A0A0G2JXM0	D3ZVL1;D3ZHI1;A0A0G2KA58;A0A0G2K2J9;A0A0G2JXM0		Ctage5	0.0644504	0.0581946	0.0286034	0.0287216	0.158777	0.142686	0.0808221	0.0944868	0.0559556	0.0363054	0.0417844	0.034842	0.0430069	0.0325711	0.0138423	0.00427319	0.127176	0.0939105	0.0945912	0.0238244	0.0295669	0.0243302	0.0302438	0.00512351	0.0383892	0.0315828	0.0201518	0.0186032	0.0143206	0.0135187	0.0118189	0.0062337	0.0299466	0.0497316	0.00570566	0.00266682
A0A0G2K2K5;D3ZHA9;A0A1W2Q603	A0A0G2K2K5;D3ZHA9;A0A1W2Q603		Med16	0.0203771	0.0151468	0.00587073	0.0120385	0.0188998	0.0166921				0.00507006	0.00317279	0.00634658									0.0146427						0.062692
A0A0G2K2L1;Q9WTQ2	A0A0G2K2L1;Q9WTQ2	Podocalyxin	Podxl	0.246816	0.116852	0.0892428	0.104202	0.154478	0.0778091	0.0854942	0.0473761	0.161353	0.106879	0.0587151	0.143575					0.0115069	0.0155049		0.00665441	0.00530312	0.0146858
A0A0G2K2L8;Q62915;O35807	A0A0G2K2L8;Q62915	Peripheral plasma membrane protein CASK	Cask	0.147225	0.0963787	0.0893037	0.0629671	0.107968	0.080451	0.114672	0.0413115	0.134567	0.0988368	0.0770669	0.0471247	0.666516	0.602598	0.522369	0.486223	0.709321	0.662935	0.724663	0.671537	0.543132	0.483036	0.399308	0.296559	0.819654	0.829515	0.511885	0.269433	0.7033	0.628024	0.467395	0.301046	0.561365	0.521079	0.439769	0.307492
A0A0G2K2M2;A0A0H2UHM6;Q4KM98	A0A0G2K2M2;A0A0H2UHM6;Q4KM98	Mitochondrial fission factor	Mff																					0.0116266
A0A0G2K2M9;B2GUY6	A0A0G2K2M9;B2GUY6		Srrm2	0.921923	0.613407	0.396556	0.408225	0.143453	0.0867626	0.0863323	0.0280357	0.497202	0.359181	0.275526	0.572962	0.42295	0.266116	0.168822	0.128575	1.12552	0.738157	0.459018	0.352599	0.679854	0.531422	0.414293	0.177404	0.293514	0.503267	0.193691	0.0115644	0.376955	0.336686	0.185777	0.062486	0.39905	0.18096	0.0225384	0.0408287
F1M7P3;Q6QQU1;Q6QQU3;Q6QQU2;A0A0G2K2N3;F1M665;F7EPU7;Q6QQT9;Q6QQU0;B5DF69;Q5U2N6;Q4KLN9	F1M7P3;Q6QQU1;Q6QQU3;Q6QQU2;A0A0G2K2N3;F1M665;F7EPU7;Q6QQT9;Q6QQU0;B5DF69;Q5U2N6;Q4KLN9		Tead1;Tead4;Tead3;Tead2					0.0442288	0.0098649	0.034845	0.0324119	0.00876535
D4A9G3;A0A0G2K2P3	D4A9G3;A0A0G2K2P3		Tnfaip8	0.00792842	0.022377	0.0186692	0.0110508	0.0745492	0.0595692	0.0440863	0.0769529	0.0460275	0.0357878	0.0312023	0.0365761	0.024741	0.0393755	0.0139097	0.0136373	0.00422846	0.0068034	0.00717961	0.00369575	0.0160674	0.016694	0.0181202	0.0218133	0.0283487	0.0476798	0.0285305	0.0207764	0.0345684	0.0387437	0.0469511	0.0333723	0.0168838	0.0192568	0.0181687	0.00592188
A0A0G2K2P5;F1M4A0	A0A0G2K2P5;F1M4A0		Tjp1	1.96685	1.38113	0.940054	0.864103	1.84759	1.39337	1.18088	1.05235	1.82954	1.17356	1.08639	1.00592	0.975295	0.840185	0.804434	0.640322	0.550009	0.407811	0.515804	0.475265	0.412411	0.352439	0.208437	0.158999	0.180725	0.150436	0.0945602	0.108947	0.0717255	0.0287322	0.0208871	0.0137182	0.0968942	0.0592159	0.0697798	0.10712
A0A0G2K2P6;Q6AXM7	A0A0G2K2P6;Q6AXM7	HBS1-like protein	Hbs1l	0.12254	0.0962002	0.102678	0.0958449	0.205831	0.180468	0.120579	0.0698066	0.388987	0.219986	0.163194	0.15367	0.144387	0.128962	0.0542047	0.0203934	0.0996964	0.0983251	0.0920791	0.0410934	0.243756	0.201553	0.142418	0.0358964	0.246566	0.230361	0.131075	0.0524343	0.243588	0.21827	0.146904	0.0637536	0.262434	0.293142	0.188026	0.0444969
B3DM96;A0A0G2K2P7;P80201	B3DM96;A0A0G2K2P7;P80201	Serine/threonine-protein kinase receptor;Activin receptor type-1	Acvr1													0.087184	0.0521653	0.0242723	0.00796323	0.0289819	0.0195863	0.0158548	0.0176172					0.0108793				0.0590846	0.0459705	0.0156033		0.00517898
Q562C3;A0A0G2K2Q2	Q562C3;A0A0G2K2Q2		Gcat					0.0134922	0.0112594			0.00666781	0.00521483	0.0253394	0.0202954	0.123173	0.0996386	0.0674233	0.0602218	0.0785531	0.10241	0.10467	0.0668688	0.227	0.255401	0.0720544	0.0481735	0.236387	0.212687	0.133084	0.0419073	0.444865	0.382801	0.380432	0.249158	0.387482	0.377809	0.210277	0.197506
A0A0G2K2R0;D3ZU85	A0A0G2K2R0;D3ZU85		Frmd4a										0.0228566			0.0539199	0.0410215	0.0141296	0.0118905	0.0549721	0.0462965	0.0361623	0.0178582	0.0109425	0.0121786	0.00536038		0.0499574	0.0545372	0.0435752	0.0105623	0.0527826	0.0539495	0.0729022	0.00891209	0.0163676	0.0108855	0.0126136
A0A0G2K2S2;P11167	A0A0G2K2S2;P11167	Solute carrier family 2, facilitated glucose transporter member 1	Slc2a1	0.193229	0.171446	0.199055	0.204122	0.242185	0.261546	0.342841	0.240969	0.273815	0.208366	0.219958	0.254508	0.114864	0.156326	0.168196	0.23214	0.150148	0.0921437	0.141505	0.180981	0.0571749	0.124411	0.109954	0.0773614	0.0378317	0.0310987	0.0450123	0.0655082	0.0232658	0.0295398	0.0440788	0.040646	0.0299821	0.0541186	0.0380197	0.0537586
D4A5P3;A0A0G2K2T2	D4A5P3;A0A0G2K2T2		Fam73a													0.0105862	0.00345576	0.00248436	0.00331512	0.0051211		0.00353293		0.0354249	0.0188457	0.00147067	0.00131962	0.0336111	0.0237069	0.0202307	0.0111436	0.0191925	0.00818445	0.00765459	0.00367865	0.0232321	0.0130958	0.0020944	0.000627916
A0A0G2K2T4;Q76LU2;Q9QYP1	A0A0G2K2T4;Q76LU2;Q9QYP1	Low-density lipoprotein receptor-related protein 4	Lrp4					0.0999006	0.0352646	0.0608183	0.0489995	0.144416	0.0461304	0.0323921	0.00816514	0.0321769	0.024599	0.0265654	0.0228512									0.0107065	0.0107137	0.0108315	0.00805788
A0A0G2K2U0;Q5PQL5;A0A0G2JZJ5	A0A0G2K2U0;Q5PQL5;A0A0G2JZJ5	Phosphatidylserine synthase 1	Ptdss1	0.157491	0.0773555	0.0598276	0.0756485	0.143455	0.124662	0.041384	0.0499529	0.263958	0.204144	0.101446	0.072255	0.19053	0.155173	0.102258	0.141244	0.154661	0.0915484	0.159365	0.144979	0.236322	0.234172	0.185468	0.0467829	0.144839	0.132656	0.0987852	0.0576567	0.244858	0.215093	0.140778	0.144991	0.0719957	0.0793087	0.0322905	0.0200516
A0A0G2K2U3	A0A0G2K2U3			0.0141252		0.00704512		0.0283384	0.0290274	0.0223855	0.0161624	0.0308725									0.0113855	0.0128855							0.0205103	0.0153495						0.0224887
A0A0G2K2U5;D3ZUQ0	A0A0G2K2U5;D3ZUQ0	RILP-like protein 1	Rilpl1	0.0239772	0.0117942	0.0122569	0.00665445	0.0638714	0.0596456	0.0686675	0.0644865	0.136825	0.0562481	0.0625447	0.0633362	0.0120211	0.00835154	0.00357937	0.00727856					0.00361521	0.0022428	0.00157924	0.00114497	0.0163654	0.00610034	0.00359415	0.00197151	0.00201506	0.00223514		0.00123958	0.00228906	0.00127392	0.00123925
A0A0G2K2U7;P97564;G3V9J8	A0A0G2K2U7;P97564;G3V9J8	Glycerol-3-phosphate acyltransferase 1, mitochondrial	Gpam			0.822886	0.830257	0.198658	0.203596	0.0328484	0.116114	0.174529	0.0483432	0.134638	0.0404831	0.0416818	0.00459874	0.0467679	0.0378876	0.144228	0.00735015	0.0805565	0.00908524	0.063138	0.0124789	0.0071918		0.0421109	0.0416313			0.00371752	0.00285684	0.00150992		0.0136097	0.0245611
D3ZS34;A0A0G2K2U9	D3ZS34;A0A0G2K2U9		Fgd3	0.0178885	0.0167382	0.0149552	0.0145719	0.0241433	0.0175416	0.0068505	0.00902904	0.0148083	0.00756904
A0A0G2K2V1;F1M625	A0A0G2K2V1;F1M625	Ubiquitin carboxyl-terminal hydrolase	Usp46	0.00293665	0.0092044	0.00473953	0.00509686	0.0129168	0.0158803	0.0242906	0.0203488	0.00883131	0.0133445	0.052283	0.0187402	0.00789271	0.0141288	0.0078848	0.00854604	0.00299696	0.00670619	0.00718074	0.010696	0.0315696	0.0325542	0.018499	0.0188163	0.03468	0.0205966	0.0196148	0.0132025	0.0362021	0.0432536	0.0240787	0.0110165	0.0242425	0.0191386	0.0146526	0.011417
A0A0G2K2V2;G3V9N8;P52303-2;P52303	A0A0G2K2V2;G3V9N8;P52303-2;P52303	AP complex subunit beta;AP-1 complex subunit beta-1	Ap1b1	2.41135	2.42019	2.1272	2.25574	3.62263	3.37485	2.69537	2.51423	3.01707	2.59366	1.72116	2.05885	2.73791	2.77918	2.40719	2.38352	2.30641	2.17319	2.58231	2.36658	2.96018	2.76681	2.56289	2.2091	2.14613	2.40548	2.26903	1.69673	2.51422	2.54338	2.12333	2.01744	2.60274	2.63669	2.7127	2.38287
A0A0G2K2V4	A0A0G2K2V4															0.00947215	0.0112121
A0A0G2K2V5	A0A0G2K2V5			0.0196452	0.0184469	0.0243171	0.0205144	0.072423	0.0554076	0.043708	0.0634952	0.0768296	0.0338175	0.0127771	0.0117587	0.217924	0.206845	0.0892753	0.0526409	0.191826	0.133544	0.161292	0.0983781	0.204224	0.110943	0.109948	0.0486498	0.411423	0.181979	0.129719	0.0593016	0.129753	0.156971	0.0994451	0.0918428	0.158179	0.14802	0.0577374	0.046986
A0A0G2K2W2	A0A0G2K2W2											0.0258291	0.0191734							0.0273256	0.022673	0.0190477	0.0209075	0.0169428	0.0197956	0.0145179	0.0125541
A0A0G2K2X9;A0A0G2K997;Q9WTN5	A0A0G2K2X9;A0A0G2K997;Q9WTN5	Two pore calcium channel protein 1	Tpcn1			0.00761919	0.0111838	0.0702296	0.0672255	0.02009	0.0227369	0.0647217	0.0266246	0.0129276		0.010556	0.00754607	0.00651058	0.0131285
A0A0G2K2Y2;A0A1W2Q671;D4A7Z8;A0A1W2Q6C5	A0A0G2K2Y2;A0A1W2Q671;D4A7Z8		Wnk3														0.0582301																0.0317389
A0A0G2K2Y8;O55164	A0A0G2K2Y8;O55164	Multiple PDZ domain protein	Mpdz	0.0531721	0.0222243	0.0172743	0.0478847	0.0271206	0.0135592	0.00743996	0.00676446	0.113347	0.0343595	0.0649211	0.0945241					0.00551496
A0A0G2K2Z0;F1LT71	A0A0G2K2Z0;F1LT71		Eml4	0.0725351	0.0652871	0.0571613	0.0290163	0.373503	0.257671	0.15357	0.110288	0.0583238	0.0275066	0.0335578	0.031436	0.394112	0.359312	0.268842	0.165993	0.242501	0.212206	0.183363	0.156768	0.222531	0.249666	0.165899	0.102843	0.445003	0.468412	0.325329	0.104565	0.288185	0.284305	0.237732	0.204992	0.406288	0.330884	0.295449	0.183665
A0A0G2K2Z2;Q5XIU8;A0A0G2K5K7	A0A0G2K2Z2;Q5XIU8;A0A0G2K5K7		Inpp5k	0.0571037	0.0492031	0.0320482	0.0197633	0.0166932	0.00797459	0.00251182	0.00161564	0.0495587	0.0282541	0.0213424	0.00932212	0.0318005	0.0273975	0.00643541	0.0050558	0.0275857	0.0275414	0.0173584	0.0108874					0.0251473	0.0141225	0.0152439		0.0984462	0.0744929	0.0190719	0.0236422	0.0204775	0.01723
D3ZET9;A0A0G2K315;Q91Y79	D3ZET9;A0A0G2K315;Q91Y79		Cep170	0.0791015	0.0323823	0.0170127	0.0202687	0.0717173	0.0284391	0.0208542	0.0251237	0.0444869	0.0292218	0.00931319		0.277019	0.160261	0.0780957	0.0454963	0.39857	0.252398	0.142993	0.0826217	0.175843	0.178204	0.108856	0.0493008	0.425236	0.320673	0.157321	0.0435028	0.349705	0.273845	0.120825	0.0994375	0.170935	0.113795	0.0712267	0.0365686
A0A0G2K320;D3ZVM6	A0A0G2K320;D3ZVM6		Siglec1	4.05854	4.42729	2.99293	3.15337	3.51127	2.84505	1.33074	1.83481	1.56029	1.76673	1.01647	1.28417					0.00666439	0.00476255	0.00442923	0.00239914													0.109668	0.119221	0.011907
A0A0G2K323	A0A0G2K323						0.00713516
A0A0G2K329;A0A0G2JW27;A0A0G2K4Z2;P97686-3;A0A1W2Q638	A0A0G2K329;A0A0G2JW27;A0A0G2K4Z2;P97686-3	Neuronal cell adhesion molecule	Nrcam					0.0061997		0.00634176	0.00629122					0.032798	0.0201086	0.0231254	0.0290553	0.00717043	0.00332687	0.00940724	0.0121495	0.0200981	0.0154231	0.013664	0.0190167									0.00953849
A0A0G2K330	A0A0G2K330									0.0734709
A0A0G2K338;Q8K3G3	A0A0G2K338;Q8K3G3		Fhl1		0.00642522	0.0104481	0.0134478	0.0147657	0.0079422
A0A0G2K342;F1LQG0;P54256-2;P54256	A0A0G2K342;F1LQG0;P54256-2;P54256	Huntingtin-associated protein 1	Hap1																	0.0386344	0.0361565	0.0295715	0.0218411									0.0153837	0.00866912	0.0153527	0.0247882	0.0161801	0.0125938	0.0114662
A0A0G2K344;A0A0G2K5T3	A0A0G2K344;A0A0G2K5T3							0.017417	0.105686	0.00723836	0.0105765	0.0150421	0.00896867	0.00394023										0.00516179	0.00429019	0.00285487						0.00561303	0.00552586	0.00462846	0.00386909	0.00531572	0.00377081	0.00265761
A0A0G2K350;D4A0E2	A0A0G2K350;D4A0E2		Napg	0.347645	0.226795	0.197961	0.186955	0.402739	0.263704	0.129644	0.168091	0.178802	0.148759	0.114828	0.158378	3.65886	3.43632	3.12014	2.65921	2.90996	3.03357	2.50117	2.51706	2.19515	1.9402	1.81731	1.90218	3.19145	2.76653	3.05852	2.89655	2.20925	2.22076	1.86065	1.51998	2.07294	2.05467	1.94313	1.44054
A0A0G2K351	A0A0G2K351			0.12204	0.0633094	0.0478987	0.0372754	0.0644239	0.0456939	0.0384039	0.030909	0.116238	0.108462	0.104794	0.074986
A0A0G2K365;D3ZEN0;D3ZQL6	A0A0G2K365;D3ZEN0	MICAL-like protein 2	Micall2					0.00723987				0.0207481												0.127052								0.00981697	0.0140715
A0A0G2K366;D3ZY17	A0A0G2K366;D3ZY17		Rps6ka5	0.08454	0.0510549	0.0865228	0.090255	0.182067	0.166708	0.168276	0.176823	0.119854	0.0759369	0.0642871	0.0871957					0.0216651	0.014347	0.0443634	0.0078843	0.0414256	0.0202142	0.00656753	0.011796									0.00629345	0.0230978	0.00737949	0.00462474
B6RIU0;A0A0G2K376;Q5U317	B6RIU0;A0A0G2K376;Q5U317	Pre-mRNA 3-end-processing factor FIP1	Fip1l1	0.207718	0.142327	0.120054	0.114873	0.0850587	0.0519028	0.0508452	0.0500429	0.0970263	0.0703458	0.063308	0.0486824	0.100618	0.0914532	0.0505442	0.0458275	0.0811128	0.0447146	0.0584681	0.0420884	0.0570334	0.035116	0.0112433		0.0145869		0.00660165	0.00575975	0.0284133	0.0220571			0.0631875	0.0171504
A0A0G2K377;D3Z8E2	A0A0G2K377;D3Z8E2		Sema3e													0.00728619	0.00663818	0.00202252	0.00460675	0.00329197	0.00389979	0.00855395	0.00407	0.04573	0.0468758	0.0328419	0.0226856	0.0109588	0.0219328	0.0219569	0.0153051	0.0218422	0.0315778	0.0286296	0.020432	0.0166626	0.0238163	0.0199567	0.0188625
B0BNC1;A0A0G2K394;P41498-2	B0BNC1;A0A0G2K394;P41498-2	Low molecular weight phosphotyrosine protein phosphatase	Acp1	0.00746299	0.00549096											0.0612317	0.0565438	0.0345348	0.0216648		0.0145376			0.0289405	0.0225064	0.0197916	0.0209929					0.0200747	0.0195694	0.015899		0.0204365	0.0266643	0.0201605	0.0124275
A0A0G2K397;Q4KM72	A0A0G2K397;Q4KM72		Ndnl2					0.00942833	0.00420003	0.00220066	0.002486	0.00756603	0.00546279	0.00450098	0.00581769
A0A0G2K398;F8WFK6;P36970-2;P36970;Q91XR8;Q76LU9;A0A0G2KAD1	A0A0G2K398;F8WFK6;P36970-2;P36970;Q91XR8;Q76LU9	Glutathione peroxidase;Phospholipid hydroperoxide glutathione peroxidase, mitochondrial;Phospholipid hydroperoxide glutathione peroxidase, nuclear	Gpx4	0.102962	0.0840356	0.127026	0.133976	0.362819	0.356772	0.269255	0.320735	0.487541	0.356807	0.300628	0.249049	0.821922	0.768487	0.58237	0.616167	0.594634	0.652542	0.738532	0.670233	0.782934	0.715613	0.577138	0.479632	0.818121	0.600982	0.577638	0.498931	1.0572	0.884463	0.684647	0.328146	0.687595	0.842135	0.741578	0.609226
A0A0G2K3A0;Q9JIH7;Q9JIH7-3;Q9JIH7-2;Q9JIH7-5;Q9JIH7-4;Q7TPK6;A0A096MKH1	A0A0G2K3A0;Q9JIH7;Q9JIH7-3;Q9JIH7-2	Serine/threonine-protein kinase WNK1	Wnk1	0.27759	0.162751	0.102968	0.0697642	0.0861905	0.0562461	0.0621423	0.070097	0.141571	0.049862	0.0540183	0.051091	0.00773983	0.00581334	0.00392826			0.0141011							0.0124403	0.0455763	0.0244985	0.00408123	0.00435374		0.00284143
A0A0G2K3A9;D3ZTE7	A0A0G2K3A9;D3ZTE7		Adamts2														0.0131835	0.0455833	0.0883671		0.0165434		0.0572059
A0A0G2K3B0;O88900	A0A0G2K3B0;O88900	Growth factor receptor-bound protein 14	Grb14													0.00717417	0.00640957	0.00350786	0.00731662	0.00582348	0.00648475	0.00455143	0.00598144	0.00840383	0.00560197			0.0131	0.007298	0.00327441	0.00497916					0.0312884	0.0219553
F8WFN1;A0A0G2K3B2;Q1H5H1;Q5PQZ8	F8WFN1;A0A0G2K3B2;Q1H5H1;Q5PQZ8	Selenoprotein T	Selt	0.0326196	0.0980086	0.0133805	0.0582642	0.0606131	0.0543879	0.0372085	0.0280736	0.0497789	0.0283626	0.0137765	0.00417357	0.148118	0.12199	0.0707367	0.1119	0.436199	0.422575	0.244036	0.23432	0.182875	0.146166	0.131265	0.0534438	0.0259119	0.0315484	0.0134231		0.223121	0.261859	0.125847	0.0620115	0.0989585	0.0867418	0.0451235	0.0291907
Q9EQS4;A0A0G2K3C5;P18757;A0A0G2K5G2	Q9EQS4;A0A0G2K3C5;P18757;A0A0G2K5G2	Cystathionine gamma-lyase	Cth	0.0163783	0.014199	0.0111138	0.00396061	0.0197563	0.0256049	0.0141452	0.0055496	0.0207684	0.0140503	0.00860996	0.0031798
A0A0G2K3C9;F1M7H6	A0A0G2K3C9;F1M7H6		Ccdc150		0.020738											0.0183891	0.0163296	0.0212002	0.0115447									0.029784	0.0331528	0.0283748	0.0139894	0.0313423	0.0175039	0.0214387	0.0189722
A0A0G2K3D9;M0R9H6	A0A0G2K3D9															0.0394158	0.0193551		0.040292	0.0337682	0.00403689	0.00489707	0.00883295	0.0293685	0.0213414							0.012437	0.00524473			0.0215033	0.00799514
A0A0G2K3F6;D3ZGQ9	A0A0G2K3F6;D3ZGQ9		Ap5s1					0.0251461	0.0151956	0.0159923	0.00882319		0.00246588	0.00356241	0.00599609									0.0175552	0.0120027	0.0113906	0.0084356	0.0204029	0.0252866	0.0216057	0.0146149	0.0173626	0.0152549	0.0118944	0.0106463	0.0187946	0.0147715	0.00978756	0.00442076
A0A0G2K3G9;A4QN30;O55000	A0A0G2K3G9;A4QN30;O55000	Serine/threonine-protein phosphatase 1 regulatory subunit 10	Ppp1r10	0.0118269	0.009047	0.00942355	0.0104912	0.0450614	0.0284316	0.0263821	0.0244934	0.0280322	0.0161051	0.0184232	0.0166156	0.00601085	0.0102515	0.00487281	0.00624531	0.00538018	0.00304628			0.0140785	0.0142704	0.0139343	0.00465849	0.00649061	0.00700899	0.00612039	0.00618204	0.0271589	0.00973791	0.00714756	0.00628681	0.00495784	0.00313136
D3ZBP2;A0A0G2K3H5	D3ZBP2;A0A0G2K3H5		Sin3a	0.0377459	0.0378377	0.0186306	0.0032911	0.18443	0.0768934	0.0279978	0.0327997	0.132039	0.057579	0.0418953	0.0306939	0.00531024		0.00225436		0.00685504	0.00505388	0.00562791		0.00957512								0.00226171	0.00163211
A0A0G2K3I0;D4ACL8	A0A0G2K3I0;D4ACL8		Atm	0.0132637	0.0072305	0.00456642		0.0483775	0.019229	0.00626529	0.00514777	0.0105534	0.00155419	0.00519844	0.00344933					0.0960767	0.0498244																	0.0037022	0.0196302
Q8VIA9;P70608;A0A0G2K3I1;P30823;Q78E64	Q8VIA9;P70608;A0A0G2K3I1;P30823	High affinity cationic amino acid transporter 1	Slc7a1																	0.020352				0.0562338	0.0365588	0.0514816	0.0189957		0.0111798	0.00776608		0.00734354				0.0221933	0.0178898
B5DFF7;G3V9L3;A0A0G2K3I9	B5DFF7;G3V9L3;A0A0G2K3I9		Dusp3	0.210597	0.201847	0.302405	0.346087	1.47892	1.19251	0.960213	0.903161	0.637579	0.793069	0.435284	0.462324	0.709857	0.812937	0.729535	0.597436	0.218776	0.322689	0.342431	0.300536	0.710183	0.570359	0.587364	0.626875	0.814089	1.02211	0.974941	0.808817	0.792741	0.716701	0.718081	0.774407	0.801747	0.980904	0.777585	0.683909
A0A0G2K3J2;A0A0G2KAK7;Q62770	A0A0G2K3J2;A0A0G2KAK7;Q62770	Protein unc-13 homolog C	Unc13c										0.0549588	0.0354479				0.00620161
A0A0G2K3J4;F1LNS0;P0C6C0	A0A0G2K3J4;F1LNS0;P0C6C0	A-kinase anchor protein SPHKAP	Sphkap	0.00789674		0.00894044										0.0426769	0.0275531	0.0136395	0.00851557	0.0885213	0.0606846	0.061733	0.0364192	0.0307917	0.0633397	0.0482263		0.0483375	0.505198	0.0214871	0.0176741	1.01874	0.0274475	0.0254103	0.00382866	0.0446672	0.0473279		0.00897231
D4AB65;A0A0G2K3K4;A0A1W2Q6H4;A0A1W2Q6C4;D3ZGC5;D4A1H9	D4AB65;A0A0G2K3K4;A0A1W2Q6H4		Cyp4f17													0.0116754	0.00397656
F1LZL3;A0A0G2K3K5	F1LZL3;A0A0G2K3K5		B4galt5	0.0155656	0.00768718			0.0540643	0.0163814	0.00827188	0.00859553	0.0296578	0.00703242	0.00501996	0.00304355
A0A0G2K3K7;Q4G050	A0A0G2K3K7;Q4G050	MAP kinase-interacting serine/threonine-protein kinase 1	Mknk1	0.0123345	0.0106356	0.00673392			0.00194519	0.0045681	0.00673547	0.031325		0.000888665																		0.0479012	0.0621962					0.00552778
A0A0G2K3L8;Q5U2Y7	A0A0G2K3L8			0.742599	0.458975	0.230818	0.142195	0.605895	0.487648	0.36691	0.245136	0.790107	0.609441	0.375976	0.192265	1.03351	0.905926	0.886705	0.574771	0.828779	0.730351	0.540502	0.445711	0.818749	0.596936	0.474913	0.368325	0.769006	0.695598	0.514954	0.29725	0.61691	0.634652	0.562602	0.47154	0.580956	0.450236	0.367731	0.291029
D3ZZ81;A0A0G2K3L9;A0A1B0GWM2;A0A1B0GWS0;A0A1B0GWW5;D3ZRB1	D3ZZ81;A0A0G2K3L9;A0A1B0GWM2;A0A1B0GWS0;A0A1B0GWW5		Ppfia1	0.0657045	0.0535129	0.0349863	0.0363426	0.0599715	0.0330551	0.00620336	0.00733672	0.0619149	0.0492265	0.0145263	0.0133783	0.0267408	0.0235104	0.0149156	0.00147062	0.0125679	0.00855313	0.00856404	0.0128231	0.0287707		0.0165365						0.0212903	0.0311069	0.00329439	0.00129097	0.0175841	0.0154309
A0A0G2K3M6	A0A0G2K3M6															0.360902	0.297187	0.261077	0.188791	0.216802	0.136896	0.153546	0.137952					0.185572	0.21682	0.13136	0.076698
A0A0G2K3Q1;A0A0G2K3M8;Q6AY70	A0A0G2K3Q1;A0A0G2K3M8;Q6AY70	KAT8 regulatory NSL complex subunit 2	Kansl2													0.0101855	0.00754973	0.00819241
A0A0G2K3N2;F1M0B5	A0A0G2K3N2;F1M0B5		Cd84	0.0608106	0.0306538		0.0144447	0.0751245	0.0461811	0.0167923	0.0133712	0.0121804	0.00864965
A0A0G2K3P7	A0A0G2K3P7							0.00928914	0.0103247			0.00461229	0.00215233			0.00808195	0.00879532											0.00420492	0.00678519	0.00499561		0.00686916	0.00858448
A0A0G2K3P9;Q62876;A0A0U1RRP1	A0A0G2K3P9;Q62876;A0A0U1RRP1	Synaptogyrin-1	Syngr1					0.0234229	0.0195276	0.0146578	0.0114152					0.773516	0.686769	0.651058	0.576576	0.829899	0.673104	0.840612	1.06009	0.875848	0.827196	0.992695	1.3291	0.567	0.576949	0.646521	0.424451	1.21038	1.13948	0.959842	0.979366	1.0355	0.982708	1.14837	1.09095
A0A0G2K3Q5;Q6PW34;A0A0G2K498;Q6PW35;Q6PW38;Q6PW37;A0A1W5DU98;Q6PW36;Q6PW39;A0A1W2Q6M6;P97686-2;P97686;Q6QRP0	A0A0G2K3Q5;Q6PW34;A0A0G2K498;Q6PW35;Q6PW38;Q6PW37;A0A1W5DU98;Q6PW36;Q6PW39;A0A1W2Q6M6;P97686-2;P97686	Neuronal cell adhesion molecule	Nrcam													0.197546	0.100886	0.0464533	0.0270387	0.194657	0.13302	0.0849183	0.0605635	0.138258	0.105499	0.0536313	0.0456088	0.0549987	0.0446849	0.0192081		0.0635932	0.0355545	0.0159601	0.0194305	0.0956023	0.0347207	0.0258348	0.0209394
A0A0G2K3R1;D3ZGU6	A0A0G2K3R1;D3ZGU6		Map3k4	0.0346547	0.0234666	0.0104247	0.02788	0.0728002	0.0730733	0.0519379	0.053641	0.112895	0.0568869	0.0157063	0.0464083	0.00264693	0.00257305	0.00095097						0.00294645	0.00194867			0.0908655	0.0672771	0.0497035	0.0170226	0.00233245	0.00379789	0.00287102
M0RDZ5;M0RDL2;M0RC23;F1M7B3;D3ZIL8;A0A0G2K3S3	M0RDZ5;M0RDL2;M0RC23;F1M7B3;D3ZIL8;A0A0G2K3S3															0.00620423	0.0047539	0.00858131	0.00185053
A0A0G2K3S4	A0A0G2K3S4								0.0142866	0.00919303	0.0139888	0.0164954	0.00896374	0.0110124	0.0123704			0.107624	0.0881594					0.155787		0.0985886											0.193254
A0A0G2K3S6;P70501	A0A0G2K3S6;P70501	RNA-binding protein 10	Rbm10	0.136451	0.0855883	0.0519155	0.0359088	0.0727677	0.0387673	0.0274734	0.0347537	0.102015	0.0718903	0.0711913	0.106952	0.0424147	0.0764963	0.00646112	0.0059436	0.0498411	0.031468	0.0114672		0.0115477	0.0440777	0.0222484	0.0167939	0.0282217	0.016914	0.0106022	0.00463659	0.0305442	0.0277896	0.0456685		0.0368732	0.0276077		0.0131744
D3ZCC3;A0A0G2K3S9	D3ZCC3;A0A0G2K3S9		Slc24a4					0.0121532				0.014667				0.029941	0.0284162	0.01939	0.0139746	0.00669056	0.00588782			0.0377749	0.0246523	0.0361558	0.0147714	0.0332636	0.0363389	0.0269702	0.00634684	0.0518267	0.0379606	0.0269505	0.0204648	0.041303	0.0294905	0.0297037	0.0152419
D3ZCR9;A0A0G2K3V1	D3ZCR9;A0A0G2K3V1		LOC100911374										0.102015	0.0890577	0.0449364
A0A0G2K3V4;A0A096MJY3	A0A0G2K3V4							0.00583341	0.0180884
A0A0G2K3W1	A0A0G2K3W1			0.155718	0.137906	0.109596	0.0411049	0.426615	0.278853	0.186506	0.226555	0.237621	0.199725	0.121221	0.13371	0.242807	0.270149	0.322532	0.206252	0.227473	0.167589	0.262554	0.256064	0.135346	0.128356	0.121777	0.125135	0.163457	0.17377	0.0757319	0.0333347	0.0765042	0.0881962	0.0760112	0.0575488	0.0508849	0.040381	0.0414763	0.0462278
A0A0G2K3X7;Q68G12	A0A0G2K3X7;Q68G12	Lactosylceramide alpha-2,3-sialyltransferase	St3gal5	0.00787114	0.00546149		0.00679846	0.00899075		0.0290385		0.0210952	0.00296602	0.0203219	0.00737447					0.00959202	0.008118	0.0086751	0.00687293	0.0273127		0.00276493
D3ZKL3;A0A0G2K3Y6	D3ZKL3;A0A0G2K3Y6		Cpeb4					0.00709433	0.00690717	0.00572007	0.00666816	0.00442275	0.00160143		0.000686901	0.0177094	0.0113162	0.00967805	0.0108249	0.0625371	0.0107712	0.0174088	0.0144799	0.0301422	0.0149791	0.0123862	0.00606866	0.0326839	0.0246472	0.0120538	0.0031338	0.0640842	0.0161654	0.00594557	0.0185623	0.0306494	0.0239447	0.00746683
A0A0G2K400;D3ZXX4	A0A0G2K400;D3ZXX4		Jakmip3					0.0290919	0.0178585	0.0080456	0.00556306	0.0347576	0.0160527		0.00688289	0.0164175	0.0133537	0.00546517	0.00650274												0.0332948								0.21625
A0A0G2K401;A0A0G2K5P9	A0A0G2K401;A0A0G2K5P9			0.0906423	0.0712178	0.0335835	0.0211492	0.0492085	0.0545408	0.0635843	0.0450433	0.163025	0.0983861	0.0954378	0.0521406	0.193336	0.218583	0.163541	0.146523	0.200057	0.18249	0.217564	0.215604	0.15938	0.167579	0.124651	0.133781	0.0883121	0.0777226	0.0833241	0.0339632	0.0749396	0.0599451	0.039395	0.0218124	0.127139	0.138372	0.120199	0.0963658
A0A0G2K414	A0A0G2K414											0.0297942	0.0076067
A0A0G2K417;A0A0G2K773;A4L9P8;REV__Q569A4;REV__F7F855	A0A0G2K417;A0A0G2K773;A4L9P8	Centrosomal protein of 295 kDa	Cep295		0.115439			0.0648534	0.045966							0.0901521		0.166004	0.155258	0.0416932	0.578866	0.291196	0.278345	0.0716552	0.0969104	0.0127931	0.104302	0.159026	0.0162503	0.124798	0.11852	0.215889	0.18246	0.118159		0.352489	0.162583	0.0101736	0.00361201
A0A0G2K427;A0A0G2QC03;Q0IKU7;D4A0T2	A0A0G2K427;A0A0G2QC03;Q0IKU7		Ivns1abp	0.218876	0.584479	0.114257	0.116952	0.187252	0.0676337	0.0648439	0.0452217	0.169295	0.0447438	0.0370343	0.0537718	0.00191392
F1LSD1;A0A0G2K429;Q03343	F1LSD1;A0A0G2K429;Q03343	Adenylate cyclase type 6	Adcy6	0.00481263	0.00259642		0.00184951			0.00656891	0.0081289	0.0359581	0.0158638	0.0225044		0.0226969	0.0193327	0.00518866	0.00431767	0.00489664	0.00427714	0.00479322	0.00441402		0.0947163		0.0380417	0.0250618	0.0164777	0.0179085	0.0129829	0.0217655	0.0326788	0.0103652		0.00569271	0.109839
A0A0G2K435;Q75N36;G3V8B8	A0A0G2K435;Q75N36;G3V8B8		Dnajc7	0.325699	0.253639	0.300143	0.281155	0.19692	0.165881	0.143568	0.148397	0.444174	0.398069	0.343538	0.385825	0.0737346	0.047044	0.0149263	0.0203852	0.0600508	0.0405782	0.0682782	0.0503504	0.154954	0.115995	0.0473815	0.0595919	0.176312	0.0611337	0.0396982		0.112862	0.0669204	0.0485	0.0323824	0.0661069	0.0959115	0.0389397	0.0138923
A0A0G2K437	A0A0G2K437			0.024942				0.0831644	0.0741006	0.0917151	0.0702693	0.0318554	0.0584885	0.0435218	0.0289008	0.033093	0.0178158	0.0144481	0.016165	0.127094	0.0233416	0.017002	0.012141	0.0609637	0.0143061	0.0193935	0.00988074	0.0941263	0.0373811	0.0307854	0.0482081		0.0138019	0.0157065	0.0215151	0.0476597	0.0315502	0.0225081	0.014981
B0BN52;A0A0G2K459;A0A0G2K7P7	B0BN52;A0A0G2K459;A0A0G2K7P7		Mtch2	1.92658	2.25375	2.26186	2.39482	3.21455	2.67513	2.32921	2.03723	2.97601	2.9046	2.54453	1.80137	5.88248	5.56101	5.22451	4.83984	5.73367	5.54418	6.1868	5.24402	6.4452	6.37658	6.71491	6.07036	6.14087	5.94321	5.76078	5.56166	6.04701	6.39745	5.61312	5.48318	5.73914	4.96034	4.22911	4.92696
A0A0G2K464;Q9JKE3	A0A0G2K464;Q9JKE3	Secretory carrier-associated membrane protein 5	Scamp5	0.126843	0.117517	0.112433	0.0903264	0.150697	0.160504	0.132699	0.127204	0.061656	0.105158	0.11938	0.11268	3.50481	3.24078	2.85311	3.21678	2.54634	2.60013	2.51325	2.71737	1.27555	0.888999	0.993128	1.07973	2.51441	2.00879	2.2534	2.31799	0.983603	0.897192	0.867017	0.501819	1.45775	1.27581	1.12329	0.928892
A0A0G2K466;D4A0Y4	A0A0G2K466;D4A0Y4		Oxnad1	0.0298075	0.0255677	0.00511437	0.0117704	0.050487	0.02815	0.0236851	0.0446516	0.0613736	0.0245154	0.00802786	0.00847475	0.0568413	0.0305553	0.0206953	0.0139868					0.0214091	0.0233848	0.0170587	0.0162818	0.0364613	0.0217027	0.0190491	0.0128152	0.00826974	0.0199132	0.0107156	0.00952747	0.0490508	0.0882121	0.0528624	0.0111618
A1L1K2;A0A0G2K471;B2GV84	A1L1K2;A0A0G2K471;B2GV84		Igtp					0.0991441	0.106146	0.11092	0.0834393	0.0423585	0.0394112	0.045708	0.0537073
A0A0G2K472	A0A0G2K472															0.0983805	0.0825321	0.0608314	0.0425225	0.0783628	0.0727789	0.06176	0.0510405	0.102746	0.0530879	0.0580921	0.0416068	0.0980547	0.113774	0.0866739	0.0346284	0.125204	0.142411	0.0790871	0.0331368	0.101128	0.0952976	0.0614557	0.0211358
A0A0G2K478;D3ZDE4;B5DEP0	A0A0G2K478;D3ZDE4;B5DEP0		Dguok	0.0126047	0.0174538	0.00471126		0.0573207	0.0390188	0.0294577	0.025007	0.0851223	0.0383832	0.0126342	0.0184564	0.123859	0.11905	0.115989	0.0544888	0.0314209	0.0373423	0.0366943	0.0297299	0.0503798	0.0445453	0.0926352	0.0431071	0.351791	0.387097	0.370906	0.245246	0.152029	0.17598	0.121288	0.0949022	0.0473277	0.0462235	0.0547052	0.0471743
A0A0G2K484;F1LMU0;Q29RW1;G3V6E1;A0A0G2K0F5;A0A0G2K1V4;F1LRV9	A0A0G2K484;F1LMU0;Q29RW1;G3V6E1;A0A0G2K0F5;A0A0G2K1V4;F1LRV9	Myosin-4	Myh4;Myh2;Myh1																										0.0209217	0.0150219		0.0544304			0.119847
A0A0G2K490	A0A0G2K490				0.0115473	0.0256841	0.0310851		0.00885768	0.0165007	0.0176273	0.0346645	0.0279088	0.0240916	0.0305689	0.0817245	0.0712181	0.0285038		0.0780647	0.0762453	0.0337602	0.0285992	0.0760883	0.0770051	0.0881831	0.0690529	0.0371636	0.0503078	0.0416975	0.0616118	0.142101	0.104722	0.114273	0.0505728	0.0883699	0.0796722	0.0663937	0.0804014
A0A0G2K4A0	A0A0G2K4A0			0.0962172	0.0854165	0.0470286	0.0570528	0.237949	0.187246	0.0981785	0.0605338	0.168203	0.0853011	0.063181	0.0510053	0.141258	0.175216	0.183305	0.163572	0.110942	0.120528	0.117967	0.0761086	0.1599	0.159381	0.141603	0.115635	0.134066	0.118578	0.136055	0.0722866	0.0649631	0.0551491	0.0380176	0.0337663	0.134356	0.143674	0.105508	0.0820345
A0A0G2K4A8	A0A0G2K4A8									0.0227346	0.0316224					0.023572	0.019639	0.0167325	0.0126391	0.0147146	0.0101823	0.008617	0.00748457
A0A0G2K4B0;B2RZ13;D4A3F5	A0A0G2K4B0;B2RZ13;D4A3F5		Gprc5b	0.193586	0.0829522	0.108716	0.11574	0.263579	0.0778623	0.0915496	0.101281	0.41027	0.246113	0.238824	0.273948	0.305433	0.134287	0.138378	0.240902	0.0793618	0.0193121	0.108733	0.071967	0.0514694	0.0456912	0.014689	0.0212004	0.0518329	0.0424415	0.01348		0.0255335	0.0103401	0.00435343	0.00199783	0.0202133	0.00960558		0.0221643
A0A0G2K4B6	A0A0G2K4B6																			0.00433765	0.00611435	0.00961227	0.0039617
Q4FZU7;A0A0G2K4C0	Q4FZU7;A0A0G2K4C0		B4galt7					0.00960276	0.0095628	0.00542501	0.00661816	0.0149624								0.00270738		0.00408057	0.00189783									0.0127	0.0113254
D3ZXT2;A0A0G2K4D9	D3ZXT2;A0A0G2K4D9		Stag2	0.0354385	0.0116499	0.0117172	0.0080659	0.198707	0.129869	0.0801612	0.0765451	0.0865241	0.0330886	0.0262728	0.0316545	0.0131999	0.00863184	0.00455916	0.00312625	0.0119206	0.00150384	0.00235989	0.00136903	0.0146338	0.00349238	0.00155625
G3V9G7;A0A0G2K4E8;Q5M814	G3V9G7;A0A0G2K4E8;Q5M814		R3hdm2													0.0117168	0.0067626							0.018481	0.00494059	0.00387687		0.0242082	0.0352843	0.0203819		0.0707333	0.0346266	0.0143927	0.017097	0.0604593	0.0480578	0.017049
B2RYB3;A0A0G2K4F6	B2RYB3;A0A0G2K4F6		Srrm1	0.129209	0.136994	0.114099	0.120809	0.383195	0.304981	0.169119	0.0962271	0.341121	0.233517	0.186554	0.117708	0.0775772	0.0600346	0.0717862	0.0712797	0.0967369	0.0752393	0.0799718	0.0358235	0.125822	0.0819128	0.0801003	0.0345514	0.0940815	0.0881162	0.0476285	0.00708308	0.0777258	0.0677753	0.0533215	0.0565887	0.0708237	0.0724663	0.0328889	0.0137581
A0A0G2K4G2	A0A0G2K4G2																							0.0125376	0.0140809	0.0117484	0.0161559
A0A0G2K4G3;Q71UE8	A0A0G2K4G3;Q71UE8	NEDD8	Nedd8	0.645468	0.617487	0.64083	0.632168	0.622682	0.603902	0.397553	0.449782	0.447215	0.451673	0.301473	0.365395	0.0883569	0.345501	0.302986	0.0446975	0.224702	0.250013	0.292281	0.193687	0.266682	0.286958	0.193431	0.228405	0.3344	0.1723	0.168066	0.24027	0.303843	0.245893	0.307985	0.194726	0.285861	0.278128	0.247849	0.212732
A0A0G2K4G5;A0A128E118;A0A128DZ42;Q2Q0I9	A0A0G2K4G5;A0A128E118;A0A128DZ42;Q2Q0I9	Fibronectin type III domain-containing protein 1	Fndc1					0.186588	0.0490002	0.10375	0.0415312	0.141445	0.14053	0.120437	0.0976677													0.0198557	0.0181785	0.0471219	0.0489363			0.0465723	0.00606017
A0A0G2K4G7;Q4KLY3	A0A0G2K4G7;Q4KLY3	V-set and immunoglobulin domain-containing protein 1	Vsig1					0.0112643			0.018436
Q7TSY5;F1M974;A0A0G2K4H2	Q7TSY5;F1M974;A0A0G2K4H2		Nsmaf					0.00975244		0.0084176	0.00579839	0.00539747	0.00262569	0.000886384	0.000788171									0.00445723	0.00537673	0.0054451	0.00302897	0.0345974	0.0224424	0.0123927
A0A0G2K4H4;D3ZCM9	A0A0G2K4H4;D3ZCM9	Dynein assembly factor 3, axonemal	Dnaaf3	0.247078	0.239074	0.181104	0.0931113	0.278429	0.270639	0.127316	0.0376769	0.318823	0.339015	0.160404	0.127656	0.275486	0.243559	0.146805	0.0958949														0.0754696	0.0616773	0.0349589
A0A0G2K4H6;Q32KJ6	A0A0G2K4H6;Q32KJ6	N-acetylgalactosamine-6-sulfatase	Galns	1.41529	1.28781	1.08813	0.926221	2.76134	2.9072	3.37295	3.36259	3.51061	2.44703	2.19721	1.87014	0.306737	0.30872	0.296553	0.361747	0.172013	0.173727	0.145662	0.170792	0.186135	0.207234	0.19233	0.136585	0.192889	0.225997	0.159886	0.0798483	0.185328	0.190179	0.174706	0.154452	0.173523	0.130465	0.134167	0.114342
A0A0H2UHZ1;A0A0G2K4I1;P47863-2;P47863;A0A0G2K336	A0A0H2UHZ1;A0A0G2K4I1;P47863-2;P47863;A0A0G2K336	Aquaporin-4	Aqp4	0.961966	0.573996	0.395011	0.40166	0.347119	0.32195	0.336295	0.154237	0.487218	0.345959	0.245426	0.164993	0.594684	0.354631	0.334507	0.570313	0.526582	0.276861	0.438753	0.449971	0.27373	0.471488	0.135491	0.153886					0.0600562	0.0360776	0.0361682	0.0152423	0.0679785	0.0608297	0.0305874	0.0545965
A0A0G2K4I2;D3ZF45	A0A0G2K4I2;D3ZF45		Larp4b	0.088054	0.0707951	0.055044	0.0777839	0.145457	0.0928084	0.0820584	0.0632399	0.137535	0.0943077	0.103056	0.101986	0.0097359	0.0150399	0.0167754	0.0120523	0.0581595	0.0514022	0.0712955	0.0181764	0.0523686	0.0363539	0.0314506	0.0124541	0.0477539	0.0454277	0.0269613	0.015176	0.0772599	0.0399237	0.0337189	0.0280662	0.0545964	0.0429749	0.0275905	0.0165939
A0A0G2K4I3	A0A0G2K4I3															0.00610436	0.00210233	0.00552177	0.00149757	0.00825064	0.00573576		0.00306981	0.00454924	0.0034058	0.00279067	0.00198633					0.0094315	0.00781175	0.00315446	0.00135305
A0A0G2K4J0;M0R738	A0A0G2K4J0																										3.43607
F1LSC8;D4A2L1;A0A0G2K4J8;Q9JIR1	F1LSC8;D4A2L1;A0A0G2K4J8;Q9JIR1	RIMS-binding protein 2	Rimbp2													0.21225	0.174173	0.0978338	0.070209	0.0656931	0.038637	0.0226047	0.0140112	0.0567309	0.0570508	0.0442718	0.0481101	0.108358	0.118823	0.118537	0.0562153	0.189132	0.137935	0.0974797	0.038126	0.176095	0.147499	0.151189	0.0902901
D3ZRW6;A0A0G2K4K6	D3ZRW6;A0A0G2K4K6		Edrf1					0.112322	0.0928293	0.0629324	0.0398													0.00282971	0.00370419	0.00314935						0.00757479	0.00778073	0.0053672	0.0022547
A0A0G2K4K7;P68907	A0A0G2K4K7;P68907	E3 ubiquitin-protein ligase PDZRN3	Pdzrn3					0.0335709	6.32922	3.24327		0.0269237	0.00735284	0.00429486			0.0215401							0.712277	0.451031	0.363586	0.140464									0.34377	0.644753	0.313486	0.121026
A0A0G2K4L3;Q5M855;Q7TM96	A0A0G2K4L3			0.0207573	0.0277866	0.0304149	0.0289192	0.0130719	0.0200901	0.0637019	0.0178804	0.0100998	0.0034265		0.00181684	0.00438482	0.00431948	0.00226433	0.00250936	0.00551669	0.00475424	0.00922297	0.00427147	0.0183341		0.0277541	0.0150602					0.00868277	0.00615499	0.0060346		0.0161467	0.00755333	0.0110254	0.014522
A0A0G2K4L6;D3ZDW3	A0A0G2K4L6;D3ZDW3		Tsc22d2																									0.0154721	0.012577	0.00805978	0.0115183
A0A0G2K4L9	A0A0G2K4L9								0.00310629	0.0129832	0.0490956		0.00601443	0.0110751	0.0232841													0.0604103	0.0661291	0.060446
A0A0G2K4M6;B0BMT0;P62738;P63269	A0A0G2K4M6;B0BMT0;P62738;P63269	Actin, aortic smooth muscle;Actin, gamma-enteric smooth muscle	Acta2;Actg2	7.41585	6.1151	5.35087	3.21724	10.2611	9.9813	9.6798	5.72152	12.4618	11.5987	12.5729	5.34969													0.113279
Q5RJJ9;A0A0G2K4M7	Q5RJJ9;A0A0G2K4M7		Bcl11a																	0.0105394	0.0106096	0.00768833						0.0133986	0.0139953	0.0105222	0.0110913
A0A0G2K4M8;D3ZSE3	A0A0G2K4M8																															0.0390948	0.0265972	0.00502937
A0A0G2K4N5;G3V787	A0A0G2K4N5;G3V787		Cyp7b1	0.00589648	0.00322112	0.0024386	0.00283687	0.0620392	0.0512213	0.0590354	0.0491319	0.0503345	0.0266729	0.0250679	0.0275227	0.00295996	0.00255867	0.00204019	0.0111819
A0A0U1RS28;Q4QR70;G3V9G8;A0A0G2K4P5;Q4V7C9	A0A0U1RS28;Q4QR70;G3V9G8;A0A0G2K4P5;Q4V7C9	NF-kappa-B-activating protein	Nkapl;Nkap		0.00609832	0.0138076	0.0152207
Q6GMN4;A0A0G2K4Q6;Q8JZQ0	Q6GMN4;A0A0G2K4Q6;Q8JZQ0	Macrophage colony-stimulating factor 1;Processed macrophage colony-stimulating factor 1	Csf1					0.0056686					0.00277507	0.00626782														0.0318807	0.0238495		0.00401297
A0A0G2K4R1	A0A0G2K4R1			0.115402	0.0676448	0.116568	0.0821733	0.274306	0.277568	0.353777	0.204575	0.285296	0.223042	0.140705	0.0588937	0.109767	0.0806877	0.0846076	0.172438	0.0254665	0.0321368	0.0762369	0.109562	0.0298874	0.0364159	0.111155	0.191264	0.0638268	0.0919299	0.29991	0.289177	0.0267395	0.0552603	0.108304	0.202903	0.0114983	0.032761	0.0908259	0.154946
A0A0G2K4R5;D4AE75	A0A0G2K4R5;D4AE75		Pop1	0.009382	0.00682272	0.00575762	0.00351003	0.019748	0.0158469	0.0125616	0.0103366	0.0162381	0.00581293	0.00378226	0.00219028					0.0114525	0.0164558	0.0188766
A0A0G2K4R7;Q5PQP1;F1LU19;F1M2F1;F1LYR6;F1LVI3	A0A0G2K4R7;Q5PQP1	RNA-binding motif, single-stranded-interacting protein 1	Rbms1	0.0390915	0.0272495	0.0403422	0.0244715	0.0321058	0.0160993	0.0296529	0.0214546		0.0145935	0.0247925	0.0234295	0.0663561		0.0359059	0.0266286
A0A0G2K4R8	A0A0G2K4R8												0.0621899	0.0746207		0.0736584	0.0630448	0.0483527	0.0335356		0.0631802	0.059881		0.0702906	0.0552518	0.0301345		0.0719852	0.0371534			0.0650742	0.0421603	0.0289776	0.0209761	0.0634767
A0A0G2K4R9;Q5NDL0	A0A0G2K4R9;Q5NDL0	EGF domain-specific O-linked N-acetylglucosamine transferase	Eogt	0.0308913	0.0201227	0.0106552	0.0100514	0.0405998	0.0328892	0.0189914		0.140006	0.0373001	0.0234085	0.0153812	0.00378524	0.00572641			0.00623192	0.00444442			0.00926822	0.00988118	0.00774181		0.0552659	0.0390514	0.0281197	0.00759967	0.0129406	0.0153966	0.0141195	0.0055549	0.0140166	0.0114756	0.0105368	0.00432009
A0A0G2K4S3;F8WFG9;Q8VHM6	A0A0G2K4S3;F8WFG9;Q8VHM6	DNA-directed RNA polymerase III subunit RPC9	Crcp									0.00797647
A0A0G2K4S5;D3ZQG9;Q95II0;Q861Q0;Q861J1;Q861I8;Q861I9;Q861I5;Q861Q1;O62934	A0A0G2K4S5;D3ZQG9;Q95II0;Q861Q0		RT1-CE2;LOC100364956;RT1-CE5															0.0800611
A0A0G2K4T3;Q5FVC7;D4ABD3	A0A0G2K4T3;Q5FVC7	Arf-GAP with coiled-coil, ANK repeat and PH domain-containing protein 2	Acap2	0.307342	0.244729	0.231501	0.199204	0.552684	0.369056	0.364553	0.373989	0.311032	0.240469	0.254784	0.322589	0.257253	0.229087	0.168068	0.122126	0.158632	0.116559	0.134083	0.118992	0.198107	0.170488	0.112345	0.0732657	0.131591	0.098411	0.0871447	0.0331	0.270248	0.181422	0.157722	0.176112	0.125952	0.113493	0.106091	0.0599025
A0A0G2K4T7;Q5U2Y1-2;Q5U2Y1;A0A1B0GWN0;A0A1B0GWM4	A0A0G2K4T7;Q5U2Y1-2;Q5U2Y1	General transcription factor II-I	Gtf2i	0.531944	0.286104	0.399895	0.43856	0.994969	0.515428	0.69803	0.715128	0.906703	0.609858	0.634907	0.751199	0.26578	0.115139	0.102981	0.0948033	0.600293	0.304137	0.361807	0.343614	0.169996	0.0543214	0.0223421	0.0296243	0.137995	0.0674711	0.0374689	0.0237839	0.0797363	0.0173855	0.0102055		0.0325281	0.0113854
A0A0G2K4T8;F1LPX0;Q01992	A0A0G2K4T8;F1LPX0;Q01992	Mitochondrial intermediate peptidase	Mipep	0.170937	0.115046	0.0731503	0.0525913	0.316878	0.219896	0.149447	0.166316	0.290042	0.226514	0.145323	0.155741	0.23557	0.212345	0.181588	0.154281	0.179914	0.131437	0.108918	0.0594743	0.208792	0.187122	0.163571	0.114205	0.116749	0.14613	0.0853644	0.0718498	0.126395	0.082409	0.0551239	0.0310328	0.132639	0.118308	0.111053	0.103394
A0A0G2K4U4	A0A0G2K4U4																											0.0259897
A0A0G2K4U7	A0A0G2K4U7																	0.0278974	0.0891941
A0A0G2K4V4;D3Z9P1	A0A0G2K4V4;D3Z9P1		Kdsr	0.120855	0.0937822	0.0487702	0.00991178	0.238811	0.20203	0.185635	0.136217	0.200769	0.197832	0.218351	0.174217	0.0100285	0.00729191	0.00622727						0.0488315	0.0201929	0.0327472	0.0159524		0.0760299	0.0989995	0.00381826	0.00303434	0.0017985		0.0213187
F1LSD3;A0A0G2K4V5;Q64632	F1LSD3;A0A0G2K4V5;Q64632	Integrin beta;Integrin beta-4	Itgb4	0.122233	0.0627767	0.0426662	0.0534448	0.184207	0.156291	0.186686	0.200568	0.0716662	0.0926491	0.0639591	0.0843421															0.0394706	0.0890928
A0A0G2K4W7;A0A0G2K6K4;Q5XFW9;A0A0G2K8M2	A0A0G2K4W7;A0A0G2K6K4;Q5XFW9;A0A0G2K8M2		Rsph1	0.246829	0.206353	0.184534	0.147158					0.0984642	0.173274	0.0706066	0.148821
A0A0G2K4X5;Q80Z36	A0A0G2K4X5;Q80Z36	Zinc fingers and homeoboxes protein 3	Zhx3	0.0486931	0.0268623	0.0120002						0.0120424	0.0141632	0.0132698	0.0158534	0.0116725	0.00736401			0.00742961		0.00791484		0.0106245
A0A0G2K4X8;Q6PEC4	A0A0G2K4X8;Q6PEC4	S-phase kinase-associated protein 1	Skp1	4.36434	4.22981	4.20053	3.73733	3.12559	3.28817	3.01812	3.30988	3.32098	3.31359	2.88082	2.79165	2.19892	2.03052	1.67345	1.31005	2.11003	1.40685	1.38907	1.08193	1.6016	1.49984	1.3875	1.23712	1.43077	1.55912	1.58933	1.10162	1.62517	1.50966	1.45888	1.51425	1.06163	0.894983	1.0538	1.03448
Q2TVU3;A0A0G2K4Y1	Q2TVU3;A0A0G2K4Y1		Dnaja3													0.0331094	0.0221604	0.0132151	0.00907241													0.0209948	0.0151791	0.0121873	0.0145801
A0A0G2K4Y6	A0A0G2K4Y6			0.00433568	0.00338346	0.00466176	0.00494407		0.548865			0.00979292	0.00644412			0.0441402	0.0675953	0.0103016	0.00923689					0.031207	0.0274796	0.0231205	0.0303278									0.0386824	0.0438227	0.0241289	0.0173828
A0A0G2K9X3;A0A0G2K4Y7;A0A0G2K9S4	A0A0G2K9X3;A0A0G2K4Y7;A0A0G2K9S4			0.0354953				0.0503801	0.0378955	0.013137	0.00892011	0.118039	0.0780466			0.262604	0.27171	0.211559	0.168333	0.378367	0.359666	0.284213	0.213356	0.172816	0.149535	0.115056	0.128987	0.272259	0.14524	0.110757	0.090155	0.25469	0.203587	0.176241	0.144456	0.159365	0.188911	0.166684	0.123434
Q5XIH5;A0A0G2K4Z6	Q5XIH5;A0A0G2K4Z6		Mtg2					0.00432999	0.0014714	0.00109248						0.00647915	0.00122285																	0.0146929
D3ZJH9;A0A0G2K502	D3ZJH9;A0A0G2K502	Malic enzyme	Me2	2.68498	2.39631	2.09836	2.25415	3.23898	2.6404	2.34075	2.1082	3.70803	3.32108	2.67304	2.50953	1.40242	1.39267	1.52491	1.31784	1.30336	1.32131	1.63511	1.2786	1.46332	1.39712	1.28996	1.36822	1.16734	1.17659	1.02674	0.758261	1.5088	1.47807	1.52993	1.08522	1.40016	1.23255	1.34249	1.21721
Q62769-2;D3Z9Y2;A0A0G2K511;F1LTC1	Q62769-2;D3Z9Y2;A0A0G2K511;F1LTC1		Unc13b				0.0438895
A0A0G2K513;D3ZSD8	A0A0G2K513;D3ZSD8		Tmem143													0.0350556	0.0328763	0.0202909	0.00709556	0.00299077		0.00468853	0.00300895	0.0122642	0.0107407	0.0096702	0.00750791	0.0398135	0.0536387	0.0492387	0.0258628	0.00875795	0.00934561	0.00720625	0.00522688	0.0090623	0.00759964	0.00735944	0.00689389
A0A0G2K522;Q3KR73	A0A0G2K522;Q3KR73	KAT8 regulatory NSL complex subunit 3	Kansl3													0.0330389	0.0406896	0.0277211	0.0314585														0.0293055			0.0191916	0.0283725	0.0213667	0.0229064
G3V8E8;A0A0G2K526;P38406;A0A0G2K795	G3V8E8;A0A0G2K526;P38406;A0A0G2K795	Guanine nucleotide-binding protein G(olf) subunit alpha	Gnal					0.00333067				0.0132674
A0A0G2K528;B5DF99;D3Z9R7	A0A0G2K528;B5DF99		Stx16	0.0465986	0.0310152	0.0368634	0.0489074	0.10104	0.0866981	0.0700113	0.0662686	0.0503282	0.0593532	0.0426013	0.040967	0.181165	0.194841	0.149318	0.120884	0.125114	0.109419	0.114192	0.0842881	0.102743	0.0903309	0.0696233	0.0593661	0.125963	0.124885	0.11416	0.0941266	0.109122	0.117465	0.113981	0.107325	0.0759876	0.0868881	0.0763951	0.0724198
A0A0G2K532;D4A1J9	A0A0G2K532;D4A1J9	Leucine-rich repeat and fibronectin type-III domain-containing protein 5	Lrfn5													0.0558015	0.0342559			0.0539909	0.022373	0.027067	0.0146309	0.0804375	0.0443265	0.0324126	0.0100656	0.043769	0.0428394	0.0325309	0.0245806	0.0190899	0.0172415	0.017522	0.0234805	0.0760715	0.0497555	0.0381478	0.00895727
A0A0G2K536;Q7TT47	A0A0G2K536;Q7TT47	Paraplegin	Spg7	0.0238419	0.0144873	0.00976844	0.00986603	0.0271646	0.0320863	0.0176452	0.011594	0.0176663	0.00966059			0.240212	0.190055	0.111545	0.132819	0.258883	0.133659	0.0729929	0.149031	0.153009	0.123936	0.0690416	0.044725	0.161726	0.133465	0.151512	0.0310343	0.0509296	0.0357618	0.0353691	0.0169426	0.107691	0.108511	0.0679467	0.0123991
A0A0G2K542;Q4V8I9;Q5XFW3	A0A0G2K542;Q4V8I9;Q5XFW3		Ugp2	1.3338	1.44519	1.34165	1.11368	2.33653	1.96586	1.8294	1.87218	1.756	1.57655	1.36453	1.49617	0.817722	0.752538	0.655125	0.486672	0.777425	0.747749	0.445243	0.365974	0.753382	0.668888	0.441369	0.341409	0.830393	0.88698	0.631984	0.562461	0.912902	0.72049	0.624383	0.619502	0.673167	0.617691	0.591302	0.361424
A0A0G2K543;D4A5B3	A0A0G2K543;D4A5B3		C2cd5	0.00979431	0.00217906	0.00261366	0.0018848	0.0206167	0.00983919			0.014994				0.120225	0.0944142	0.0637902	0.0278478	0.0223077	0.0249232	0.0126579	0.00841864	0.113177	0.100119	0.0814269	0.0507502	0.047189	0.0527774	0.0380769	0.0195469	0.0750028	0.0508139	0.0228425	0.00906092	0.0559297	0.0316452	0.0186389	0.0146635
A0A0G2K548;F1LPB4;Q30A01;Q8K4S6;Q4G046;Q9QXL5;Q9JHE0	A0A0G2K548;F1LPB4		Akap9	0.132042	0.113866	0.0097599	0.0260412	0.0394604	0.0374894	0.0799566	0.0200603	0.108115	0.0105315	0.100784	0.0172661	0.129067	0.20007	0.198983	0.184867	0.0379747	0.022318			0.180765				0.0897939	0.0212199	0.0522604	0.0602459	0.023939	0.0188742	0.0135852	0.0373098
A0A0G2K561;F1LP13;Q62989	A0A0G2K561;F1LP13	Protein-tyrosine-phosphatase	Ptprg					0.00457025								0.0227596	0.020411	0.0109585	0.00761677		0.00526539	0.00416934	0.00117041	0.0117469	0.00854874	0.00924182	0.00829939	0.0174588	0.0209412			0.0148293	0.0130676	0.0128488	0.00502518	0.0102805	0.00746099	0.00501962	0.00483219
A0A0G2K562;Q10743	A0A0G2K562;Q10743	Disintegrin and metalloproteinase domain-containing protein 10	Adam10	0.160757	0.096883	0.060326	0.0743509	0.187927	0.150116	0.144255	0.109305	0.164891	0.122813	0.147131	0.170053	0.050778	0.0168005	0.0260753	0.0287924	0.0609755	0.0307206	0.0505289	0.0501088	0.0430323	0.0317579	0.00906325	0.0128042	0.046251	0.0276365	0.0268546	0.0303237	0.0814321	0.0501532	0.0189523		0.0203949	0.0143427	0.0103091	0.0092503
A0A0G2K583;Q7TP15	A0A0G2K583;Q7TP15	S-methyl-5-thioadenosine phosphorylase	Mtap	0.308305	0.256359	0.124508	0.142386	0.35335	0.28394	0.206107	0.172975	0.42034	0.298043	0.300105	0.135203	0.0163461	0.0174925	0.0142054		0.0211409	0.0169182	0.0125519	0.00977439	0.0314014	0.0233856	0.0197331		0.0172801	0.0367141	0.0174419	0.00640372					0.0362376	0.0678299	0.0199795
Q5XFV4;A0A0G2K586;Q9R290;P70623	Q5XFV4;A0A0G2K586;Q9R290;P70623	Fatty acid-binding protein, adipocyte	Fabp4					0.00892572	0.0146951		0.0486562																											0.00760678	0.0132939
A0A0G2K590;B2RYN7	A0A0G2K590;B2RYN7	Spastin	Spast	0.0196241				0.0243696	0.0112872	0.00545924	0.0116127	0.0199289	0.00884984	0.00585845	0.00188332	0.0280733	0.018834	0.0163798	0.0156706	0.0610608	0.0377829	0.0672518	0.0208903	0.0307435	0.0217596	0.00927036	0.00278676	0.0405383	0.0349536	0.0164489	0.00541716	0.0315929	0.0291732	0.016128	0.00714008	0.0296331	0.023273	0.00720711	0.0109414
A0A0G2K595;Q9WTW7	A0A0G2K595;Q9WTW7	Solute carrier family 23 member 1	Slc23a1																								0.022972
D3ZXK3;A0A0G2K598;X4YHC6;D4A858	D3ZXK3;A0A0G2K598;X4YHC6;D4A858		Tacc2	0.0237367	0.0141098	0.0170171		0.00930881	0.0116885	0.0056537	0.0098503	0.00753296	0.00337255		0.00117376	0.0223584	0.0643708	0.0758367		0.0375314	0.0355256	0.0207073	0.0191062	0.0321935	0.0297265	0.00743568	0.00338436	0.0409279	0.0471425	0.0353309	0.0194384	0.0701715	0.0339749	0.00653325	0.00706925	0.0401316	0.0278379	0.00946553
A0A0G2K5A0;D4AE98	A0A0G2K5A0;D4AE98		Exosc8	0.0273487	0.0222735	0.0155555	0.00930533	0.021352	0.0207294	0.0149802		0.0275043	0.019439	0.0390278	0.0224713										0.0256507	0.0217749	0.0309861
A0A0G2K5A4;D3ZLD5	A0A0G2K5A4;D3ZLD5		Golga3	0.118152	0.0796773	0.025578	0.0390035	0.624402	0.293868	0.46614	0.139371	0.148717	0.123948	0.0885801	0.054359	0.187025	0.196433	0.138257	0.059095	0.240113	0.168868	0.128641	0.0662232	0.200166	0.181176	0.119099	0.0923719	0.317528	0.162875	0.121231		0.242646	0.111264	0.0813659	0.0703583	0.1042	0.0702808	0.0405878	0.0124936
D4A081;A0A0G2K5A7	D4A081;A0A0G2K5A7		Setdb1	0.00409434			0.00176	0.0499346	0.0191385	0.0126042	0.0261203	0.00891474		0.0486324																	0.0394306
D4A3Z3;A0A0G2K5B0	D4A3Z3;A0A0G2K5B0		Tbc1d24	0.00277298	0.00406491			0.0396899	0.0346639	0.0294479	0.0266018	0.0216395	0.0134996	0.00410915	0.00279644	1.23608	1.1318	0.900842	0.730583	0.974576	0.92319	0.931395	0.752297	1.49482	1.29971	1.27095	0.989329	1.21617	1.25545	1.106	1.03084	1.43223	1.49127	1.30702	0.919922	1.40312	1.30349	1.10652	0.871673
A0A0G2K5B1;Q6AYH9	A0A0G2K5B1;Q6AYH9	Dynein assembly factor 1, axonemal	Dnaaf1	0.212264	0.117615	0.0740442	0.115495	0.0749579	0.0499241	0.0148556	0.011512	0.24025	0.191895	0.0620865	0.0623978	0.0236468	0.0172843			0.0177325	0.0149148	0.010782	0.0106506									0.0119376	0.00713253	0.0089739
G3V7U2;A0A0G2K5C6;Q63330	G3V7U2;A0A0G2K5C6;Q63330		Map1a	0.00650702	0.00397277			0.00669807	0.00678588	0.0111826	0.00962281					0.0362498	0.0349944	0.0391403	0.0508344	0.00776373	0.00647852			0.0578838	0.0665129	0.02185	0.0328021	0.00759254	0.00484525	0.00364472		0.0444287	0.0298481	0.0322767	0.0395286	0.0354602	0.0340596	0.0170216	0.0234028
A0A0G2K5C8;P84903;A0A1B0GWQ1;B2RYV1;A0A1B0GWK9	A0A0G2K5C8;P84903;A0A1B0GWQ1;B2RYV1	Stromal interaction molecule 1	Stim1	0.296467	0.306022	0.244067	0.211633	0.453552	0.352499	0.248277	0.194352	0.480533	0.328774	0.311881	0.320147	0.20648	0.176971	0.116221	0.0998613	0.143523	0.114878	0.10363	0.118167	0.105846	0.101577	0.067785	0.0766141	0.0439095	0.0648537	0.0491654	0.0241801	0.0669993	0.0565681	0.0539713	0.0308604	0.073073	0.069992	0.0513261	0.0486791
A0A0G2K5D5;D3ZMS4	A0A0G2K5D5;D3ZMS4		Arhgap26					0.0371741	0.0168784	0.0107471	0.0118534	0.00959914	0.0215825	0.00616377		0.360506	0.28245	0.206394	0.11038	0.254024	0.221255	0.141053	0.0896417	0.0904936	0.0854757	0.0665821	0.0645951	0.37108	0.349514	0.281251	0.156148	0.278085	0.179323	0.106956	0.0609788	0.0980314	0.0983954	0.0678936	0.0803581
A0A0G2K5D7;Q4KLM7	A0A0G2K5D7;Q4KLM7		Specc1	0.0374021	0.00950291	0.00542807		0.13633	0.0783981	0.0228648	0.0118699	0.0267715	0.0369754	0.00391947	0.0134143	0.0754805	0.0496306	0.0157181	0.012477	0.063736	0.039716	0.0804175	0.0206682	0.0872203	0.0551798	0.0359181	0.0391554	0.0340609	0.0207682	0.0113641		0.0179838	0.00817829	0.00428081		0.0231509	0.00571606	0.00640968	0.00490238
Q2UZS7;A0A0G2K5E4;G3V6I5;A1KXF7	Q2UZS7;A0A0G2K5E4;G3V6I5;A1KXF7		Dnaja3													0.0826157	0.0620554	0.0523858	0.0169746	0.0365814	0.0354949	0.0232904	0.0283586	0.0182081	0.0200985		0.0112612
A0A0G2K5E5;Q6MG07;A0A0G2K829;A0A0G2K9X6	A0A0G2K5E5;Q6MG07	Proline-rich protein 3	Prr3																		0.0133708							0.0275282	0.02706	0.0204653		0.0268766	0.0195409	0.017064	0.00498716	0.0061899	0.00339693
A0A0G2K5E7;G3V888;G3V9G4;P16638;P16638-2	A0A0G2K5E7;G3V888;G3V9G4;P16638;P16638-2	ATP-citrate synthase	Acly	2.35259	1.93215	1.6128	1.40503	4.38654	4.08136	3.03661	3.0071	3.42173	3.18056	2.46445	2.23306	6.23411	6.28145	5.17777	3.74893	6.57975	6.68282	6.13751	4.57934	7.97452	6.11507	5.74078	4.47603	14.5413	15.1047	12.7546	7.29813	15.4237	15.0442	13.9361	11.4334	14.6805	15.5711	12.9728	7.44625
A0A0G2K5E8;F1LS40;A0A0G2KAN1;P02466	A0A0G2K5E8;F1LS40;A0A0G2KAN1;P02466	Collagen alpha-2(I) chain	Col1a2	0.0419828	0.0200385	0.0221466	0.0110971	0.0405908				0.0484291			0.0221842																	1.28619	1.77548	1.1113	1.14024
A0A0G2K5F1;G3V8V6;Q8K4G6;Q7TNX8	A0A0G2K5F1;G3V8V6;Q8K4G6;Q7TNX8	O-acetyl-ADP-ribose deacetylase MACROD1	Macrod1	0.247872	0.248672	0.192165	0.178468	0.337646	0.339303	0.317613	0.36491	0.563058	0.668481	0.425657	0.480791	0.107884	0.0940325	0.0802558	0.0231699	0.116674	0.132597	0.117576	0.0770037	0.133957	0.103074	0.107523	0.0448234	0.148555	0.0966515	0.0465619	0.0719518	0.0279337	0.0343317	0.0175511		0.136421	0.123195	0.124769	0.0619235
A0A0G2K5F4;A0A0H2UI27;Q5PQK1	A0A0G2K5F4;A0A0H2UI27;Q5PQK1	Septin-10	Sept10	0.100042	0.0365809	0.0115709	0.0251853	0.100454	0.0423842	0.0268219	0.00980812	0.110493	0.0664	0.0429038	0.0144403									0.00930505	0.00654137
G3V9X8;A0A0G2K5G6;O35777	G3V9X8;A0A0G2K5G6;O35777	Magnesium transporter protein 1	Magt1	0.135866	0.12166	0.116287	0.0891501	0.320839	0.200861	0.307786	0.634403	0.273504	0.26185	0.462468	0.657198	0.0839928	0.0730751	0.059171	0.0435602	0.0362599	0.0520827	0.1048	0.0614575	0.01857	0.0200032	0.0166706
A0A0G2K5I8	A0A0G2K5I8							0.00934166	0.0153821
A0A0G2K5J1;V9GZ83	A0A0G2K5J1;V9GZ83		Ryr1																																	0.0393924	0.0280362	0.0263337
A0A0G2K5J5;D4A9F4	A0A0G2K5J5;D4A9F4		Ntng2													0.027277	0.0217563	0.0228522	0.00698129	0.0150176	0.0134172	0.0079251	0.0065772	0.0644663	0.0150553	0.00948399	0.00993575	0.044608	0.0228726	0.0158346	0.0049705	0.111862	0.098278	0.0660464	0.0474899	0.0600332	0.0679568	0.0451561	0.0188268
A0A0G2K5K1	A0A0G2K5K1															0.0217132	0.00619189			0.00514987	0.00573743	0.0094009						0.0343247			0.0385063
A0A0G2K5K3;D3ZDB9;P86172	A0A0G2K5K3;D3ZDB9;P86172	NmrA-like family domain-containing protein 1	Nmral1	0.597528	0.446235	0.224859	0.149911	0.362968	0.333552	0.31814	0.332227	0.413474	0.59842	0.426741	0.376074	0.0409792	0.0419671	0.0338086	0.0280003	0.0981634	0.0418397	0.0314292	0.036372	0.0331056	0.0345981	0.0244923	0.0139252	0.0590256	0.113766	0.0781432	0.0471433	0.0601383	0.0548893	0.043423	0.0238333
A0A0G2K5K8;F1LMR4;Q52KK4	A0A0G2K5K8;F1LMR4;Q52KK4	H/ACA ribonucleoprotein complex non-core subunit NAF1	Naf1	0.00421375	0.00745753	0.0053707	0.00567351	0.0496384	0.0268484	0.0249675	0.01628	0.0255608	0.0280901	0.0222471	0.0300776	0.03848	0.0220267	0.0282468						0.00992489	0.00773566	0.00810906	0.00553501	0.0174795	0.011417	0.00759467	0.00357053					0.0116065	0.00772299
Q9WU10;G3V9W9;A0A0G2K5L1	Q9WU10;G3V9W9;A0A0G2K5L1		Fat1	0.0309657				0.0123691				0.106759	0.0198621	0.0224616	0.0166157	0.0666263	0.0441946	0.0490382	0.0551665					0.0080984	0.00632097			0.0197759	0.00328574							0.00949046
A0A0G2K5L2;Q5FVG4	A0A0G2K5L2;Q5FVG4		LOC100911440	0.0614645	0.0438517	0.0549084	0.0607702	0.262355	0.175837	0.115052	0.14505	0.0826439	0.0923693	0.0563942	0.0372915	6.72448	6.80608	6.87934	5.86764	5.84197	7.20363	5.76492	6.36171	5.93098	5.02803	6.32359	6.40322	10.7889	10.9917	11.0929	10.7238	6.87369	8.05161	8.13309	8.98248	6.5442	6.23282	5.34147	5.50049
A0A0G2K5L4;E9PTD7;Q09GS6	A0A0G2K5L4;E9PTD7;Q09GS6		Kirrel3													0.0131968	0.00875469	0.0115376	0.0127467	0.0121912	0.00866032	0.00774022	0.0122598									0.0239084	0.021474	0.0134166				0.00475744
A0A0G2K5M1	A0A0G2K5M1
A0A0G2K5N6;F1LQT3;Q62868	A0A0G2K5N6;F1LQT3;Q62868	Rho-associated protein kinase 2	Rock2	0.927148	0.581134	0.372201	0.193925	1.07482	0.85222	0.685426	0.397929	1.68433	1.15009	0.969346	0.637881	1.27983	1.15493	0.930328	0.573485	0.665633	0.576214	0.561547	0.407301	0.241288	0.225431	0.165874	0.164393	1.0312	0.669523	0.474562	0.224741	0.569669	0.457257	0.374777	0.316774	0.327535	0.343144	0.221236	0.118357
A0A0G2K5N8;D4A346	A0A0G2K5N8;D4A346		Acap3	0.00262734		0.00587011	0.00774429	0.00868675	0.00698861	0.0195432	0.0454351	0.0925932	0.0927431	0.0311328	0.039408	0.00597059	0.00631753			0.0530862	0.0389092	0.0354519	0.0127029	0.0499433	0.019954		0.00302444			0.00162023	0.00425035	0.022215	0.0134516	0.0089874		0.00755463	0.00812786	0.00599772	0.00229088
A0A0G2K5P8	A0A0G2K5P8																											0.0531106	0.0718931	0.0493326
F1LMG4;A0A0G2K5R0;D4A318;P70496-2;P70496;P70496-3	F1LMG4;A0A0G2K5R0;D4A318;P70496-2;P70496;P70496-3	Phospholipase D1	Pld1	0.0270432	0.0128708	0.0088025	0.0087251	0.0681043	0.0319068	0.0490583	0.0142223	0.0550495	0.0245947	0.0118924	0.00687413
A0A0G2K5T5;Q5UMH9;Q05941	A0A0G2K5T5;Q5UMH9;Q05941	Neuronal acetylcholine receptor subunit alpha-7	Chrna7																									0.0148139				0.0173743	0.00883293
A0A0G2K5T8;Q6P6T7;Q9R1U9	A0A0G2K5T8;Q6P6T7;Q9R1U9	Beta-1,3-N-acetylglucosaminyltransferase;Beta-1,3-N-acetylglucosaminyltransferase radical fringe	Rfng									0.00188114	0.00218356			0.00892833	0.00869336
A0A0G2K5U9;Q99MI8	A0A0G2K5U9												0.0157501	0.0148017	0.00916277	0.324199	0.269887	0.238516	0.292005	0.267887	0.199328	0.184412	0.118138	0.381566	0.399147	0.280717	0.214249	0.328804	0.291106	0.232753	0.145065	0.351013	0.304178	0.232925	0.20078	0.405108	0.286021	0.236715	0.162064
A0A0G2K5V4	A0A0G2K5V4					0.010495	0.0134076		0.0169465	0.0342815														0.179017	0.0966474	0.0924717	0.0892967	0.00758239	0.00571225
F1LNN8;A0A0G2K5V8;B5DFH6	F1LNN8;A0A0G2K5V8;B5DFH6		Dapk1	1.6524	0.0621404	0.834053	0.633137	0.0467287	0.0317296	0.0296434	0.0215053					0.00349145	0.0027322	0.00223558		0.00984869	0.0165197			0.204856	0.363677	0.360113	0.162439	0.0145541	0.00833298			0.0118572	0.00220935	0.0019925		0.236777	0.357124	0.260036	0.106455
A0A0G2K5W6;Q6AYK5	A0A0G2K5W6;Q6AYK5	Cell growth-regulating nucleolar protein	Lyar	0.0338874	0.0142401			0.0172867				0.338149	0.252069	0.142903	0.0883806
A0A0G2K5X6;Q63604;Q63604-3;Q63604-2;S5MHK6;Q7TSD7;P35739-2;P35739	A0A0G2K5X6;Q63604	BDNF/NT-3 growth factors receptor	Ntrk2	0.133217	0.115067	0.130725	0.118342	0.218488	0.181409	0.225252	0.160788	0.212799	0.165972	0.158037	0.165291	0.808735	0.547898	0.515192	0.748115	0.455064	0.309731	0.283505	0.304103	0.481199	0.529481	0.47237	0.500057	0.503214	0.325129	0.30886	0.262731	0.460521	0.375968	0.281642	0.242269	0.562122	0.365245	0.360702	0.376442
A0A0G2K5X7	A0A0G2K5X7																							0.0156462
A0A0G2K5Y1;Q5PQN6	A0A0G2K5Y1;Q5PQN6	Spermatogenesis-defective protein 39 homolog	Vipas39	0.0478871	0.0397503	0.0239486	0.0151953	0.0321596	0.0157001	0.00633434	0.007636	0.0247183	0.0286651	0.00765754		0.0979818	0.0847015	0.0601495	0.0460955	0.0943035	0.0775347	0.0701633	0.0660765	0.044709	0.0573515	0.0460965	0.0495804	0.147088	0.138623	0.114895	0.0380224	0.0648995	0.0560883	0.0485748	0.0411467	0.036535	0.0681265	0.054464	0.0458192
A0A0G2K606	A0A0G2K606														0.00155048
D3ZCF5;A0A0G2K612	D3ZCF5;A0A0G2K612		Smurf1					0.0109264	0.0102256	0.00902147	0.00698238																					0.168924				0.0117932	0.0106766	0.0092462	0.00258705
A0A0G2K613;Q9EPH2	A0A0G2K613;Q9EPH2	MARCKS-related protein	Marcksl1	1.14168	0.787819	0.636824	0.693503	0.866631	0.658139	0.658306	0.599619	0.976951	0.729129	0.813166	0.633023	2.46375	2.0679	2.23212	1.52002	3.38521	2.60865	2.0116	1.63985	1.08278	1.08402	1.06284	0.81207	2.35882	1.7725	1.76167	1.56688	0.93129	0.856025	0.59699	0.557963	1.01059	0.817411	0.734139	0.550718
A0A0G2K617;Q569B7	A0A0G2K617;Q569B7	RWD domain-containing protein 4	Rwdd4	0.0554425	0.0150881			0.0569497	0.0306465	0.0197877	0.0280583	0.0601474	0.0271236	0.0132339	0.00590682	0.0410145	0.0399121	0.0141267	0.00825781	0.0412371	0.027323	0.0251048	0.0119211	0.0276299	0.0442946			0.0175038	0.0191	0.0116002		0.0387393	0.0384929	0.0220024	0.0144443	0.0443824	0.0611374	0.0322771
A0A0G2K618;D4A390;Q6P7A1	A0A0G2K618							0.00467102							0.12171	0.0383076	0.0294536	0.0235378	0.0120959	0.020382	0.0112539	0.021923	0.0123256	0.0431786	0.0176086	0.0203054	0.00970076	0.051821	0.0261872	0.0145742	0.00652363	0.0555855	0.0381141	0.026141	0.00745313	0.0585927	0.0200376	0.0154892	0.017318
Q99NV7;A0A0G2K624;A0A0H2UI28;P23363;C8CEB1	Q99NV7;A0A0G2K624;A0A0H2UI28;P23363;C8CEB1	Brain-derived neurotrophic factor	Bdnf													0.0148398	0.0126368	0.00351869	0.0061271	0.00156518		0.00976807	0.00135474	0.00271371	0.0017053	0.00140136	0.000457302	0.102151	0.0213153	0.00474357						0.0246489	0.0287571
A0A0G2K628	A0A0G2K628										0.0100662	0.00809441												0.0379066
A0A0G2K632	A0A0G2K632							0.0825564	0.0659303	0.0429374		0.0488541	0.0351883	0.030714
F1M7A3;A0A0G2K640;G3V6U5;P56222;P20267;Q63262;P62516	F1M7A3;A0A0G2K640;G3V6U5;P56222;P20267;Q63262	POU domain protein;POU domain, class 3, transcription factor 2;POU domain, class 3, transcription factor 1;POU domain, class 3, transcription factor 3	Pou3f3;Pou3f2;Pou3f1	0.0166818	0.0127858	0.0170909	0.0137984		0.00214956	0.00321536	0.00421167	0.0364932	0.0245518	0.00665006	0.0189684					0.0048493	0.00121988		0.00182559									0.00259686	0.000664937
A0A0G2K645;Q6P689	A0A0G2K645;Q6P689	Protein wntless homolog	Wls		0.0128343	0.0164589	0.0121326	0.0777871	0.0388919	0.0618975	0.0220945	0.0972667	0.0379196	0.0380568	0.0371581						0.0131708	0.0129033	0.00836837									0.0159388	0.0106009	0.00575127	0.00338159
A0A0G2K652;D3ZZP8	A0A0G2K652;D3ZZP8		Cul9	0.00342231	0.0038886			0.0825966	0.0666546	0.0448103	0.0397318	0.0753	0.0467338	0.0362028	0.0414079	0.00422808	0.0044056	0.00139706	0.00196823									0.0218672	0.00800553	0.00343161		0.0029732	0.00283703
A0A0G2K654	A0A0G2K654			0.194641	0.221988	0.198189	0.172569	0.0159508	0.0208236	0.0841375	0.059588	0.0577241	0.0968852		0.0534202	0.0756689	0.0790367	0.0079255	0.0337569	0.1544	0.13878	0.0698276	0.0622442	0.459838	0.599613	0.293725	0.287627					0.0854652	0.0397442	0.0300633	0.00710619	0.0580935	0.0269223	0.0288051	0.0159411
A0A0G2K657;P32736-2;P32736;F1M2I5	A0A0G2K657;P32736-2;P32736;F1M2I5	Opioid-binding protein/cell adhesion molecule	Opcml	0.0243673	0.00508156	0.00544353	0.00422428	0.159865	0.0812621	0.0264959	0.014163	0.00672905	0.00666927			4.40661	3.55653	3.12024	2.71469	3.86863	3.37316	3.6939	2.9463	4.11297	2.82022	2.36603	2.44994	3.03802	2.88587	2.62236	2.19819	2.64451	2.66592	2.61727	2.64191	2.83859	2.92517	2.38213	2.40776
A0A0G2K658	A0A0G2K658																																			0.0416097	0.031555	0.0205108	0.0165603
A0A0G2K664;B1WC57	A0A0G2K664;B1WC57		Hspb11	0.15828	0.12787	0.108651	0.0865335	0.0223869	0.00977564			0.0689718	0.0778322	0.0586496	0.0267175
B4F7E0;A0A0G2K675;Q2A121	B4F7E0;A0A0G2K675;Q2A121	Alpha-ketoglutarate-dependent dioxygenase FTO	Fto	0.0214455	0.0159922	0.0149994	0.0228866	0.0260526	0.0253804	0.0126877	0.0194183	0.032042	0.00403056	0.00126036	0.00972132					0.00291212	0.00317213	0.00868723	0.00435259	0.0362721	0.0195756	0.0493748	0.0658281									0.00418434	0.0115584	0.00334918
A0A0G2K677;Q5BJU8	A0A0G2K677				0.0151352	0.0171831	0.0231395									0.664127	0.436483	0.244284	0.190386	0.425779	0.314355	0.166768	0.127471	0.433858	0.31878	0.214587	0.1751	0.55702	0.280876	0.222442	0.218191	0.635254	0.379332	0.203149	0.149727	0.437512	0.336971	0.192441	0.124187
A0A0G2K681;Q5G6W1	A0A0G2K681			0.00501178	0.0378933	0.0434476	0.00385914					0.0111856	0.0126243	0.0064871
O55157;A0A0G2K685;O35788	O55157;A0A0G2K685;O35788		CNG4.3;Cngb1
A0A0G2K9T0;A0A0G2K687	A0A0G2K9T0;A0A0G2K687			0.00816871	0.00464114	0.0141832	0.0100026	0.139334																	0.149255					0.0544263						0.236119
Q5FVT1;A0A0G2K694;Q62796;A0A096MJZ5;F1LR97;Q4V8M7;A0A096MJZ4	Q5FVT1;A0A0G2K694;Q62796	RalA-binding protein 1	Ralbp1					0.0083033	0.00842871	0.0050344	0.00404779					0.0532609	0.0346682	0.0277017	0.0134854	0.0154798	0.0140434	0.0125361	0.0167918						0.0115132	0.0244444		0.0322635	0.0386308	0.0162077	0.00645405	0.0126929	0.00907698	0.00807848	0.00592372
D4ACN7;A0A0G2K695	D4ACN7;A0A0G2K695		Myof	0.102384	0.0461209	0.0114555	0.0132623	0.825138	0.574835	0.410981	0.279823	0.820853	0.331733	0.608945	0.0556989																							0.0979001
A0A0G2K6A9	A0A0G2K6A9			0.0139742	0.0131871	0.0173583	0.0133046	0.0132484	0.0128601	0.015058	0.0211477	0.0201272	0.0167162	0.0157366	0.0187922
A0A0G2K6B1	A0A0G2K6B1																		0.00932311
A0A0G2K6C7	A0A0G2K6C7			0.00976743	0.0057242	0.00478935										0.0241469	0.0231506
A0A0G2K6D5;D3ZUF9	A0A0G2K6D5;D3ZUF9		Pitrm1	0.495891	0.339751	0.234536	0.196565	0.705142	0.5953	0.342237	0.335233	1.02574	0.734103	0.453631	0.552473	0.383908	0.306396	0.222658	0.125358	0.343584	0.335529	0.292045	0.222154	0.489407	0.422864	0.358123	0.289379	0.39772	0.364267	0.280493	0.166529	0.389861	0.3431	0.306435	0.181374	0.457135	0.42435	0.335453	0.191649
A0A0G2K6E2;F1M6X5;Q9Z0J5-2;Q9Z0J5	A0A0G2K6E2;F1M6X5;Q9Z0J5-2;Q9Z0J5	Thioredoxin reductase 2, mitochondrial	Txnrd2	0.00906883	0.00474869	0.003823	0.00389336					0.0262682	0.0131675	0.0284117	0.00451374	0.0125206	0.00264779	0.0058834	0.00110053	0.00758391	0.00818638		0.004771	0.115241	0.124388	0.0714708	0.0731689	0.167205	0.164166	0.171667	0.0585746	0.0865483	0.0771817	0.0599446	0.0368681	0.0780635	0.107608	0.117166	0.0780147
A0A0G2K6E3;Q5M810	A0A0G2K6E3;Q5M810		Myo1g	0.0175222	0.0144403	0.0151902	0.0116733	0.224849	0.10675	0.0802837	0.0609344	0.11142	0.0654157	0.0521194	0.024329		0.0273987	0.0315803		0.0756483	0.094149
Q792R1;F1LNP2;P97548;P97549;A0A0G2K6E5;P97711;Q66HL7;Q62833	Q792R1;F1LNP2;P97548;P97549;A0A0G2K6E5;P97711	G protein-coupled receptor kinase 6	Grk6					0.0266543	0.018034	0.0193428	0.00748706					0.0774288	0.0638709	0.0369048	0.0420117	0.0712935	0.0509738	0.0377789	0.0228424	0.0807205	0.135961	0.0351139	0.0193631	0.123524	0.127158	0.071025	0.0354309	0.109724	0.106634	0.079413	0.0340044	0.115652	0.0939565	0.0846362	0.0214521
A0A0G2K6E7;G3V9I7;B5DEJ4	A0A0G2K6E7;G3V9I7;B5DEJ4		Adck5	0.00901472	0.00487603	0.00532844							0.00553517	0.00790966		0.0413339	0.0169652	0.00873636	0.00734666	0.0172667	0.0284475	0.0476301	0.0378324	0.00811803	0.00610717	0.00700207	0.0050732	0.0241154	0.0173404	0.00896806	0.0100669	0.00576605	0.00747057	0.00784465	0.00572001	0.0686242	0.0815913	0.0573074	0.0291016
F1M9Y7;A0A0G2K6F1	F1M9Y7;A0A0G2K6F1		Tcp11l1	0.124115	0.111069	0.0699789	0.0534815	0.279528	0.251052	0.250407	0.280943	0.195703	0.137227	0.0784485	0.0697772	0.0649586	0.0664848	0.0293246	0.0150297	0.122633	0.13857	0.110444	0.0659414	0.110463	0.103535	0.0758592	0.0459312	0.146598	0.1391	0.10557	0.0720657	0.134984	0.10143	0.0817136	0.0287094	0.13244	0.150087	0.113058	0.065395
A0A0G2K6F2;F1M620	A0A0G2K6F2												0.31862			0.16977	0.0727072	0.0173038	0.018679	0.0741298	0.0190297	0.0165738	0.0111378	0.0831657	0.0343778	0.0256238	0.0155842	0.0669759	0.0180425	0.00661532	0.00222482	0.0593906	0.0396519	0.0216048	0.00702397	0.0229467		0.0024569
A0A0G2K6G2;Q7TP48;Q7TP48-2;D3ZGQ3;Q5EB60	A0A0G2K6G2;Q7TP48;Q7TP48-2;D3ZGQ3;Q5EB60	Adipocyte plasma membrane-associated protein	Apmap	0.509131	0.578793	0.411312	0.262856	1.05611	0.770595	0.681155	0.639222	1.18638	0.739725	0.640749	0.50254	0.436754	0.405601	0.367245	0.342092	0.356081	0.345805	0.370995	0.339999	0.583903	0.564178	0.413249	0.315924	0.390647	0.284194	0.205895	0.078571	0.536872	0.386095	0.350802	0.177251	0.344996	0.316926	0.229851	0.13
A0A0G2K6H5;Q75UQ2	A0A0G2K6H5;Q75UQ2	Craniofacial development protein 1	Cfdp1	0.142877	0.0328935	0.0280535	0.0209708	0.039584	0.0328317	0.0345461	0.0389874	0.0459391	0.0270352	0.038341	0.0736897					0.0123859	0.0125416		0.00785918
Q5XHX3;A0A0G2K6I4	Q5XHX3;A0A0G2K6I4		Enah	1.78475	1.34589	1.1871	1.10951	1.9068	1.34588	1.01921	0.911025	1.75475	1.66723	1.35387	1.40925	0.915187	0.663388	0.524552	0.28915	0.761382	0.599022	0.485641	0.505061	0.339629	0.328611	0.242351	0.180622	0.689768	0.590268	0.363723	0.215497	0.485254	0.45441	0.360898	0.277438	0.398316	0.328153	0.263723	0.238774
A0A0G2K6I6	A0A0G2K6I6																				0.399662		0.219537
A0A0G2K6J0;Q7TP88;Q4V8K1	A0A0G2K6J0;Q7TP88;Q4V8K1	Metalloreductase STEAP4	Steap4				0.0234603	0.0486032	0.0263507	0.0541494	0.0599206	0.0204217
A0A0G2K6J1;F1M241;B2GV78	A0A0G2K6J1;F1M241		Dennd1a	0.00675309	0.00463825	0.0056473	0.00206464	0.00824353	0.00894145			0.00775033	0.00502818	0.00761403	0.00541114	0.073443	0.0413989	0.0207003	0.0179707	0.015058	0.0110223	0.00461432	0.0028489	0.0201144	0.021928	0.0127644		0.0282291	0.0259258	0.0136103	0.0210083	0.0248616	0.0160912	0.0092303	0.00695644	0.0255182	0.0354388
A0A0G2K6J5;B2GV99;Q64119;A0A0G2JWE1	A0A0G2K6J5;B2GV99;Q64119;A0A0G2JWE1	Myosin light polypeptide 6	Myl6	8.38331	7.50878	6.72691	6.50472	12.3857	11.8992	11.2492	9.27758	13.5972	9.62866	10.7294	6.84186	1.81482	1.86637	1.57463	1.69977	1.49446	1.36824	1.20795	1.09716	1.30156	1.18479	1.04992	0.935891	1.32384	1.46707	1.38747	0.987931	1.25767	1.12757	1.11154	0.898362	1.30225	1.29144	1.03184	0.98496
A0A0G2K6J6	A0A0G2K6J6			0.0236825	0.0154429	0.0078502	0.00943884							0.0205377	0.0136187																								0.0113571
A0A0G2K6M7;D4ADE6	A0A0G2K6M7;D4ADE6		Sall2	0.00861497			0.00457596	0.00992901				1.13279	0.825331	0.495401	0.255825	3.55644	6.34774	5.64975	3.69444	5.21919	4.53713	4.01837	4.00025					2.65673	2.61831	0.0174563	0.700547	0.833657	0.977991	0.915911	1.24449
A0A0G2K6M8;D4A362	A0A0G2K6M8;D4A362		Depdc5	0.00621092	0.152075			0.0224074	0.0165505	0.00519023		0.005107				0.014957	0.0212223	0.0124216	0.006469					0.00899944	0.00849042	0.0062514		0.0109959	0.00899523	0.00691233	0.009026	0.0198476	0.0302086	0.0117015	0.00839644	0.0111588	0.013146	0.00805021
A0A0G2K6N2;D3ZN99	A0A0G2K6N2;D3ZN99		Adgrb2					0.00545599	0.00325634	0.00186108	0.00125781	0.0237398		0.0145312	0.00644817	0.0754783	0.0659483	0.0396857	0.0303436	0.0535321	0.026402	0.0139922	0.0370506	0.0415345	0.0298147	0.0189864	0.0079726	0.0280626	0.0268877	0.0178619	0.00510188					0.0323431	0.0209821	0.0140955	0.0136969
A0A0G2QC45;A0A0G2K6N8;A0A0G2JZ98	A0A0G2QC45;A0A0G2K6N8			0.0583722		0.00249754	0.0432105	0.0414999	0.00806141	0.0273591	0.0100251	0.00969185	0.0109972	0.00646021	0.0104202									0.020861	0.0178797			0.00539776	0.00441607
A0A0G2K6N9;D4A2Q7	A0A0G2K6N9;D4A2Q7		Commd4	0.220667	0.183403	0.201913	0.154977	0.254253	0.308328	0.225172	0.220782	0.21122	0.142969	0.124748	0.14319	0.0500874	0.0572386	0.0734533	0.0447131	0.0524499	0.0562101	0.0467809	0.0442744	0.052733	0.0423227	0.0292048	0.0259452	0.0456913	0.0440131	0.0396599	0.0198006	0.0479395	0.029013	0.034156	0.0152525	0.0519951	0.0463391	0.0389669	0.0238397
D3ZCR3;A0A0G2K6P4;B4F758;P63159;D3ZXR5;M0R7R5;D3ZC69;F1LNG6;Q7TPK9;D3ZLG3;D4A6A9;D3ZGW6;D3ZIU9;F1M6B2;D3ZZD8	D3ZCR3;A0A0G2K6P4;B4F758;P63159;D3ZXR5	High mobility group protein B1	Hmg1l1;Hmgb1	8.24629	8.35015	8.80741	8.91648	7.90901	8.19742	7.89764	7.03433	6.855	8.99469	8.05072	6.92762	0.945564	1.14279	0.907032	0.381644	1.84803	1.4658	1.50547	0.896512	1.67241	1.74446	1.37677	0.782617	0.282555	0.346458	0.0725165	0.0953679	0.769935	0.905349	0.592543	0.54099	0.393603	0.78926	0.432086	0.303679
A0A0G2K6P5;D4A6P2	A0A0G2K6P5;D4A6P2		Mfsd4																					0.00465376				0.00687212	0.00704137	0.00791583		0.00101386	0.00184637	0.00136788		0.00562861	0.0038605	0.00449301
A0A0G2K6P9;P27704;Q63454	A0A0G2K6P9;P27704;Q63454	Mitogen-activated protein kinase 6;Mitogen-activated protein kinase 4	Mapk6;Mapk4																													0.0899021	0.0775056	0.0735654	0.0490902
A0A0G2K9G1;M0RBB5;A0A0G2K6Q2;Q5MYU0	A0A0G2K9G1;M0RBB5;A0A0G2K6Q2;Q5MYU0	2-5-oligoadenylate synthase 2	Oas2	0.00891783	0.00418678	0.00615514	0.00501929	0.0376206	0.0169982	0.0128369	0.0176989	0.00714289	0.00680288
A0A0G2K6Q5;Q6MG06;A0A0G2K444;Q5XI09	A0A0G2K6Q5;Q6MG06;A0A0G2K444;Q5XI09	Guanine nucleotide-binding protein-like 1	Gnl1	0.80691	0.643667	0.56394	0.550902	0.522711	0.570054	0.46373	0.429357	0.708935	0.784294	0.55855	0.591121	0.305283	0.35685	0.255361	0.149589	0.319072	0.288583	0.224474	0.208584	0.496737	0.424541	0.36604	0.26325	0.307401	0.371818	0.203527	0.0858043	0.46038	0.409511	0.332132	0.249875	0.451986	0.550766	0.306656	0.165391
A0A0G2K6Q8	A0A0G2K6Q8															0.0737754	0.00123124	0.00216444	0.000731312
A0A0G2K6R0;F1LV37	A0A0G2K6R0;F1LV37		Tnrc6b			0.0262592	0.0134385																													0.00829407
A0A0G2K6R1;D3ZCU1;D3ZTD6	A0A0G2K6R1;D3ZCU1;D3ZTD6		Nek3					0.0042555	0.00567797	0.00470006	0.00507747
A0A0G2K6R8;B3DM88;Q5PQM3;A1L1L8;A0A0G2JVJ5	A0A0G2K6R8;B3DM88;Q5PQM3;A1L1L8;A0A0G2JVJ5		Ehbp1l1	0.045152	0.0880886	0.0224984	0.0255314	0.121203	0.157849	0.0904157	0.0651835	0.027259	0.00741551		0.00813905															0.0428179
A0A1W2Q672;A0A0G2K6S0	A0A1W2Q672;A0A0G2K6S0			0.0225124				0.0477148	0.0114691	0.0063309	0.00643836	0.041172	0.0094205	0.00585		0.0390889	0.007937	0.0353066	0.0190305
E9PTU4;A0A0G2K6S9;Q63862-3;Q63862-2;Q63862;B2RYD3	E9PTU4;A0A0G2K6S9;Q63862-3;Q63862-2;Q63862	Myosin-11	Myh11	0.180192	0.142865	0.111405	0.0644178	0.0509448	0.0649639	0.0325925	0.0044034	0.304481	0.208823	0.182707	0.0706365									0.0677556	0.0532022	0.0437641	0.0362441	0.0479851	0.0409676	0.027688	0.0135246							0.0772363	0.282177
A0A0G2K6T9;Q00A22	A0A0G2K6T9											0.0108327	0.00754837			4.12534	2.71506	2.34553	2.44331	3.61287	2.56099	2.63508	2.65357	3.51295	3.55531	2.45213	2.7702	2.47523	1.64899	1.62869	1.57186	2.55132	1.75295	1.7322	1.31388	2.97624	1.52066	1.25448	1.54479
F1LQ81;A0A0G2K6U1;Q9QUL6;O88975;O88960	F1LQ81;A0A0G2K6U1;Q9QUL6	Vesicle-fusing ATPase	Nsf	1.53702	1.61429	1.59887	1.25682	2.51083	2.13544	1.6242	1.57942	1.60753	1.81684	1.31273	1.26266	39.2319	40.3135	36.844	35.5992	36.949	39.7837	35.5863	37.4549	30.8728	31.0665	32.1328	32.461	40.6076	40.0126	38.3433	38.0173	31.6181	30.4361	29.6486	30.2185	29.9174	30.2563	27.9601	28.2237
A0A0G2K6U3;Q68FR5	A0A0G2K6U3;Q68FR5	Transmembrane protein 209	Tmem209	0.00275834	0.00913821	0.0076369	0.00118156	0.0232336	0.0312347	0.0302855	0.0250275	0.0761486	0.0703629	0.0398258	0.107398	0.00156338	0.0023706			0.00135522	0.00257592	0.00371513	0.000790956	0.00448915	0.0030631
A0A0G2K6V6;D3ZFN9	A0A0G2K6V6;D3ZFN9	Kinesin-like protein	Kif16b																									0.0274857	0.0534529	0.0387214
D3ZIL9;A0A0G2K6W6	D3ZIL9;A0A0G2K6W6	DIS3-like exonuclease 2	Dis3l2	0.0472244	0.0281174	0.0122778		0.0745852	0.0455839	0.0140639	0.027526	0.107989	0.0522983	0.0487148	0.0387321	0.0468889	0.0437173	0.0260446	0.00620821	0.0363061	0.0339877	0.0146314	0.0118069	0.0415891	0.0252746	0.012418	0.00371716	0.120189	0.117854	0.0409918	0.00338933	0.162537	0.163692	0.0866784	0.0411665	0.0974688	0.0402684	0.0345237	0.00347033
A0A0G2K6X6;O08679	A0A0G2K6X6;O08679	Serine/threonine-protein kinase MARK2	Mark2	0.0149395	0.00579866			0.0376082	0.0306291	0.0178272	0.013397		0.00415666	0.0060399	0.00820779	0.371629	0.297416	0.142089	0.065244	0.211402	0.211843	0.168408	0.0743723	0.111974	0.128614	0.0919104	0.0922591	0.134573	0.0521652	0.0216126	0.0131317	0.162638	0.151146	0.0941046	0.0619481	0.142738	0.118661	0.058277	0.0508565
A0A0G2K6Y2;P04774;A0A0G2K914	A0A0G2K6Y2;P04774;A0A0G2K914	Sodium channel protein type 1 subunit alpha	Scn1a									0.0317128				0.0130421	0.00998804	0.15275	0.0039335	0.0276839	0.0281558	0.0396271	0.0252811	0.00718185	0.00925784	0.0090639	0.00870686	0.0162162	0.0131587	0.010004	0.00571184	0.0402241	0.033042	0.019245	0.00958349	0.0406847
A0A0G2K6Y4;D3ZW66;A0A0U1RS33	A0A0G2K6Y4;D3ZW66;A0A0U1RS33		Sgsm2																									0.0158946	0.0079365
A0A0G2K6Z8;D3ZRT6	A0A0G2K6Z8			0.381409	0.305958	0.284464	0.349418	0.319011	0.311811	0.192058	0.246751	0.597894	0.523521	0.568997	0.768846	0.00260445	0.00191663		0.00168249	0.107867	0.0822916	0.120895	0.0661924							0.00219439	0.135153
A0A0G2K707;O08560	A0A0G2K707;O08560	Diacylglycerol kinase zeta	Dgkz	0.0233457		0.0140853	0.00353545	0.0224261				0.00320726	0.00162612	0.000688312	0.00288502	0.0747871	0.0983336	0.0424544	0.0389198	0.0760318	0.0665303	0.0551522	0.0371331	0.00286643				0.0657768	0.073411	0.0597203	0.0308718	0.102808	0.0681198	0.0454209	0.00416226	0.0253783	0.0405529	0.0140313	0.00101896
A0A0G2K714	A0A0G2K714																															0.00725355	0.00860226
A0A0G2K717;Q5PPJ8;A0A0G2KB82	A0A0G2K717;Q5PPJ8;A0A0G2KB82		Cnot2	0.0322778	0.0143133	0.0164069	0.0164096	0.00773136	0.00702308		0.00245073	0.0281482	0.0228299	0.0107639	0.0204025	0.0818015	0.0766366	0.0400398	0.0178284	0.0226261	0.015675	0.0132268		0.0351773	0.0373053	0.01938	0.00287798	0.00684145		0.00515295		0.00186902	0.00240737	0.00146998	0.00198616	0.0232007	0.0157368	0.0164643
A0A0G2K719;D3ZN21	A0A0G2K719;D3ZN21		Ddx3y	0.298866	0.215473	0.219221	0.178571	0.24343	0.240177	0.270854	0.332557	0.253661	0.263258	0.264955	0.216361	0.114133	0.116736	0.0915715	0.0764151	0.202216	0.132263	0.188112	0.11991	0.231447	0.166696	0.111364	0.0656007	0.119721	0.122838	0.100862	0.0496354	0.257953	0.248575	0.211793	0.130177	0.248557	0.25702	0.122591	0.061686
A0A0G2K724;Q4G009	A0A0G2K724;Q4G009	Maligt T-cell-amplified sequence 1	Mcts1	0.275396	0.160205	0.146249	0.209378	0.684564	0.38856	0.410071	0.322676	0.648752	0.447844	0.503389	0.471825	0.338817	0.351949	0.395578	0.399987	0.427758	0.449874	0.416254	0.241138	0.332656	0.30994	0.335468	0.287456	0.694796	0.729826	0.592955	0.456792	0.775307	0.701487	0.649469	0.531704	0.402217	0.394848	0.308556	0.244993
F1MAQ6;A0A0G2K726;B2RYC0	F1MAQ6;A0A0G2K726;B2RYC0		Tmtc4	0.0100832	0.0163884	0.019109	0.0111464		0.00477817	0.00687749	0.0110217	0.0232287	0.0156105	0.00665886	0.009104	0.0280832
A0A0G2K728;Q63149;A0A0G2JZD0	A0A0G2K728;Q63149	Cadherin-4	Cdh4	0.00430404								0.0317664				0.0357474	0.00740297	0.00524097	0.00532982	0.0199908	0.00373039								0.00791281	0.00990466	0.0157209
A0A0G2K735;D3ZEU5	A0A0G2K735;D3ZEU5		Uba7	0.255657	0.254483	0.260607	0.215105	0.461169	0.291083	0.185453	0.211112	0.165141	0.234259	0.160165	0.23715					0.110309	0.0737457	0.0550257	0.0565627
A0A0G2K736;F1MA31;B3STT9	A0A0G2K736;F1MA31;B3STT9		Kdm1a	0.118415	0.070566	0.0515469	0.0404784	0.178417	0.111304	0.124606	0.0797281	0.1743	0.143247	0.0926806	0.137304	0.0354015	0.0116217	0.00527623	0.00720603	0.0181761	0.0126145	0.0154753	0.00753968	0.0579684	0.0294443	0.0307449	0.0479405					0.0078018		0.00507957	0.00418259
A0A0G2K737;Q920J4	A0A0G2K737;Q920J4	Thioredoxin-like protein 1	Txnl1	0.854093	0.709653	0.651221	0.531706	0.620669	0.664194	0.747739	0.477664	0.614238	0.618194	0.572237	0.481283	1.04596	1.11056	0.844716	0.492715	1.11478	0.986983	0.945802	0.717342	0.791057	0.686811	0.472505	0.257626	0.677292	0.650454	0.586973	0.376791	0.713027	0.570379	0.522964	0.381451	0.730698	0.859077	0.632788	0.298163
D3Z8D7;A0A0G2K743;P62856;D3ZJ54;A0A0G2JY64;A0A0G2JVP7	D3Z8D7;A0A0G2K743;P62856;D3ZJ54;A0A0G2JY64	40S ribosomal protein S26	LOC100361854;Rps26;RGD1565117	1.58726	1.86995	1.46724	1.79359	3.51305	3.10154	3.18362	3.16073	2.84958	3.01334	2.77149	2.67967	0.972121	1.32442	1.33719	1.08751	0.868643	0.810021	1.98809	1.68539	1.12629	0.975184	1.23089	0.739054	1.37761	1.90659	1.39453	0.982296	1.61505	1.50624	1.476	1.41242	0.912054	0.87009	0.82496	0.679489
A0A0G2K744;A0A0G2K396;A0A0G2K7M9	A0A0G2K744			0.116756	0.0912977	0.0568789	0.0323432	0.217778	0.210137	0.112802	0.100166	0.112178	0.0510247	0.0192157	0.0237664
A0A0G2K747;G3V7K6;P28042	A0A0G2K747;G3V7K6;P28042	Single-stranded DNA-binding protein, mitochondrial	Ssbp1	0.00356021	0.00551486	0.00315439	0.00363696	0.0381099	0.110046	0.0553666	0.0611786	0.0883136	0.0588019	0.0454128	0.0159729	0.0346814	0.0793056	0.0697799	0.0463164					0.0178894	0.018414	0.0257388		0.0752327	0.0875125	0.112149	0.0589583	0.0099554	0.00909785	0.0116149
A0A0G2K751;Q642C0	A0A0G2K751;Q642C0	DnaJ homolog subfamily C member 8	Dnajc8	0.368743	0.21303	0.0865901	0.157511	0.241659	0.100476	0.0772439	0.06606	0.367467	0.115873	0.143412	0.234279									0.011591	0.011457	0.00713826						0.0184567	0.019745
A0A0G2K753	A0A0G2K753				0.00440449	0.00564707	0.0106663	0.0340005	0.0110568	0.00644175		0.0290907
Q64642;A0A0G2K754	Q64642;A0A0G2K754	Protein-tyrosine-phosphatase	Ptprh
Q5XI18;A0A0G2K756;G3V6E4;Q7TNY6	Q5XI18;A0A0G2K756;G3V6E4;Q7TNY6	Golgi resident protein GCP60	Acbd3	0.323095	0.279087	0.24745	0.194385	0.579299	0.439151	0.287782	0.232929	0.382522	0.413205	0.335585	0.253665	0.369173	0.280059	0.193849	0.129734	0.264552	0.208183	0.231119	0.174627	0.207957	0.27334	0.196885	0.105188	0.274027	0.216882	0.107772	0.0721108	0.303744	0.209263	0.13619	0.0795998	0.24321	0.176322	0.156422	0.0842598
A0A0G2K757;P25235	A0A0G2K757;P25235	Dolichyl-diphosphooligosaccharide--protein glycosyltransferase subunit 2	Rpn2	3.65463	3.37416	3.25075	2.71675	4.59724	4.48561	3.9828	3.37131	3.54011	2.96244	2.80153	2.20123	2.30326	2.20283	2.05043	1.96677	1.96127	2.12413	3.50035	2.36662	2.94507	2.94722	2.57639	2.04701	1.15162	1.49972	1.1492	0.590474	2.38421	2.67994	2.42615	1.66819	2.15363	2.32229	1.6313	1.30525
A0A0G2K761;D4A0H4	A0A0G2K761;D4A0H4		Cul2	0.0920014	0.0917118	0.0435056	0.0565065	0.298566	0.146644	0.0933764	0.120192	0.245262	0.0899127	0.0686284	0.0769485	0.289982	0.393155	0.366843	0.402895	0.400697	0.41601	0.406911	0.251578	0.547478	0.485933	0.377495	0.300449	0.419269	0.482801	0.360724	0.224989	0.612919	0.530897	0.409033	0.380245	0.516895	0.564654	0.445123	0.336152
A0A0G2K770;D4A8G9	A0A0G2K770;D4A8G9	Zinc finger FYVE domain-containing protein 26	Zfyve26		0.00798225	0.00632581		0.0985116	0.0855029	0.0472358	0.0171267	0.0457396	0.0290454	0.0394245	0.0131265									0.0251337	0.0284206	0.0254703	0.00964928					0.00700995	0.0059846
F1LP67;A0A0G2K776;Q62969;A0A0G2JYL7	F1LP67;A0A0G2K776;Q62969	Prostacyclin synthase	Ptgis	0.251098				0.0115778	0.012641	0.00921165	0.00293294	0.00691687	0.00230056																			0.121603
A1L1L6;A0A0G2K777	A1L1L6;A0A0G2K777	Mitochondrial Rho GTPase	Rhot1	0.186465	0.177176	0.125851	0.119703	0.390186	0.337815	0.21103	0.212903	0.211606	0.197985	0.113895	0.14888	1.07272	0.89175	0.825147	0.646625	1.15248	1.10777	1.05875	0.787629	1.07171	0.917641	0.825814	0.67116	0.995805	0.913933	0.897111	0.559731	0.797294	0.724626	0.639919	0.396992	0.814573	0.765644	0.560363	0.441818
A0A0G2K781;D3ZJW3	A0A0G2K781;D3ZJW3		Ppfibp1	0.0154585	0.00729141	0.00410863		0.0882727	0.0304349	0.0117858	0.0197503	0.0272776	0.00805748		0.0117985	0.0407809	0.0406349	0.0359706	0.0273392					0.00910632	0.00335899	0.472966	0.0237627			0.0303867
D3ZCI0;A0A0G2KA23;A0A0G2K785;Q63060;D3Z8F7	D3ZCI0;A0A0G2KA23;A0A0G2K785;Q63060	Glycerol kinase	Gk					0.0167453	0.0157326	0.0108416	0.00952935			0.035424	0.00312012	0.333065	0.363801	0.377552	0.323862	0.230141	0.231544	0.249507	0.253508	0.210903	0.166867	0.131403	0.11654	0.218875	0.204476	0.235541	0.17399	0.202785	0.254822	0.231912	0.142973	0.18027	0.206579	0.0976412	0.120532
A0A0G2K791;D4ABL7	A0A0G2K791;D4ABL7		Mrpl33	0.00842712												0.0361188	0.023697	0.0222888	0.015587	0.047943	0.0312407	0.0234872		0.0578263	0.0427766	0.0470091	0.0311424	0.0668222	0.0462923	0.0511768	0.0303161	0.0568358	0.0328007	0.0353484	0.056639	0.0630785	0.0417865	0.0544016	0.0407001
A0A0G2K798;M0R5P7	A0A0G2K798;M0R5P7		Gria1																							0.155066												0.142836
G3V8F1;A0A0G2K7A6;P28573;A0A0G2JX52	G3V8F1;A0A0G2K7A6;P28573;A0A0G2JX52	Transporter;Sodium-dependent proline transporter	Slc6a7																		0.132482	0.104554	0.0910612		0.220404	0.0820863	0.0448195	0.0606282	0.0466074	0.0524725	0.0251829	0.188865	0.247175	0.102661	0.0193824	0.141557	0.186229	0.0439937	0.0540255
A0A0G2K7A8;D3ZUU8	A0A0G2K7A8;D3ZUU8		Sec14l4	0.00720006	0.0115793	0.0127368	0.0150638	0.0137896	0.0141621	0.00692318	0.00582532	0.0101712	0.0132432	0.00892043
A0A0G2K7B2	A0A0G2K7B2																		0.0403309
A0A0G2K7B3;A0A140TAI3;G3V9R8	A0A0G2K7B3;A0A140TAI3;G3V9R8	Heterogeneous nuclear ribonucleoprotein C	Hnrnpc	0.458571	0.493585	0.424679	0.402408	0.101976	0.0678488	0.0842771	0.0999171	0.211857	0.193365	0.17572	0.181688	0.314288	0.296139	0.248284	0.241165	0.325371	0.263659	0.30483	0.228429	0.221127	0.197885	0.0383314		0.0696116	0.0279147	0.0117303		0.137339	0.104152	0.0601829	0.0249077	0.154547	0.0851349	0.0381871	0.02053
D4A6X1;A0A0G2K7B6	D4A6X1;A0A0G2K7B6		Dysf	0.271176	0.153154	0.113064	0.0658351	0.105842	0.129172	0.0665117	0.0579777	0.24552	0.112114	0.0871408	0.0153722		0.0274536	0.00172652	0.00276959					0.0107632	0.00337704				0.0191962										0.00251742
A0A0G2K9P3;A0A0H2UHC5;A0A0G2K7B8;Q6P726	A0A0G2K9P3;A0A0H2UHC5;A0A0G2K7B8;Q6P726	Transmembrane protein 19	Tmem19					0.00736819	0.00795483		0.00286521					0.00297805	0.00327715	0.00119975	0.00267892									0.0073995	0.00724877	0.0039053		0.00306429	0.00658381
A0A0G2K7C4;Q62761	A0A0G2K7C4;Q62761	Casein kinase I isoform gamma-1	Csnk1g1					0.0135391	0.0100156	0.00882698	0.00924877	0.00495431	0.00305217	0.00124736		0.0386484	0.0372196	0.0274812	0.0122708	0.0245428	0.015977	0.0170233	0.00887769	0.0317265	0.0128155	0.00885759		0.028114	0.0163799	0.00995576	0.0125969	0.0509914	0.0388255	0.0366923	0.00962333	0.0111812	0.0129378	0.0059669
F1LQB4;Q32PY5;A0A0G2K7F3	F1LQB4;Q32PY5;A0A0G2K7F3	Palmitoyltransferase	Zdhhc6		0.078015	0.0542462										0.00694055	0.00794609
A0A0G2K7F7;Q925D3	A0A0G2K7F7			0.0537421	0.0256977	0.0158187	0.00866538	0.0473004	0.0296754	0.032297	0.0352017	0.07255	0.0340344	0.040965	0.0240479
A0A0G2K7G2;D3ZNK4	A0A0G2K7G2			0.00281768	0.0035903			0.0488926	0.0515543	0.04873	0.0352588	0.0401204	0.0436843	0.0413215	0.0299586	0.122086	0.154796	0.100154	0.0584751	0.023813	0.009658	0.0129161	0.00747397	0.0735544	0.064946	0.0624317	0.0368452	0.120731	0.106971	0.101487	0.0746465	0.173726	0.122372	0.146243	0.105686	0.143164	0.153623	0.138526	0.0922163
A0A0G2K7G5;D3ZAP8	A0A0G2K7G5			0.0744783	0.0443904	0.0283063	0.0117029	0.0140847	0.0438903			0.0254281	0.0267388	0.0131336	0.0221975													0.287636
A0A0G2K7G7;G3V9Z6;B0BNF1;A0A0G2JVY6	A0A0G2K7G7;G3V9Z6;B0BNF1;A0A0G2JVY6	Septin-8	Sept8	1.57329	1.46685	1.50205	1.31025	1.77068	1.51446	1.22163	1.20685	1.76565	1.67909	1.55409	1.50935	1.64979	1.20705	1.42354	1.54638	1.42589	1.24228	1.07317	1.24718	0.728069	0.879227	0.858478	0.913954	0.687126	0.583775	0.55736	0.599429	0.750398	0.527027	0.532144	0.477791	0.582292	0.355869	0.413571	0.555083
A0A0G2K7G8;Q68FW3	A0A0G2K7G8;Q68FW3	Suppressor of tumorigenicity 7 protein-like	St7l																					0.0119643
A0A0G2K7J2;Q9JKB8	A0A0G2K7J2;Q9JKB8	Pre-mRNA-splicing factor 18	Prpf18					0.0105685
A0A0G2K7J5;D3ZTD8;D4AEM7	A0A0G2K7J5;D3ZTD8	Semaphorin-5A	Sema5a						0.00616954	0.00977024	0.014814					0.00621774	0.00415483	0.00341257	0.00356818					0.00856965	0.00362612	0.00524116	0.00495784	0.0072804	0.00565099		0.00175133					0.00430669		0.00457304
A0A0G2K7K2;Q9JM53;Q924M6	A0A0G2K7K2;Q9JM53;Q924M6	Apoptosis-inducing factor 1, mitochondrial	Aifm1	0.613554	0.585924	0.610288	0.598715	0.780594	0.711286	0.549201	0.515648	0.785174	0.871474	0.736775	0.749368	1.47887	1.57709	1.48253	1.41682	0.996506	0.945346	0.984292	0.9599	1.21503	1.13365	1.28864	1.27598	1.13428	1.07673	1.14619	0.998597	1.02898	1.02943	1.01122	0.955215	1.17151	1.08183	1.1106	1.2262
A0A0G2K7L0;Q7TQ82	A0A0G2K7L0;Q7TQ82	28S ribosomal protein S10, mitochondrial	Mrps10	0.0290422	0.0237437	0.0130847		0.0338044	0.022498	0.0135084	0.00719219	0.0160414	0.0194373	0.00598773	0.00164405	0.127274	0.107371	0.0888873	0.052002	0.207649	0.184497	0.166338	0.120768	0.0304096	0.0400147	0.0306452	0.0197694	0.177271	0.154705	0.124652	0.0361301	0.207874	0.219557	0.207661	0.121717	0.14172	0.0506007	0.0654279	0.0564436
A0A0G2K7L2;F1LZ40	A0A0G2K7L2;F1LZ40		Igsf3									0.0159567				0.0856981	0.0578632	0.0633527	0.00902541	0.192552	0.118405	0.0906186	0.025169	0.429252	0.190643	0.0695254	0.0481891	0.309153	0.204221	0.147357	0.0291516	0.516369	0.424402	0.25451	0.181041	0.448325	0.357845	0.273085	0.11279
D3ZQM7;A0A0G2K7L4	D3ZQM7;A0A0G2K7L4		Itpk1	0.0449747	0.0194796	0.0234372	0.0152315	0.0423525	0.0122071	0.011375	0.0117787	0.0327006	0.0293293	0.00857404	0.00337137	0.010634	0.0136935	0.00591324		0.0136732	0.0140304	0.0154154	0.00713208					0.0184201	0.0184277	0.00882998		0.0381373	0.0107126	0.00440868			0.012143
A0A0G2K7M1	A0A0G2K7M1			0.0533166																0.0266738								0.0254033	0.0276131	0.0193647	0.0104008					0.0233265	0.0302662	0.0220799	0.0102148
A0A0G2K7M2;Q5XFX7	A0A0G2K7M2;Q5XFX7		Rad23a	0.0839547	0.0145274	0.00926577		0.0690917	0.0286569	0.0292704	0.0888076	0.167761	0.108226	0.0780258	0.0753072																	0.00390644	0.00493531
A0A0G2K7N7	A0A0G2K7N7			0.0123246	0.0100507				0.016088	0.0155473	0.0122803									0.0031794
A0A0G2K7N8	A0A0G2K7N8											0.0166036	0.00540842	0.00985195			0.00163714	0.00679491	0.0084596																			0.189086	0.165271
A0A0G2K7N9;Q6TUE6	A0A0G2K7N9;Q6TUE6		Arhgap5	0.443015	0.275079	0.274774	0.250082	0.344878	0.323272	0.31536	0.336306	0.451132	0.327999	0.286484	0.401407	0.209003	0.159208	0.113029	0.126081	0.183654	0.147601	0.101165	0.0821671	0.0765602	0.043605	0.0326426	0.0241059	0.143271	0.12401	0.0679402	0.0453365	0.0876293	0.0671265	0.0366092	0.00783926	0.10352	0.0568722	0.0425739	0.0310451
B2GUY7;G3V9T6;A0A0G2K7P2	B2GUY7;G3V9T6;A0A0G2K7P2		Phf14	0.00383017	0.00287319	0.00180581		0.0132203	0.0109786	0.0168491	0.0150004	0.0113891				0.0201321	0.00708427			0.046145	0.0328214	0.0268386	0.0251023	0.0158319	0.00796663			0.0541907	0.0410053	0.00621649	0.00438142	0.0268845	0.011482			0.0340168	0.0268664
F1M8G9;A0A0G2K7P9;Q6RKB3;A0A0G2K7R3;Q6RKB2	F1M8G9;A0A0G2K7P9;Q6RKB3;A0A0G2K7R3;Q6RKB2		Ncam2					0.077419	0.0895523	0.0474258	0.0163656					2.25968	1.86254	1.6546	1.20857	2.70905	2.30839	1.82035	1.61893	1.99304	1.75107	1.39973	1.27117	2.30188	1.99356	1.55322	1.09797	1.96836	1.7336	1.58636	1.35589	1.83642	1.73175	1.70846	1.21749
A0A0G2K7Q4	A0A0G2K7Q4																								0.0319156	0.0219531	0.0186508					0.0239334	0.0238541	0.0158998	0.0128184	0.0362268	0.0341828	0.0242384	0.00788075
A0A0G2K7Q7;P35559	A0A0G2K7Q7;P35559	Insulin-degrading enzyme	Ide	1.18624	0.890306	0.671158	0.58486	2.26501	1.69702	1.14609	0.856446	1.78265	1.3852	1.06441	0.747929	0.336895	0.27754	0.168558	0.104576	0.668223	0.429017	0.437638	0.230499	0.620663	0.584705	0.481214	0.253573	0.743019	0.755294	0.551116	0.212609	0.862312	0.803962	0.521337	0.30621	0.612806	0.536443	0.35936	0.182944
A0A0G2K7S2;Q6TXH5	A0A0G2K7S2							0.0228001	0.0166486	0.0121599	0.00835282	0.0223108	0.0124596	0.00210404	0.00883627
A0A0G2K7S6;F1LSM3;Q9R037;A0A0G2JX77	A0A0G2K7S6;F1LSM3;Q9R037;A0A0G2JX77	WD repeat-containing protein 44	Wdr44	0.0256767	0.110093	0.0114501	0.0166079	0.0834286	0.0531161	0.0270433	0.0120799	0.0288202	0.0182436	0.00965624	0.0117109	0.331137	0.280632	0.266944	0.1464	0.223587	0.155987	0.154667	0.0850736	0.158964	0.176462	0.116	0.102177	0.291098	0.278462	0.230264	0.101737	0.198425	0.200655	0.113656	0.0378472	0.177379	0.158648	0.138465	0.0599546
A0A0G2K7S8;A0A1W2Q648	A0A0G2K7S8;A0A1W2Q648
A0A0G2K7T2;O35826	A0A0G2K7T2;O35826	Bifunctional UDP-N-acetylglucosamine 2-epimerase/N-acetylmannosamine kinase;UDP-N-acetylglucosamine 2-epimerase (hydrolyzing);N-acetylmannosamine kinase	Gne	0.0187544	0.0231094	0.00742286	0.00495627	0.0303168	0.0226376	0.0306895	0.0374328	0.0255853	0.0130598	0.0181899	0.0149637
A0A0G2K7T5	A0A0G2K7T5											0.0238001	0.0551144	0.0179412	0.00876938
A0A0G2K7T6;F1LS02;P37199	A0A0G2K7T6;F1LS02;P37199	Nuclear pore complex protein Nup155	Nup155	0.559019	0.454159	0.3648	0.272212	0.936334	0.856141	0.669576	0.634914	0.760658	0.680524	0.522571	0.490385	0.135487	0.139321	0.0885556	0.0771384	0.162742	0.117249	0.209683	0.113612	0.312804	0.239337	0.176272	0.134871	0.115742	0.135707	0.0824352	0.0502684	0.128538	0.13574	0.134238	0.119572	0.0688708	0.0556221	0.031686	0.0184849
A0A0G2K7V5;B2GV50;D3ZQ82	A0A0G2K7V5;B2GV50	DNA-binding protein RFX2	Rfx2	0.0109795				0.0101704	0.00503221		0.00646553	0.0190695	0.0106467	0.00943384
A0A0G2K7W2;Q5XI42	A0A0G2K7W2;Q5XI42	Aldehyde dehydrogenase family 3 member B1	Aldh3b1	0.0676123	0.054915	0.0487306	0.0214595	0.254238	0.153514	0.0567771	0.024454	0.167226	0.107397	0.0785574	0.0428166
A0A0G2K7W4	A0A0G2K7W4			0.0146095	0.00986445			0.0203899	0.0428227	0.0444008	0.0284762	0.0881931	0.0712868	0.0533854	0.0465658	0.00833347	0.010717											0.03485		0.00792987		0.00291823	0.00477089	0.00414641	0.00311046
A0A0G2K7W6;P18445;D4AAY6;D3ZI60;D3ZG03;D3ZF07	A0A0G2K7W6;P18445;D4AAY6;D3ZI60;D3ZG03	60S ribosomal protein L27a	Rpl27a;RGD1559972;RGD1561984;RGD1565415	2.13187	2.06802	1.90934	1.88472	2.06394	2.04711	1.56884	1.76244	2.91269	2.7429	2.82397	2.31161	0.756502	0.961382	0.903966	0.662856	1.58032	1.45714	1.56185	1.19211	1.42383	1.48088	1.472	0.800906	1.34961	1.50253	1.19262	0.824094	1.44602	1.3762	1.28326	1.12627	1.18539	1.38026	0.880774	0.60587
A0A0G2K7W7;P18265	A0A0G2K7W7;P18265	Glycogen synthase kinase-3 alpha	Gsk3a	0.130376	0.107541	0.151506	0.151091	0.151756	0.172256	0.148667	0.17247	0.153461	0.140573	0.130609	0.101826	0.791374	0.820343	0.655148	0.547829	0.695219	0.737493	0.805814	0.615352	0.913007	0.896423	0.787376	0.662964	0.357623	0.430772	0.387586	0.321327	0.866776	0.958157	0.808833	0.699111	0.858692	1.2012	0.928144	0.779613
D3Z9G0;A0A0G2K7X2	D3Z9G0;A0A0G2K7X2		Traf3	0.0828096	0.0543042	0.048196	0.00997014	0.0697042	0.0565364	0.0340528	0.0150977	0.0827654	0.0521141	0.0423872	0.00909253	0.511035	0.42258	0.368731	0.331091	0.236858	0.269746	0.254103	0.250838	0.104846	0.128515	0.0878188	0.116991	0.181942	0.17987	0.164214	0.0248062	0.193479	0.178061	0.135867	0.0685047	0.113043	0.111391	0.101422	0.605537
A0A0G2K7X3;Q9EPJ0	A0A0G2K7X3;Q9EPJ0	Nuclear ubiquitous casein and cyclin-dependent kinase substrate 1	Nucks1	0.137666	0.0795426	0.0809477	0.0704065									0.0123539	0.0132508	0.00988788		0.0162306	0.0100823	0.00964883	0.00752117
A0A0G2K7Y0;Q63135-2;Q63135;O35520;Q9QYQ8	A0A0G2K7Y0;Q63135-2;Q63135;O35520	Complement component receptor 1-like protein	Cr1l	0.302638	0.148011	0.109324	0.118827	0.328748	0.238132	0.159485	0.113684	0.359174	0.287665	0.272357	0.194813	0.0877104	0.0546752	0.043152	0.0335789	0.0995307	0.0804351	0.0702102	0.0663412	0.338285	0.24818	0.181947	0.109098	0.182318	0.196625	0.112446	0.0552994	0.259618	0.148504	0.131981	0.0774396	0.25885	0.259394	0.177993	0.0748834
A0A0G2K7Y2;A0A0G2JYS1;A0A0G2KAL4;A0A0G2JZ50;Q4V8B0;Q4V8B0-2;Q4V8B0-3	A0A0G2K7Y2;A0A0G2JYS1;A0A0G2KAL4;A0A0G2JZ50;Q4V8B0	Oxidation resistance protein 1	Oxr1	0.0377075	0.0187346			0.0905687	0.0429075	0.0222023	0.00697739	0.0413301		0.0100316	0.022696	2.15161	1.80828	1.53318	1.30023	1.35105	1.13433	0.960647	1.01609	1.27119	1.08764	0.912288	1.0745	1.34685	1.34391	1.02458	0.838909	1.6313	1.40533	1.3451	1.24662	1.44209	1.47313	1.39775	1.13471
A0A0G2K808	A0A0G2K808			0.253051	0.211064	0.120381	0.0431726	0.199787	0.0780199	0.0617784	0.0613617	0.168726	0.163875	0.0648637	0.0769227	0.164205	0.101201	0.0911289	0.0209995	0.0630092	0.0481934	0.0343045	0.0334825	0.0393827	0.00954274	0.00977351	0.00414168	0.072174	0.0841411	0.0543889	0.0417914	0.130712	0.121713	0.10091	0.0534999	0.0486927	0.0212963	0.0292851	0.0128898
A0A0G2K816;A0A0G2KA59;Q6AXU9;F1M642	A0A0G2K816;A0A0G2KA59;Q6AXU9;F1M642	CCR4-NOT transcription complex subunit 6	Cnot6;Cnot6l					0.105812	0.0505789	0.0491614	0.037851									0.0285065	0.0520971									0.0603072
A0A0G2K824;Q5XIC1	A0A0G2K824;Q5XIC1	Mannose-1-phosphate guanyltransferase alpha	Gmppa	0.105424	0.0792181	0.0892791	0.0545186	0.27637	0.217766	0.157633	0.121703	0.11668	0.116031	0.05481	0.0143106	0.0397001	0.0417546	0.0397863	0.0256453	0.0931875	0.105437	0.105257	0.0944276	0.0379365	0.0320237	0.0244349	0.0199761	0.0897787	0.118089	0.100075	0.0439192	0.0810433	0.126346	0.0646121	0.0357658	0.0483743	0.075129	0.0516904	0.0175139
A0A0G2K831	A0A0G2K831											0.00839221
A0A0G2K833;F1LR12	A0A0G2K833;F1LR12		Nav2						0.0129269															0.00846136				0.0591112			0.00422471
A0A0G2K839;P51796	A0A0G2K839;P51796	H(+)/Cl(-) exchange transporter 5	Clcn5					0.0152538	0.0131444	0.00374031
A0A0G2K842;G3V6C7;A0A0G2KAB3;Q05310	A0A0G2K842;G3V6C7;A0A0G2KAB3;Q05310	Leydig cell tumor 10 kDa protein	LOC288913	0.0322428					0.00755013	0.0124557	0.0124007	0.0368572	0.0194389	0.0177381	0.0234863
A0A0G2K847;G3V9U1;B0BND8	A0A0G2K847;G3V9U1;B0BND8		Agap1;Centg2	0.00485205	0.00585525	0.00702311	0.00311183	0.00879072	0.00707843	0.0112807	0.00840651					0.0784056	0.0845349	0.0456786	0.0335889	0.0599459	0.0538611	0.0464943	0.0446303	0.116918	0.100134	0.0974576	0.0740094	0.100162	0.101976	0.0968739	0.0478934	0.129733	0.133645	0.0836956	0.0492057	0.152814	0.154584	0.104948	0.0492165
A0A0G2K849	A0A0G2K849			0.00865921	0.00765999	0.107005		0.00532318				0.00947364	0.0097062	0.0040537	0.0036653									0.0328054	0.0465006
A0A0G2K850;B1WC50;A0A140UHY3;Q4KM41	A0A0G2K850;B1WC50;A0A140UHY3;Q4KM41		Ewsr1	1.71718	1.62734	1.7811	1.74888	1.31259	1.18943	0.880211	0.63244	1.13475	1.16339	1.08598	0.971298	0.45787	0.45169	0.419662	0.27268	0.872528	0.579548	0.524346	0.457369	0.273764	0.288677	0.25456	0.0974867	0.33635	0.257535	0.183728	0.0755887	0.0735989	0.0645013	0.0505372	0.0657779	0.160524	0.127361	0.0557677	0.0357279
A0A0G2K860	A0A0G2K860					0.0938933			0.0443342	0.119934	0.149948		0.0794947	0.183474	0.308616
A0A0G2K862	A0A0G2K862											0.0102345	0.00768417			0.0411165	0.0401397	0.0222253	0.0116653			0.0115084	0.0172205				0.00306375			0.0232251									0.0035484
A0A0G2K865;F1MAB9;D0UFD0	A0A0G2K865;F1MAB9;D0UFD0		Tpd52;PrLZ	0.578738	0.547227	0.506629	0.483287	1.15747	0.67635	0.956702	0.832315	0.744152	0.759681	0.644955	0.473903	0.562069	0.446914	0.387607	0.365106	0.642121	0.653785	0.577708	0.582878	0.64627	0.594433	0.655181	0.585598	0.751115	0.798275	0.737234	0.497169	0.631286	0.643087	0.635861	0.801411	0.528441	0.558903	0.638646	0.672053
A0A0G2K867;Q9ERC5	A0A0G2K867;Q9ERC5	Otoferlin	Otof													0.00861513		0.00123695	0.00244833									0.0514257	0.0386328	0.0425277	0.0389714						0.0321034
A0A0G2K872;Q1WIM3	A0A0G2K872;Q1WIM3	Cell adhesion molecule 3	Cadm3	0.0167747				0.0905789	0.0132352	0.0193011	0.0221833	0.0281694	0.00799747	0.0120229	0.00938702	3.08351	2.43297	1.96125	1.79642	3.02772	2.37455	2.01144	2.0431	2.65942	2.18194	1.92107	1.89134	1.95208	1.60405	1.3111	0.987446	1.97108	1.46041	1.08735	0.681967	2.17585	1.18102	1.03654	1.05325
A0A0G2K873;E9PU85	A0A0G2K873;E9PU85		Aste1		0.0189158	0.0203484	0.0137724										0.0164005	0.0395914
A0A0G2K879;P08683;B5AMZ7;P19225	A0A0G2K879;P08683	Cytochrome P450 2C11	Cyp2c11	0.0595744	0.00271637	0.00241813	0.00479928		0.0453354	0.0162796	0.0136063	0.0270659	0.0324436	0.0310265	0.0530115
A0A0G2K880;Q9JHI3	A0A0G2K880;Q9JHI3	Solute carrier organic anion transporter family member 2B1	Slco2b1	0.00484628	0.00159029			0.0227811																				0.0135499	0.0138753
D3ZER0;A0A0G2K884	D3ZER0;A0A0G2K884		Lonrf3														0.0696556											0.0211771	0.0185887
A0A0G2K890;P31977	A0A0G2K890;P31977	Ezrin	Ezr	3.35269	3.50347	3.07354	3.04048	2.18695	2.63598	2.47976	3.01368	3.25083	4.43225	3.31853	4.99242	0.379879	0.339783	0.318396	0.442084	0.315306	0.228276	0.149975	0.312635	0.319802	0.371555	0.281634	0.227001	0.260921	0.279142	0.157753	0.185658	0.215411	0.150714	0.201357	0.0775232	0.228936	0.209433	0.240623	0.300371
A0A0G2K8A3;A8U3J6;Q6MFY3	A0A0G2K8A3;A8U3J6;Q6MFY3		RT1-M6-2													0.0419762	0.0360527	0.0180916
M0R642;A0A0G2K8A4;Q6MG03;Q4G002;Q6MG04;A0A0G2KA93;Q6MG05;B0BNJ8	M0R642;A0A0G2K8A4;Q6MG03;Q4G002;Q6MG04;A0A0G2KA93;Q6MG05;B0BNJ8		LOC100909797;RT1-T24-4;RT1-T24-3;RT1-T24-1;H2-T24						0.0265018				0.0138362	0.0240771	0.034142
A7LAC4;A0A0G2K8A5;W8CEN6;C9WPN5	A7LAC4;A0A0G2K8A5;W8CEN6;C9WPN5		UBE1Y1;Ube1y1																							0.00920201	0.0200634					0.00463067	0.00669811
A0A0G2K8A9	A0A0G2K8A9							0.0775665	0.0491839	0.0223755	0.0306636	0.0293867	0.00691456			0.0307198	0.0105893	0.00293949	0.00285777	0.0369267	0.00888649	0.0131294	0.00719446	0.0290891	0.0258079	0.0225167	0.0172776	0.00755635	0.00628188	0.00236485		0.0149438	0.0120133	0.00990697	0.00790871	0.0482984	0.00603292	0.0102181	0.00840009
A0A0G2K8B3;G3V629	A0A0G2K8B3;G3V629		Ppp1r18	0.361372	0.184979	0.140916	0.0789987	0.218035	0.139962	0.0949425	0.0508509	0.419673	0.29447	0.16988	0.142891				0.0123672
A0A0G2K8B5	A0A0G2K8B5															0.00496515	0.00541635	0.00607116	0.0047478
A0A0G2K8C7;Q5PQT2;D3ZW40	A0A0G2K8C7;Q5PQT2	Myotubularin-related protein 3	Mtmr3	0.0291047	0.0027491			0.0327957	0.0105354	0.0109611	0.0155531	0.0217382				0.00400905	0.00201303	0.00232172	0.000982435	0.00694922	0.00279485					0.0181935	0.0383968
D4A4X7;A0A0G2K8D1	D4A4X7;A0A0G2K8D1		Mospd2	0.133529	0.118277	0.105129	0.0618739	0.227396	0.129077	0.0669969	0.052902	0.142825	0.102771	0.0656903	0.0586196	0.0730664	0.0445847	0.0145344	0.00979405	0.0616495	0.0493613	0.0707602	0.0527478	0.112435	0.0689982	0.0215469	0.0193861	0.137498	0.112328	0.0601126	0.00692881	0.122164	0.10161	0.0486006	0.0302891	0.176002	0.118349	0.0460749	0.00944379
A0A0G2K8D6;D3ZRV0	A0A0G2K8D6;D3ZRV0	DCN1-like protein	Dcun1d1	0.118417	0.0475332	0.0503715	0.022055	0.124432	0.129816	0.124117	0.0950359	0.111774	0.0980284	0.0609183	0.0477173	0.0589375	0.0496465	0.0331376	0.0215319	0.0431622	0.0448644	0.0443949	0.0303953	0.0842744	0.0818981	0.0718639	0.0704409	0.0917988	0.106622	0.101324	0.0555801	0.0886313	0.090342	0.0940031	0.0897881	0.0849841	0.083164	0.0797961	0.104571
B2RYP7;A0A0G2KA04;A0A0G2K8E5	B2RYP7;A0A0G2KA04;A0A0G2K8E5		Ints10	0.00477648	0.0215826	0.00387956	0.00367641	0.0298192	0.0132803	0.006235	0.00692802				0.0098168
A0A0G2K8F1	A0A0G2K8F1
A0A0G2K8F7;Q6AXR9	A0A0G2K8F7;Q6AXR9		Ube2a		0.0227017	0.0294618	0.032393	0.0222441				0.0502696																0.015303	0.00870466
A0A0G2K8F9;D3ZQL8	A0A0G2K8F9;D3ZQL8		Pum2	0.0531391	0.0251123			0.111863	0.0314301	0.0203215	0.00999274	0.0360097	0.0169794	0.0136283	0.0244442	0.0819188	0.0342507	0.0269331	0.00562181	0.0603124	0.0224199	0.037889	0.0236617	0.027931	0.0246809	0.0103077	0.00510325	0.106609	0.0692545	0.0267521	0.0150013	0.0909632	0.0640054	0.036593	0.0263298	0.0598617	0.0425954	0.017931	0.00160846
G3V8Q9;A0A0G2K8G0;P70478	G3V8Q9;A0A0G2K8G0;P70478	Adenomatous polyposis coli protein	Apc					0.021812	0.00759834	0.0058458	0.0105286	0.0135809	0.0256902	0.0655506		0.261058	0.149067	0.0731104	0.0744285	0.167158	0.110787	0.0823731	0.074821	0.138066	0.0858616	0.0590483	0.0403653	0.274604	0.109807	0.0851594	0.0709182	0.248917	0.102799	0.134579	0.124936	0.22229	0.100152	0.0747923	0.0714054
A0A0G2K8H0;Q5M9G3	A0A0G2K8H0;Q5M9G3	Caprin-1	Caprin1	1.80856	1.37694	0.947167	0.578891	1.42666	1.16386	1.10272	1.15303	1.80126	1.33907	1.46271	1.43412	0.785802	0.644342	0.756381	0.639313	1.02446	0.689337	0.91795	0.606601	0.757524	0.904574	0.568544	0.368094	0.898041	0.684762	0.462518	0.345532	0.883306	0.617578	0.330543	0.238415	0.826219	0.459282	0.331795	0.154588
A0A0H2UHL6;A0A0G2K8H6;P00786	A0A0H2UHL6;A0A0G2K8H6;P00786	Pro-cathepsin H;Cathepsin H mini chain;Cathepsin H;Cathepsin H heavy chain;Cathepsin H light chain	Ctsh	0.0807097	0.103959	0.384016	0.518347	0.343124	0.418058	0.503427	0.650772	0.723052	0.723604	0.615984	0.453046	0.0291119	0.0384831	0.0931614	0.262271					0.0202547	0.0366201	0.0410212	0.0214473	0.0187013	0.0202347	0.0168558	0.0114277					0.0150101	0.011722	0.0214287	0.0331808
A0A0G2K8I0	A0A0G2K8I0			0.00993156	0.0095098	0.0094698	0.0118339	0.0106726	0.0119642	0.0063015		0.0229821	0.00477098			0.065992	0.0680659	0.0573416	0.049006	0.0450279	0.0369152	0.036641	0.0274419															0.00903886
A0A0G2K8I4;Q498D7;F1LPC5	A0A0G2K8I4;Q498D7;F1LPC5		Tmem259	0.00828218											0.00775588		0.00160917	0.00181817	0.00252701	0.0146584									0.0048394	0.00664995	0.00557365	0.0114867	0.00630789					0.0031839	0.00402769
D3ZG18;A0A0G2K8I5	D3ZG18;A0A0G2K8I5		Pcdh19											0.0241135	0.00763811	0.0196814	0.0160521	0.011547	0.0136268	0.0365302	0.0157211	0.0123441	0.0106633	0.0303692	0.0233796	0.0148522	0.0136665	0.0116985	0.00868719	0.39147		0.0199398	0.0110011	0.00786257		0.030093	0.0175772	0.00984637	0.0102172
A0A0U1RRW4;A0A0G2K8I8;A0A096MJM6	A0A0U1RRW4;A0A0G2K8I8;A0A096MJM6		Lemd1	0.00783767	0.00849218	0.0039332	0.00164206																		0.237704	0.215762	0.0936217												0.135648
A0A0G2K8K5	A0A0G2K8K5					0.00970683	0.00839715					0.00787299
A0A0G2K8L9;Q6TXG8	A0A0G2K8L9			0.055283	0.0383866	0.0260753	0.0191156	0.0659727	0.0420607	0.0247006	0.021136	0.0269408	0.0150532	0.0125811	0.00794449	0.118024	0.111042	0.0932873	0.0573618	0.166448	0.168575	0.169773	0.133216	0.219829	0.179112	0.125939	0.09322	0.162118	0.25303	0.250577	0.0817287	0.240969	0.212106	0.209568	0.132248	0.198182	0.158856	0.15967	0.10922
A0A0G2K8M1;D3ZD53	A0A0G2K8M1;D3ZD53		Zfp84																								0.0489249										0.0539009	0.0140912
A0A0G2K8M7;Q499Q2	A0A0G2K8M7;Q499Q2		Tpd52l1						0.00409814	0.0024817						0.00258106	0.00891831	0.00408201		0.0129134	0.0159372		0.0159466	0.0212311	0.0145938		0.0117331	0.0204113	0.0350911	0.021519		0.0164387	0.0188209	0.0167939	0.00944951	0.0163423	0.0181192	0.0167911	0.0154319
A0A0G2K8N3;Q4KLM6	A0A0G2K8N3;Q4KLM6	Prolyl 3-hydroxylase 2	Leprel1		0.0129363	0.788202	1.08617	3.39225	4.06784	2.48264	2.38837	1.12996	0.00981788			0.0160825	0.0137424	0.00847772			0.0212882	0.0675329	0.273976	1.73857	0.0620023	0.0242643	1.09559		2.38819	1.75971			0.332741	0.0296598	0.173839	0.514501	1.42597	1.1318	0.761403
A0A0G2K8N6;D3ZC34	A0A0G2K8N6;D3ZC34		Ankmy2	0.0912795	0.0404109	0.0433415	0.0416811	0.144858	0.117927	0.105336	0.11182	0.182376	0.0877711	0.108867	0.112249	0.235563	0.205028	0.140308	0.0894657	0.270387	0.225214	0.125415	0.100781	0.229848	0.183018	0.17101	0.10946	0.245655	0.263523	0.204282	0.0918788	0.26671	0.241796	0.174424	0.0957778	0.140374	0.203503	0.172458	0.115767
A0A1B0GWP1;A0A0G2K8N7;Q5U2Z8	A0A1B0GWP1;A0A0G2K8N7;Q5U2Z8	Elongation of very long chain fatty acids protein	Elovl1					0.0134824	0.0206318	0.0195166	0.0192486	0.0170838	0.0176179	0.0208715	0.0127344
A0A0G2K8N9;REV__B1WC28	A0A0G2K8N9			0.665716	0.511227	0.416181	0.378879	0.490237	0.35651	0.314772	0.395542	0.801463	0.676568	0.600629	0.545053					0.00576292	0.0026428							0.00526737	0.00627282							0.00627478	0.00531891
A0A0G2K8Q2	A0A0G2K8Q2															0.00958884	0.00760771
A0A0G2K8Q7;A0A0G2KAB8;A0A0G2K375	A0A0G2K8Q7			0.0310361	0.035103	0.0365363	0.0365623	0.171495	0.139906	0.0951803	0.080446	0.0992929	0.0833498	0.0538733	0.0378237		0.00489149	0.0067666	0.00906688	0.0197667	0.0193335	0.02206	0.0132258			0.0120631	0.0101814	0.0386114	0.0449055	0.0376345	0.0218589	0.0255529	0.033335	0.0162469	0.0185505			0.00553987	0.0110687
Q6JBI7;A0A0G2K8R3;Q6JBI6;A0A0G2K174;Q6J0M8	Q6JBI7;A0A0G2K8R3;Q6JBI6;A0A0G2K174		Lmo7					0.0102562				0.0104471				0.292601	0.224474	0.178337	0.142197	0.0134366				0.0132243	0.0171404	0.0109162		0.045118	0.024264	0.0095088	0.00774321	0.0111637				0.0132656	0.0147826
A0A0G2K8S1;Q5RK27	A0A0G2K8S1;Q5RK27	Solute carrier family 12 member 7	Slc12a7	0.0296859	0.00828453	0.00414357	0.0163964	0.0362249	0.0120268	0.00764673	0.0108753	0.0348675	0.00807225	0.00185118	0.00216766										0.0565415
D4A0J0;A0A0G2K8S4	D4A0J0;A0A0G2K8S4		Wdfy2	0.015541	0.00976853	0.0120067	0.00918716	0.156736	0.0623464	0.0188385	0.0448866	0.0666413	0.0301098	0.0122214	0.0128346
G3V743;A0A0G2K8S6;O88941	G3V743;A0A0G2K8S6;O88941	Mannosyl-oligosaccharide glucosidase	Mogs	0.525822	0.453123	0.324971	0.200005	1.16629	0.981835	0.785399	0.599281	0.790026	0.639953	0.596406	0.438365	0.378993	0.327993	0.252331	0.150585	0.466236	0.40761	0.5213	0.40007	0.420733	0.36672	0.32996	0.2182	0.323328	0.379743	0.295854	0.13837	0.532302	0.543771	0.392514	0.255931	0.352907	0.361518	0.175959	0.0510223
B1H239;A0A0G2K8U5	B1H239;A0A0G2K8U5		Lrrc49					0.0224694	0.0456718	0.0272763	0.0219563	0.0715278	0.0286477	0.0308316	0.0300553													0.0454773		0.00356115	0.0397777					0.0114664	0.0095651
A0A0G2K8V0;F1LPJ1;P70644	A0A0G2K8V0;F1LPJ1	Protein-tyrosine-phosphatase	Ptprm					0.00498317	0.00348379	0.00275934	0.00279681	0.014105				0.00321612	0.00218431	0.00350753	0.00395204					0.00447722	0.00261079
A0A0G2K8V1;D4A7K5	A0A0G2K8V1;D4A7K5	Phospholipid-transporting ATPase	Atp11a	0.0573795	0.0471205	0.0139749	0.00736629	0.022219	0.0210209	0.0155881		0.0456363	0.0342968	0.0340232	0.0407043
R9PXU6;A0A0G2K8V2;P85972	R9PXU6;A0A0G2K8V2;P85972	Vinculin	Vcl	10.7384	9.69913	8.27941	5.63903	11.1808	10.7434	11.2607	8.1325	12.6802	10.7941	11.3474	7.15719	0.779897	0.763629	0.724444	0.622602	0.666072	0.582057	0.401946	0.506108	0.547385	0.623635	0.484112	0.288628	0.301038	0.39882	0.30737	0.191605	0.448613	0.378192	0.287065	0.198615	0.497517	0.359171	0.397509	0.250157
F1M0V4;A0A0G2K8V3	F1M0V4;A0A0G2K8V3		Thoc2	0.070624	0.0621923	0.0434956	0.037762	0.116762	0.0935091	0.053679	0.0496504	0.0698217	0.0266452	0.012081	0.00760732	0.0192334	0.0097749	0.00656125	0.00301513	0.0429679	0.0263311	0.0465884	0.026972	0.0477246	0.0210862	0.0156971	0.00291891	0.0090419				0.013776	0.0133801	0.00701119		0.0274328	0.0222494	0.00129654
Q6XD99;A0A0G2K8W9;G3V6S0;A0A0G2JZY6;Q5D002;Q99MI4;Q8VI65	Q6XD99;A0A0G2K8W9;G3V6S0;A0A0G2JZY6		Sptbn1	19.7342	17.7788	17.1317	16.9249	17.2481	16.515	16.7436	17.298	18.9804	17.6378	17.1255	18.8	66.2689	59.2678	58.0614	60.7284	54.769	46.0237	41.7823	47.2197	43.7861	44.4687	38.7024	41.3657	45.8973	40.1955	38.9429	37.7161	44.4347	37.2798	36.4713	31.545	44.4971	33.5374	32.4356	33.7796
A0A0G2K8X3;F7EZF5;Q7TPA0	A0A0G2K8X3;F7EZF5;Q7TPA0		Pid1					0.037784	0.0105747	0.00887213	0.00525487	0.0867418	0.0152247	0.0152191	0.0187711					0.007461				0.032759	0.0200525							0.0109293
A0A0G2K8Y7;D3ZLE2	A0A0G2K8Y7;D3ZLE2		Tmcc3		0.00891277	0.00648026		0.00935031	0.00575265			0.00671887	0.00330343			0.045326	0.0130759	0.0123421	0.0113488	0.0212398	0.0164592	0.013143	0.00685582	0.0414306	0.0610549	0.0104851		0.0213283	0.0116914	0.00584886		0.00669173	0.0052078			0.0323003	0.0140516	0.000874171
Q70AM4;A0A0G2K8Z9	Q70AM4;A0A0G2K8Z9	Kinesin-like protein	Kif13b	0.187117	0.0838306	0.0752135	0.0466633	0.19346	0.121836	0.0823502	0.0427058	0.229376	0.151048	0.167683	0.0809954	0.0833333	0.0135967	0.0250142	0.0167097	0.0987177	0.0567259	0.0669797	0.0633694	0.12823		0.984042	0.0454693					0.135116				0.127544	0.0762381	0.0437482
A0A0G2K904;Q568Z5	A0A0G2K904;Q568Z5		Sltm	0.0210229	0.0291776	0.0129549	0.0146055	0.0662418	0.0248819	0.0159692	0.0222548	0.0737522	0.0395173	0.0167417	0.011696	0.0902009	0.0590365	0.022833	0.0135055	0.11117	0.0722082	0.0323307	0.00557941	0.0261298	0.0215208	0.0224849	0.0216599	0.0671168	0.0519477	0.0569157	0.034273	0.00885015	0.00574331	0.00281336		0.0111819	0.0103026
A0A0G2K911;O35987	A0A0G2K911;O35987	NSFL1 cofactor p47	Nsfl1c	2.5104	2.15847	1.97631	1.88358	2.04656	1.87234	1.91449	1.84369	1.64091	1.813	1.68512	2.05496	0.775909	0.739363	0.677221	0.525826	1.21185	1.02051	0.756463	0.599146	0.764131	0.7109	0.584747	0.368868	1.31131	1.03881	0.831863	0.583011	1.1362	0.886543	0.75408	0.675724	0.797385	0.837205	0.554367	0.371649
E9PTK9;A0A0G2K916;Q5XI12	E9PTK9;A0A0G2K916		Ankhd1	0.0127818				0.00872953				0.0243923	0.00854953	0.00830543	0.0113513																	0.0203998	0.0224154				0.0036607	0.00826079
F1M470;B0BNH0;A0A0G2K933;A0A096MK14;A0A0U1RRU1;D4A174;A0A0U1RRY1	F1M470;B0BNH0;A0A0G2K933;A0A096MK14;A0A0U1RRU1		Eif4e2	0.0628337	0.0368028	0.0677362	0.0352395	0.149213	0.0419174	0.0164119		0.0992299	0.0718254	0.037084	0.0372394	0.0188733	0.00393112	0.00613338	0.00282431	0.0531385	0.0450853	0.0196585	0.0317607	0.0376272	0.03965			0.0237098	0.0240493	0.0116986	0.00589837	0.0600588	0.0610701	0.0294538	0.0192011
A0A0G2K946	A0A0G2K946															0.150454	0.06656	0.0621578	0.0683581	0.121324	0.0509199	0.0312231	0.0385686	0.0916498	0.0457134	0.054236	0.0388544	0.144366	0.0630091	0.0777634	0.0440386	0.230971	0.15921	0.181314	0.194249	0.20271	0.0780071	0.159165	0.0964978
B2RYI3;G3V8U3;A0A0G2K948	B2RYI3;G3V8U3;A0A0G2K948		Dpf2	0.0584068	0.0353629	0.0168615	0.0168915	0.0396448	0.0303487	0.03064	0.0234661	0.0988909	0.0159494		0.00846196	0.0284454	0.0202489
B5DFH4;A0A0G2K950	B5DFH4;A0A0G2K950		Papss2	0.0275048	0.00386758	0.00372745	0.00692635	0.0267107	0.0285174	0.0334461	0.0129872	0.0546852	0.0287354	0.00362497
A0A0G2K952;D3ZBB7	A0A0G2K952;D3ZBB7	Ubiquitin carboxyl-terminal hydrolase	Usp32					0.0136243	0.0173506	0.0271887	0.0124062	0.011548				0.149789	0.145562	0.0567224	0.0282333	0.0495967	0.0507997	0.0222367	0.0133411	0.0966265	0.0641118	0.035197	0.0357125	0.129919	0.0604056	0.0216302	0.0466741	0.133449	0.0448718	0.0227199	0.0180037	0.0745079	0.0561841	0.0602603	0.0301818
A0A0G2K954;Q3SWT1;Q5FVP2	A0A0G2K954;Q3SWT1;Q5FVP2	SOSS complex subunit B1;SOSS complex subunit B2	Nabp2;Nabp1					0.00982658	0.0149305	0.0114502	0.0101234	0.0181142	0.00828435	0.00871734	0.00616428									0.00293744								0.00247047
A0A0G2K961;D3Z832	A0A0G2K961;D3Z832		Rgl3	0.00446146	0.00282133	0.00227356	0.00426273	0.0333101	0.0152993	0.0120103	0.00603738	0.00638092	0.00494831	0.00507346	0.0115314									0.328758	0.362348	0.230947	0.199942	0.275515	0.232037	0.184945	0.100029	0.0789701
D3ZYE1;F1M3L4;A0A0G2K964;F7F5A1;Q4KLJ5;Q6AY98	D3ZYE1;F1M3L4;A0A0G2K964;F7F5A1;Q4KLJ5;Q6AY98		Ube2e2;Ube2e1;Ube2e3	0.0182461	0.0108043			0.02162	0.00705502	0.00772165		0.0211018	0.0187893	0.0200366	0.0195977																	0.00758632
A0A140TAB6;A0A0G2K977;Q62839	A0A140TAB6;A0A0G2K977;Q62839	Golgin subfamily A member 2	Golga2	0.446662	0.236464	0.114143	0.11661	0.324173	0.215514	0.13096	0.115237	0.370622	0.116379	0.112109	0.118499	0.243723	0.19503	0.247919	0.10348	0.273751	0.244965	0.130432	0.0973542	0.132415	0.101105	0.092493	0.0724129	0.305146	0.158445	0.0859244	0.0446062	0.102466	0.0799446	0.0937452	0.0629846	0.107593	0.0390349	0.040899	0.046979
A0A0G2K988	A0A0G2K988							0.00431755	0.00360366	0.004892	0.00254108
Q5U1Y3;A0A0G2K995	Q5U1Y3;A0A0G2K995		Fblim1						0.00392174	0.00684382		0.0488528	0.0245173	0.0118078	0.00762247
A0A0G2K999;D3ZDA6	A0A0G2K999;D3ZDA6		Sdk2							0.0259369				0.0370024		0.331867	0.267274	0.149434	0.0741188	0.195973	0.175945	0.100758	0.0677594	0.294268	0.251875	0.181682	0.1174	0.16986	0.137855	0.0739488	0.0491452	0.16539	0.116093	0.0675631	0.0394037	0.212235	0.157743	0.103029	0.0517123
A0A0G2K9A2;P85970;A0A0G2K905;A0A0G2K2J1;A0A0G2K1V8	A0A0G2K9A2;P85970;A0A0G2K905;A0A0G2K2J1	Actin-related protein 2/3 complex subunit 2	Arpc2	6.86602	6.67998	6.5986	5.29898	7.28594	6.6183	6.19725	5.37514	6.56078	5.68411	4.98608	4.71703	8.80194	8.74815	7.81818	7.70881	7.52328	6.52196	7.75477	6.90785	5.32117	5.44047	5.18978	4.99653	5.88942	5.7515	6.26049	5.72575	5.55311	6.04175	6.22801	5.56199	5.64298	5.18714	5.43267	4.95573
A0A0G2K9A7;Q6QI90	A0A0G2K9A7;Q6QI90		Wdr75	0.00381014	0.0025893	0.00138732	0.000700947	0.0202038	0.0150614	0.0533494	0.0524416	0.0209718	0.00509861	0.00346122	0.00302288
A0A0G2K9A9;D3ZT20	A0A0G2K9A9;D3ZT20		Fbxo41					0.0242194	0.0179608	0.011898	0.00871416	0.0624745	0.0581986	0.0485097		0.560721	0.464679	0.322809	0.259237	0.373256	0.341204	0.295481	0.281473	0.41588	0.361395	0.325088	0.29939	0.452047	0.435173	0.389616	0.270885	0.414578	0.376896	0.267346	0.187418	0.39195	0.335102	0.243764	0.164732
A0A0H2UHI5;E0A3N4;A0A0G2KB85;A0A0G2K9B1;P09006	A0A0H2UHI5;E0A3N4;A0A0G2KB85;A0A0G2K9B1;P09006	Serine protease inhibitor A3N	Serpina3n					0.00345875			0.00109312
A0A0G2K9B2;Q80VJ4	A0A0G2K9B2;Q80VJ4	Glycerophosphocholine phosphodiesterase GPCPD1	Gpcpd1	0.0316206	0.0340171	0.033577	0.0315264	0.0402438	0.0201557	0.0384424	0.0321782	0.0356345	0.0121189	0.00719077	0.0157878	0.0337698	0.0265301	0.0296821	0.0113336	0.048404	0.0352283	0.0458286	0.0306117	0.0250053	0.0184869	0.00332451	0.00566451	0.0108844	0.0186799	0.0202688	0.0113127	0.029691	0.0153442	0.00884619	0.00354661	0.013021	0.00399366
A0A0G2K9B4;D4A4B1	A0A0G2K9B4;D4A4B1		Mrpl15	0.0130761	0.0131236	0.00788694	0.00483918	0.229426	0.114838	0.100658	0.0633945	0.209479	0.0948151	0.0583137	0.0239383	0.200389	0.197487	0.150227	0.119523	0.347173	0.385737	0.353396	0.225388	0.624161	0.358463	0.331195	0.176053	0.630883	0.552988	0.458831	0.200085	0.392345	0.376348	0.3164	0.164576	0.444062	0.37932	0.351946	0.210142
F7EWC1;A0A0G2K9C0;B5DEX4	F7EWC1;A0A0G2K9C0;B5DEX4		Vasp	1.02441	0.800158	0.768267	0.535573	1.76887	1.58334	0.956835	0.751866	1.51873	1.20475	0.859119	0.728362					0.00642397	0.00905968	0.0119561		0.0308243	0.0194809	0.018102		0.0113485	0.0236449			0.0431976	0.0452525	0.019787	0.00886234	0.0385002	0.0448821	0.0237678	0.0112006
A0A0G2K9C4	A0A0G2K9C4																															0.0201262	0.0267089	0.0160198	0.0115286
A0A0G2K9C5;A1L1I3;Q3MUI2	A0A0G2K9C5;A1L1I3;Q3MUI2	Numb-like protein	Numbl					0.0507673	0.0311475	0.014254	0.011826	0.126766	0.0365189	0.0344068	0.0419922	0.35443	0.320257	0.230084	0.171486	0.353723	0.291242	0.308515	0.276777	0.28976	0.244436	0.170451	0.196174	0.621972	0.426783	0.407659	0.164153	0.535972	0.437083	0.396359	0.275088	0.224798	0.190984	0.235427	0.183425
D3ZJU5;A0A0G2K9D6	D3ZJU5;A0A0G2K9D6		Smarcc1	0.0603645	0.02513	0.00152884	0.00119804	0.10592	0.0257243	0.0245662	0.0340842	0.106377	0.0508017	0.0388813	0.0343263	0.00362847	0.00420818	0.0041386		0.00922635	0.00584611	0.00694851		0.00506727	0.00404734			0.0158523	0.00517338			0.0231407	0.0149548	0.0115446	0.00745866
I6LBX8;A0A0G2K9D7	I6LBX8;A0A0G2K9D7		Pcdhgc3	0.0776843	0.045592	0.0677911	0.0708354	0.182984	0.0754138	0.113425	0.121669	0.157603	0.101947	0.114302	0.0797214	0.228718	0.140485	0.144081	0.203328	0.128639	0.0823352	0.127316	0.153735	0.0678485	0.0668264	0.0810182	0.0755068	0.0156705	0.0516881	0.018482	0.0206004	0.0479136	0.017417	0.0340349	0.0152256	0.0314133	0.0178266	0.0322474	0.0316106
A0A0G2K9D8	A0A0G2K9D8							0.0167105	0.022104	0.00741847		0.020562	0.00814935	0.00752033	0.0121722
A0A0G2K9D9	A0A0G2K9D9			0.104797	0.182937	0.0668841	0.0459522	0.935113	0.656155	0.47467	0.349553	0.0182435	0.0132359	0.007807	0.00501473	0.0286167	0.0302695	0.026917	0.0343096	0.032883	0.0181589	0.0168595	0.0340195	0.24854		0.222158	0.0594108			0.232263	0.0975994		0.0967786	0.0763262		0.430418	0.21817	0.191638	0.177684
D3ZRQ5;A0A0G2K9E1;D3ZVP7	D3ZRQ5;A0A0G2K9E1;D3ZVP7	Zinc finger FYVE domain-containing protein 21	Zfyve21	0.032361	0.0257918	0.0323467	0.0260816	0.149941	0.0575973	0.0624262	0.0364753	0.107037	0.0225023			0.0460629	0.0245503
A0A0G2K9E5;D3Z9N3	A0A0G2K9E5;D3Z9N3		Lars2	0.0262297	0.0043513	0.00266526	0.00156982	0.0370123	0.0152247	0.0087844	0.0108772	0.0844673	0.0314343	0.0140474	0.0134859	0.217904	0.216558	0.176012	0.0829688	0.178717	0.172303	0.152499	0.146084	0.19157	0.166434	0.153465	0.0998799	0.147227	0.147201	0.167522	0.0677066	0.246125	0.21432	0.193865	0.11673	0.172492	0.157571	0.123673	0.107486
A7BJV7;A0A0G2K9F0;Q810T5-2;Q810T5;D3ZCG0	A7BJV7;A0A0G2K9F0;Q810T5-2;Q810T5;D3ZCG0	Histone acetyltransferase;Histone acetyltransferase KAT7	HBO1;Kat7					0.0149957	0.00190749			0.0339734												0.00741184	0.00318387	0.00360558
A0A0G2K9F2	A0A0G2K9F2			0.0681129	0.0465009	0.0306561	0.0233929	0.0800932	0.0258374	0.0394874	0.0381856	0.143188	0.00432709							0.0384652	0.00483992	0.00488581	0.00423825	0.0106412	0.00674138			0.0110151	0.0113565		0.0663005
A0A0G2K9F7;A8C4G9;Q5XI91;K0J5S5	A0A0G2K9F7;A8C4G9;Q5XI91;K0J5S5		Zmynd8;spikar			0.014161		0.0826307	0.0333309	0.0380477	0.0316902	0.0199627	0.0131419	0.00903052	0.0129666	0.0543636	0.0214234	0.00397377	0.00673463	0.0084441	0.00378013	0.00611555	0.0149861	0.056844	0.0195555	0.0202526	0.0134568	0.0285595	0.0271677	0.0248179	0.0117747	0.0571349	0.0393343	0.010981	0.0219356	0.0209849	0.0179841	0.0102979	0.011823
A9UMV2;A0A0G2K9G3	A9UMV2;A0A0G2K9G3		Mrps24					0.0556721	0.02422	0.0124061		0.0152564	0.00891351	0.00336174		0.17983	0.181652	0.106975	0.0604293	0.192039	0.160853	0.156161	0.11249	0.0772053	0.066341	0.0615997	0.0368106	0.171719	0.196773	0.13184	0.0173558	0.129851	0.145026	0.13942	0.0360581	0.0465679	0.103472	0.0766157	0.039233
A0A0G2K9G6;D4A3Q2	A0A0G2K9G6;D4A3Q2		Stag1	0.0238032	0.0138474			0.0686672	0.0342644	0.0202443	0.0311433	0.0404784	0.0409625	0.0216785	0.0183201						0.14532															0.116215	0.0535043	0.0562234	0.0406922
A0A0G2K9H2;B4F7D6	A0A0G2K9H2;B4F7D6		Stk11ip					0.081561	0.026592	0.0233613	0.0110122	0.0338207	0.0107877	0.00877628	0.0021903	0.00322793	0.00319908	0.00156814	0.00267333					0.0076314	0.00459496	0.00374859	0.0029842								0.0172535	0.00469765	0.00310175	0.00289216	0.00117232
A0A0G2K9H5;D4ADT7	A0A0G2K9H5;D4ADT7		Nod1					0.0122166	0.0105666	0.00412094	0.00577005
A0A0G2K9H8;P61206;A0A0G2JV81;A0A0G2K4Q4	A0A0G2K9H8;P61206;A0A0G2JV81;A0A0G2K4Q4	ADP-ribosylation factor 3	Arf3		0.141909	0.0950381		0.147957	0.138195	0.10018	0.0683023	0.111752	0.10513	0.0496503	0.0496763	0.520489	0.823469	0.443829	0.491764	0.136932	0.312012	0.251812	0.117286	0.373241	0.302177	0.32793	0.163429	0.343539	0.434265	0.491349	0.308198	0.446667	0.645375	0.682646	0.889103	0.396514	0.315235	0.462926	0.433543
D3ZB76;B2GV48;A0A0G2K9H9	D3ZB76;B2GV48;A0A0G2K9H9		Dnajb5													0.0333784	0.0199266	0.00665842		0.0413546	0.0147924	0.0364669	0.0302207	0.04395	0.0171701	0.0213331	0.00768892	0.0314308	0.0253092	0.0172419	0.00684569		0.00711075	0.00940403	0.0123893	0.0341971	0.031303	0.00962659	0.00532013
G3V7K3;A0A0G2K9I6;Q9JL97;F2YBS8	G3V7K3;A0A0G2K9I6;Q9JL97		Cp	1.9837	1.94585	1.70494	1.88554	5.51928	3.88641	3.55679	3.79811	3.2364	2.86795	2.94726	2.25126	0.038647	0.0319817	0.101593	0.148395	0.00517108	0.00394989	0.0742	0.075632	0.0111786	0.0116371	0.00748778	0.00454441	0.0347748	0.0343077	0.0416114	0.0203676	0.0112713	0.0119838	0.0050768	0.003931			0.0228391	0.0251635
A0A0G2K9J0	A0A0G2K9J0															0.0385297	0.0243862	0.0107648		0.0413437	0.0301366	0.0210337	0.0166272					0.0290567	0.027345	0.0211087	0.0128244
A0A0G2K9J2;Q5XIL1;E9PTI1	A0A0G2K9J2;Q5XIL1;E9PTI1		Atp6v1h	0.887411	0.734824	0.749351	0.678942	2.30961	1.71242	1.38601	1.54638	1.24826	1.04425	0.947	0.839747	7.23127	6.88169	6.19155	5.7081	5.55188	5.84875	5.76767	5.69571	6.45265	6.21742	6.55109	7.14532	7.32806	7.8489	8.45009	8.28663	6.63842	6.95404	7.00475	7.11526	5.91347	6.63269	6.75108	6.76188
D3ZXE3;A0A0G2K9K0	D3ZXE3;A0A0G2K9K0		Tbc1d9													0.00298025	0.00161067	0.000743743	0.00154001					0.00391507				0.0330833	0.00393864	0.00533432		0.0068205	0.00258916			0.0145107	0.00681616	0.00249524	0.00237625
D4A927;A0A0G2K9K2	D4A927;A0A0G2K9K2		Tacc1	0.0557357	0.0103908	0.00949177	0.00803966	0.371831	0.720475	0.49469	0.0606641	0.120773	0.084945	0.0742777	0.0691027	0.0230369	0.0180607	0.00863397	0.00839627	0.0261683	0.0185128	0.00921284	0.0177298	0.0372557	0.0489159	0.0137747	0.00278644	0.0862157	0.0505174	0.0109785	0.027455	0.020997	0.0167575	0.0107146	0.0137388	0.0100826	0.00516309	0.00937397
A0A0G2K9K5	A0A0G2K9K5																			0.0206966								0.0243907	0.027396	0.0223725	0.0106864	0.0668447	0.0562302	0.043792	0.0300974
A0A0G2K9K9;Q63185	A0A0G2K9K9;Q63185	Eukaryotic translation initiation factor 2-alpha kinase 1	Eif2ak1																																	0.0983443
A0A0G2K9L0	A0A0G2K9L0								0.00275352	0.00561009	0.00726749
A0A0G2K9L2;D4A6C9	A0A0G2K9L2			0.380273	0.332922	0.30369	0.292314	0.712867	0.594311	0.594995	0.575552	0.702299	0.534088	0.451812	0.443825	1.78024	1.88821	1.76273	1.56406	1.04523	0.94206	1.08871	1.0139	1.4264	1.46861	1.16454	1.14403	1.38448	1.47422	1.58059	1.46121	1.31587	1.22675	1.23067	1.20986	1.26954	1.15567	1.09049	1.13364
A0A0G2K9L6;Q62921;Q6P7C9;Q62921-2;D4A367	A0A0G2K9L6;Q62921;Q6P7C9;Q62921-2	RanBP-type and C3HC4-type zinc finger-containing protein 1	Rbck1	0.0432399	0.0158058	0.0092925		0.0139992	0.0297948	0.0215872	0.0297337	0.0529485	0.0280548	0.0273669	0.0097802	0.00661583	0.00556134	0.00557993
A0A0G2K9L9;A0A096MJ77;A0A096MK11	A0A0G2K9L9;A0A096MJ77		Mdn1	0.197664	0.089269	0.168917	0.134862	0.136428	0.09572	0.0993565	0.111547	0.2677	0.150477	0.117456	0.141989	0.19788	0.226628	0.0850046	0.352046	0.620923	0.281231	0.485569	0.468677	0.124916	0.132718	0.0706432	0.101123	0.15826	0.122213	0.0968609	0.085795	0.236218	0.222076	0.298571	0.0905131	0.167248	0.083977	0.0619502	0.0266451
A0A0G2K9M4	A0A0G2K9M4			0.175433	0.109186	0.0429448	0.0474476	0.600047	0.415853	0.254175	0.25565	0.269511	0.110071	0.088185	0.0910225	0.456236	0.242406	0.138874	0.112759	0.264522	0.194584	0.161606	0.103555	0.28395	0.208959	0.147555	0.0829502	0.373679	0.362007	0.207212	0.114223	0.341992	0.250695	0.124418	0.103193	0.172947	0.133622	0.0822815	0.0400911
A0A0G2K9M5;Q2TBJ6	A0A0G2K9M5								2.12473		7.9034					0.00111229	0.00246011	0.00499034
A0A0G2K9N3;C9WPN2	A0A0G2K9N3;C9WPN2		Ddx3									0.010296	0.00848571
A0A0G2K9N9;G3V9U7;D3ZHJ6;P18596-2;P18596	A0A0G2K9N9;G3V9U7;D3ZHJ6;P18596-2;P18596	Calcium-transporting ATPase;Sarcoplasmic/endoplasmic reticulum calcium ATPase 3	Atp2a3																						0.0294813	0.0675657
A0A0G2K9P4	A0A0G2K9P4											0.0368131
A0A0G2K9P5	A0A0G2K9P5			0.144689	0.0791342	0.0475124	0.0337339	0.119654	0.0805004	0.0522964	0.061449	0.160561	0.0742765	0.0436237	0.0469906	0.0205507	0.00292793	0.00298885	0.0023967	0.00204766	0.00229341	0.00353611	0.00217247	0.0195268	0.00316648	0.00309924	0.00228281	0.00659761	0.0176638	0.00499495	0.00158279	0.00453127	0.0051286			0.00543419	0.00555686	0.00452551	0.0025997
A0A0G2K9Q0;D3ZA89	A0A0G2K9Q0;D3ZA89		Tbck	0.0486969	0.0235651	0.0307005	0.0196843	0.117545	0.0708099	0.10211	0.113272	0.0605638	0.0315236	0.0238969	0.0130178	0.0582813	0.0529385	0.0317027	0.0253849	0.0676201	0.0727418	0.0671506	0.0423925	0.0482726	0.0266073	0.0358598	0.0133076	0.0522556	0.0503735	0.0268448	0.00532502	0.181842	0.254157	0.152113	0.0798708	0.059246	0.0411466	0.0449555	0.00491857
A0A0G2K9Q1;Q66H74	A0A0G2K9Q1;Q66H74	Golgi phosphoprotein 3-like	Golph3l	0.0790783	0.0218458			0.0240463	0.00811816	0.0065724	0.00768863	0.0245461	0.00878147	0.00746766	0.00641786
A0A0G2K9Q3;Q6QI44	A0A0G2K9Q3;Q6QI44	N-alpha-acetyltransferase 25, NatB auxiliary subunit	Naa25	0.0172885	0.0157378	0.0116456	0.0042715	0.0658391	0.0535826	0.038321	0.0403848	0.0670073	0.0574091	0.0372177	0.0254051	0.0108282	0.00881674	0.00341098	0.0026786	0.0186351	0.0113136	0.00735222	0.0066366	0.0240392	0.0208195	0.021329	0.00625978	0.0143955	0.0165212	0.00548494	0.00187213	0.0238937	0.0219545	0.00916558	0.00702127	0.0297605	0.0248986	0.0152263	0.00259014
A0A0G2K9Q6;Q64568-7;Q64568-8;Q64568-6;Q64568;Q64568-5;Q64568-4;Q64568-12;Q64568-11	A0A0G2K9Q6;Q64568-7;Q64568-8;Q64568-6;Q64568;Q64568-5;Q64568-4;Q64568-12;Q64568-11	Plasma membrane calcium-transporting ATPase 3	Atp2b3													0.0546689	0.0294395	0.0314998	0.0234799	0.0258708	0.03482	0.0154259	0.00321573					0.0242409				0.0424931	0.0276406	0.0163719	0.0108539
A0A0G2K9Q7;Q62625-2;Q62625	A0A0G2K9Q7;Q62625-2;Q62625	Microtubule-associated proteins 1A/1B light chain 3B	Map1lc3b	0.0680578	0.0796986	0.0826912	0.0846298	0.124408	0.119753	0.0867521	0.117791	0.235261	0.1234	0.193665	0.178074	0.319102	0.329483	0.246729	0.229508	0.368334	0.337213	0.183318	0.203922	0.507185	0.357684	0.155315	0.0914295	0.535417	0.393917	0.44781	0.403999	0.635023	0.429359	0.267902	0.0702594	0.455548	0.334997	0.314127	0.309684
Q642A8;A0A0G2K9Q8	Q642A8;A0A0G2K9Q8		Ubr7	0.075745	0.00861055	0.0104747	0.0145779	0.0224917	0.0229749	0.0274876	0.0247473	0.0107969	0.0282943	0.0285185	0.0326074
A0A0G2K9R0;D4A5A9	A0A0G2K9R0;D4A5A9		Zswim8	0.0126641	0.0137286	0.0122018	0.0109481	0.0331012	0.00708873	0.0107928	0.00688928	0.0334799	0.00465324	0.00306369	0.00331713	0.0024799	0.00178272	0.00170991	0.000522183	0.00723534	0.00443388	0.00823603	0.00778412	0.0136514	0.00170408	0.00148014	0.000686019		0.00865939			0.00677643	0.00656151	0.0257593	0.00105698
A0A0G2K9R6;M0R4F7	A0A0G2K9R6;M0R4F7							0.0299236	0.0199926	0.0332454	0.0220871	0.0117073	0.00638456	0.00230925	0.00185939
A0A0G2K9R9;A0A0G2KAX0	A0A0G2K9R9;A0A0G2KAX0			0.00788472	0.010547	0.0148876	0.00246349	0.105036	0.0702591	0.0251041	0.00638124	0.0872865	0.0498904	0.0108552	0.0135422	0.0174399	0.0170824	0.011781						0.0144324	0.00973205	0.00978068	0.0056068					0.019735	0.0221075	0.013295	0.00450114	0.0153532	0.01928	0.444503	0.0054482
A0A0G2K9T1;Q5YB86	A0A0G2K9T1;Q5YB86		Itch	0.0349613	0.00660065			0.109576	0.0382066	0.0346071	0.0278717	0.114678	0.0277858	0.0444009	0.051881	0.0809899	0.0698669	0.0505407	0.0515961	0.114072	0.100867	0.0468721	0.0196148	0.07134	0.0483714	0.0419052	0.0243104	0.162333	0.109915	0.104852	0.0104255	0.0531744	0.0486676	0.0226874	0.0238379	0.0364298	0.0305752	0.0128389	0.00298702
A0A0G2K9T4	A0A0G2K9T4															0.00917896	0.00591295	0.00649602														0.0172758	0.0117544
Q62973;A0A0G2K9U1;A9CMB9;Q8VD47;O08565	Q62973;A0A0G2K9U1;A9CMB9;Q8VD47;O08565	C-X-C chemokine receptor type 4	Cxcr4									0.0144524	0.0196099	0.0121936	0.0155538
A0A0G2K9U6	A0A0G2K9U6																															0.00745791
A0A0G2K9U8;D3JW63;A0A1S7IWU1;Q9JK66-2;Q9JK66;Q9JK66-4;A0A0G2K740;D3JZW4;S4X0T1;D3JW62;D3JVU6;Q9JK66-5;A0A0G2JY87;D3JZW3;S4X470;A0A0G2JZS8;D3JVU5;Q8VHY5;S4X294;Q9JK66-6;Q9JK66-3	A0A0G2K9U8;D3JW63;A0A1S7IWU1;Q9JK66-2;Q9JK66;Q9JK66-4;A0A0G2K740;D3JZW4;S4X0T1;D3JW62;D3JVU6;Q9JK66-5;A0A0G2JY87;D3JZW3;S4X470	E3 ubiquitin-protein ligase parkin	Park2													0.00723478	0.00767588	0.00444102	0.0270062	0.0100574				0.00995937	0.00700686	0.00680752	0.00802584									0.00806021	0.00530513	0.00612337	0.00433119
F1LQP0;Q3T1J6;A0A0G2K9V4;P97696	F1LQP0;Q3T1J6;A0A0G2K9V4;P97696	Cytohesin-3	Cyth3									0.0752611				0.0165264	0.0164819	0.00617811										0.163709	0.0913199		0.0695204
A0A0G2K9V6;Q5XHY5	A0A0G2K9V6;Q5XHY5	Threonine--tRNA ligase, cytoplasmic	Tars	0.598976	0.46661	0.338327	0.296287	1.09849	0.974112	0.726215	0.686818	0.900046	0.611956	0.410509	0.544846	0.473923	0.505276	0.298771	0.160631	0.46105	0.49467	0.567752	0.332593	0.879355	0.808351	0.60504	0.332487	0.678441	0.657987	0.529702	0.254585	0.680366	0.768113	0.635212	0.42655	0.706128	0.795957	0.617593	0.280048
A0A0G2K9W7;P98158	A0A0G2K9W7;P98158	Low-density lipoprotein receptor-related protein 2	Lrp2	0.159466	0.00860449	0.0444062	0.0585361	0.194954	0.10138	0.0767922	0.06866	0.920465	0.275608	0.337734	0.270961						0.0589649	0.111173	0.0560697									0.0894092	0.0765042	0.0552768	0.0321259
A0A0G2K9Y3;D3Z9J4	A0A0G2K9Y3;D3Z9J4	Kinesin-like protein	LOC691920									0.21294	0.289295	0.167883				0.0288355														0.0115406	0.015478	0.0132429	0.0120438
A0A0G2K9Y9;M0R440;A0A096MKE5	A0A0G2K9Y9;M0R440		LOC682914	0.0854857	0.0565344	0.0437791	0.0412393	0.0855531	0.0373779	0.0623124	0.0657475	0.093669	0.0893368	0.0708503	0.0561893	0.131187	0.0662905	0.0425481	0.0334726	0.207772	0.101179	0.0952594	0.0162581	0.215151	0.157227	0.0659638	0.0345276	0.0625967	0.0494495	0.0306526	0.0144787	0.120786	0.0856338	0.0458722	0.00610861	0.108758	0.0761288	0.0455214	0.0274429
A0A0G2KA11	A0A0G2KA11							0.00711058	0.00674001	0.00668126	0.00503598																					0.0399065	0.0570359	0.0501072	0.0343024
A0A0G2KA12;O88658	A0A0G2KA12;O88658	Kinesin-like protein KIF1B	Kif1b																									0.0308303	0.0112381	0.0395605		0.00618768
A0A0G2KA14	A0A0G2KA14			0.201137	0.177848	0.129	0.0888714	0.00441039	0.00388004	0.124437	0.0771997		0.174727	0.133743		0.131532	0.112451	0.109	0.0791702	0.219094	0.179037	0.167888	0.127444	0.136037	0.123239	0.0442495	0.0735444	0.149478	0.176882	0.105834	0.00616247	0.0799896	0.127284	0.124282	0.0861581	0.137958	0.143156	0.0919335	0.0770049
D4A7F3;A0A0G2KA20;Q63406;A0A0G2JU75	D4A7F3;A0A0G2KA20;Q63406;A0A0G2JU75	Guanine nucleotide exchange factor DBS	Mcf2l													0.0416913	0.0219965	0.0332549	0.0139973	0.037954	0.013306	0.0289625	0.0177577	0.0172264	0.00365444			0.0272105	0.0105981	0.0179891	0.0122329	0.00300329	0.00365291	0.0134067	0.0118796	0.0404031	0.0167364	0.00431214
A0A0G2KA25;Q4KLL4	A0A0G2KA25;Q4KLL4	Transmembrane 9 superfamily member 4	Tm9sf4	0.699292	0.430862	0.229959	0.230312	0.624793	0.482939	0.370904	0.393642	0.68852	0.455478	0.374405	0.237128	0.233465	0.142774	0.18227	0.151054	0.482389	0.478354	0.402526	0.31543	0.387191	0.315878	0.165687	0.112444	0.164602	0.143977	0.0765363	0.0641187	0.426197	0.344771	0.284438	0.160313	0.293384	0.306499	0.179481	0.0442489
A0A0G2KA27	A0A0G2KA27							0.0470574	0.0350961	0.0196546	0.0129217					0.0850147	0.0645685	0.0508987	0.0147805	0.061674	0.0677914	0.0271473	0.0133927	0.0374004	0.0354532			0.0177324	0.0158001	0.0134302		0.0357239	0.0298839	0.0254162		0.0387189
A0A0G2KA46;Q62645;Q62645-2	A0A0G2KA46;Q62645;Q62645-2	Glutamate receptor ionotropic, NMDA 2D	Grin2d					0.0132374					0.0237617
A0A0G2KA71;Q5FVC5	A0A0G2KA71;Q5FVC5		Pvrl2	0.164774	0.0561187	0.0472083	0.0605687	0.0562495	0.0242271	0.0182463	0.0153041	0.0941905	0.0492555	0.0584809	0.0650631	0.0244099	0.0158681	0.0248259	0.0243326	0.0424807	0.0143704	0.0148168	0.00869892	0.0172495				0.0344963	0.0211253	0.00663799	0.00667488	0.0508134	0.0369177	0.0123696	0.0208826	0.0205955	0.0119163	0.0111594
Q66H18;A0A0G2KA82	Q66H18;A0A0G2KA82		Sypl1	0.518061	0.354857	0.377082	0.337559	0.528263	0.657986	0.465716	0.373539	0.665963	0.537588	0.492837	0.520451	0.0629798	0.117544	0.141735	0.15194	0.0532372	0.0339644	0.0547041	0.0783224	0.08759	0.103879	0.122097	0.0846686	0.0131336	0.0244404	0.0118627		0.0242646	0.0227052	0.0244882
A0A0G2KA88;I7FU12	A0A0G2KA88			0.0261928	0.00545602	0.0172263	0.00638921	0.0553382	0.0275059	0.0224925	0.0203331	0.0480212	0.0167832	0.0161279	0.0276975	0.0252996	0.00905275	0.0375546	0.0500003	0.017242		0.0067985		0.0139116	0.00466627	0.0109323
A9UMW2;A0A0G2KAA3;M0RB63	A9UMW2;A0A0G2KAA3		Ndufa3	0.0168442	0.0118498							0.0269809	0.0109957			0.590796	0.587336	0.389839	0.354836	0.418431	0.380214	0.521699	0.449163	0.5224	0.560617	0.442717	0.380849	0.0889787	0.0813885	0.0522105	0.0256855	0.590583	0.564867	0.548668	0.362023	0.477596	0.462637	0.429801	0.363578
A0A0G2KAB2;Q9Z2A6	A0A0G2KAB2;Q9Z2A6	Mitogen-activated protein kinase 15	Mapk15	0.514799	0.487756	0.369755	0.218542	0.987575	0.881158	0.641599	0.492573	0.847325	0.659797	0.505176	0.313075	0.517335	0.527458	0.41138	0.259478	0.636888	0.643592	0.528225	0.461402	0.68542	0.560933	0.498496	0.366059	0.765527	0.828287	0.628702	0.282346	0.617116	0.514801	0.355092	0.211178	0.682201	0.701343	0.493185	0.321083
F1M635;A0A0G2KAD4	F1M635;A0A0G2KAD4		Lbh									0.0109794				0.00664881	0.00354097															0.0128208	0.00709193	0.00647679	0.00873431			0.00783378	0.00618648
A0A0G2KAD5;G3V607;P37727	A0A0G2KAD5;G3V607;P37727	Rab proteins geranylgeranyltransferase component A 1	Chm					0.0202598	0.011004	0.00136786		0.0103804				0.0265765	0.0273401	0.0191093	0.00585392	0.0111901	0.0109859	0.0121045	0.0112836	0.0846542	0.0736467	0.0885918	0.0726642	0.0167769	0.0139047	0.0118604		0.0378529	0.0208667	0.0175155	0.0106236	0.0190748	0.0217422	0.0167956	0.0211215
A0A0G2KAE1;Q5PQM7	A0A0G2KAE1;Q5PQM7		Lims2		0.063614
Q6AY49;A0A0G2KAE2	Q6AY49;A0A0G2KAE2		Tusc3					0.0110632	0.0120115	0.0255034	0.0266225	0.0512077	0.0512369	0.0301342	0.0184969	0.100847	0.12169	0.116438	0.206792	0.118969	0.0890186		0.0473751	0.201685	0.165464	0.156705	0.104962	0.0935928	0.120515	0.0794387	0.0496221	0.159804	0.177474	0.135976	0.114446	0.198464	0.178534	0.117163	0.0689943
A0A0G2KAE6;D3Z899	A0A0G2KAE6;D3Z899		Fam73b					0.0112097	0.00494261			0.019429	0.0107479		0.00741178	0.109908	0.113506	0.0706119	0.0566869	0.106206	0.0790693	0.105432	0.0935785	0.109729	0.112968	0.0611106	0.0636916	0.0771187	0.0980761	0.0510086	0.0130518	0.0260976	0.057707	0.0466248	0.0518531	0.11348	0.0907033	0.0419926	0.0515498
A0A0G2KAF8;D3ZTP6;Q9QX27-2;Q9QX27	A0A0G2KAF8;D3ZTP6;Q9QX27-2;Q9QX27	Suppression of tumorigenicity 18 protein	St18		0.00950091		0.0258773
A0A0G2KAH4;D3ZY19	A0A0G2KAH4;D3ZY19		Dock6	0.0235474	0.010322	0.00929828	0.0132388	0.0681321	0.0482448	0.0326775	0.0292269	0.0525055	0.0250263	0.0148331	0.00835881
G3V8I2;A0A0G2KAH6	G3V8I2;A0A0G2KAH6		Srpk3																					0.0544893															0.0141262
E9PTT2;B2RYE4;A0A0G2KAH7	E9PTT2;B2RYE4;A0A0G2KAH7		Ext2					0.00800112				0.00862901				0.00362241																				0.00333415	0.00336528	0.00214109
A0A0G2KAI8	A0A0G2KAI8			0.309706	0.27087	0.224536	0.210538	0.51402	0.411741	0.340189	0.338934	0.315359	0.253911	0.218071	0.32209	0.245328	0.231671	0.146091	0.0844975	0.232776	0.217086	0.218064	0.133806	0.2467	0.145917	0.151436	0.115034	0.218279	0.206724	0.179291	0.090991	0.215016	0.203127	0.117526	0.0777992	0.206249	0.244309	0.144819	0.080658
A0A0G2KAI9;D4A5Y7	A0A0G2KAI9;D4A5Y7		Rsph9	0.213323	0.180334	0.183213	0.174913	0.0835861	0.0596501	0.036216	0.0697574	0.257828	0.367147	0.265931	0.313407
A0A0G2KAJ0;V5ISG7;Q6MFZ8;A0A0G2K881	A0A0G2KAJ0;V5ISG7;Q6MFZ8;A0A0G2K881		RT1-N2																									0.0114702	0.0111461	0.00839461
A0A0G2KAJ7;P70560-2;P70560	A0A0G2KAJ7			0.0719495	0.0209937	0.0252471	0.0308384	0.168406	0.080438	0.0966294	0.0519597	0.13341	0.0386489	0.0668863	0.024557		0.0889854	0.0923452		0.0345035	0.0277154	0.0172555	0.0397397	0.0132727	0.00794472	0.0125355	0.00482651
A0A0G2KAJ9;Q5XIE7	A0A0G2KAJ9;Q5XIE7		Cdadc1						0.0015622	0.00243424	0.00280435
A0A0G2KAK4;D4A457	A0A0G2KAK4;D4A457		Hdx						0.00954618		0.033653
A0A0G2KAL6;M0R536;Q701L2	A0A0G2KAL6;M0R536;Q701L2		Csf2ra	0.0199402				0.027072
A0A0G2KAL9	A0A0G2KAL9							0.0400556	0.0194718			0.0334129	0.0155153			0.094427	0.0763232	0.0826585	0.0746243	0.047916	0.013618	0.0564985	0.0802657	0.140843	0.0834771	0.0860293	0.0718863	0.101033	0.0926411	0.104707	0.0793339	0.186782	0.128627	0.0901158	0.0524136	0.137831	0.134469	0.117767	0.0883979
A0A0G2KAM3;P49432	A0A0G2KAM3;P49432	Pyruvate dehydrogenase E1 component subunit beta, mitochondrial	Pdhb	2.27633	2.00212	1.99553	2.01508	2.99865	2.79974	2.30402	2.21134	2.99721	2.4155	1.95332	1.85276	14.3887	13.9927	13.4788	14.214	10.3357	11.1308	12.0544	11.9505	11.392	11.017	10.84	11.9526	10.8044	11.8427	12.3416	11.0921	10.4183	10.4868	11.1303	10.42	10.9813	11.082	10.7301	11.4542
A0A0G2KAM4	A0A0G2KAM4																							0.203651	0.234305	0.104379	0.0918032					0.32371	0.384864	0.376614	0.250979	0.206456	0.197197	0.148531	0.0976459
D3ZKB7;A0A0G2KAM8	D3ZKB7;A0A0G2KAM8		Vprbp					0.0394614	0.0101716	0.00529883	0.00590228	0.00527888	0.00164727	0.00440789	0.00558736																	0.044286
A0A0G2KAP1;D3ZNZ5	A0A0G2KAP1;D3ZNZ5		Ero1lb	0.0020426				0.0076948				0.00547617	0.00354511	0.00384224	0.00506529	0.00636213																0.00431717	0.00246704
A0A0G2KAP2;D3ZUA0	A0A0G2KAP2;D3ZUA0	Probable bifunctional methylenetetrahydrofolate dehydrogenase/cyclohydrolase 2;NAD-dependent methylenetetrahydrofolate dehydrogenase;Methenyltetrahydrofolate cyclohydrolase	Mthfd2l					0.0141443	0.00417976			0.0130671	0.00957325	0.00335809	0.00171011	0.00838829	0.00842253	0.00365821	0.00495074	0.00188311	0.00315174	0.00300387						0.00670804	0.00516362	0.0113012	0.00418657					0.00156222	0.00123959	0.00207146	0.00189018
A0A0G2KAP6;D4ACC4	A0A0G2KAP6;D4ACC4		Dyrk1b	0.014557	0.00860821			0.0135734							0.0113526
A0A0G2KAP8;E9PU44;Q56A18;Q56A18-4;Q56A18-3;A0A0G2K9C1;Q56A18-2	A0A0G2KAP8;E9PU44;Q56A18;Q56A18-4;Q56A18-3;A0A0G2K9C1;Q56A18-2	SWI/SNF-related matrix-associated actin-dependent regulator of chromatin subfamily E member 1	Smarce1	0.397757	0.306217	0.28548	0.247956	0.286348	0.175524	0.117688	0.174015	0.194954	0.0609854	0.0879225	0.114678	0.114167	0.0820733	0.0983591	0.0188786	0.154008	0.0958244	0.151859	0.130847	0.083817	0.0473165	0.0279687	0.0239172	0.0721099	0.0393096	0.0189141	0.00211003	0.104787	0.0689858	0.0313502	0.0137386	0.0268	0.0229471	0.0166146	0.00862179
A0A0G2KAS7;G3V846;P24942;A0A0G2K611;A0A0G2JSU1;P24942-2;Q7TSX6;F1LR26	A0A0G2KAS7;G3V846;P24942;A0A0G2K611;A0A0G2JSU1;P24942-2	Amino acid transporter;Excitatory amino acid transporter 1	Slc1a3	3.27584	2.60354	2.55158	2.52189	3.68059	3.66707	4.41	4.20828	3.54259	2.81302	2.62226	2.77465	8.17659	8.29334	7.79898	11.8177	4.45176	3.50204	4.98043	6.86349	3.95963	4.95109	4.77798	6.22321	1.15101	1.55897	2.11318	2.92046	1.86162	1.42498	2.43839	1.48511	2.28861	2.05869	2.59471	3.92645
A0A0G2KAS8	A0A0G2KAS8															0.022714	0.0164362	0.00976923	0.00991837	0.0136054	0.0115492			0.0122741	0.010457			0.0210665	0.0152397	0.0112379						0.0108267
A0A0G2KAT3;Q7TP21	A0A0G2KAT3;Q7TP21		Rpa1	0.0858104	0.0209475	0.0161237	0.0148822	0.123897	0.0754913	0.0585656	0.0325741	0.106519	0.0323769	0.0326099	0.031684					0.00383518		0.00191503		0.00922348	0.008016	0.00834523		0.000706831	0.00214422			0.00789132				0.00510321	0.0050245
A0A0G2KAT5;Q62899;Q62898	A0A0G2KAT5															0.0221674	0.0180261	0.0152107	0.0110146	0.0316458	0.0323207	0.0320419	0.0315566
A0A0G2KAV5;F1LML3;P31210	A0A0G2KAV5;F1LML3;P31210	3-oxo-5-beta-steroid 4-dehydrogenase	Akr1d1					0.0499426	0.0310232	0.0119724
A0A0G2KAW2;Q5JCS7;O35412;F1LS65;D3ZQP5;A0A0G2K2Z9	A0A0G2KAW2;Q5JCS7;O35412;F1LS65	Signal-induced proliferation-associated 1-like protein 1	Sipa1l1	0.00712493	0.00591985	0.00593454	0.00737911	0.043813	0.0227432	0.02405	0.0194576	0.0526051	0.0254925	0.0235838	0.0217718	1.40997	0.914312	0.463846	0.287015	0.757408	0.531968	0.402584	0.317408	0.428664	0.360069	0.220867	0.132698	0.482055	0.40925	0.232502	0.164401	1.13741	0.328675	0.170871	0.0784877	0.410459	0.28337	0.117913	0.0363523
B5DEG5;A0A0G2KAX1	B5DEG5;A0A0G2KAX1		N6amt2	0.00580243	0.00750862			0.0269524	0.00880199			0.0110928		0.0160858	0.0109167
A0A0G2KAX2;Q5BK00	A0A0G2KAX2			0.00901139	0.00840038	0.0146118		0.0829572	0.0194256	0.0196274	0.012909	0.0214266	0.0102456	0.00454806	0.00196967	0.10235	0.0666601	0.0407478	0.0334972	0.0560076	0.0575886	0.0497239	0.0277772	0.0882846	0.0743388	0.116606	0.0871493	0.0453559	0.0427641	0.0254337	0.0114361	0.278416	0.225351	0.145418	0.053693	0.144158	0.126306	0.0786379	0.0392038
A0A0G2KAX9;D4A9U9	A0A0G2KAX9;D4A9U9		Mreg												0.00621163																					0.013411	0.0149117	0.00962796	0.00634471
A0A0G2KAY8;Q923V8	A0A0G2KAY8;Q923V8	15 kDa selenoprotein	Sep15	0.302528	0.255872	0.262314	0.27178	0.625282	0.397826	0.438577	0.456018	0.644206	0.513565	0.390466	0.407913	0.264886	0.218291	0.167812	0.17503	0.231821	0.195916	0.164614	0.137382	0.247171	0.133887	0.0713772	0.0924802	0.304911	0.296815	0.203396	0.201638	0.227226	0.184009	0.17824	0.17855	0.254527	0.164024	0.0889647	0.0626649
A0A0G2KAZ7;Q3SWU3	A0A0G2KAZ7;Q3SWU3	Heterogeneous nuclear ribonucleoprotein D-like	Hnrnpdl	0.81018	0.794773	0.576913	0.429789	1.29528	1.03887	0.918624	0.772406	0.909707	0.797414	0.655327	0.564855	1.12932	0.982009	0.646931	0.636109	1.34619	1.11012	0.822044	0.733549	1.34151	1.36048	0.981749	0.603261	1.50698	1.96951	1.05056	0.934793	1.27278	1.04939	0.666635	0.399018	1.18801	0.916943	0.460523	0.259013
A0A0G2KB07;Q6AY12	A0A0G2KB07;Q6AY12	NADH-cytochrome b5 reductase 2	Cyb5r2	0.0107961	0.01798	0.0233912	0.0112685	0.0123175	0.0110923	0.00701998	0.00592882	0.00913431	0.0100518	0.00952683	0.0483888
Q5BJN1;A0A0G2KB11	Q5BJN1;A0A0G2KB11		Stard10	0.0717156	0.070328	0.0624919	0.077891					0.0185287	0.0243699	0.0107079	0.00810032	0.00412931	0.00532219	0.00315984		0.0111946	0.00912431	0.0137536										0.00497934	0.00662761	0.00828918
D4ACD9;A0A0G2KB18	D4ACD9;A0A0G2KB18		Ptpdc1	0.017459	0.0065787	0.00464405	0.00429736	0.013195	0.00984583			0.0197624	0.00942067		0.00576451	0.00257954	0.00180556								0.019391	0.0633821	0.0767791			0.026501							0.0195713	0.0256402	0.0271792
A0A0G2KB26;Q5XI43	A0A0G2KB26;Q5XI43	Matrix-remodeling-associated protein 8	Mxra8	0.0943144	0.00250981	0.060003	0.0494636	0.280876	0.0347915	0.0629941	0.0994946	0.347367	0.140703	0.301732	0.117848
A0A0G2KB46;D4AD82;P81128	A0A0G2KB46;D4AD82;P81128	Rho GTPase-activating protein 35	Arhgap35	0.222556	0.106533	0.0675166	0.0722366	0.601295	0.407088	0.290736	0.280255	0.397716	0.27661	0.286371	0.20994	0.977952	0.892321	0.553113	0.36878	1.12405	0.79733	0.775292	0.472163	1.00309	0.832473	0.474861	0.303364	0.80671	0.821081	0.541303	0.228885	0.917211	0.833744	0.689287	0.167306	0.703608	0.736166	0.462606	0.247607
A0A0G2KB52;F1MA82	A0A0G2KB52																			0.00562476	0.00252853								0.0125899	0.0259438		0.0178237	0.0128868	0.0158855	0.0206997
A0A0G2KB55;P63281	A0A0G2KB55;P63281	SUMO-conjugating enzyme UBC9	Ube2i	0.574132	0.885888	0.551143	0.780422	0.760583	0.625199	0.686475	0.717036	0.522197	0.581781	0.686514	0.720659	0.0697235	0.0943103	0.126466	0.082134	0.189737	0.168803	0.491842	0.221785	0.383353	0.230779	0.143829	0.0232387	0.101265	0.191682	0.120628	0.0584981	0.2146	0.223634	0.0941006	0.0461088	0.116595	0.276719	0.151744	0.0473807
A0A0G2KB56;P82808	A0A0G2KB56;P82808	Glutamine--fructose-6-phosphate aminotransferase [isomerizing] 1	Gfpt1	0.401791	0.246642	0.174376	0.156019	0.467748	0.318044	0.190279	0.267601	0.213269	0.162958	0.133127	0.224852	0.0183744	0.0142182	0.00610358	0.00264184	0.0278566	0.0148411	0.0410242	0.0154838	0.0128727	0.00884918	0.0140745	0.0065282	0.0473679	0.0470927	0.0155852		0.0494814	0.00512212	0.00267963		0.00985304	0.0122712	0.00604809
D3Z991;A0A0G2KB60	D3Z991;A0A0G2KB60		Rps6kc1	0.020944	0.0274161		0.00700483	0.0391797	0.0249867	0.00771331	0.00490853	0.0204108	0.00891705	0.00493615	0.00338332	0.0269175	0.0306156	0.00867089	0.00473273					0.196609	0.0649012	0.0134343	0.0251068	0.0075823	0.00649176	0.00519068						0.092484	0.0765616		0.0120383
A0A0G2KB69;P0CD96	A0A0G2KB69;P0CD96	Overexpressed in colon carcinoma 1 protein homolog														0.0207292	0.0159437	0.0116363	0.00928848								0.0185285					0.0202912	0.0194788	0.0150539	0.00973441	0.0692111	0.0771876	0.054439	0.0300581
A0A0G2KB74	A0A0G2KB74								0.00320858	0.00610302	0.00763641	0.00351662	0.00348248	0.00426378	0.0022598	0.00234526	0.00228993	0.00116337	0.0012539					0.00225696					0.000735424	0.00195914	0.00326041	0.00248146	0.00396699	0.00184814		0.00175676	0.00170048	0.0017687
A0A0G2KB91;A0A0G2K3Y0;B2RYC6	A0A0G2KB91;A0A0G2K3Y0;B2RYC6		Zfp385a					0.0087818				0.00840818	0.00820242	0.00773287	0.00782652							0.0880789						0.0170236	0.00969224	0.0130972	0.0125838
A0A0G2KB93;F1LMH2;O88420;O88420-2;Q63541;Q63360;Q63509;Q63508;Q9ESV9	A0A0G2KB93;F1LMH2;O88420;O88420-2;Q63541	Sodium channel protein;Sodium channel protein type 8 subunit alpha	Scn8a	0.0539076	0.0545042	0.0434715	0.0641921									0.116926	0.11707	0.1824	0.182044	0.0644889	0.0554938	0.0509029	0.102222	0.120849	0.108421	0.200158	0.116829	0.0280583	0.0260796	0.0184945	0.0123506	0.0061643
A0A0G2KB96	A0A0G2KB96																					0.016662	0.0247274
A0A0G2KBA8;Q76JQ2	A0A0G2KBA8;Q76JQ2	Folliculin	Flcn					0.0113315	0.0145115	0.0115579	0.0101969	0.00873096
F8WFF9;A0A0G2KBC0;Q5FVI3	F8WFF9;A0A0G2KBC0;Q5FVI3	Leucine-rich repeat-containing protein 57	Lrrc57	0.0927937	0.0718376	0.0696415	0.0582038	0.178559	0.0795295	0.0700094	0.0890647	0.0560533	0.0806628	0.0923595	0.161288	0.134529	0.0892454	0.0587097	0.0341278	0.244572	0.198857	0.0914271	0.146768	0.105924	0.0876729	0.0777041	0.0504461	0.0632606	0.0879403	0.0472449	0.050131	0.0543654	0.0497558	0.0438257	0.0391904	0.0774513	0.0710056	0.0535089	0.0369046
A0A0G2KBC1;Q4V891	A0A0G2KBC1;Q4V891	Centrosomal protein POC5	Poc5				0.00722144	0.0194793	0.020865	0.00921075	0.00623167	0.0526213	0.06038	0.0440205	0.0689564													0.0992974
A0A0G2KBC4;D4ACA7;A0A0G2K3Y5;Q3B7T5;Q00495	A0A0G2KBC4;D4ACA7	Tyrosine-protein kinase receptor	Csf1r	0.563247	0.154018	0.189785	0.125549	0.690187	0.366786	0.249533	0.295463	0.179987	0.121147	0.0735186	0.0479288
Q52KS1;A0A0G2KBC7;Q9Z1I3	Q52KS1;A0A0G2KBC7	ATP-dependent 6-phosphofructokinase	Pfkm	0.511948	0.51542	0.502166	0.513553	0.301465	0.294739	0.309324	0.284059	0.388391	0.331284	0.327336	0.408026	1.06673	1.10709	0.917336	0.535877	0.71577	0.863952	0.675213	0.567568	0.883897	0.920231	0.841392	0.674895	0.771934	0.815079	0.640187	0.498281	0.948146	0.960617	0.837216	0.651085	0.952016	1.02463	0.999477	0.843119
Q6MGB3;Q499T0;A0A0G2QBZ5;P49743;A0A0G2JTG2;A0A0G2JZ22;Q5BJR8;Q64116;Q9Z2U7;O70464;Q8VIJ4	Q6MGB3;Q499T0;A0A0G2QBZ5;P49743;A0A0G2JTG2;A0A0G2JZ22;Q5BJR8;Q64116	Retinoic acid receptor RXR-beta;Retinoic acid receptor RXR-gamma	Rxrb;Rxrg									0.00826123
A0A0G2QBZ9;G3V7Z1	A0A0G2QBZ9;G3V7Z1		Rcl1					0.00693412	0.00777121	0.00994091	0.00745595													0.00731168	0.00394361							0.0030794
A0A0G2QC02;Q6MG76	A0A0G2QC02;Q6MG76		Skiv2l	0.164908	0.102298	0.032673	0.0348062	0.234906	0.201219	0.160137	0.133227	0.288842	0.159659	0.0977505	0.0998346	0.280444	0.193272	0.121728	0.0450486	0.805581	0.768456	0.513599	0.651597	0.122909	0.118016	0.107866	0.0582903	0.157922	0.162053	0.106856	0.0428022	0.147082	0.152531	0.0831997	0.0746577	0.112799	0.132173	0.0822984	0.0158055
A0A0G2QC04;B5DEY0	A0A0G2QC04;B5DEY0		Pls1	0.00685485	0.00595552			0.00701193	0.00214764	0.0023876	0.00248641		0.00191155	0.0030732	0.00528186																	0.00318548	0.00294105
Q7TMC7;A0A0G2QC06;Q7TP24;Q4FZX7	Q7TMC7;A0A0G2QC06;Q7TP24		Tf;Srprb	0.272306	0.28674	0.188235	0.182768	0.258928	0.240943	0.195033	0.202773	0.409152	0.318049	0.204972	0.189226	0.153573	0.119789	0.103439	0.111234	0.195593	0.168212	0.23249	0.102096	0.256174	0.185795	0.12475	0.0701307	0.142009	0.061179	0.122786	0.0318734	0.24763	0.154605	0.131154	0.0557988	0.159011	0.136814	0.0747455	0.0385436
A0A0G2QC12;G3V739	A0A0G2QC12;G3V739		Ccdc19									0.0159952	0.00910917			0.050104	0.0575366	0.0373073	0.0191175	0.0258918	0.035448		0.00880928
B0BNF8;A0A0G2QC15;A0A1L1WKF6	B0BNF8;A0A0G2QC15;A0A1L1WKF6		Htatip2					0.0403831	0.0304745	0.0114232	0.00649635		0.0134808			0.0512032	0.115957	0.0746616	0.0888123	0.00723237	0.0136673		0.0058387									0.032701	0.0405101	0.0575429	0.0433375
A0A0G2QC21;A3KMH4;Q52NK0;O55043;Q923I5	A0A0G2QC21;A3KMH4;Q52NK0;O55043;Q923I5	Rho guanine nucleotide exchange factor 7	Arhgef7	0.30568	0.296938	0.214854	0.204085	0.382103	0.300185	0.202449	0.161116	0.299765	0.237773	0.215037	0.181611	1.32036	1.16228	0.848492	0.594295	1.20726	1.16782	1.25006	0.882893	1.09224	1.04475	0.699846	0.652093	1.16909	1.07341	0.82398	0.532869	1.27926	1.13548	0.935535	0.38582	1.05732	1.08514	0.918347	0.621914
A0A0G2QC22;B2RYB2	A0A0G2QC22			0.0463335	0.0473042	0.0415484	0.0395714	0.0658151	0.0374168	0.0305646	0.0415328	0.0613376	0.0318308	0.0293092	0.0261988																	0.00702464	0.00851112	0.00567136	0.00801897
A0A0G2QC23;G3V6H1	A0A0G2QC23;G3V6H1		Galc	0.118642	0.140778	0.149429	0.155155	0.0937612	0.0593598	0.0416784	0.0482104	0.0904794	0.110777	0.120343	0.124028	0.0280239	0.039431	0.0280001	0.0277215	0.0369631	0.0320683	0.0282738	0.0498847	0.0141018	0.0148725	0.0127492	0.0141995
A0A0G2QC31;Q56A30	A0A0G2QC31;Q56A30	Protein-tyrosine-phosphatase	Ptpn5													0.0449312	0.0296472	0.0193192		0.0389264	0.024327	0.0231287	0.01598	0.0301892	0.0280078	0.0191805		0.0296578	0.0174017	0.0197874						0.0417779	0.0331811	0.0183759
Q66HD9;A0A0G2QC32	Q66HD9;A0A0G2QC32		Dgcr2																												0.00617768	0.00204096	0.000932932	0.000787448	0.000529633
A0A0G2QC33;Q4KM36;B1H274;M0R9G9	A0A0G2QC33			0.0371455	0.0231392	0.0206707	0.013141	0.0517344	0.014319	0.00933605	0.0127924	0.0167699	0.00740923	0.00519943	0.00831816	0.0230982	0.0221046	0.0158078	0.00709943	0.0316213	0.017792	0.0160678	0.0127307	0.0802969	0.0413115	0.0245649	0.0091512	0.0158305	0.022158	0.00645281	0.00717336	0.076624	0.0620459	0.0383352	0.0255365	0.056345	0.055396	0.015586
A0A0G2QC35;D0RB01;F1LSW9	A0A0G2QC35;D0RB01;F1LSW9	Ubiquitin carboxyl-terminal hydrolase	Usp12;LOC100912059					0.0123812	0.00720263	0.00373342	0.00221927	0.00320928	0.00647453	0.00699048		0.0183891	0.0272729	0.0171375	0.0110112	0.0144116	0.0298923	0.0199307	0.0173377	0.0343476	0.0310648	0.0205119	0.015182	0.017661	0.0111699	0.00915142	0.00407494	0.0322662	0.0488481	0.0308248	0.0119573	0.0260257	0.020059	0.0226036	0.0108757
Q4KLK1;A0A0G2QC38	Q4KLK1;A0A0G2QC38		Srsf11	0.290492	0.21498	0.14339	0.138366	0.258486	0.225837	0.181061	0.185886	0.238681	0.209047	0.102672	0.0916974	0.0570384	0.028732	0.0245433	0.0262794	0.207475	0.078854	0.133914	0.0737217	0.10076	0.117661	0.107729	0.0689128	0.0501605	0.0388009	0.0345704		0.142779	0.116847	0.060724	0.0250508	0.0699545	0.0591411	0.0593447	0.0389807
A0A0G2QC41;D3ZVD8	A0A0G2QC41;D3ZVD8		Hdac6	0.0070423																0.0153857	0.0109646	0.0179722
Q5XIQ1;A0A0G2QC52	Q5XIQ1;A0A0G2QC52		Rabl2a	0.070636	0.0620353	0.0465679	0.0380971	0.0452064	0.04996	0.0383729	0.050142	0.0494106	0.214842	0.146198	0.28157	0.014295	0.00852202	0.00802563	0.0054678	0.00924789	0.0114997	0.0113637	0.00728325	0.0138247	0.010142	0.00423648	0.00100265	0.0129102	0.0115612	0.00246276	0.00485971	0.00516404	0.00354996	0.00218995		0.00860473	0.00810707	0.00923336	0.320447
A0A0G2QC53	A0A0G2QC53																			0.0162981	0.0150466	0.00856819	0.0104359							0.00705528
Q66H05;A0A0G2QC64	Q66H05;A0A0G2QC64		Wdr34		0.0161806		0.015007								0.0161649
A0A0H2UHK4;A0A0G3F9V8;Q5BJZ6	A0A0H2UHK4;A0A0G3F9V8;Q5BJZ6	UPF0586 protein C9orf41 homolog				0.0223474	0.0354282	0.0201429	0.0112327	0.0133865	0.0116705
A0A0H2UH89;P07953-2;P07953;Q5Y297	A0A0H2UH89;P07953-2;P07953;Q5Y297	6-phosphofructo-2-kinase/fructose-2,6-bisphosphatase 1;6-phosphofructo-2-kinase;Fructose-2,6-bisphosphatase	Pfkfb1																									0.0404013	0.0474842	0.0281854
A0A0H2UH90;Q75WE7	A0A0H2UH90;Q75WE7	von Willebrand factor A domain-containing protein 5A	Vwa5a	1.93502	1.3157	0.931712	0.686598	2.52705	2.26826	2.18446	1.99594	2.61718	2.39307	1.76241	1.84329									0.00358212	0.00345613	0.00255313		0.00610626	0.0033922	0.00170698			0.00388664	0.00297385
A0A0H2UH93;P60756	A0A0H2UH93;P60756	MAM domain-containing glycosylphosphatidylinositol anchor protein 2	Mdga2													0.0135036	0.0144865			0.0115607		0.019966	0.0151498	0.0162363	0.00722338	0.00639588		0.0164456	0.010874	0.011121		0.0108654	0.00664868			0.00711644	0.00871512	0.00585543
A0A0H2UH94;D3ZZL9	A0A0H2UH94;D3ZZL9	GRIP and coiled-coil domain-containing protein 2	Gcc2	0.0766225	0.0375935	0.0505419	0.0304475	0.156293	0.169583	0.0370589	0.0086957	0.0613379	0.0293431	0.0553902	0.0169041	0.0142265	0.0113921		0.559196	0.0310249	1.76207	1.64919	0.00698598	2.76757	2.27259	1.45881	1.30734	0.0599808	0.0614252	0.0151487		0.770215	0.0957661	0.0882331	0.0479214	1.21093	1.04553	1.2117	0.619544
A0A0H2UH97;A1L1K3	A0A0H2UH97;A1L1K3	Anaphase-promoting complex subunit 5	Anapc5	0.0841515	0.0653691	0.0825324	0.0716143	0.140851	0.105714	0.0798972	0.0784652	0.170762	0.121705	0.0934028	0.0823519	0.0430466	0.0250405	0.00928809		0.0386864	0.0438424	0.0606839	0.0338868	0.0778025	0.0532336	0.0423591	0.0120354	0.0286237	0.0448903	0.0235548	0.00250225	0.0644692	0.045373	0.032277	0.0195012	0.0419613	0.0383225	0.0455443	0.0167833
A0A0H2UHA3;Q5U308	A0A0H2UHA3;Q5U308	Volume-regulated anion channel subunit LRRC8D	Lrrc8d	0.00570605				0.0269846	0.0223809	0.00745876		0.0122889	0.00640225	0.00309789		0.0887931	0.0624259	0.063771	0.0384103	0.031228	0.0258853	0.0105765	0.0161001	0.0223417	0.0162891	0.0139961	0.0116677	0.0198332	0.0139654	0.0100734	0.0697873	0.0599805	0.0323206	0.0299331	0.0162784	0.0272376	0.0260951	0.00983394	0.00711484
A0A0H2UHA4;Q6AYL6-2;Q6AYL6	A0A0H2UHA4;Q6AYL6-2;Q6AYL6	Mitochondria-eating protein	Spata18	0.11524	0.0508346	0.0884702	0.108933	0.0481979	0.0158861			0.11686	0.135059	0.0371896	0.0682986	0.00815996	0.0116453	0.0051988	0.00779722									0.0130394	0.01028	0.0107011
A0A0H2UHA6;Q9Z142	A0A0H2UHA6;Q9Z142	Transmembrane protein 33	Tmem33	0.101635	0.109101	0.120778	0.123174	0.2541	0.172953	0.198181	0.169046	0.236384	0.261997	0.186611	0.205637	0.135257	0.179819	0.235001	0.185123	0.111355	0.115042	0.150152	0.137528	0.145307	0.131098	0.157654	0.130862	0.094615	0.164316	0.149003	0.0898778	0.499838	0.532456	0.531517	0.329181	0.18322	0.146317	0.126213	0.131192
Q5U401;A0A0H2UHA7;Q63424	Q5U401;A0A0H2UHA7;Q63424	Solute carrier family 15 member 2	Slc15a2	0.118332	0.0125813	0.0257134	0.0243537	0.47284	0.25581	0.469969	0.383854	0.490422	0.250316	0.678684	0.589375	0.111657	0.0718667	0.089746	0.115129	0.0669353	0.0478002		0.0122737	0.0393448	0.0553681	0.0204407	0.0142639	0.0232193	0.0212465	0.0189863
B5DFM1;A0A0H2UHB0;F1LM81	B5DFM1;A0A0H2UHB0;F1LM81	TOM1-like protein 1	Tom1l1	0.0705881	0.0366863	0.0205465	0.0353939	0.0314489	0.00809748	0.0171746	0.0375863	0.0860911	0.0578119	0.022155	0.0186399
A0A0H2UHB1;Q62904	A0A0H2UHB1;Q62904	3-keto-steroid reductase	Hsd17b7							0.020604						0.06534	0.0291585	0.0146539		0.104723	0.0702385	0.0435305	0.024172	0.0749266	0.0219818	0.0512428	0.00374773	0.199431	0.152614	0.0576854	0.0128537	0.209355	0.191071	0.151494	0.113412	0.258379	0.208293	0.0977034	0.0171237
A0A0H2UHB9;O19477	A0A0H2UHB9;O19477	Major histocompatibility complex class I-related gene protein	Mr1	0.024179	0.0108101	0.00935145	0.00645537				0.00787016	0.0080337	0.0135758	0.01299	0.0118648					0.0848069
A0A0H2UHC3;Q4G056	A0A0H2UHC3;Q4G056	Tyrosyl-DNA phosphodiesterase 1	Tdp1									0.00900087	0.00691345	0.00481382	0.0108682
A0A0H2UHD3;Q5PPI3	A0A0H2UHD3;Q5PPI3	GSK3-beta interaction protein	Gskip					0.00820762	0.0185358	0.0308292	0.0494839		0.0166662																			0.0109944
M0RE11;D4A7T1;A0A0H2UI32;A0A0H2UHD6;Q8CFC4;Q9ET32	M0RE11;D4A7T1;A0A0H2UI32;A0A0H2UHD6;Q8CFC4;Q9ET32	Histo-blood group ABO system transferase 2;Histo-blood group ABO system transferase 1	Abo2;Abo							0.117165
A0A0H2UHD9;Q5XIA1	A0A0H2UHD9;Q5XIA1	Nicalin	Ncln	0.269665	0.179935	0.141882	0.0770862	0.689777	0.660825	0.390834	0.309234	0.641938	0.490094	0.523119	0.361584	0.652208	0.632053	0.613765	0.600639	0.755973	0.630863	0.724522	0.607312	0.946488	0.835987	0.694629	0.4962	0.574696	0.698031	0.612328	0.393734	0.55204	0.524771	0.528545	0.382329	0.602554	0.663014	0.460986	0.245656
A0A0H2UHE1;P13086;P70631	A0A0H2UHE1;P13086	Succinyl-CoA ligase [ADP/GDP-forming] subunit alpha, mitochondrial	Suclg1	2.11361	1.92627	1.64091	1.64102	2.35333	1.9683	1.95388	2.32037	2.47151	2.5077	1.91282	1.80207	6.72403	6.66289	6.66282	6.09676	5.75835	5.71053	5.51863	6.54374	4.64455	4.40883	4.70855	4.77325	6.39306	6.88426	7.11173	7.41231	4.52019	4.60641	4.48845	4.53763	4.38134	4.34188	3.88398	4.33213
A0A0H2UHE3;Q5FVN8	A0A0H2UHE3;Q5FVN8	WD repeat, SAM and U-box domain-containing protein 1	Wdsub1	0.0316961	0.0333649	0.0191737	0.00902858	0.0126599	0.00745402	0.0393302	0.0431695	0.0241992	0.0125903	0.00891126	0.0125327					0.00165156	0.00180285	0.00145129	0.000862693					0.00163872	0.00321711	0.00299011
A0A0H2UHE5;P20650;Q4V8L2	A0A0H2UHE5;P20650	Protein phosphatase 1A	Ppm1a	0.444959	0.357253	0.178383	0.0809805	0.298367	0.235059	0.155393	0.0879202	0.435853	0.434413	0.333858	0.223378	0.560499	0.514264	0.356442	0.181918	0.60403	0.621019	0.478901	0.357698	0.2619	0.263323	0.217504	0.193951	0.625916	0.475353	0.40448	0.172813	0.422262	0.413009	0.272854	0.119973	0.38473	0.379768	0.40346	0.294506
A0A0H2UHF3;Q4QR99;Q4QR99-2	A0A0H2UHF3;Q4QR99;Q4QR99-2	Queuine tRNA-ribosyltransferase	Qtrt1	0.0164079				0.0134688	0.0103672	0.0090097	0.0156079	0.0121544		0.00559285	0.0196857
A0A0H2UHF4;O70600	A0A0H2UHF4;O70600	Radical S-adenosyl methionine domain-containing protein 2	Rsad2	0.00581824	0.0233442	0.00967638	0.00655847	0.0107502	0.010097	0.00694771	0.00890983	0.00873791	0.0391008	0.00878058	0.00921779
A0A0H2UHF5;P49655	A0A0H2UHF5;P49655	ATP-sensitive inward rectifier potassium channel 10	Kcnj10						0.0191947			0.0299711	0.00480352	0.0133768		0.0491419	0.0205121	0.0100061	0.0326149	0.0148991	0.0102153	0.0156893	0.0436909	0.0290496	0.0183516		0.0302196	0.0145948	0.018714	0.0183326	0.045669								0.0394107
A0A0H2UHF6;Q9ES40	A0A0H2UHF6;Q9ES40	PRA1 family protein 3	Arl6ip5	0.645609	0.672866	0.545433	0.566265	0.727405	0.861324	0.803404	0.818617	0.86549	0.838005	0.893916	0.927307	0.416831	0.473703	0.580374	0.430827	0.378586	0.28849	0.646189	0.649112	0.645904	0.539503	0.532615	0.510207	0.558951	0.464076	0.450551	0.350885	0.592839	0.588566	0.477487	0.335605	0.580806	0.536172	0.425346	0.282096
A0A0H2UHG5;Q68H95	A0A0H2UHG5;Q68H95	Replication initiator 1	Repin1	0.00606382																0.00467557
A0A0H2UHG7;P60868;A0A0G2K6L6;D3ZZK1;M0RB28;M0R566;A0A0G2K8W1;M0R987	A0A0H2UHG7;P60868;A0A0G2K6L6;D3ZZK1;M0RB28;M0R566;A0A0G2K8W1;M0R987	40S ribosomal protein S20	Rps20;LOC100359563;LOC100909911;RGD1563124;LOC100364116	0.0805832	0.0876025	0.0641234	0.0451736	0.169374	0.107527	0.116131	0.0911526	0.151172	0.124174	0.0781531	0.0459665	0.0592497	0.0684491	0.0460914	0.0361631	0.0609796		0.0293109		0.378031	0.509769	0.365351	0.188018	0.100587	0.145566	0.111569		0.531826	0.483008	0.365125	0.247394	0.428796	0.412963	0.364857	0.237885
A0A0H2UHH6;Q9JKA7;Q9QZW7	A0A0H2UHH6;Q9JKA7	Potassium/sodium hyperpolarization-activated cyclic nucleotide-gated channel 4	Hcn4													0.0936931	0.0787816	0.0589547	0.0281471	0.116758	0.0866257	0.0595133	0.0372781	0.0736038	0.0200737	0.0154827	0.0135345	0.0427725	0.0757363	0.0560798		0.0783699	0.0496247	0.0274811	0.0216892	0.0447543	0.0343743
A0A0H2UHH8;Q9WTW1-2;Q9WTW1-4;Q9WTW1;Q9WTW1-3	A0A0H2UHH8;Q9WTW1-2;Q9WTW1-4;Q9WTW1;Q9WTW1-3	Glutamate receptor-interacting protein 2	Grip2													0.0127919	0.0123715	0.00332669	0.00801294	0.00597727	0.00725938	0.00492491	0.00619432					0.00436617	0.00340263			0.00931305	0.00904888	0.00867674
A0A0H2UHH9;D4ACJ1;P62850-2;P62850-3;P62850;D3ZFZ8	A0A0H2UHH9;D4ACJ1;P62850-2;P62850-3;P62850	40S ribosomal protein S24	LOC100363469;Rps24	0.689823	0.806304	0.927543	0.82933	2.52431	2.55632	2.28557	2.1865	1.97124	1.45815	1.38034	1.28398	0.667647	0.800954	1.01271	0.87489	0.69936	0.71015	1.04381	0.831993	1.43962	1.66616	1.58717	1.03915	0.898613	1.11214	0.985849	0.744359	1.25064	1.19673	1.12433	0.976184	1.43388	1.42225	1.76119	1.42631
A0A0H2UHJ2;Q5BK06	A0A0H2UHJ2;Q5BK06	Cyclin-D1-binding protein 1	Ccndbp1					0.0105037				0.00761166
A0A0H2UHJ5;Q562A2;B1WC00	A0A0H2UHJ5;Q562A2	Zinc finger RNA-binding protein	Zfr	0.148728	0.086174	0.0513122	0.048702	0.147122	0.0867468	0.0607342	0.0514995	0.232068	0.163071	0.113986	0.100855	0.18822	0.103473	0.0540404	0.0444577	0.283119	0.116325	0.0767679	0.0568183	0.300395	0.160205	0.0507037	0.0356707	0.167357	0.0572488	0.0228563	0.0177099	0.111959	0.0319672	0.0423305	0.0445451	0.228213	0.0726191	0.0100017	0.00890576
A0A0H2UHJ9;Q641Y6	A0A0H2UHJ9;Q641Y6	Protein phosphatase 1J	Ppm1j																																			0.0186584	0.0361019
A0A0H2UHK0;Q6TXG9	A0A0H2UHK0;Q6TXG9	Swi5-dependent recombination DNA repair protein 1 homolog	Sfr1	0.0917727	0.0672499	0.0810351	0.0656709	0.14009	0.0499701			0.135815	0.0324662	0.0198327	0.0326265		0.00424292	0.00552389		0.00923919	0.00265702	0.00464353	0.0013926									0.0071908
A0A0H2UHK1;P31722	A0A0H2UHK1;P31722	Complement C1q subcomponent subunit C	C1qc	0.331119	0.414294	0.323219	0.321501	0.388945	0.35279	0.255628	0.374244	0.211187	0.276835	0.313241	0.249977
A0A0H2UHK3;Q5M7V7	A0A0H2UHK3;Q5M7V7	FAST kinase domain-containing protein 2	Fastkd2													0.00954116	0.00897386	0.00797133	0.0667065	0.0427024	0.0419876	0.0414337	0.0238255					0.0659542	0.059182	0.036545	0.0145632	0.00638646	0.0059018	0.00448842	0.00207049
A0A0H2UHL1;Q66H50;A0A096MJJ7	A0A0H2UHL1;Q66H50;A0A096MJJ7	Fatty acyl-CoA reductase 1	Far1				0.0566403
A0A0S2EFM6;A0A0S2EF12;A0A0S2EF05;A0A0H2UHL2;P28492-2;P28492;A0A0S2EF49;A0A0S2EF40;A0A0S2EF23	A0A0S2EFM6;A0A0S2EF12;A0A0S2EF05;A0A0H2UHL2;P28492-2;P28492;A0A0S2EF49;A0A0S2EF40;A0A0S2EF23	Glutaminase liver isoform, mitochondrial	Gls2													0.00962688	0.00917191										0.274066	0.798664
A0A0H2UHL8;Q5FWS6;Q5FWS6-2	A0A0H2UHL8;Q5FWS6;Q5FWS6-2	Kazrin	Kazn		0.0043045	0.00640074	0.00717646	0.0784895	0.063071	0.0427194	0.0457734	0.0682573	0.0418463	0.0430997	0.015442	0.0370651	0.0307686	0.0317023	0.0152812	0.075847	0.0235243	0.0268146	0.0335893					0.0121247	0.0116577			0.0128705	0.00404007	0.00689613	0.00170187	0.00312855	0.00202113	0.00191133	0.00136909
A0A0H2UHL9;Q07266	A0A0H2UHL9;Q07266	Drebrin	Dbn1													1.22366	1.19026	0.86748	0.653256	1.73252	1.36554	1.03603	0.95528	0.532746	0.53542	0.357778	0.229256	0.932148	0.799413	0.630138	0.284513	1.4089	1.15329	0.762635	0.430556	0.645511	0.535976	0.307927	0.155093
A0A0H2UHM0;B5DEN9	A0A0H2UHM0;B5DEN9	Vacuolar protein sorting-associated protein 28 homolog	Vps28	0.439551	0.299815	0.267651	0.230853	0.513453	0.406906	0.185748	0.137103	0.491165	0.288686	0.153026	0.184999	0.194314	0.192678	0.165292	0.151863	0.271685	0.244373	0.223747	0.103686	0.416385	0.32166	0.198423	0.124582	0.298742	0.246831	0.193803	0.102732	0.202392	0.176846	0.0908421	0.0750689	0.371235	0.368425	0.241921	0.107577
A0A0H2UHM4;Q6AYX5;Q6AYX5-2;Q6AYX5-4;Q6AYX5-3;Q9JIZ4;Q6AYX5-5;A2TEY1	A0A0H2UHM4;Q6AYX5;Q6AYX5-2;Q6AYX5-4;Q6AYX5-3;Q9JIZ4;Q6AYX5-5	Outer dense fiber protein 2	Odf2				0.0175021					0.0234729	0.0509919	0.0128481	0.0176636
A0A0H2UHM5;P11598	A0A0H2UHM5;P11598	Protein disulfide-isomerase A3	Pdia3	39.2885	38.9097	35.7978	35.6507	42.0743	40.2094	36.4309	34.3344	41.6718	37.3371	39.0256	37.1467	19.7564	20.5548	22.4569	21.8755	21.4393	21.202	24.2905	22.2284	15.7161	17.4052	15.5626	12.4379	19.6324	19.3597	17.2128	14.4065	17.2153	17.2762	15.9679	13.2081	16.8683	16.3683	15.8085	11.7478
A0A0H2UHM9;Q63364	A0A0H2UHM9;Q63364	E3 ubiquitin-protein ligase Praja-2	Pja2	0.117995	0.0751197	0.0631633			0.0844657	0.0489754		0.149066	0.108065	0.0897479		0.0261463	0.0243836	0.0158001	0.0198735									0.00484478	0.0011406
A0A0H2UHP0;Q9R1D1	A0A0H2UHP0;Q9R1D1	Transcriptional repressor CTCF	Ctcf	0.216991	0.117166	0.0466952	0.0363937	0.0703998	0.0292632	0.0105862	0.00306174	0.0810887	0.0526999	0.0537645	0.0624096	0.00277285	0.00390537		0.000503766	0.00578949	0.00384346	0.00278847	0.00315029	0.00535613	0.011404	0.00166686						0.0305242	0.00895037	0.00228501
A0A0H2UHP1;P51647	A0A0H2UHP1;P51647	Retinal dehydrogenase 1	Aldh1a1	0.117467	0.0904596	0.061981	0.0173385	0.841094	0.639972	0.716357	0.431102	0.480662	0.351717	0.374343	0.148843
A0A0H2UHP4;D3ZEF4;A0A0G2K959	A0A0H2UHP4;D3ZEF4	Cullin-7	Cul7	0.131959	0.0559463	0.0241355	0.0278313	0.114529	0.106914	0.0803269	0.136012	0.265763	0.117886	0.0888275	0.129199	0.0305783	0.0203899	0.0029163	0.021661					0.0235663	0.0195824	0.010752	0.0045613		0.00957776	0.0148211		0.00483306				0.0249893	0.0215341	0.26017	0.0179316
D3ZR50;A0A0H2UHP5;D3ZD32	D3ZR50;A0A0H2UHP5;D3ZD32	Chromodomain-helicase-DNA-binding protein 5	Chd5
A0A0H2UHP8;B4F766;D3ZP27	A0A0H2UHP8;B4F766;D3ZP27	Dymeclin	Dym					0.00469842	0.00307875	0.0011214	0.000773222	0.0165393												0.0106471								0.00329271	0.00361779		0.00363017	0.00859445
A0A0H2UHP9	A0A0H2UHP9															0.0157533								0.0119294	0.0163331	0.0101107
A0A0H2UHQ0	A0A0H2UHQ0															0.041704	0.0280138	0.0226207	0.0173346	0.0390936	0.0274563	0.0305699	0.0333637	0.0279051	0.0263876	0.0124937	0.0130545					0.032986	0.0198898	0.0154113	0.00528539	0.0193328	0.0192444	0.0132898	0.0065936
A0A0H2UHQ1;F1LZX7;P24049;D3Z9G9;A0A0G2KB77;Q7TPJ7	A0A0H2UHQ1;F1LZX7;P24049;D3Z9G9	60S ribosomal protein L17	Rpl17;RGD1560017	4.53193	4.51548	4.05826	3.63335	3.9341	4.15616	3.79989	3.64848	4.62194	4.19751	3.81652	3.5684	1.55661	2.12185	2.24109	1.94495	2.484	2.16815	3.50301	2.57925	2.29218	2.01484	2.14785	1.25819	1.57221	1.90229	1.37718	0.774212	1.72366	1.55091	1.36457	0.949818	1.91368	2.2014	1.6835	0.986195
A0A0H2UHQ2;Q62762;Q499U5	A0A0H2UHQ2;Q62762	Casein kinase I isoform gamma-2	Csnk1g2			0.00214599		0.02302	0.0334257	0.0320278	0.0456734									0.00863042	0.00825214	0.00707167	0.00614757	0.0366907	0.0235508	0.0131138		0.0419153	0.00732923	0.00740228	0.0132437	0.0735395	0.0533854	0.0244841	0.0220172	0.0336618	0.0311942	0.0278908
A0A0H2UHQ3;B5DFH2;P0C5W1	A0A0H2UHQ3;B5DFH2;P0C5W1	Microtubule-associated protein 1S;MAP1S heavy chain;MAP1S light chain	Map1s	0.303198	0.275838	0.197648	0.187576	0.72992	0.641397	0.508739	0.494293	0.615733	0.501786	0.484145	0.335555	1.145	1.1206	0.775305	0.616023	1.01634	0.85247	0.630718	0.461546	1.26281	0.950011	0.861938	0.521807	1.43773	1.29505	1.09741	0.775176	1.07873	1.15903	0.895105	0.606373	1.24369	1.07941	0.914644	0.544043
A0A0H2UHQ8;P04644;D3ZFA8;D3ZHU9;D3ZKG6;M0R8M8;F1M5B1;D3ZM01	A0A0H2UHQ8;P04644;D3ZFA8;D3ZHU9;D3ZKG6	40S ribosomal protein S17	Rps17;LOC100364909;LOC100361180;RGD1559955	1.61145	1.56309	1.34054	1.25408	1.36725	1.36509	1.27553	1.13897	1.15264	1.50986	1.25148	1.06844	0.914422	1.00854	1.12264	0.968838	1.16977	0.891426	1.14245	0.987528	1.44878	1.58121	1.71159	1.01307	0.744962	1.05342	0.803836	0.672227	1.53123	1.46214	1.27779	1.1242	1.46176	1.38147	1.18452	0.934576
A0A0H2UHR7;D3ZHA0	A0A0H2UHR7;D3ZHA0	Filamin-C	Flnc	22.1938	18.5399	15.6214	15.5835	18.9612	18.6855	19.4004	13.3315	31.8841	25.0569	24.5133	17.9089	0.0160777	0.357127	0.716221	0.694617		0.0142025	0.0239924	0.00802886	0.00344171	0.00723845	0.00237223	0.0961781								0.021812			0.0102052	0.0106073
A0A0H2UHR9;Q6AYD2	A0A0H2UHR9;Q6AYD2	CST complex subunit STN1	Obfc1	0.0376242	0.0177583	0.0145897	0.0131363	0.117274	0.0915749	0.0733622	0.0638594	0.0453065	0.0571191	0.0552929	0.035347	0.00349463	0.00354408	0.00468531	0.00396726	0.00225596	0.00198816	0.00367926	0.00166972	0.0119375	0.00833427	0.00603229	0.00326126					0.387146	0.00570197	0.00452856		0.0044516	0.00544736	0.00409093	0.00195403
A0A0H2UHS1;Q566Q8	A0A0H2UHS1;Q566Q8	UPF0696 protein C11orf68 homolog	Bles03	0.081637	0.0756745	0.0827604	0.061239	0.164787	0.122041	0.138986	0.147949	0.134382	0.131673	0.133303	0.122794	0.0649507	0.0736971	0.0514439	0.0338442	0.0373365	0.0469727	0.0106896	0.0072043	0.0337093	0.0241181	0.0239705	0.00737065	0.0402739	0.0506803	0.0437461	0.00860933	0.0894365	0.0675086	0.0508943	0.0140963	0.0989088	0.0692784	0.0507186	0.0189212
A0A0H2UHS5;Q6AYJ2	A0A0H2UHS5;Q6AYJ2	Biorientation of chromosomes in cell division protein 1	Bod1									0.0280281	0.0147029			0.0147804	0.0108325	0.00534697
A0A0H2UHS7;P12001;Q0QEW8	A0A0H2UHS7;P12001;Q0QEW8	60S ribosomal protein L18	Rpl18	4.23887	4.61965	4.39746	3.91732	4.81655	3.83896	3.38449	2.81598	4.87052	4.67884	3.9601	4.03847	1.7292	2.16486	2.31713	1.74735	2.92319	2.91838	3.88805	3.57778	2.23239	2.54854	2.59105	1.60943	2.13072	3.1261	2.06423	1.21049	1.90407	2.41856	1.76167	1.25334	1.82537	2.30671	1.97483	1.22876
A0A0H2UHS8;O08589	A0A0H2UHS8;O08589	Phospholemman	Fxyd1	0.0718616	0.023846		0.0503451									0.00849905		0.00839416		0.0173131	0.0118637
A0A0H2UHS9;Q3KR56	A0A0H2UHS9;Q3KR56	GRAM domain-containing protein 1A	Gramd1a					0.0111858	0.0115645			0.00776191				0.00835991	0.0059468			0.0281543	0.0210077	0.0137098	0.0074575	0.0377441	0.0175379	0.00756559		0.0438751	0.0281898	0.0264493	0.0167697	0.0493112	0.0368834	0.0181326	0.0118428	0.0158238	0.0104946
A0A0H2UHT3;P0C2C0	A0A0H2UHT3;P0C2C0	39S ribosomal protein L22, mitochondrial	Mrpl22	0.00513253	0.00507876			0.0297665	0.0140087	0.00789188	0.00895295	0.0654662	0.0847133	0.0168916	0.00765602	0.167038	0.181981	0.119211	0.0617125	0.185932	0.177476	0.182215	0.11741	0.068321	0.0959712	0.0829512	0.0750025	0.12126	0.0800592	0.0810598	0.0191733	0.108369	0.104611	0.09713	0.054243	0.0839924	0.0999096	0.0768228	0.058498
Q8K3W9;A0A0H2UHT5;F1LNI5	Q8K3W9;A0A0H2UHT5;F1LNI5	Protein phosphatase 1G	Ppm1g	0.200915	0.086575	0.117248	0.121774	0.178313	0.119638	0.12391	0.135547	0.161834	0.0950644	0.0754953	0.080232	0.0142381	0.0122304	0.00936865	0.00704536	0.0141848	0.0118446	0.0208095	0.0134082	0.0170204	0.0156176	0.0171088	0.006807									0.0112921
A0A0H2UHT6;D3ZM33;P62271;M0R5K9;A0A0G2KA79;D4AA93	A0A0H2UHT6;D3ZM33;P62271;M0R5K9;A0A0G2KA79	40S ribosomal protein S18	LOC100362298;Rps18;LOC100912024	1.53608	1.38849	1.2147	1.08428	2.39833	2.35358	2.5018	2.00541	3.02882	2.23108	3.02285	2.63165	0.681385	0.849546	1.17908	0.846071	1.12352	0.806928	0.822961	0.669334	1.01004	1.22934	1.30777	0.768605	1.47562	1.38347	0.957261	0.869407	0.871881	0.952693	0.820464	0.692917	1.28037	1.23304	1.1262	0.951974
A0A0H2UHT9;Q5FVR6	A0A0H2UHT9;Q5FVR6	Protein CMSS1	Cmss1					0.0311563	0.00557527			0.00536085	0.00169749									0.238221												0.802488	0.408046
[truncated: 7,394 more rows]
