# Supplementary material for: Local and global influences on protein turnover in neurons and glia
Source: eLife. 2018 Jun 19;7:e34202. doi: 10.7554/eLife.34202 (PMC6008053; doi:10.7554/eLife.34202)
Supplement: Figure 6—source data 2. [file elife-34202-fig6-data2.xlsx]

## Sheet: neuron-enriched vs mixed
Figure 6 - Source data 2: Protein half-life comparison between different culture types
A) Neuron-enriched vs mixes cultures
Protein group ID	Uniprot IDs	Gene names	Protein names	Half-life mixed culture	Half-life neuron-enriched culture	Regulation of protein turnover
84	A0A0A0MXW3;D4AEC0;P0C0S7	H2afz;H2afv	Histone H2A;Histone H2A.Z	6.0503	4.4651	faster turnover in neuron-enriched cultures
220	A0A0G2JU11;F1M386;A0A0A0MP77	Rapgef2	Rap guanine nucleotide exchange factor 2	6.66808	4.76553	faster turnover in neuron-enriched cultures
716	A0A0G2K350;D4A0E2	Napg		6.13714	5.08943	faster turnover in neuron-enriched cultures
834	A0A0G2K5L2;Q5FVG4	LOC100911440		9.14091	6.70116	faster turnover in neuron-enriched cultures
888	F1LQ81;A0A0G2K6U1;Q9QUL6;O88960;O88975	Nsf	Vesicle-fusing ATPase	6.31538	4.92352	faster turnover in neuron-enriched cultures
1015	A0A0G2K9A9;D3ZT20	Fbxo41		6.53772	4.52088	faster turnover in neuron-enriched cultures
1085	A0A0G2KAM3;P49432	Pdhb	Pyruvate dehydrogenase E1 component subunit beta, mitochondrial	12.8863	10.9395	faster turnover in neuron-enriched cultures
1228	B5DFG5;A0A0U1RRT8;A0A0U1RRW2;A0A0U1RRQ5	Sept6		14.0187	10.7481	faster turnover in neuron-enriched cultures
1414	B0BN30;A0A1W2Q6G8;Q4G025	Mtch1		5.60618	4.29836	faster turnover in neuron-enriched cultures
1742	B2RZ24;F1LM47	Sucla2	Succinyl-CoA ligase subunit beta	9.62426	7.84504	faster turnover in neuron-enriched cultures
1854	B5DEN4;P04642;Q6P9U7	Ldha	L-lactate dehydrogenase;L-lactate dehydrogenase A chain	8.08476	5.66255	faster turnover in neuron-enriched cultures
1968	C9E895;P18088;B3VQJ0;Q63211	Gad1	Glutamate decarboxylase 1	2.90342	2.21986	faster turnover in neuron-enriched cultures
2153	D3ZC55	Hspa12a		7.84897	5.99349	faster turnover in neuron-enriched cultures
2252	D3ZES7	Plxna4a		7.49498	6.0428	faster turnover in neuron-enriched cultures
2510	D3ZMS0	LOC100911713		4.48977	3.10098	faster turnover in neuron-enriched cultures
2541	D3ZPC4;A0A0G2KA95;Q05695-2;Q05695	L1cam	Neural cell adhesion molecule L1	7.126	5.93546	faster turnover in neuron-enriched cultures
3060	D4A3C2	RGD1304884		5.79149	4.78176	faster turnover in neuron-enriched cultures
3120	D4A4Q4	Ociad2		4.55634	3.12966	faster turnover in neuron-enriched cultures
3351	D4AAX6	Plch2	Phosphoinositide phospholipase C	12.6558	7.42108	faster turnover in neuron-enriched cultures
3627	F1LP80;P20156;M0RDR2	LOC100909521;Vgf	Neurosecretory protein VGF;VGF(24-63);VGF(180-194);VGF(375-407);Neuroendocrine regulatory peptide-1;Neuroendocrine regulatory peptide-2;TLQP-11;TLQP-21;TLQP-30;TLQP-62;HFHH-10;AQEE-30;LQEQ-19	0.5	0.5	faster turnover in neuron-enriched cultures
3632	F1LPB9;P47709	Rph3a	Rabphilin-3A	5.18923	4.46242	faster turnover in neuron-enriched cultures
4163	F8WFM2;P85969	Napb	Beta-soluble NSF attachment protein	6.33699	4.94548	faster turnover in neuron-enriched cultures
4165	F8WFS9;Q05764;Q05764-2	Add2	Beta-adducin	10.5011	8.58717	faster turnover in neuron-enriched cultures
4282	G3V733;Q63537;Q63537-2	Syn2	Synapsin-2	8.99517	7.18521	faster turnover in neuron-enriched cultures
4319	G3V7I5;Q66HF8	Aldh1b1	Aldehyde dehydrogenase X, mitochondrial	15.8327	11.7765	faster turnover in neuron-enriched cultures
4329	G3V7L8;Q6PCU2;D3ZJ78	Atp6v1e1;Atp6v1e2	V-type proton ATPase subunit E 1	7.1422	6.05461	faster turnover in neuron-enriched cultures
4437	G3V8R2;P55067;A0A0G2K4R4;O70474	Ncan	Neurocan core protein;150 kDa adult core glycoprotein	9.93741	6.71615	faster turnover in neuron-enriched cultures
4547	M0R3N4	Vat1l		6.65087	5.15868	faster turnover in neuron-enriched cultures
4563	M0R544	Gaa		6.49838	4.53317	faster turnover in neuron-enriched cultures
4568	Q5BJ93;M0R5J4;P04764;Q5EB49;A0A0G2K4Y2	Eno1	Alpha-enolase	7.31801	5.95047	faster turnover in neuron-enriched cultures
4570	M0R5P8;F1M542	Adam22		5.92903	4.49634	faster turnover in neuron-enriched cultures
4613	M0R7U1	Ak5		5.72813	3.39191	faster turnover in neuron-enriched cultures
4656	M0RAQ6	Hk1	Hexokinase	11.2021	8.68228	faster turnover in neuron-enriched cultures
4760	O35458	Slc32a1	Vesicular inhibitory amino acid transporter	10.5926	8.75462	faster turnover in neuron-enriched cultures
4830	O88506;A0A0G2K007	Stk39	STE20/SPS1-related proline-alanine-rich protein kinase	7.15616	5.4712	faster turnover in neuron-enriched cultures
4850	O88989	Mdh1	Malate dehydrogenase, cytoplasmic	7.63561	6.32094	faster turnover in neuron-enriched cultures
4857	P00507	Got2	Aspartate aminotransferase, mitochondrial	13.5015	11.306	faster turnover in neuron-enriched cultures
4869	P03994;A1A5N6;P03994-2	Hapln1	Hyaluronan and proteoglycan link protein 1	9.31354	6.68022	faster turnover in neuron-enriched cultures
4891	P05708	Hk1	Hexokinase-1	11.291	9.39834	faster turnover in neuron-enriched cultures
4940	P09606	Glul	Glutamine synthetase	3.44777	3.10077	faster turnover in neuron-enriched cultures
4986	P11507-2;P11507;Q71UZ2;Q63080;B4F7E5;Q64578	Atp2a2;Atp2a1	Sarcoplasmic/endoplasmic reticulum calcium ATPase 2;Calcium-transporting ATPase;Sarcoplasmic/endoplasmic reticulum calcium ATPase 1	3.52584	3.03216	faster turnover in neuron-enriched cultures
4993	P11980	Pkm	Pyruvate kinase PKM	6.31519	5.13909	faster turnover in neuron-enriched cultures
5001	P12839;G3V7S2	Nefm	Neurofilament medium polypeptide	7.30162	6.15521	faster turnover in neuron-enriched cultures
5005	P13221	Got1	Aspartate aminotransferase, cytoplasmic	7.07841	5.8436	faster turnover in neuron-enriched cultures
5043	P16617;M0R6Y8;A0A096MJL6	Pgk1;RGD1560402	Phosphoglycerate kinase 1;Phosphoglycerate kinase	7.47975	5.55315	faster turnover in neuron-enriched cultures
5045	P16970	Abcd3	ATP-binding cassette sub-family D member 3	3.91335	3.1605	faster turnover in neuron-enriched cultures
5081	P19527	Nefl	Neurofilament light polypeptide	8.62257	6.70867	faster turnover in neuron-enriched cultures
5110	P21775;F1LPD6;P07871;P21775-2	Acaa1a;Acaa1b	3-ketoacyl-CoA thiolase A, peroxisomal;3-ketoacyl-CoA thiolase B, peroxisomal	4.78347	3.89103	faster turnover in neuron-enriched cultures
5132	P25113	Pgam1	Phosphoglycerate mutase 1	7.46849	5.83516	faster turnover in neuron-enriched cultures
5214	P37377;P37377-2	Snca	Alpha-synuclein	10.8146	7.97997	faster turnover in neuron-enriched cultures
5224	P39069;A0A0G2K7Q6;M0RC66	Ak1	Adenylate kinase isoenzyme 1	8.07144	6.41263	faster turnover in neuron-enriched cultures
5239	P42123	Ldhb	L-lactate dehydrogenase B chain	7.33687	6.04585	faster turnover in neuron-enriched cultures
5251	P46101;F1LMR7;P46101-2	Dpp6	Dipeptidyl aminopeptidase-like protein 6	5.94774	4.52336	faster turnover in neuron-enriched cultures
5455	P63012	Rab3a	Ras-related protein Rab-3A	5.94039	5.03126	faster turnover in neuron-enriched cultures
5498	P69682	Necap1	Adaptin ear-binding coat-associated protein 1	6.53793	5.35298	faster turnover in neuron-enriched cultures
5629	Q05683	Gad2	Glutamate decarboxylase 2	5.89019	4.60435	faster turnover in neuron-enriched cultures
5705	Q2TA68-3;Q2TA68;Q2TA68-2	Opa1	Dynamin-like 120 kDa protein, mitochondrial;Dynamin-like 120 kDa protein, form S1	9.00312	7.24641	faster turnover in neuron-enriched cultures
5941	Q4V7D2	Rogdi	Protein rogdi homolog	8.16594	6.60551	faster turnover in neuron-enriched cultures
6668	Q63560;Q63560-2;F1LQZ9	Map6	Microtubule-associated protein 6	14.677	11.5336	faster turnover in neuron-enriched cultures
6882	Q6AXS4	Atp6ap2	Renin receptor	4.74344	2.97279	faster turnover in neuron-enriched cultures
7104	Q6P6V0	Gpi	Glucose-6-phosphate isomerase	7.26076	5.48775	faster turnover in neuron-enriched cultures
7340	Q8R4A1;Q8R4A1-2	Ero1l	ERO1-like protein alpha	6.35858	4.06886	faster turnover in neuron-enriched cultures
7515	Q9JKB7;Q9WTT6	Gda	Guanine deaminase	7.14302	5.9316	faster turnover in neuron-enriched cultures
7597	Q9WUS0	Ak4	Adenylate kinase 4, mitochondrial	9.51381	7.70474	faster turnover in neuron-enriched cultures
7628	Q9Z1T4;Q9Z1T4-2	Cnksr2	Connector enhancer of kinase suppressor of ras 2	4.41383	3.22146	faster turnover in neuron-enriched cultures
9051	D3ZYR4	Sema4d		6.66611	5.26964	faster turnover in neuron-enriched cultures
9232	A0A0G2K1R9;A0A0G2K0J3;A0A0G2K2B9;O70511;Q792M9;O70510	Ank3	Ankyrin-3	5.11332	4.12715	faster turnover in neuron-enriched cultures
9255	D4ABN3;Q62910-2;Q62910-5;Q62910;Q62910-4;Q62910-3;Q62910-6	Synj1	Synaptojanin-1	6.259	5.01011	faster turnover in neuron-enriched cultures
6	A0A068FP44;Q4AE70-3;Q4AE70-4;Q4AE70-2;Q4AE70	CARM1;Carm1	Histone-arginine methyltransferase CARM1	5.88325	5.60776	not significantly regulated
10	A2VD14;A0A096MIV5	Abcf2		4.13333	1.91415	not significantly regulated
11	E9PT29;A0A096MIX2;A0A096MJW9;Q568Z8	Ddx17		3.43751	2.99624	not significantly regulated
13	A0A096MIZ1;D4A4D8;A0A096MK80	Palm2		8.32696	7.15724	not significantly regulated
17	A0A096MJ42;Q62936-2;Q62936;A0A0G2K0Y9;A0A096MJR5	Dlg3	Disks large homolog 3	3.28637	3.37405	not significantly regulated
20	A0A096MJ90;F1LNW6;B5DFM3	Ly6h		6.94662	5.59437	not significantly regulated
22	D4A560;A0A096MJ99;A0A096MK21	Vamp4		3.39456	1.96953	not significantly regulated
24	A0A096MJE3	Gspt2		6.39529	5.494	not significantly regulated
25	A0A096MJE6;F1LQ63;Q05546;Q05546-2	Tnr	Tenascin-R	6.58961	6.2415	not significantly regulated
28	F1LQP7;A0A096MJG4;Q5EB82;Q9QX63;A0A096MJM0	Crtac1		4.58259	4.05891	not significantly regulated
50	A0A096MJY6	Gbe1		3.97337	3.38072	not significantly regulated
51	A0A096MJZ0;B1WBZ0	Dnal1;Dnalc1		4.0023	3.30392	not significantly regulated
52	A0A096MJZ2;M0RCS2	Tbl2		3.90888	3.68865	not significantly regulated
53	A0A1W2Q6E9;A0A096MK30;O35763	Msn	Moesin	3.74515	5.51047	not significantly regulated
56	A0A096MK73;P13668	Stmn1	Stathmin	4.60825	5.7241	not significantly regulated
60	A0A096MKB0;G3V842	Rab24		5.12155	3.87112	not significantly regulated
63	A0A096MKD9	Trim46		3.43901	5.43451	not significantly regulated
64	A0A096MKE2;D4A719;A0A096MKG7	Snx12		6.06315	6.72316	not significantly regulated
65	A0A096MKE9;Q5U2M4	Lig3	DNA ligase	3.67053	3.06732	not significantly regulated
68	A0A096MKH2;Q4KM55	Vta1		6.32653	5.3936	not significantly regulated
76	Q8SEZ0;Q06QK5;Q06QA1;A0A096XKT9;P11661;Q06QG6	Mt-nd5;ND5;Mtnd5	NADH-ubiquinone oxidoreductase chain 5	9.72821	8.65081	not significantly regulated
78	S5RZM8;Q8SEZ5;A0A097PE04;P00406	COX2;Mt-co2;Mtco2	Cytochrome c oxidase subunit 2	6.82214	6.67945	not significantly regulated
83	A0A0A0MXW1;P35738;B0BNK6	Bckdhb	2-oxoisovalerate dehydrogenase subunit beta, mitochondrial	7.75047	7.60199	not significantly regulated
85	A0A0A0MXX1;Q6JP77-2;Q6JP77	Akap7	A-kinase anchor protein 7 isoforms delta and gamma	8.43745	8.92117	not significantly regulated
88	A0A0A0MY00;P70584	Acadsb	Short/branched chain specific acyl-CoA dehydrogenase, mitochondrial	7.14551	7.1218	not significantly regulated
89	A0A0A0MY07;Q9R085;A0A0G2K1U1	Usp15	Ubiquitin carboxyl-terminal hydrolase;Ubiquitin carboxyl-terminal hydrolase 15	3.93694	3.66234	not significantly regulated
91	A0A0A0MY13;D4A6L0	Gpr158	Probable G-protein coupled receptor 158	5.46468	4.29309	not significantly regulated
92	A0A0A0MY16;Q1WIM2-2;Q1WIM2;A0A0G2K5U6	Cadm2	Cell adhesion molecule 2	4.66435	5.12998	not significantly regulated
94	A0A0A0MY31;F1LQX8;C7E1V2;F1LNT1;P29994-8;P29994-7;P29994-6;P29994-5;P29994-4;P29994-2;P29994-3;P29994;A0A0G2KAH9	Itpr1	Inositol 1,4,5-trisphosphate receptor type 1	4.42163	3.03967	not significantly regulated
96	A0A0A0MY43;F1LPQ2	Ascc3	Activating signal cointegrator 1 complex subunit 3	4.47344	4.014	not significantly regulated
99	Q8SEZ1;Q06QG9;A0A0A1FZ38;P05506	Mt-nd3;ND3;Mtnd3	NADH-ubiquinone oxidoreductase chain 3	9.15379	9.04488	not significantly regulated
101	A0A0A6YYM0;P33124-2	Acsl6	Long-chain-fatty-acid--CoA ligase 6	4.80191	4.05435	not significantly regulated
105	Q76GL9;A0A0F7R5I4	Slc1a4	Amino acid transporter	5.81052	5.55776	not significantly regulated
106	A0A0F7RQJ6;P80254;A0A1W2Q637	Ddt	D-dopachrome decarboxylase	5.7758	5.71222	not significantly regulated
107	A0A0F7RQL3;P30904	Mif	Macrophage migration inhibitory factor	10.271	8.11893	not significantly regulated
108	A0A0G2JSG6;P29410-2;P29410	Ak2	Adenylate kinase 2, mitochondrial;Adenylate kinase 2, mitochondrial, N-terminally processed	7.74157	8.64121	not significantly regulated
109	A0A0G2JSH2;P29147	Bdh1	D-beta-hydroxybutyrate dehydrogenase, mitochondrial	17.3371	14.1539	not significantly regulated
110	A0A0G2JSH4;A0A0G2KB98;P18266	Gsk3b	Glycogen synthase kinase-3 beta	4.99215	5.85055	not significantly regulated
113	A0A0G2JSH9;P35704	Prdx2	Peroxiredoxin-2	7.28003	6.81335	not significantly regulated
116	A0A0G2JSJ3;A0A0G2JVB0;Q07647;A0A0G2JX37;Q6P506	Slc2a3	Solute carrier family 2, facilitated glucose transporter member 3	8.38877	6.56003	not significantly regulated
118	A0A0G2JSJ8;P17164	Fuca1	Tissue alpha-L-fucosidase	7.07276	6.63292	not significantly regulated
120	A0A0G2JSK5;P49134	Itgb1	Integrin beta-1	2.36456	3.46164	not significantly regulated
122	A0A0G2JSL0;P28073	Psmb6	Proteasome subunit beta type-6	6.41374	7.21428	not significantly regulated
123	A0A0G2JSL2;Q69BT7;A0A0G2JX69	Trappc4	Trafficking protein particle complex subunit 4	7.04541	5.70821	not significantly regulated
124	D3ZLW4;A0A0G2JSL4;P49816-4;P49816-2;P49816-3;P49816	Tsc2	Tuberin	4.67934	3.94754	not significantly regulated
131	A0A0G2JSM8			6.48068	6.35422	not significantly regulated
134	A0A0G2JSP8;P00564	Ckm	Creatine kinase M-type	6.4219	6.67315	not significantly regulated
136	A0A0G2JSQ1;Q63754	Sncb	Beta-synuclein	8.22569	6.12215	not significantly regulated
138	A0A0G2JSQ9;Q56B11	Pelp1	Proline-, glutamic acid- and leucine-rich protein 1	4.85192	4.2761	not significantly regulated
140	A0A0G2JSR1;A0JPQ9;Q7TP14	Chid1	Chitinase domain-containing protein 1	6.33653	5.90992	not significantly regulated
141	A0A0G2JSR2;B1AC44;P40748	Syt3	Synaptotagmin-3	5.02803	4.01684	not significantly regulated
143	A0A0G2JSR6;P43425	Gng7	Guanine nucleotide-binding protein G(I)/G(S)/G(O) subunit gamma-7	11.4578	9.35496	not significantly regulated
144	A0A0G2JSR7;P43244;B5DEM0;Q6P6H1	Matr3	Matrin-3	3.44498	2.87802	not significantly regulated
152	A0A0G2JSU4;Q8VBU2-2	Ndrg2	Protein NDRG2	1.6228	4.13444	not significantly regulated
159	A0A0G2JVK4;A0A0G2JSY3;P42676	Nln	Neurolysin, mitochondrial	7.82105	8.854	not significantly regulated
161	A0A0G2JSZ1;Q6GQP4;P97632	Rab31	Ras-related protein Rab-31	4.13386	4.1945	not significantly regulated
163	E9PSS2;B9TSW3;A0A0G2JSZ9;Q9JK72	Ccs;CCS	Superoxide dismutase [Cu-Zn];Copper chaperone for superoxide dismutase	4.86023	4.00428	not significantly regulated
164	A0A0G2JT00;G3V616;Q6MGD0	Cuta	Protein CutA	6.39374	8.41648	not significantly regulated
165	A0A0G2JW80;A0A0G2JT06;P97834	Gps1	COP9 signalosome complex subunit 1	6.22864	6.0507	not significantly regulated
166	A0A0G2JT23;D3ZA69	Nrbp2		5.57121	5.19252	not significantly regulated
170	A0A0G2JT47;P57769;Q80WX6	Snx16	Sorting nexin-16	3.92362	3.79166	not significantly regulated
171	M0R4R4;M0RD55;A0A0G2JT50;O55148	Gas7	Growth arrest-specific protein 7	5.29743	5.52332	not significantly regulated
175	A0A0G2JT63;D3ZX82	Cyfip2		7.83943	7.10491	not significantly regulated
178	A0A0G2JT78;F1LVC3	Rab6b		2.86504	2.93512	not significantly regulated
181	A0A0G2JTA0;Q5BK32	Faf2	FAS-associated factor 2	5.34653	4.43788	not significantly regulated
182	A0A0G2JTA1;D3ZHI9	Ppp2r5e		5.70977	5.53479	not significantly regulated
188	A0A0G2JTD8;D4A6T9	Mark4		6.21665	5.59121	not significantly regulated
192	A0A0G2JTG7;G3V9Q3;Q8VHV7;Q8VHV7-2;Q8VHV7-3;Q499R8	Hnrnph1	Heterogeneous nuclear ribonucleoprotein H;Heterogeneous nuclear ribonucleoprotein H, N-terminally processed	4.7378	4.58789	not significantly regulated
196	A0A0G2JTK0;Q761X5;F1LM73	Unc5c	Netrin receptor UNC5C	4.19847	4.34072	not significantly regulated
201	A0A0G2JTL4;Q63116;Q9EQ22;Q9EQ24;B7SCJ0;Q9JKS0;Q9JKR8;Q9EQ23;Q9JKS1;Q9JKS2	Kit;KIT	Tyrosine-protein kinase receptor	5.70508	4.56893	not significantly regulated
202	A0A0G2JTL5;P52873	Pc	Pyruvate carboxylase, mitochondrial	6.52345	6.79445	not significantly regulated
205	A0A0G2JTN4;D4AB17	LOC100912917		7.67509	11.1138	not significantly regulated
210	A0A0G2JUQ5;Q498N4;A0A0G2JTT2;O55012;Q66WT9;O55012-2	Picalm	Phosphatidylinositol-binding clathrin assembly protein	3.95504	4.52924	not significantly regulated
211	A0A0G2JTT4;Q5BK72	Rab30		5.99559	4.43114	not significantly regulated
212	A0A0G2JTT6			3.49668	3.0057	not significantly regulated
215	A0A0G2JTW1			7.04541	7.99326	not significantly regulated
216	A0A0G2JTX2			2.7601	3.17462	not significantly regulated
217	A0A0G2JTY6;F1LRK4;Q3SYP9	Grsf1		3.2651	2.77864	not significantly regulated
221	A0A0G2JU15;D3ZGM1;Q4KM70	Ptcd3		7.47456	7.5371	not significantly regulated
225	Q4KLN2;A0A0G2JU49	Mtx1		9.46807	9.74738	not significantly regulated
226	F1M836;A0A0G2JU56;Q8VHF0;A0A1B0GWN5	Mark3	MAP/microtubule affinity-regulating kinase 3	3.82113	3.93798	not significantly regulated
229	A0A0G2JU77;D4A190	Eif3k		3.91524	4.9106	not significantly regulated
232	A0A0G2JU89;F1LQI5;Q2TL32	Ubr4	E3 ubiquitin-protein ligase UBR4	4.3864	3.83202	not significantly regulated
234	A0A0G2K4K3;A0A0G2JU97;F1LMJ7;D3ZF64;O88563	Abcc3	Canalicular multispecific organic anion transporter 2	4.91663	4.7275	not significantly regulated
241	A0A0G2JUC7;Q6AYH5	Dctn2	Dynactin subunit 2	4.66769	4.66484	not significantly regulated
247	A0A0G2JUG7			4.22207	3.6861	not significantly regulated
262	A0A0G2JUS5			5.3916	7.57364	not significantly regulated
263	A0A0G2JUS7;B0BN86	Tmem11	Transmembrane protein 11, mitochondrial	9.78357	10.2932	not significantly regulated
264	A0A0G2JUT1;Q6AYP5;Q6AYP5-2	Cadm1		3.21859	3.25656	not significantly regulated
270	F1MAA1;A0A0G2JUX4;B2GVC1	Usp47	Ubiquitin carboxyl-terminal hydrolase	3.31664	3.71894	not significantly regulated
272	D3ZKK5;A0A0G2JUZ0	Mtmr1		7.03019	9.58274	not significantly regulated
274	D3ZHG8;A0A0G2JV04	Gga3		5.46775	4.5286	not significantly regulated
277	A0A0G2JV19;D3ZXT8	Tgfbrap1		5.92105	6.51587	not significantly regulated
281	A0A0G2JV31;O54975	Xpnpep1	Xaa-Pro aminopeptidase 1;Xaa-Pro aminopeptidase 1, N-terminally processed	7.82619	7.75283	not significantly regulated
285	A0A0G2JV57;A0A0U1RRY3;A0A0U1RRZ2;Q64270;A0A1L1WKF1	Eif2b1	Translation initiation factor eIF-2B subunit alpha	6.56972	6.64666	not significantly regulated
293	A0A0G2JVC8;A0A096MK62	Lss		5.69512	4.67775	not significantly regulated
294	A0A0G2JVD6;A0A0G2K913;P80385	Prkag1	5-AMP-activated protein kinase subunit gamma-1	4.20344	3.93985	not significantly regulated
299	A0A0G2JVG4;Q9WVK3;A0A0G2JUF1;A0A0G2K6H4	Pecr	Peroxisomal trans-2-enoyl-CoA reductase	5.44836	5.11904	not significantly regulated
301	A0A0G2JVH4;A0A140TAG5;Q3KR86	Immt	MICOS complex subunit Mic60	10.9064	10.1524	not significantly regulated
302	D3ZMQ9;A0A0G2JVH5	Hltf		4.22167	4.40067	not significantly regulated
306	G3V6Z3;A0A0G2JVI5;Q8VH46	Afap1	Actin filament-associated protein 1	5.6104	6.98577	not significantly regulated
309	A0A0G2JVK3;Q9QZH4;G3V9X3	Prkab2	5-AMP-activated protein kinase subunit beta-2	6.93988	5.35123	not significantly regulated
313	A0A0G2JVL6;Q7TP78;F7EXQ7	Ndufa8		9.37021	9.96705	not significantly regulated
314	A0A0G2JVM2;A0A0G2K0A8			3.74987	2.36689	not significantly regulated
316	A0A0G2JVN4;M0RDN9;Q6J1Y9	Usp19	Ubiquitin carboxyl-terminal hydrolase;Ubiquitin carboxyl-terminal hydrolase 19	3.96227	3.00999	not significantly regulated
331	A0A0G2JVW5;E9PSZ5;Q5RJQ1	Huwe1		5.50695	4.83065	not significantly regulated
334	F1LZX9;A0A0G2JVZ6	Itgav		3.45804	2.85683	not significantly regulated
335	Q3KR72;A0A0G2JW01;E9PT39;A0A0G2K5D0	Ablim1		5.95502	5.23884	not significantly regulated
343	A0A0G2JW34			9.14555	8.35101	not significantly regulated
350	A0A0G2JW85;Q9QYJ2;F1LSI5	Rasa3	Ras GTPase-activating protein 3	3.32324	1.26166	not significantly regulated
351	A0A0G2JW88			4.28175	4.7948	not significantly regulated
356	A0A0G2JWA5;B5DF63;D3ZKE6;P0C219	Slmap	Sarcolemmal membrane-associated protein	4.56556	4.16037	not significantly regulated
361	Q5XI19;A0A0G2JWC7	Fermt2		3.47913	3.98072	not significantly regulated
362	A0A0G2JWD2;Q5XI81	Fxr1	Fragile X mental retardation syndrome-related protein 1	2.20525	2.97675	not significantly regulated
369	A0A0G2JWJ0;Q10728-2;Q10728;D4ACS0;D4A1S6;D3ZR53;Q10728-3	Ppp1r12a	Protein phosphatase 1 regulatory subunit 12A;Protein phosphatase 1 regulatory subunit	3.18109	2.87252	not significantly regulated
371	A0A0G2JWK6			4.94547	6.15107	not significantly regulated
373	A0A0G2JWM2;Q5RJQ4	Sirt2	NAD-dependent protein deacetylase sirtuin-2	5.09207	4.6734	not significantly regulated
381	A0A0G2JWR5;A0A0G2JZ19;B2RYG5;D3ZSS1	Taf15		2.89314	3.81	not significantly regulated
384	A0A0G2JWT6			2.30418	3.18358	not significantly regulated
386	A0A0G2JWU3;B5DER4;D3ZFE9;F1M9A4;A0A0G2JUV4	Mrpl1		8.16474	8.55808	not significantly regulated
391	A0A0G2JX25;Q5FVP6	Gmpr2		8.70321	6.51453	not significantly regulated
395	B1WBT4;A0A0G2JX62;A0A096MJB4	Srpk2		4.18459	4.23142	not significantly regulated
396	D3ZZ32;A0A0G2JX67;Q5HZA6;Q5HZA6-2	Prepl	Prolyl endopeptidase-like	2.55024	2.67037	not significantly regulated
398	Q4V7D1;A0A0G2K075;A0A0G2JX79;A0A0G2JXS8;Q7TPJ0	Ssr1	Translocon-associated protein subunit alpha	3.58072	3.2062	not significantly regulated
405	A0A0G2JXD0;Q6P9U5;P17077;M0RBD4;M0R5Y8;F1M7A9;A0A0G2JX41;M0R6B4;D3ZA49	Rpl9;LOC100911472;RGD1565048;RGD1561928;LOC100910002	60S ribosomal protein L9	8.76823	9.27817	not significantly regulated
408	A0A0G2JXD7;F1M6A8;Q63484	Akt3	RAC-gamma serine/threonine-protein kinase	5.41522	4.08892	not significantly regulated
411	A0A0G2JXG3;Q6AY41;D3Z9E9	Tmem30a;Tmem30b	Cell cycle control protein 50A	4.85686	4.83892	not significantly regulated
414	A0A0H2UHS3;A0A0G2JXH2;Q5PPN7	Ccdc51	Coiled-coil domain-containing protein 51	7.20106	8.25432	not significantly regulated
423	A0A0G2JXN8			4.04481	3.63037	not significantly regulated
433	A0A0G2JXY6;Q9QXU3;Q00954	Scn1b	Sodium channel subunit beta-1	3.84104	2.3446	not significantly regulated
434	F1LQ45;A0A0G2JXY9;Q505I9;Q9Z1Z3	Epn2	Epsin-2	5.52513	5.17444	not significantly regulated
436	A0A0G2JY03			7.76468	7.99238	not significantly regulated
437	A0A0G2JY08;D3ZFD0;Q3B8R3	Myo18a		5.39109	5.0042	not significantly regulated
441	A0A0G2JY26;D4A0I5	Dnajc6		7.17652	6.45218	not significantly regulated
442	A0A0G2JY43;G3V9W6;P30839;P11883	Aldh3a2;Aldh3a1	Aldehyde dehydrogenase;Fatty aldehyde dehydrogenase;Aldehyde dehydrogenase, dimeric NADP-preferring	4.04985	4.40275	not significantly regulated
444	F1MAJ0;A0A0G2JY48;B2B9B0	Ephb2	Receptor protein-tyrosine kinase	7.01721	5.99425	not significantly regulated
448	A0A0G2JY69;G3V907;Q9QYU1	LOC100911356;Pex19	Peroxisomal biogenesis factor 19	3.48612	3.60533	not significantly regulated
449	A0A0G2JY73;D4A554	Eif4g3		4.71977	4.34851	not significantly regulated
454	A0A0G2JYB9;F1M8D3	Cmip		3.93596	4.69454	not significantly regulated
458	A0A0G2JYD8;G3V7U6;Q8R4C0	Capn5	Calpain-5	6.30475	5.82548	not significantly regulated
467	A0A0G2JYN4			5.17152	3.2605	not significantly regulated
468	A0A0G2JYQ3;A0A0G2K678;F1LQJ1;P0CB49	Ylpm1	YLP motif-containing protein 1	2.2599	3.06701	not significantly regulated
469	A0A0G2JYR1;B5DEY3	Exoc6b		4.98748	4.31301	not significantly regulated
470	A0A0G2JYR4;A0A0G2JYI0;F1LZG6;F1M3T7	Lrba		6.32666	5.29429	not significantly regulated
473	A0A0G2JYU2;Q5XIE3	Mrpl11	39S ribosomal protein L11, mitochondrial	8.00739	9.07969	not significantly regulated
489	A0A0G2JZ60			7.28302	6.46695	not significantly regulated
493	U6A022;A0A0G2JZ83;A0A0G2K2D4;G3V9Z5;B0BN79	AGAP3;Agap3		5.47744	4.81965	not significantly regulated
496	A0A0G2JZA2;P97576	Grpel1	GrpE protein homolog 1, mitochondrial	5.67656	5.90003	not significantly regulated
501	A0A0G2JZC6;F1LQS9;Q9ES67	Arhgef11	Rho guanine nucleotide exchange factor 11	3.98896	3.70953	not significantly regulated
502	A0A0G2JZD1			9.66477	6.9464	not significantly regulated
506	A0A0G2JZF0;B5DEG8	Sec24c		5.4344	5.65849	not significantly regulated
507	A0A0G2JZF5;B1H273;A0A0G2K1S9	Ccm2		2.71522	4.53946	not significantly regulated
509	A0A0G2JZG7;Q6P799	Sars	Serine--tRNA ligase, cytoplasmic	4.75198	4.43391	not significantly regulated
510	A0A0G2JZH0;D3ZJ77	Cab39		4.84503	3.89591	not significantly regulated
511	A0A0G2JZH8;Q5BJX2;Q7TQ85	Pdhx		12.4528	10.3526	not significantly regulated
512	A0A0G2JZH9;Q4G031	Dhx57		6.1696	3.34015	not significantly regulated
514	A0A0G2JZI2;Q6TXE9;Q5I0H2	Eprs		5.75995	5.34037	not significantly regulated
516	A0A0G2JZK7;F1M9A2;P48768	Slc8a2	Sodium/calcium exchanger 2	6.79106	5.53788	not significantly regulated
522	A0A0G2JZN2;O08721	Unc5a	Netrin receptor UNC5A	3.0796	2.73237	not significantly regulated
527	D4A0F3;A0A0G2JZR1	Osbpl6	Oxysterol-binding protein	6.1021	4.13634	not significantly regulated
528	A0A0G2JZS1;Q56R15;Q3KR98;F1LT58	Kpna6	Importin subunit alpha	3.81991	3.72001	not significantly regulated
535	A0A0G2JZV3;G3V8G1;B0BN26	Agtpbp1		4.39946	4.15806	not significantly regulated
536	A0A0G2JZX5			4.57564	4.02463	not significantly regulated
538	A0A0G2JZY3;A0A0G2KB70			3.65645	6.6655	not significantly regulated
540	A0A0G2JZZ4			6.45719	3.95073	not significantly regulated
546	A0A0G2K038;Q5U1X1	Rexo2	Oligoribonuclease, mitochondrial	10.1407	9.64985	not significantly regulated
551	F1LUA1;A0A0G2K051	Eea1		4.68816	4.24366	not significantly regulated
552	A0A0G2K059;M0RDI5	Mcu		12.125	9.71521	not significantly regulated
555	A0A0G2K093;O35162	Hspa13	Heat shock 70 kDa protein 13	5.04086	4.56095	not significantly regulated
559	A0A0G2K0B4;A0A0G2K8P3;Q62940	Nedd4	E3 ubiquitin-protein ligase NEDD4	3.62839	3.86995	not significantly regulated
560	A0A0G2K0B6;F1LRK0	Snap91		9.17808	9.36269	not significantly regulated
567	D3ZMI4;A0A0G2K0F3;Q9WTP0-2;D4A9L5;Q9WTP0;A0A0G2K0B2;D4ACZ4	Epb41l1	Band 4.1-like protein 1	9.82889	8.34366	not significantly regulated
570	G3V6Q3;B2RZ63;A0A0G2K0H6	Wdr13		9.10438	7.08486	not significantly regulated
572	A0A0G2K0I3;Q80Z29	Nampt	Nicotinamide phosphoribosyltransferase	7.38918	6.58265	not significantly regulated
578	A0A0G2K5D4;A0A0G2K0J9;Q5XPT5;P63079	Gabrb3	Gamma-aminobutyric acid receptor subunit beta-3	3.99233	4.2903	not significantly regulated
583	A0A0G2K0M8			16.0697	15.2433	not significantly regulated
588	A0A0G2K7R8;A0A0G2K0P8;Q8VII6-2;Q8VII6	Slc44a1	Choline transporter-like protein 1	3.82364	6.52601	not significantly regulated
590	A0A0G2K0Q7;D3ZFU9	Mylk		3.96591	3.65823	not significantly regulated
595	F1LNV5;A0A0G2K0T5;Q6P6Q9	Micu1	Calcium uptake protein 1, mitochondrial	5.63355	4.6098	not significantly regulated
601	A0A1B0GWY5;A0A0G2K0V4;Q5FVC2	Arhgef2	Rho guanine nucleotide exchange factor 2	4.73455	3.3274	not significantly regulated
604	A0A0G2K0W9;P48004-2;P48004;A0JPK2	Psma7	Proteasome subunit alpha type-7;Proteasome subunit alpha type	6.01624	6.42088	not significantly regulated
608	A0A0G2K104;Q62976;Q62976-11;Q62976-10;Q62976-8	Kcnma1	Calcium-activated potassium channel subunit alpha-1	4.62643	6.6089	not significantly regulated
609	A0A0G2K121;Q5FVQ4	Mlec	Malectin	6.63886	6.30884	not significantly regulated
613	Q65ZS7;A0A0G2K151;P02650;Q6PAH0	Apoe	Apolipoprotein E	3.63979	3.75631	not significantly regulated
616	A0A0G2K167;Q4G069	Rmdn1	Regulator of microtubule dynamics protein 1	6.84317	5.87835	not significantly regulated
624	A0A0G2K1A9			2.36262	3.67545	not significantly regulated
628	A0A0G2K1C0;Q4V7C7;Q9ERF9	Actr3	Actin-related protein 3	8.59832	8.1278	not significantly regulated
632	A0A0G2K1G1;Q3SWT5	Slc41a3	Solute carrier family 41 member 3	4.4997	4.65542	not significantly regulated
634	A0A0G2K1G8;D3ZSU3	Slc7a14		5.93821	5.16891	not significantly regulated
636	A0A0G2K1I6;P56603;A0A0G2JY82;Q5D009	Scamp1	Secretory carrier-associated membrane protein 1	6.01916	5.30874	not significantly regulated
637	D3ZHI8;A0A0G2K1K5	Trappc11		6.48693	5.53189	not significantly regulated
639	A0A0G2K1L8			19.9632	20.8213	not significantly regulated
640	F1LNM0;A0A0G2K1M2;Q62696	Dlg1	Disks large homolog 1	5.21775	5.71427	not significantly regulated
649	A0A0G2K1Q1;Q5FVQ8	Nlrx1	NLR family member X1	7.28465	7.40205	not significantly regulated
650	A0A0G2K1Q8			2.18841	0.5	not significantly regulated
651	A0A0G2K1Q9;Q9JMB3;A3E0T0	Epb41l3		9.19297	7.34649	not significantly regulated
654	A0A0G2K1S6			7.01834	7.56328	not significantly regulated
665	A0A0G2K214			5.40529	2.83285	not significantly regulated
666	F1M8I7;A0A0G2K217;O08719	Evl	Ena/VASP-like protein	3.94151	6.70267	not significantly regulated
668	A0A0G2K249;Q5RKH1	Prpf4b	Serine/threonine-protein kinase PRP4 homolog	3.95142	3.8499	not significantly regulated
675	M0R961;A0A0G2K2B3;Q99PF5	Khsrp	Far upstream element-binding protein 2	3.08662	3.31825	not significantly regulated
677	A0A0G2K2B5;A0A096MJA9;A0A096MKE0;A0A096MJT4;A0A096MJR0;Q5U2Q8;A0A0G2KAD6;A0A096MIY8;A0A096MK70	Asph		3.57171	3.03505	not significantly regulated
678	D3ZVJ9;A0A0G2K2B7;Q5BJW6	Wdr20		6.1248	5.68767	not significantly regulated
679	D3ZC84;A0A0G2K2C7	Usp9x	Ubiquitin carboxyl-terminal hydrolase	4.39891	3.90586	not significantly regulated
681	D3ZQL7;A0A0G2K2D6	Tppp		9.32358	7.94761	not significantly regulated
689	A0A0G2K2L8;Q62915;O35807	Cask;mdg2	Peripheral plasma membrane protein CASK	6.77334	7.06374	not significantly regulated
692	D4A9G3;A0A0G2K2P3	Tnfaip8		4.92614	5.43641	not significantly regulated
693	A0A0G2K2P5;F1M4A0	Tjp1		2.80179	2.91356	not significantly regulated
694	A0A0G2K2P6;Q6AXM7	Hbs1l	HBS1-like protein	4.60464	4.43752	not significantly regulated
698	A0A0G2K2S2;P11167	Slc2a1	Solute carrier family 2, facilitated glucose transporter member 1	3.18296	2.62648	not significantly regulated
700	A0A0G2K2U0;Q5PQL5;A0A0G2JZJ5	Ptdss1	Phosphatidylserine synthase 1	4.61507	3.80187	not significantly regulated
704	A0A0G2K2V1;F1M625	Usp46	Ubiquitin carboxyl-terminal hydrolase	4.88951	4.21293	not significantly regulated
705	A0A0G2K2V2;G3V9N8;P52303-2;P52303	Ap1b1	AP complex subunit beta;AP-1 complex subunit beta-1	7.28095	6.67451	not significantly regulated
706	A0A0G2K2V5			5.64464	4.42946	not significantly regulated
709	A0A0G2K2Z0;F1LT71	Eml4		7.43135	7.8449	not significantly regulated
711	D3ZET9;A0A0G2K315;Q91Y79	Cep170		4.44862	3.6427	not significantly regulated
720	A0A0G2K377;D3Z8E2	Sema3e		6.63716	4.68288	not significantly regulated
723	A0A0G2K398;F8WFK6;P36970-2;P36970;Q91XR8;Q76LU9;A0A0G2KAD1	Gpx4	Glutathione peroxidase;Phospholipid hydroperoxide glutathione peroxidase, mitochondrial;Phospholipid hydroperoxide glutathione peroxidase, nuclear	6.88124	5.81069	not significantly regulated
734	B5DFF7;G3V9L3;A0A0G2K3I9	Dusp3		6.21213	5.81269	not significantly regulated
735	A0A0G2K3J4;F1LNS0;P0C6C0	Sphkap	A-kinase anchor protein SPHKAP	2.76531	3.32193	not significantly regulated
738	A0A0G2K3L8;Q5U2Y7	Wdfy1		6.43244	6.4784	not significantly regulated
742	A0A0G2K3P9;Q62876;A0A0U1RRP1	Syngr1	Synaptogyrin-1	9.84723	8.39456	not significantly regulated
747	A0A0G2K3W1			4.0769	4.5685	not significantly regulated
751	A0A0G2K401;A0A0G2K5P9			8.74539	10.0621	not significantly regulated
756	B0BN52;A0A0G2K459;A0A0G2K7P7	Mtch2		11.6056	10.7871	not significantly regulated
757	A0A0G2K464;Q9JKE3	Scamp5	Secretory carrier-associated membrane protein 5	9.5185	8.93159	not significantly regulated
761	A0A0G2K478;D3ZDE4;B5DEP0	Dguok		8.58994	12.5627	not significantly regulated
763	A0A0G2K4A0			2.89255	3.00067	not significantly regulated
768	B2RYB3;A0A0G2K4F6	Srrm1		3.44154	4.40937	not significantly regulated
769	A0A0G2K4G3;Q71UE8	Nedd8	NEDD8	5.45567	5.2155	not significantly regulated
786	A0A0G2K4T3;Q5FVC7	Acap2	Arf-GAP with coiled-coil, ANK repeat and PH domain-containing protein 2	5.39078	5.20054	not significantly regulated
788	A0A0G2K4T8;F1LPX0;Q01992	Mipep	Mitochondrial intermediate peptidase	3.92846	3.2176	not significantly regulated
794	A0A0G2K4X8;Q6PEC4	Skp1	S-phase kinase-associated protein 1	3.12526	3.09094	not significantly regulated
797	A0A0G2K9X3;A0A0G2K4Y7;Q9QYF3;A0A0G2K9S4	Myo5a	Unconventional myosin-Va	5.47111	4.96941	not significantly regulated
801	A0A0G2K528;B5DF99	Stx16		5.18517	4.76748	not significantly regulated
804	A0A0G2K542;Q4V8I9;Q5XFW3	Ugp2		4.01584	4.90848	not significantly regulated
808	A0A0G2K561;F1LP13	Ptprg	Protein-tyrosine-phosphatase	3.66752	5.18865	not significantly regulated
812	D3ZXK3;A0A0G2K598;X4YHC6;D4A858	Tacc2		13.8833	4.38098	not significantly regulated
816	D4A3Z3;A0A0G2K5B0	Tbc1d24		12.0505	10.2515	not significantly regulated
819	A0A0G2K5C8;P84903;A0A1B0GWQ1;B2RYV1;A0A1B0GWK9	Stim1	Stromal interaction molecule 1	3.6735	3.05084	not significantly regulated
821	A0A0G2K5D5;D3ZMS4	Arhgap26		4.9952	3.54974	not significantly regulated
822	A0A0G2K5D7			2.76309	2.82188	not significantly regulated
824	A0A0G2K5E7;G3V888;G3V9G4;P16638;P16638-2	Acly	ATP-citrate synthase	8.74678	7.23085	not significantly regulated
831	A0A0G2K5K3;D3ZDB9;P86172	Nmral1	NmrA-like family domain-containing protein 1	4.93698	5.52671	not significantly regulated
836	A0A0G2K5N6;F1LQT3;Q62868	Rock2	Rho-associated protein kinase 2	5.58929	4.50486	not significantly regulated
842	A0A0G2K5U9			5.50124	5.66387	not significantly regulated
844	A0A0G2K5X6;Q63604;Q63604-3;Q63604-2;Q7TSD7;S5MHK6	Ntrk2	BDNF/NT-3 growth factors receptor	0.5	2.70913	not significantly regulated
845	A0A0G2K5Y1;Q5PQN6	Vipas39	Spermatogenesis-defective protein 39 homolog	6.95779	6.10342	not significantly regulated
847	A0A0G2K613;Q9EPH2	Marcksl1	MARCKS-related protein	10.262	12.4795	not significantly regulated
849	A0A0G2K618;D4A390	Large		3.55717	3.9233	not significantly regulated
852	A0A0G2K654			3.03388	4.18572	not significantly regulated
853	A0A0G2K657;P32736-2;P32736;F1M2I5	Opcml	Opioid-binding protein/cell adhesion molecule	7.76675	7.10516	not significantly regulated
856	A0A0G2K677;Q5BJU8	Sptbn4		3.55177	2.74276	not significantly regulated
862	A0A0G2K6D5;D3ZUF9	Pitrm1		6.10216	6.60039	not significantly regulated
865	Q792R1;F1LNP2;P97548;P97549;A0A0G2K6E5;P97711	Grk6	G protein-coupled receptor kinase 6	6.54889	6.02723	not significantly regulated
867	F1M9Y7;A0A0G2K6F1	Tcp11l1		3.58113	4.85281	not significantly regulated
871	Q5XHX3;A0A0G2K6I4	Enah		3.44609	3.59693	not significantly regulated
874	A0A0G2K6J5;B2GV99;Q64119;A0A0G2JWE1	Myl6	Myosin light polypeptide 6	2.96601	3.78681	not significantly regulated
877	A0A0G2K6N2;D3ZN99	Adgrb2		4.38042	5.84951	not significantly regulated
882	A0A0G2K6Q5;Q6MG06;A0A0G2K444;Q5XI09	Gnl1	Guanine nucleotide-binding protein-like 1	6.60275	5.35184	not significantly regulated
887	A0A0G2K6T9;Q00A22	Pcdh1		5.4084	4.47643	not significantly regulated
899	A0A0G2K724;Q4G009	Mcts1	Malignant T-cell-amplified sequence 1	9.1798	8.72099	not significantly regulated
904	A0A0G2K737;Q920J4	Txnl1	Thioredoxin-like protein 1	4.37718	3.5097	not significantly regulated
911	Q5XI18;A0A0G2K756;G3V6E4;Q7TNY6	Acbd3	Golgi resident protein GCP60	3.66802	4.02951	not significantly regulated
912	A0A0G2K757;P25235	Rpn2	Dolichyl-diphosphooligosaccharide--protein glycosyltransferase subunit 2	5.60075	5.48198	not significantly regulated
913	A0A0G2K761;D4A0H4	Cul2		5.79922	5.5852	not significantly regulated
915	A1L1L6;A0A0G2K777	Rhot1	Mitochondrial Rho GTPase	6.53605	6.6151	not significantly regulated
918	A0A0G2K791;D4ABL7	Mrpl33		4.12353	3.87789	not significantly regulated
925	A0A0G2K7G2			6.42542	7.13138	not significantly regulated
927	A0A0G2K7G7;G3V9Z6;B0BNF1;A0A0G2JVY6	Sept8	Septin-8	4.32336	3.91356	not significantly regulated
929	A0A0G2K7L0;Q7TQ82	Mrps10	28S ribosomal protein S10, mitochondrial	6.38969	5.99886	not significantly regulated
930	A0A0G2K7L2;F1LZ40	Igsf3		4.9987	7.52776	not significantly regulated
936	A0A0G2K7N9;Q6TUE6	Arhgap5		4.47485	3.83073	not significantly regulated
938	F1M8G9;A0A0G2K7P9;Q6RKB3;A0A0G2K7R3;Q6RKB2	Ncam2		6.94883	6.94362	not significantly regulated
939	A0A0G2K7Q7;P35559	Ide	Insulin-degrading enzyme	5.90078	6.26557	not significantly regulated
941	A0A0G2K7S6;F1LSM3;A0A0G2JX77;Q9R037	Wdr44	WD repeat-containing protein 44	5.9656	6.02494	not significantly regulated
944	A0A0G2K7T6;F1LS02;P37199	Nup155	Nuclear pore complex protein Nup155	9.54477	13.0286	not significantly regulated
945	Q9QUI9;O88768;A0A0G2K7U5;Q63629	Adap1		10.7028	7.54688	not significantly regulated
950	A0A0G2K7W7;P18265	Gsk3a	Glycogen synthase kinase-3 alpha	7.26701	5.92668	not significantly regulated
953	A0A0G2K7Y0;Q63135-2;Q63135;O35520;Q9QYQ8	Cr1l	Complement component receptor 1-like protein	6.70256	8.71717	not significantly regulated
954	A0A0G2K7Y2;A0A0G2JYS1;A0A0G2KAL4;A0A0G2JZ50;Q4V8B0	Oxr1	Oxidation resistance protein 1	4.85608	4.33298	not significantly regulated
956	A0A0G2K824;Q5XIC1	Gmppa	Mannose-1-phosphate guanyltransferase alpha	7.66841	6.63512	not significantly regulated
959	A0A0G2K847;G3V9U1;B0BND8	Agap1;Centg2		6.17	5.25702	not significantly regulated
961	A0A0G2K850;B1WC50;A0A140UHY3;Q4KM41	Ewsr1		3.74088	4.54168	not significantly regulated
962	A0A0G2K865;F1MAB9;D0UFD0	Tpd52;PrLZ		8.39379	6.592	not significantly regulated
963	A0A0G2K872;Q1WIM3	Cadm3	Cell adhesion molecule 3	3.2663	3.13627	not significantly regulated
966	A0A0G2K890;P31977	Ezr	Ezrin	4.27708	4.20388	not significantly regulated
967	A0A0G2K8A9			0.5	1.92398	not significantly regulated
970	D4A4X7;A0A0G2K8D1	Mospd2		6.59696	3.02203	not significantly regulated
971	A0A0G2K8D6;D3ZRV0	Dcun1d1	DCN1-like protein	6.68936	5.8198	not significantly regulated
974	G3V8Q9;A0A0G2K8G0;P70478	Apc	Adenomatous polyposis coli protein	3.18693	3.09303	not significantly regulated
975	A0A0G2K8H0;Q5M9G3	Caprin1	Caprin-1	3.0128	2.29661	not significantly regulated
980	A0A0G2K8L9;Q6TXG8	Mrps28		8.31382	5.86839	not significantly regulated
982	A0A0G2K8N6;D3ZC34	Ankmy2		5.91545	4.53096	not significantly regulated
987	A0A0G2K8Q8;B2RYX1	Uqcr10		11.7834	9.56276	not significantly regulated
991	G3V743;A0A0G2K8S6;O88941	Mogs	Mannosyl-oligosaccharide glucosidase	9.81586	8.85389	not significantly regulated
995	R9PXU6;A0A0G2K8V2;P85972	Vcl	Vinculin	5.2235	5.71792	not significantly regulated
997	Q6XD99;A0A0G2K8W9;G3V6S0;A0A0G2JZY6;Q5D002;Q99MI4;Q8VI65	Sptbn1		4.66879	4.53766	not significantly regulated
1003	A0A0G2K946			2.97218	0.5	not significantly regulated
1006	A0A0G2K952;D3ZBB7	Usp32	Ubiquitin carboxyl-terminal hydrolase	4.08879	4.19465	not significantly regulated
1010	A0A0G2K977;A0A140TAB6;Q62839	Golga2	Golgin subfamily A member 2	3.51229	2.53804	not significantly regulated
1012	A0A0G2K999;D3ZDA6	Sdk2		6.25074	8.10956	not significantly regulated
1013	A0A0G2K9A2;P85970;A0A0G2K905;A0A0G2K2J1;A0A0G2K1V8	Arpc2	Actin-related protein 2/3 complex subunit 2	8.30929	7.89887	not significantly regulated
1018	A0A0G2K9B4;D4A4B1	Mrpl15		7.66311	7.40568	not significantly regulated
1020	Q3MUI2;A0A0G2K9C5;A1L1I3	Numbl	Numb-like protein	6.86508	5.46807	not significantly regulated
1022	I6LBX8;A0A0G2K9D7	Pcdhgc3		0.5	0.5	not significantly regulated
1028	A0A0G2K9F7;A8C4G9;Q5XI91;K0J5S5	Zmynd8;spikar		2.55754	2.19515	not significantly regulated
1029	A9UMV2;A0A0G2K9G3	Mrps24		6.77157	8.85262	not significantly regulated
1032	A0A0U1RRS2;A0A0G2K9H6;Q62807;A0A0U1RRV6	Syt17	Synaptotagmin-17	6.39458	4.79606	not significantly regulated
1033	A0A0G2K9H8;P61206;A0A0G2JV81;A0A0G2K4Q4	Arf3	ADP-ribosylation factor 3	4.74105	5.1769	not significantly regulated
1035	G3V7K3;A0A0G2K9I6;Q9JL97;P13635	Cp	Ceruloplasmin	2.68699	2.5951	not significantly regulated
1037	A0A0G2K9J2;Q5XIL1;E9PTI1	Atp6v1h		7.20941	6.25347	not significantly regulated
1041	A0A0G2K9L2;D4A6C9	Tom1l2		4.5406	4.37995	not significantly regulated
1043	A0A0G2K9L9;A0A096MJ77	Mdn1		5.31659	4.49149	not significantly regulated
1044	A0A0G2K9M4			3.16116	3.05107	not significantly regulated
1047	A0A0G2K9Q0;D3ZA89	Tbck		8.30149	7.64975	not significantly regulated
1050	A0A0G2K9Q3;Q6QI44	Naa25	N-alpha-acetyltransferase 25, NatB auxiliary subunit	5.3362	4.97692	not significantly regulated
1052	A0A0G2K9Q7;Q62625-2;Q62625	Map1lc3b	Microtubule-associated proteins 1A/1B light chain 3B	1.8287	2.59211	not significantly regulated
1061	A0A0G2K9V6;Q5XHY5	Tars	Threonine--tRNA ligase, cytoplasmic	6.30793	5.04037	not significantly regulated
1063	A0A0G2K9Y9;A0A096MKE5;M0R440	LOC682914		2.59454	2.88115	not significantly regulated
1065	A0A0G2KA14			6.80535	7.5904	not significantly regulated
1066	D4A7F3;A0A0G2KA20;Q63406;A0A0G2JU75	Mcf2l	Guanine nucleotide exchange factor DBS	2.90727	2.17514	not significantly regulated
1067	A0A0G2KA25;Q4KLL4	Tm9sf4	Transmembrane 9 superfamily member 4	4.67789	3.92387	not significantly regulated
1072	A9UMW2;A0A0G2KAA3;M0RB63	Ndufa3;LOC684509		11.6649	15.3451	not significantly regulated
1073	A0A0G2KAB2;Q9Z2A6	Mapk15	Mitogen-activated protein kinase 15	4.91721	4.43368	not significantly regulated
1076	Q6AY49;A0A0G2KAE2	Tusc3		5.37105	4.3995	not significantly regulated
1080	A0A0G2KAI8			5.68966	4.11457	not significantly regulated
1084	A0A0G2KAL9;A0A0G2K2M2;A0A0H2UHM6;Q4KM98	Mff	Mitochondrial fission factor	4.23369	3.70595	not significantly regulated
1086	A0A0G2KAM4			7.07004	6.53304	not significantly regulated
1089	A0A0G2KAP8;E9PU44;Q56A18;Q56A18-4;Q56A18-3;A0A0G2K9C1;Q56A18-2	Smarce1	SWI/SNF-related matrix-associated actin-dependent regulator of chromatin subfamily E member 1	3.61144	3.08535	not significantly regulated
1091	A0A0G2KAS7;G3V846;P24942;A0A0G2K611;A0A0G2JSU1;P24942-2	Slc1a3	Amino acid transporter;Excitatory amino acid transporter 1	4.1525	4.30853	not significantly regulated
1096	A0A0G2KAW2;F1LS65;Q5JCS7;O35412;D3ZQP5;A0A0G2K2Z9	Sipa1l1	Signal-induced proliferation-associated 1-like protein 1	4.20468	3.02488	not significantly regulated
1100	A0A0G2KAY8;Q923V8	Sep15	15 kDa selenoprotein	1.96029	3.06247	not significantly regulated
1101	A0A0G2KAZ7;Q3SWU3	Hnrnpdl	Heterogeneous nuclear ribonucleoprotein D-like	4.85237	3.99502	not significantly regulated
1114	F8WFF9;A0A0G2KBC0;Q5FVI3	Lrrc57	Leucine-rich repeat-containing protein 57	6.78475	8.21191	not significantly regulated
1117	Q52KS1;A0A0G2KBC7	Pfkm	ATP-dependent 6-phosphofructokinase	6.13389	5.16137	not significantly regulated
1120	Q6MG76;A0A0G2QC02	Skiv2l		7.43334	5.56236	not significantly regulated
1122	Q7TMC7;A0A0G2QC06;Q7TP24;Q4FZX7	Tf;Srprb	Signal recognition particle receptor subunit beta	2.55727	2.93146	not significantly regulated
1124	A1L1J4;A0A0G2QC17;O88483	Pdp1	[Pyruvate dehydrogenase [acetyl-transferring]]-phosphatase 1, mitochondrial	9.40147	8.53506	not significantly regulated
1125	A0A0G2QC21;A3KMH4;Q52NK0;O55043;Q923I5	Arhgef7	Rho guanine nucleotide exchange factor 7	5.91532	5.20376	not significantly regulated
1132	Q4KLK1;A0A0G2QC38	Srsf11		4.16973	4.09735	not significantly regulated
1146	A0A0H2UHB1;Q62904	Hsd17b7	3-keto-steroid reductase	6.20529	3.50017	not significantly regulated
1151	A0A0H2UHD9;Q5XIA1	Ncln	Nicalin	10.1716	10.4227	not significantly regulated
1152	A0A0H2UHE1;P13086;P70631	Suclg1	Succinyl-CoA ligase [ADP/GDP-forming] subunit alpha, mitochondrial	11.1517	9.74462	not significantly regulated
1154	A0A0H2UHE5;P20650;Q4V8L2	Ppm1a	Protein phosphatase 1A	4.92005	4.83991	not significantly regulated
1157	A0A0H2UHF6;Q9ES40	Arl6ip5	PRA1 family protein 3	2.87903	3.34245	not significantly regulated
1158	A0A0H2UHG0;Q4KM49	Yars	Tyrosine--tRNA ligase, cytoplasmic;Tyrosine--tRNA ligase, cytoplasmic, N-terminally processed	5.69471	4.68726	not significantly regulated
1159	A0A0H2UHG7;P60868;D3ZZK1;A0A0G2K6L6;M0R566;A0A0G2K8W1	Rps20;LOC100359563;RGD1563124	40S ribosomal protein S20	7.40852	11.2829	not significantly regulated
1171	A0A0H2UHL9;Q07266	Dbn1	Drebrin	5.74644	5.28721	not significantly regulated
1172	A0A0H2UHM0;B5DEN9	Vps28	Vacuolar protein sorting-associated protein 28 homolog	3.16192	4.06185	not significantly regulated
1182	A0A0H2UHQ3;B5DFH2;P0C5W1	Map1s	Microtubule-associated protein 1S;MAP1S heavy chain;MAP1S light chain	6.41183	5.72745	not significantly regulated
1183	A0A0H2UHQ8;P04644;D3ZFA8;D3ZHU9;D3ZKG6;M0R8M8;F1M5B1;D3ZM01	Rps17;LOC100364909;LOC100361180;RGD1559955;LOC100365961;LOC102554167;RGD1562381	40S ribosomal protein S17	8.46196	10.0792	not significantly regulated
1186	A0A0H2UHS1;Q566Q8	Bles03	UPF0696 protein C11orf68 homolog	6.17425	5.8138	not significantly regulated
1191	A0A0H2UHT3;P0C2C0	Mrpl22	39S ribosomal protein L22, mitochondrial	7.34846	5.92434	not significantly regulated
1195	A0A0H2UHU0;P62853;M0R763;D4AE10;F1M6F4;D3ZCH5	Rps25;LOC100911337;RGD1563613;LOC100912210;LOC100359763	40S ribosomal protein S25	8.24844	8.32728	not significantly regulated
1199	A0A0H2UHV9;D4ABY2;D3ZYY8	Copg2;Pigb	Coatomer subunit gamma-2	4.49505	4.1385	not significantly regulated
1201	A0A0H2UHX1;A1L1I6;Q6RJR6-2	Rtn3	Reticulon;Reticulon-3	3.42267	2.9972	not significantly regulated
1208	A0A0H2UI06;D3ZN43	Ndufaf6	NADH dehydrogenase (ubiquinone) complex I, assembly factor 6	9.46365	9.74561	not significantly regulated
1210	A0A0H2UI10;Q8VIJ5;Q8VIJ5-3;Q8VIJ5-2	Mgea5	Protein O-GlcNAcase	5.26241	4.33363	not significantly regulated
1211	A0A0H2UI11;P62893	Rpl39	60S ribosomal protein L39	4.73649	9.3025	not significantly regulated
1212	A0A0H2UI14;Q9QZH7	Fbxl20	F-box/LRR-repeat protein 20	4.02824	3.77338	not significantly regulated
1213	F7FG31;A0A0H2UI20;Q9Z2F5;Q6AZ26	Ctbp1	C-terminal-binding protein 1	7.14036	7.4677	not significantly regulated
1214	A0A0H2UI21;Q704S8	Crat	Carnitine O-acetyltransferase	8.22285	7.29606	not significantly regulated
1218	A0A0H2UI35;Q9Z214;Q9Z214-2;Q9Z214-3;Q811R0;Q811R1;A0A0G2JYD5	Homer1	Homer protein homolog 1	6.86905	6.68676	not significantly regulated
1222	A0A0H4SRI7;A0A0H4SN51;A0A0H4SQ65;D3ZWB2;A0A0H4T4D0;A0A0H4SMZ8;A0A0H4SRI2;Q9EQG6;D4ABK9;Q9EQG6-2	Kidins220	Kinase D-interacting substrate of 220 kDa	2.72549	2.63056	not significantly regulated
1223	A0A0K0WYI6;F1M0J3;Q9R1N3-5;Q9R1N3-4;Q9R1N3-3;Q9R1N3-2;Q9R1N3-6;Q9R1N3;A0A0K0WYG5	Slc4a7	Anion exchange protein;Sodium bicarbonate cotransporter 3	4.92038	4.61903	not significantly regulated
1226	A0A0U1RRQ1;G3V9S6;B4F7B9	Ndufa1		9.64925	9.413	not significantly regulated
1232	A0A0U1RRV7;Q0ZFS8	Srsf3		6.47205	6.97157	not significantly regulated
1233	A0A0U1RRZ4;Q4KLP0	Dhtkd1	Probable 2-oxoglutarate dehydrogenase E1 component DHKTD1, mitochondrial	6.44614	8.4975	not significantly regulated
1234	A0A0U1RRZ5;Q6MG48	Prrc2a	Protein PRRC2A	3.02137	2.99565	not significantly regulated
1236	F1LY19;A0A0U1RS25	Upf1		3.59228	3.49747	not significantly regulated
1238	A0A140TA89;P50442	Gatm	Glycine amidinotransferase, mitochondrial	3.46083	3.66693	not significantly regulated
1241	A0A140TAA1			3.64401	4.3236	not significantly regulated
1246	A0A140TAC3;O88339	Epn1	Epsin-1	7.44567	6.9408	not significantly regulated
1247	A0A140TAC4;P09760	Fer	Tyrosine-protein kinase Fer	8.1769	6.85508	not significantly regulated
1250	A0A140TAE2;Q5RJN4		UPF0515 protein C19orf66 homolog	6.33988	5.20538	not significantly regulated
1255	A0A140TAF5;Q9WU61;Q9WU61-2;Q9WU61-3;Q9WU61-5;D3ZKI2;Q9WU61-4	Clcc1	Chloride channel CLIC-like protein 1	3.40001	2.31772	not significantly regulated
1256	A0A140TAF7;G3V9D0;Q5BJN4	Poglut1	Protein O-glucosyltransferase 1	4.42074	4.34421	not significantly regulated
1259	A0A140TAH1;Q9JJ50-2;Q9JJ50	Hgs	Hepatocyte growth factor-regulated tyrosine kinase substrate	5.48893	5.3303	not significantly regulated
1261	A0A140TAI1;Q9JJP9	Ubqln1	Ubiquilin-1	3.79198	3.52555	not significantly regulated
1264	A0A140TAJ3;Q32PX7	Fubp1	Far upstream element-binding protein 1	4.02175	3.77311	not significantly regulated
1270	A0A140UHX6;Q6XDA0	Sptb		4.36446	3.74891	not significantly regulated
1273	A0A146J2K6;A0A096MJG7;F1LVX3	LOC102554591		8.42854	7.02923	not significantly regulated
1274	A0A173DW29;G3V792;Q63100-3;Q63100;A0A173DW30;Q63100-4;A0A173DW41	Dync1i1	Cytoplasmic dynein 1 intermediate chain 1	4.48326	4.85601	not significantly regulated
1276	B2RZA2;A0A1B0GWR1;M0R8C5	Eri3		7.49565	6.00561	not significantly regulated
1285	A0A1L1WKE8;Q6DGG9;Q9ERK1	Camlg		3.98937	2.14175	not significantly regulated
1292	A0A1W2Q678			4.40306	4.53414	not significantly regulated
1303	A0A5D0	Cd200		8.05864	5.83882	not significantly regulated
1304	A0FKI7-2;A0FKI7-3;A0A096MJJ6;B1H213;M0R9S4;A0A0G2K3Z5;A0FKI7	Acbd5;LOC100910957	Acyl-CoA-binding domain-containing protein 5	3.7889	3.48661	not significantly regulated
1305	A0JN17;P08644-2;P08644	Kras	GTPase KRas;GTPase KRas, N-terminally processed	6.72674	7.40718	not significantly regulated
1306	A0JN25	Mapt	Microtubule-associated protein	101.566	109.378	not significantly regulated
1307	A0JN29	Lnp		4.49252	3.88304	not significantly regulated
1308	A0JN30	Cnpy2		4.23709	4.28189	not significantly regulated
1311	A0JPJ7	Ola1	Obg-like ATPase 1	6.529	5.06967	not significantly regulated
1313	A0JPL2;P97633;D3ZRE3;P97633-2	Csnk1a1	Casein kinase I isoform alpha	3.5783	2.5689	not significantly regulated
1315	A0JPM9	Eif3j	Eukaryotic translation initiation factor 3 subunit J	5.24678	5.41407	not significantly regulated
1320	A0MV40	Shisa4		4.60309	6.19925	not significantly regulated
1321	D4A6P3;A0MZ67;A0MZ67-2;A0A0G2K9C4	RGD1311558	Shootin-1	6.39766	5.30839	not significantly regulated
1331	A1L108;A1L108-2	Arpc5l	Actin-related protein 2/3 complex subunit 5-like protein	7.8951	7.26819	not significantly regulated
1332	A1L122;F1M7W7;Q9Z1A5	Nae1	NEDD8-activating enzyme E1 regulatory subunit	5.19361	6.78242	not significantly regulated
1334	A1L1J8	Rab5b		5.53342	5.33981	not significantly regulated
1342	F1LQZ0;A1L1L9	Tmem65		12.439	17.1714	not significantly regulated
1343	A1L1M0;P27791;P27791-2	Prkaca	cAMP-dependent protein kinase catalytic subunit alpha	5.02722	5.52373	not significantly regulated
1346	A2RRU1	Gys1	Glycogen [starch] synthase, muscle	7.8193	6.61025	not significantly regulated
1349	A2RUW1;C9K104	Tollip;tollip	Toll-interacting protein	4.99189	4.39643	not significantly regulated
1350	A2VCW8;F1LMC7;A0A0G2JZT5;D4A0F5;Q9WVC0;Q7TP92	Sept7	Septin-7	7.14177	7.05546	not significantly regulated
1351	A2VCX1	Tiprl	TIP41-like protein	6.54543	6.00742	not significantly regulated
1353	A2VD09;Q9QZM5	Abi1	Abl interactor 1	6.62766	6.29679	not significantly regulated
1354	A2VD12	Pbxip1	Pre-B-cell leukemia transcription factor-interacting protein 1	2.34974	2.3568	not significantly regulated
1355	A3KNA0	Aqr		3.95578	2.85421	not significantly regulated
1375	A8WCF8;A0A0G2K272	Tprg1l	Tumor protein p63-regulated gene 1-like protein	6.75427	6.59453	not significantly regulated
1378	A9CMB7;P15178	Dars	Aspartate--tRNA ligase, cytoplasmic	7.4821	6.94285	not significantly regulated
1383	A9UMV7	Uqcr11		4.97846	5.19511	not significantly regulated
1384	A9UMV9	Ndufa7l		4.96416	5.61008	not significantly regulated
1386	A9UMW1;P14942;Q6TUG1	Gsta4;LOC688925	Glutathione S-transferase;Glutathione S-transferase alpha-4	5.47662	4.65946	not significantly regulated
1395	B0BMV0	Rap2ip		3.14211	3.47623	not significantly regulated
1400	B0BMW4;P63095;B4F771;P63095-2	Gnas	Guanine nucleotide-binding protein G(s) subunit alpha isoforms short	6.23283	5.88122	not significantly regulated
1402	B0BMX3	S100a16		2.26145	2.65458	not significantly regulated
1405	B0BMY7	Twf2		6.14418	5.48995	not significantly regulated
1410	B0BN18	Pfdn2	Prefoldin subunit 2	4.62551	3.65519	not significantly regulated
1419	B0BN48	Cdk2ap1	Cyclin-dependent kinase 2-associated protein	2.55377	2.51541	not significantly regulated
1420	B0BN51;P63164;P17136;Q5XII7	Snrpb;Snrpn	Small nuclear ribonucleoprotein-associated protein;Small nuclear ribonucleoprotein-associated protein N;Small nuclear ribonucleoprotein-associated protein B	6.14549	6.23692	not significantly regulated
1422	B0BN55;P32362	Urod	Uroporphyrinogen decarboxylase	4.31103	4.08548	not significantly regulated
1423	B0BN56	Mrps31	28S ribosomal protein S31, mitochondrial	7.58388	6.74583	not significantly regulated
1424	B0BN59;G3V6B8	RGD1562416;Tsr2		3.81845	3.99947	not significantly regulated
1425	B0BN63	Ahsa1		5.47488	4.94235	not significantly regulated
1426	B0BN65	Fam49a		4.5671	3.07157	not significantly regulated
1427	Q5I0K4;B0BN68	Mrps9		6.84549	7.9649	not significantly regulated
1430	B0BN74;F1LQH9	Bag2		5.23443	5.64345	not significantly regulated
1432	B0BN82	Rpf2		4.61788	2.2648	not significantly regulated
1433	B0BN83	Armc1	Armadillo repeat-containing protein 1	5.37249	5.62767	not significantly regulated
1434	B0BN85;Q7TQ12;F1LMY6	Sugt1	Suppressor of G2 allele of SKP1 homolog	3.78433	4.09688	not significantly regulated
1435	B0BN93	Psmd13	26S proteasome non-ATPase regulatory subunit 13	6.08393	6.20877	not significantly regulated
1436	B0BN94	Fam136a	Protein FAM136A	12.1617	13.4686	not significantly regulated
1437	B0BN97;Q498E0	Txndc12	Thioredoxin domain-containing protein 12	3.95713	3.6067	not significantly regulated
1440	B0BNA5	Cotl1	Coactosin-like protein	9.79874	8.61857	not significantly regulated
1441	B0BNA7;M0RCH0	Eif3i	Eukaryotic translation initiation factor 3 subunit I	4.03617	3.93794	not significantly regulated
1449	B0BNB9	Htra2		12.9325	12.6258	not significantly regulated
1453	B0BNE3	Trappc5		5.22048	4.88259	not significantly regulated
1454	B0BNE5	Esd	S-formylglutathione hydrolase	8.1963	7.20092	not significantly regulated
1455	B0BNE6	Ndufs8		7.82652	8.48789	not significantly regulated
1459	B0BNF6	March5		4.34137	3.7079	not significantly regulated
1460	B0BNG0	Emc2	ER membrane protein complex subunit 2	4.59228	5.99456	not significantly regulated
1461	B0BNG3	Lman2		4.9584	4.25334	not significantly regulated
1467	B0BNJ1	Sri		5.44795	5.58237	not significantly regulated
1468	B0BNJ4	Ethe1		7.30011	9.5566	not significantly regulated
1470	B0BNJ9;M0R701;Q924P2	Tmem14c;LOC100361993	Transmembrane protein 14C	6.64337	7.78703	not significantly regulated
1473	B0BNL2	LOC364561		7.27471	6.26141	not significantly regulated
1476	B0BNL8;G3V648	Agpat3		4.75286	3.16035	not significantly regulated
1478	B0BNM1	Apoa1bp	NAD(P)H-hydrate epimerase	9.28242	12.1823	not significantly regulated
1483	B0BNM7;G3V985	Sco1		7.80571	12.5604	not significantly regulated
1487	B0K010	Txndc17		7.32391	7.04514	not significantly regulated
1488	B0K014;D4A9K3	Dtd1	D-tyrosyl-tRNA(Tyr) deacylase	9.80793	8.16457	not significantly regulated
1493	B0K020	Cisd1	CDGSH iron-sulfur domain-containing protein 1	9.53927	8.57381	not significantly regulated
1496	B0K025	Ostc	Oligosaccharyltransferase complex subunit OSTC	7.57921	10.6984	not significantly regulated
1500	B0K034	Dtd2		4.29214	3.70064	not significantly regulated
1502	F1LRZ1;F1LS89;B0LPN4-2;B0LPN4;B3DM99	Ryr2	Ryanodine receptor 2	4.41097	3.69156	not significantly regulated
1503	B0LT89;H9KVF3	Stk24	Serine/threonine-protein kinase 24;Serine/threonine-protein kinase 24 35 kDa subunit;Serine/threonine-protein kinase 24 12 kDa subunit	5.05411	4.45332	not significantly regulated
1515	B1H248;P0C0A2	Vps36	Vacuolar protein-sorting-associated protein 36	8.1339	6.02928	not significantly regulated
1517	B1H257	Loh12cr1		4.35728	4.47393	not significantly regulated
1520	B1H264	Tbc1d17		3.40397	4.45359	not significantly regulated
1522	B1H267	Snx5	Sorting nexin-5	5.81095	6.90865	not significantly regulated
1524	Q499V7;F1LPV8;Q68FT4;B1H270;Q5EBA9	Suclg2	Succinyl-CoA ligase subunit beta	2.71306	3.66368	not significantly regulated
1525	B1H271;P0C546	Slc25a42	Mitochondrial coenzyme A transporter SLC25A42	6.78271	6.29354	not significantly regulated
1529	B1H2A2	Fsd1		7.7221	6.99254	not significantly regulated
1530	B1H2A6	Fxr2		3.82539	4.66494	not significantly regulated
1532	B1WBM0;P40241	Cd9	Tetraspanin;CD9 antigen	3.33011	4.92508	not significantly regulated
1534	B1WBQ0;O08837	Cdc5l	Cell division cycle 5-like protein	3.02373	1.99294	not significantly regulated
1539	B1WBS1	Tbc1d25		2.98222	2.72694	not significantly regulated
1540	B1WBS4	Vps26b		5.5795	6.02358	not significantly regulated
1541	B1WBS6	Glb1l		9.17688	10.5924	not significantly regulated
1549	B1WBW4	Armc10	Armadillo repeat-containing protein 10	8.77947	8.34959	not significantly regulated
1550	B1WBW9;Q5I0K5	Abhd10	Mycophenolic acid acyl-glucuronide esterase, mitochondrial	12.0263	9.53104	not significantly regulated
1551	B1WBX0	Fam57b		5.06073	4.10193	not significantly regulated
1553	B1WBY1	Cul1		4.14183	2.90951	not significantly regulated
1554	B1WBY5	Dnajc11		11.0849	8.91656	not significantly regulated
1556	F7ENH8;B1WBY8	Hdac2	Histone deacetylase	5.17736	2.96245	not significantly regulated
1558	B1WC02	Ctps1	CTP synthase	4.95285	5.00502	not significantly regulated
1562	B1WC18	Podxl2		2.56638	2.71706	not significantly regulated
1565	B1WC26	Nans		10.4194	8.7696	not significantly regulated
1566	B1WC28	H2afy2	Core histone macro-H2A	12.7209	13.8809	not significantly regulated
1576	B1WC49	Api5		3.68859	3.04578	not significantly regulated
1578	B1WC61;Q7TSP3	Acad9		10.8203	10.8851	not significantly regulated
1580	B1WC67	Slc25a24		8.02803	9.62287	not significantly regulated
1583	B1WC71;A0A0G2JWF4;F1LR71	Aspscr1		6.3295	6.64345	not significantly regulated
1585	B1WC73	Arl6		5.44686	5.05131	not significantly regulated
1592	B2CZC8;P31424;P31424-2;A0A0H2UHN1;A0A0H2UHW6	Grm5	Metabotropic glutamate receptor 5	3.04599	3.82848	not significantly regulated
1593	B2DD29	Brsk1	Serine/threonine-protein kinase BRSK1	7.01338	5.91087	not significantly regulated
1596	B2GUU4;Q3MIB4;Q6TXI3;F7FF30	Lonp2	Lon protease homolog 2, peroxisomal	0.5	2.06411	not significantly regulated
1597	B2GUV2;O55166	Vps52	Vacuolar protein sorting-associated protein 52 homolog	7.81299	6.7093	not significantly regulated
1598	B2GUV5	Atp6v1g1		5.29491	6.1645	not significantly regulated
1599	B2GUV7;A0A0H2UHV4;M0R7Z0;Q4FZQ8	Eif5b;Eif5b-ps1	Eukaryotic translation initiation factor 5B	3.85553	3.58492	not significantly regulated
1601	B2GUW3	Hdac11		3.16003	2.43886	not significantly regulated
1602	B2GUW4	Exd2		3.91382	2.58873	not significantly regulated
1605	B2GUX5	Nt5c3a	5-nucleotidase	4.93624	4.46917	not significantly regulated
1606	B2GUX7	Creg1		3.07789	4.60819	not significantly regulated
1607	B2GUY0	Man1b1	Endoplasmic reticulum mannosyl-oligosaccharide 1,2-alpha-mannosidase	3.72441	3.55434	not significantly regulated
1608	D4A559;B2GUY4	Dmtn		3.86643	4.61396	not significantly regulated
1610	M0R851;B2GUZ1	Usp4	Ubiquitin carboxyl-terminal hydrolase;Ubiquitin carboxyl-terminal hydrolase 4	4.00827	4.2304	not significantly regulated
1611	B2GUZ3	Mthfd1l		11.692	10.153	not significantly regulated
1612	B2GUZ5	Capza1	F-actin-capping protein subunit alpha-1	6.30159	6.3458	not significantly regulated
1613	B2GUZ6	Rtn4ip1		7.13024	7.0382	not significantly regulated
1614	B2GUZ7	Tbcc		4.78596	5.0846	not significantly regulated
1615	B2GUZ9	Fam49b		6.65806	6.5196	not significantly regulated
1618	B2GV06	Oxct1	Succinyl-CoA:3-ketoacid coenzyme A transferase 1, mitochondrial	11.8111	11.193	not significantly regulated
1620	B2GV15;Q99PU6	Dbt		9.40558	9.42791	not significantly regulated
1623	B2GV22	Ptdss2	Phosphatidylserine synthase 2	5.82753	4.28523	not significantly regulated
1624	B2GV24;A0A0G2K266	Ufl1	E3 UFM1-protein ligase 1	3.76357	3.12102	not significantly regulated
1625	B2GV35	B3gat3		7.30606	5.1082	not significantly regulated
1627	B2GV41	Usp39		3.85781	3.39344	not significantly regulated
1629	B2GV53	Slc25a32		6.14144	5.2566	not significantly regulated
1630	B2GV54	Nceh1	Neutral cholesterol ester hydrolase 1	4.31003	4.01935	not significantly regulated
1632	B2GV57	Cars2		12.5939	10.6149	not significantly regulated
1633	B2GV62	Mrpl20		7.24615	8.19257	not significantly regulated
1637	B2GV73	Arpc3	Actin-related protein 2/3 complex subunit 3	7.21353	6.69796	not significantly regulated
1638	B2GV74	Klc2		3.61663	2.79378	not significantly regulated
1639	B2GV75;P84850;A0A0A0MXZ3	D2hgdh	D-2-hydroxyglutarate dehydrogenase, mitochondrial	7.53182	7.50123	not significantly regulated
1640	B2GV79;M0R416;Q8VD52	Pdxp	Pyridoxal phosphate phosphatase	7.96933	7.81353	not significantly regulated
1641	B2GV87-3;B2GV87-2;B2GV87;P70530;P70529	Ptpre	Receptor-type tyrosine-protein phosphatase epsilon	3.57635	2.98575	not significantly regulated
1643	B2GV92;P83868;Q5PQL9	Ptges3;Ptges3l1	Prostaglandin E synthase 3	6.99361	6.63822	not significantly regulated
1646	B2GV96	Ccdc115		5.47143	4.68477	not significantly regulated
1656	B2RYA8;D4ABC2	Dnajb2		4.90779	2.54074	not significantly regulated
1659	B2RYC4;F7FG68;Q4FZS8	Syvn1		2.96742	2.85915	not significantly regulated
1661	B2RYC9	Gba	Glucosylceramidase	6.19033	5.6508	not significantly regulated
1667	B2RYF6	Clptm1		3.16595	2.93633	not significantly regulated
1669	G3V828;B2RYF8	Cnpy3		3.55211	4.25859	not significantly regulated
1671	B2RYG6	Otub1	Ubiquitin thioesterase OTUB1	6.30338	5.52268	not significantly regulated
1676	B2RYI2	Srp68	Signal recognition particle subunit SRP68	5.37083	4.78662	not significantly regulated
1677	E9PU13;B2RYI6	Snx4		10.6312	8.96778	not significantly regulated
1684	B2RYJ7	Actr1b		4.74005	4.77376	not significantly regulated
1685	B2RYK3;P18297;D3ZT59	Spr	Sepiapterin reductase	7.81651	6.44062	not significantly regulated
1686	B2RYK4;Q5EB62	Slc25a46	Solute carrier family 25 member 46	8.5173	7.89475	not significantly regulated
1688	B2RYL4	Armc6		8.39732	5.68612	not significantly regulated
1693	B2RYN0;D3ZFX4	Pgm3		7.31636	7.49901	not significantly regulated
1694	B2RYN1	Fn3krp		4.5218	4.99013	not significantly regulated
1696	B2RYN3	Eef1e1		7.01759	7.97179	not significantly regulated
1697	B2RYN6;Q8R525	Ap1g1		6.75577	6.90669	not significantly regulated
1700	B2RYP3	Fam91a1		3.36279	2.77158	not significantly regulated
1701	B2RYP4	Snx2		7.27439	7.96785	not significantly regulated
1703	B2RYP6	Luc7l2		4.3839	3.93993	not significantly regulated
1704	B2RYP8	Tubgcp2		3.91755	3.58199	not significantly regulated
1706	B2RYQ2	Ppp2r4	Serine/threonine-protein phosphatase 2A activator	7.04222	6.37641	not significantly regulated
1707	B2RYQ5;A0A0G2KAN5	Erh	Enhancer of rudimentary homolog	3.66658	3.46418	not significantly regulated
1711	B2RYR9;Q9Z336	Dynlt1	Dynein light chain Tctex-type 1	5.34225	6.83259	not significantly regulated
1712	B2RYS0;P35171	Cox7a2	Cytochrome c oxidase subunit 7A2, mitochondrial	7.11029	7.03128	not significantly regulated
1713	B2RYS2	LOC685596	Cytochrome b-c1 complex subunit 7	11.8518	10.5081	not significantly regulated
1714	B2RYS6	Prtfdc1		5.04666	3.78999	not significantly regulated
1715	B2RYS8	Ndufb8		9.64785	9.77052	not significantly regulated
1719	B2RYT5;D3ZYX8	Cox7a2l		5.51795	6.88875	not significantly regulated
1720	B2RYT7	Hdhd3		8.92469	7.5374	not significantly regulated
1723	B2RYU0	Ndufb2		9.37755	12.5861	not significantly regulated
1725	B2RYU6	Trappc2l	Trafficking protein particle complex subunit 2-like protein	5.79544	5.98061	not significantly regulated
1731	B2RYV5;G3V6C3	RGD1562502;Pbdc1		6.00163	4.91595	not significantly regulated
1733	B2RYW3	Ndufb9		10.5269	10.0787	not significantly regulated
1737	B2RYW9	Fahd2	Fumarylacetoacetate hydrolase domain-containing protein 2	8.99252	8.85529	not significantly regulated
1738	B2RYX0;M0R9L0	Naca		3.31878	4.33488	not significantly regulated
1739	B2RZ08	Tmem263		6.14051	4.94496	not significantly regulated
1743	B2RZ27	Sh3bgrl3		5.76334	6.29699	not significantly regulated
1747	B2RZ37	Reep5	Receptor expression-enhancing protein 5	2.54878	3.62011	not significantly regulated
1754	B2RZ62;G3V9Y9	Ap3s1		11.6694	8.52517	not significantly regulated
1755	F7EY92;B2RZ64	Mbd3		3.53967	3.89279	not significantly regulated
1757	B2RZ68	Dcaf7		5.1945	2.7779	not significantly regulated
1758	B2RZ72	Arpc4		8.49033	7.7059	not significantly regulated
1759	B2RZ74;D3Z8H0	Snrnp70		5.17274	4.59555	not significantly regulated
1761	B2RZ78;A0A0G2JTS3;B2RZ78-2	Vps29	Vacuolar protein sorting-associated protein 29	5.70096	5.65142	not significantly regulated
1762	B2RZ79	Iscu		3.08686	3.33001	not significantly regulated
1766	B2RZ97;F1LRJ0;A0A0G2JX46	Kcmf1		2.83923	4.88504	not significantly regulated
1770	B2RZA9	Ube2l3		3.93006	5.57784	not significantly regulated
1772	B2RZB5	Chmp2a		5.72784	4.09556	not significantly regulated
1777	B2RZC6;A0A0H2UHX8;Q7TP98	Ilf2	Interleukin enhancer-binding factor 2	5.31495	5.96922	not significantly regulated
1779	B2RZD0	Mrp63		7.52745	6.65522	not significantly regulated
1780	B2RZD1	Sec61b		4.19293	3.56509	not significantly regulated
1782	F1LQ14;D4A4W9;B2RZD4;P11250	Rpl34;Rpl34-ps1	60S ribosomal protein L34	9.05711	9.89333	not significantly regulated
1783	D3ZSF9;B2RZD5	Rpl22l2;LOC688712		5.57582	5.39259	not significantly regulated
1784	B2RZD6	Ndufa4		4.47239	4.04258	not significantly regulated
1789	B3DM95;P04550	Ptms	Parathymosin	4.53678	4.63563	not significantly regulated
1794	B3GNI6-2;A0A0G2JUL7;B3GNI6-3;B3GNI6	Sept11	Septin-11	9.43941	8.85213	not significantly regulated
1796	B3SVE9;Q64232	Tecr	Very-long-chain enoyl-CoA reductase	3.47031	3.23096	not significantly regulated
1800	B4F764;Q4KM65	Nudt21	Cleavage and polyadenylation specificity factor subunit 5	3.09728	3.43715	not significantly regulated
1802	B4F768;A0A0G2JVM0	Aldh4a1		6.12596	7.58697	not significantly regulated
1805	B4F773;P0C5X8	Ttyh1	Protein tweety homolog;Protein tweety homolog 1	2.79892	4.79018	not significantly regulated
1806	B4F774	Gdap1l1		8.37376	7.69317	not significantly regulated
1814	B4F7A1	Lyrm7	Complex III assembly factor LYRM7	5.32687	5.94142	not significantly regulated
1815	B4F7A2;F1M943	Armc8		5.48393	4.80166	not significantly regulated
1816	B4F7A3	Lgalsl	Galectin	9.7515	8.92829	not significantly regulated
1818	B4F7A9	Csnk2a2		6.45791	4.8857	not significantly regulated
1821	B4F7C2	Tubb4a		6.43525	5.37631	not significantly regulated
1823	B4F7C7	Hebp1		8.76272	7.37256	not significantly regulated
1824	B4F7C9;A0A0G2JWH5	Stt3a		4.18544	3.73091	not significantly regulated
1827	B4F7E2;P50430;A0JPJ3	Arsb	Arylsulfatase B	6.91135	6.33334	not significantly regulated
1831	B4F7F3	Arvcf		4.96432	6.21597	not significantly regulated
1837	B5DEH2	Erlin2	Erlin-2	6.00567	6.46306	not significantly regulated
1840	B5DEI0	Pcyox1l		6.30006	6.20797	not significantly regulated
1843	B5DEJ8;G3V631	Rabgef1		4.39747	4.38594	not significantly regulated
1849	B5DEL7	LOC100363239		3.97873	2.75252	not significantly regulated
1850	B5DEL8;A0A0G2JZJ9	LOC100361505		8.90916	8.73338	not significantly regulated
1859	B5DEQ4	Snrpb2		3.48798	5.09156	not significantly regulated
1861	B5DES0;M0R8K2	Snrpd2;Snrpd2l		5.91545	6.25156	not significantly regulated
1862	F1LT35;D3ZTH8;B5DES1;P62752;D4AAL7;D3ZFK7;D3ZNM1;D3ZTX9	RGD1564606;LOC689899;Rpl23a;LOC683904;LOC690335;RGD1562755;RGD1565170	60S ribosomal protein L23a	6.76424	8.5331	not significantly regulated
1867	B5DEY8	Snx6		8.93258	8.18665	not significantly regulated
1870	B5DEZ8	Plxdc2		2.0465	2.83272	not significantly regulated
1871	B5DF01;D3ZTB4	Vps11		5.31166	4.27594	not significantly regulated
1873	B5DF03;G3V6L9	Fkbp3	Peptidyl-prolyl cis-trans isomerase	2.85117	2.84103	not significantly regulated
1875	B5DF14;F7ESR8	Lgi2		5.93237	3.52223	not significantly regulated
1880	B5DF41	Snph	Syntaphilin	4.63419	4.78875	not significantly regulated
1886	B5DF50;A0A0G2JU25;D3ZFD2	Galnt2	Polypeptide N-acetylgalactosaminyltransferase	3.67896	3.53925	not significantly regulated
1887	B5DF51	Mmgt1	Membrane magnesium transporter 1	4.29496	4.52825	not significantly regulated
1889	B5DF55	Stam		5.09271	5.19016	not significantly regulated
1891	B5DF60	Eif1ax		4.41147	3.56884	not significantly regulated
1893	B5DF65	Blvrb		7.53618	7.27927	not significantly regulated
1895	D3ZCH6;B5DF79;A0A0G2K9L0	Rnaset2		4.72329	5.95844	not significantly regulated
1897	B5DF89;A0A0G2JSP3	Cul3	Cullin-3	4.30322	4.68079	not significantly regulated
1898	B5DF91	Elavl1	ELAV-like protein	3.86752	3.57265	not significantly regulated
1901	B5DFA2;P0C0R5	Pik3r4	Phosphoinositide 3-kinase regulatory subunit 4	4.46741	3.9903	not significantly regulated
1904	B5DFB2;D4A250	Rbbp4;RGD1563620		3.0381	2.83617	not significantly regulated
1905	B5DFB4;F1LUY5;A0A0G2JXJ6	Ttc7b		6.59781	5.29664	not significantly regulated
1906	B5DFC3;A0A0G2JZM2	Sec23a		6.80963	6.12106	not significantly regulated
1907	B5DFC4;P05696;F1M2P8;F1LS98	Prkca	Protein kinase C;Protein kinase C alpha type	5.80288	4.80415	not significantly regulated
1908	B5DFC6;M0RCH5	Gnpda1	Glucosamine-6-phosphate isomerase	6.96361	6.63119	not significantly regulated
1909	B5DFC8	Eif3c	Eukaryotic translation initiation factor 3 subunit C	4.58169	4.2043	not significantly regulated
1911	B5DFD8	Sh3bgrl	SH3 domain-binding glutamic acid-rich-like protein	4.65996	5.67837	not significantly regulated
1912	B5DFE0;A0A0G2K4N7	Mpp6		9.9213	6.55115	not significantly regulated
1917	G3V752;B5DFI0;A0A0G2JV51;D4AEB4	Nat10;RGD1306717		3.79622	3.12747	not significantly regulated
1919	B5DFI3	Ap1s1		6.37606	7.59125	not significantly regulated
1922	B5DFI9	Pdk3		8.15643	6.4962	not significantly regulated
1923	B5DFJ1	Nkiras1		3.65628	3.66427	not significantly regulated
1926	B5DFJ4	Vps18		5.80487	5.28666	not significantly regulated
1929	B5DFK5;F1LML7;Q99PW9	Hip1r		6.83765	6.34831	not significantly regulated
1930	B5DFK6;Q5RK16;Q4FZT4	Ap3d1		7.47295	6.86131	not significantly regulated
1933	B5DFL0;Q498T0	Snta1		4.61506	5.79057	not significantly regulated
1936	B5DFL9	Sestd1		5.44423	4.88088	not significantly regulated
1939	B5DFN1	Eif1b		2.74244	3.18567	not significantly regulated
1940	B5DFN2;A0A140TAI8	Ahcyl1	Adenosylhomocysteinase	4.65999	3.80979	not significantly regulated
1941	D3Z949;B5DFN3	RGD1561671;Uqcc2	Ubiquinol-cytochrome-c reductase complex assembly factor 2	5.57846	4.82452	not significantly regulated
1942	B5DFN4	Pfdn5		5.58585	4.79744	not significantly regulated
1944	B6DTP5;Q6AYI1;O88757	Ddx5;ddx5		3.33764	2.43011	not significantly regulated
1945	B6DYP8;P04904;Q9JLX3;A0A0G2JVT2;A0A0G2JTB1;P46418;A0A0G2K8Q5;Q498T5;F7F2H5;Q4FZZ3;B6DYP7;P04903;P00502;Q9JLQ6;Q7M0F7;Q63232	Gsta1;Gsta3;Gsta5;Gsta2;GSTA3	Glutathione S-transferase;Glutathione S-transferase alpha-3;Glutathione S-transferase alpha-5;Glutathione S-transferase alpha-2;Glutathione S-transferase alpha-1;Glutathione S-transferase alpha-1, N-terminally processed	3.61346	3.17529	not significantly regulated
1946	B6DYQ0;P24473	Gstk1	Glutathione S-transferase kappa 1	5.85302	5.9885	not significantly regulated
1948	B6DYQ4;P08011	Mgst1	Microsomal glutathione S-transferase 1	3.49633	5.33851	not significantly regulated
1949	B6DYQ5;Q9Z339;Q6AXR6;A0A096MJ04;A0A0G2JTY5	Gsto1	Glutathione S-transferase omega-1	6.38601	5.14258	not significantly regulated
1954	B6ID11	Urm1	Ubiquitin-related modifier 1	4.22505	2.68929	not significantly regulated
1955	B7X6I3;Q5FVI4	Cend1	Cell cycle exit and neuronal differentiation protein 1	6.32842	9.45129	not significantly regulated
1957	C0JPT7	Flna		2.77969	4.64373	not significantly regulated
1963	C6JUM5	Pcdhgc5		2.93618	0.5	not significantly regulated
1965	C6ZII9;B2RZ31	Sirt3		8.85075	8.39104	not significantly regulated
1966	C7C5T2;P47860;A0A0A0MXY5	Pfkp	ATP-dependent 6-phosphofructokinase;ATP-dependent 6-phosphofructokinase, platelet type	7.90176	5.83448	not significantly regulated
2006	Q8SEZ8;Q8HID1;D2E6L7;P03889;Q8HN20	Mt-nd1;ND1;Mtnd1	NADH-ubiquinone oxidoreductase chain 1	10.2342	10.6349	not significantly regulated
2007	D2XV59	Gtpbp1	GTP-binding protein 1	4.8515	3.49569	not significantly regulated
2008	D3KR63;F1LQ26;Q9Z1C7	Rapgef4	Rap guanine nucleotide exchange factor 4	6.04841	5.98862	not significantly regulated
2013	D3Z865	Mpdu1		4.7904	4.14719	not significantly regulated
2016	D3Z8B2	Nup133		11.2313	15.0672	not significantly regulated
2017	D3Z8C7;A0A0G2KAW5	Wdr48		6.95179	7.40152	not significantly regulated
2019	D3Z8D8	Slitrk1		2.25059	2.44475	not significantly regulated
2031	D3Z8Q7	Fam96b		3.0328	3.75927	not significantly regulated
2032	D3Z8R4;F1LT30	Rbm25l1;Rbm25		3.07271	3.06056	not significantly regulated
2036	D3Z900;O88994;M0R6N2	Marc2;LOC100910481	Mitochondrial amidoxime reducing component 2	4.71588	4.6431	not significantly regulated
2040	D3Z941	Mars		6.67537	5.91898	not significantly regulated
2041	D3Z946	Tmem70		3.81721	3.05224	not significantly regulated
2042	D3Z955	Pgm2l1		4.45734	3.38731	not significantly regulated
2046	D3Z981	Plxna1		10.3357	9.15223	not significantly regulated
2049	D3Z9D0	RGD1306271		9.07361	6.0082	not significantly regulated
2056	D3Z9H2	Hapln4		5.6625	3.81372	not significantly regulated
2066	D3Z9L0	Agk		11.176	10.9891	not significantly regulated
2067	D3Z9L5	Wdr11		3.63441	3.01699	not significantly regulated
2075	D3ZA31	Mtmr2		6.53956	5.916	not significantly regulated
2081	D3ZA84;D4A3B0;D3ZT58;D3ZE09	Tln2		6.31752	6.21273	not significantly regulated
2082	D3ZA85	Nfu1		6.61543	7.26792	not significantly regulated
2084	D3ZA93	Acot13		8.31014	7.27118	not significantly regulated
2085	D3ZAA9;O88953	Mpp2		5.35473	4.80672	not significantly regulated
2088	D3ZAF6	Atp5j2	ATP synthase subunit f, mitochondrial	13.1323	11.5428	not significantly regulated
2094	D3ZAI6	Nt5dc3		7.84175	6.73463	not significantly regulated
2100	D3ZAP9	Gpd1l	Glycerol-3-phosphate dehydrogenase [NAD(+)]	8.07328	6.67058	not significantly regulated
2106	D3ZAS1	RGD1562399		8.97274	11.8245	not significantly regulated
2107	D3ZAS2	Sgsm1		3.18367	3.64108	not significantly regulated
2109	D3ZAS9	Ddrgk1		2.49461	2.85242	not significantly regulated
2112	D3ZAW4	Abhd4		0.5	1.76772	not significantly regulated
2116	D3ZAZ0	Eif3m	Eukaryotic translation initiation factor 3 subunit M	5.26344	5.62134	not significantly regulated
2120	D3ZB51	Igsf9b		14.3594	7.84714	not significantly regulated
2123	D3ZB78	RGD1559864		8.10656	8.40411	not significantly regulated
2131	D3ZBL5;Q62784-2;Q62784	Inpp4a	Type I inositol 3,4-bisphosphate 4-phosphatase	5.93892	5.22802	not significantly regulated
2133	D3ZBM3	Fech	Ferrochelatase	5.97877	5.40448	not significantly regulated
2135	D3ZBN0	Hist1h1b	Histone H1.5	9.85903	14.0381	not significantly regulated
2144	D3ZBT9;F1MAH5	Ppp6r3		5.0182	4.22097	not significantly regulated
2145	D3ZBU7	RGD1310819		3.88192	2.71775	not significantly regulated
2149	D3ZBZ6	Disp2		3.00214	2.44372	not significantly regulated
2154	D3ZC56	Dst		2.79461	2.4973	not significantly regulated
2155	D3ZC63	Cmpk2		6.99599	7.53971	not significantly regulated
2158	D3ZCA0	Prosc		6.36225	5.40894	not significantly regulated
2177	D3ZCS3	Pcbp4		4.99771	4.51373	not significantly regulated
2180	D3ZCU8	Rab33a		5.5336	5.34294	not significantly regulated
2181	D3ZCV0	Actn2		5.90021	4.88391	not significantly regulated
2183	D3ZCZ9;P52504	LOC100912599;Ndufs6	NADH dehydrogenase [ubiquinone] iron-sulfur protein 6, mitochondrial	6.65612	6.22739	not significantly regulated
2186	D3ZD11	Spcs2		4.78654	4.0707	not significantly regulated
2194	D3ZD73	Ddx6		3.52089	3.42991	not significantly regulated
2198	D3ZD89	Naa15		7.29666	5.26462	not significantly regulated
2199	D3ZD97	Dhx15		4.1569	4.67113	not significantly regulated
2200	D3ZDC0;F1LPZ8;Q62889-4;Q62889;Q62889-2;Q62889-3;A0A096MK63	Nlgn3	Neuroligin-3	3.4397	3.57605	not significantly regulated
2203	D3ZDH8;Q9JJM9-2	Sept5	Septin-5	6.49785	4.44578	not significantly regulated
2209	D3ZDK7	Pgp		7.24501	7.10612	not significantly regulated
2213	D3ZDR2	Chmp6		6.50434	5.43534	not significantly regulated
2218	D3ZDU2	Rptor		5.57806	4.14248	not significantly regulated
2220	D3ZDX7	Mrpl48		9.01835	8.37869	not significantly regulated
2223	D3ZE15;F1LZC5	LOC100911483;Ndufa13		9.15604	9.06179	not significantly regulated
2225	D3ZE17;Q8VHK2	Caskin1	Caskin-1	7.66856	7.35535	not significantly regulated
2226	D3ZE26	Tmcc2		4.38879	3.51287	not significantly regulated
2227	F1LVA8;D3ZE30;Q63767-2;Q63767	Bcar1	Breast cancer anti-estrogen resistance protein 1	2.98945	3.16002	not significantly regulated
2232	D3ZE72	Metap1	Methionine aminopeptidase 1	5.34048	4.75909	not significantly regulated
2234	D3ZE85	Frrs1l	DOMON domain-containing protein FRRS1L	4.79539	3.71547	not significantly regulated
2236	D3ZEG8	RGD1309188		12.709	11.6907	not significantly regulated
2240	D3ZEH3;A0A0U1RRQ7	Sec61a2		2.07885	2.77845	not significantly regulated
2243	D3ZEI4	Hepacam		3.34769	3.96159	not significantly regulated
2246	D3ZEJ9	RGD1310429		3.73973	3.81394	not significantly regulated
2250	D3ZER6	Tnpo2		5.69709	5.40121	not significantly regulated
2251	D3ZES2	Trappc6b		5.57809	5.72619	not significantly regulated
2253	F1LQL1;D3ZEW7;P29476-2;P29476;P29476-3	Nos1	Nitric oxide synthase;Nitric oxide synthase, brain	5.16413	4.24418	not significantly regulated
2254	D3ZEX7;A0A0G2JZR0	Spire1		3.71013	3.08188	not significantly regulated
2255	D3ZEY4	Dgkq	Diacylglycerol kinase	8.23819	6.26383	not significantly regulated
2256	D3ZF11	Lamtor5		4.9475	5.10769	not significantly regulated
2257	D3ZF12	Spcs3		4.82098	3.71829	not significantly regulated
2258	D3ZF13	LOC683884	Acyl carrier protein	9.59302	8.59249	not significantly regulated
2263	D3ZF39	Uap1		4.78937	5.58826	not significantly regulated
2264	D3ZF54	Ano10	Anoctamin	3.24257	3.13681	not significantly regulated
2266	D3ZF86	Arfgef3		3.50157	3.7175	not significantly regulated
2268	D3ZF97	Erlec1		5.37428	5.98121	not significantly regulated
2269	D3ZF99	Mrpl55		7.54221	7.43097	not significantly regulated
2272	D3ZFF4	Lclat1		4.10623	4.82124	not significantly regulated
2275	D3ZFJ6	Lactb		8.27731	9.11057	not significantly regulated
2278	D3ZFK8	Farp2		10.3062	8.35803	not significantly regulated
2283	D3ZFQ8	Cyc1		12.4569	10.941	not significantly regulated
2284	D3ZFR9	Rdh13		11.2902	10.1353	not significantly regulated
2289	D3ZFY8;F1M227	LOC100912618		6.21923	6.07816	not significantly regulated
2292	D3ZG43	Ndufs3		9.14032	9.19097	not significantly regulated
2293	D3ZG48;Q5BJM0	Ddx50		4.4976	2.20481	not significantly regulated
2297	D3ZG78	Zzef1		4.9343	6.40035	not significantly regulated
2302	D3ZG95;Q5BJV0	Micu3		6.22294	5.41219	not significantly regulated
2305	D3ZGE6;Q66HL2;A0A0G2JZ13;A0A1B0GWS4;O70420;O70419	Cttn	Src substrate cortactin	5.86911	5.90616	not significantly regulated
2306	O70509;D3ZGF1;F1LSA1;O08779;P26051-2;P26051;Q62913	Cd44	CD44 antigen	0.5	2.66814	not significantly regulated
2307	D3ZGJ0	Dhx32		3.29108	3.1068	not significantly regulated
2318	R9PXS2;D3ZGS3	Ocrl	Inositol polyphosphate 5-phosphatase OCRL-1	5.95575	5.77541	not significantly regulated
2327	D3ZH36	Elfn2		3.87398	3.48232	not significantly regulated
2330	D3ZH41	Ckap4		7.74114	8.71399	not significantly regulated
2332	D3ZH59;D4AAL4;Q9Z173-5;Q9Z173-7;Q9Z173-4;Q9Z173-6;Q9Z173-2;Q9Z173-3;Q9Z173;F1LRG7	Adgrl3;Lphn3	Latrophilin-3	4.22037	4.14481	not significantly regulated
2337	D3ZHA1	B3gnt1		4.16533	3.24369	not significantly regulated
2350	D3ZHL1	Ksr1		6.36008	4.77735	not significantly regulated
2359	D3ZHX3	Diras2		4.64716	3.64774	not significantly regulated
2361	D3ZHY9	Rasal1		9.96615	7.71061	not significantly regulated
2363	D3ZI16	Cops6		8.39103	6.23271	not significantly regulated
2369	D3ZI68	Prpf31		3.43582	3.1586	not significantly regulated
2373	D3ZIE9	Aldh18a1		5.27177	5.25755	not significantly regulated
2384	D3ZIN7	Mrps23		6.04337	7.90166	not significantly regulated
2386	D3ZIP8	Endod1		3.55039	3.25381	not significantly regulated
2395	D3ZJ01	RGD1307235		9.76314	8.5741	not significantly regulated
2396	D3ZJ08	Hist2h3c2	Histone H3	12.0066	23.3192	not significantly regulated
2405	D3ZJA9	Slc27a3		3.64406	4.00996	not significantly regulated
2409	D3ZJF9	Gla		8.81161	8.48362	not significantly regulated
2412	D3ZJH2	Sugp2		5.14372	2.68733	not significantly regulated
2415	D3ZJK8	Atp8a1		6.03452	6.16237	not significantly regulated
2423	D3ZJX5	Timm50		8.53667	8.40801	not significantly regulated
2424	D3ZJY1	Mrpl28		7.82267	6.67384	not significantly regulated
2428	D3ZK56	Rap2c		6.23612	6.54583	not significantly regulated
2435	D3ZKF5;A0A0G2JZB1	Htra4	Serine protease HTR4	4.02291	4.74607	not significantly regulated
2436	D3ZKG1	Mut		4.84157	4.76699	not significantly regulated
2439	D3ZKG7	Inpp5f		4.07334	3.05771	not significantly regulated
2446	Q9ERS3;D3ZKP9;Q8CFG7;A0A0G2K7E5;P54290;A0A0G2K8L7	Cacna2d1	Voltage-dependent calcium channel subunit alpha-2/delta-1;Voltage-dependent calcium channel subunit alpha-2-1;Voltage-dependent calcium channel subunit delta-1	6.81896	7.86249	not significantly regulated
2448	D3ZKQ4	Rabl6		4.46308	4.70097	not significantly regulated
2449	D3ZKR8	Tmem167a	Protein kish	4.52273	4.33191	not significantly regulated
2451	D3ZKT0	Tamm41	Phosphatidate cytidylyltransferase, mitochondrial	12.5166	11.7223	not significantly regulated
2455	D3ZKX8	Fam169a		4.80677	4.02989	not significantly regulated
2459	D3ZL50	Ttc37		6.98917	5.49178	not significantly regulated
2461	D3ZL85	Hccs		5.12945	4.70094	not significantly regulated
2466	D3ZLC1	Lmnb2		11.5072	12.5452	not significantly regulated
2471	D3ZLK9;D4AAT7	Carkd	ATP-dependent (S)-NAD(P)H-hydrate dehydratase	8.00428	8.3069	not significantly regulated
2473	D3ZLN7	Commd2		9.40485	9.70614	not significantly regulated
2479	D3ZLT1	Ndufb7		10.6592	9.97446	not significantly regulated
2481	D3ZLU0	C2cd4c		7.62761	11.0361	not significantly regulated
2486	D3ZLZ7;A0A0A0MXZ8	Impdh1	Inosine-5-monophosphate dehydrogenase 1;Inosine-5-monophosphate dehydrogenase	5.30923	4.0203	not significantly regulated
2488	D3ZM09	Sars2		12.433	8.14301	not significantly regulated
2490	D3ZM21	Comtd1		11.4166	11.8815	not significantly regulated
2495	D3ZME7	Hscb		12.3716	9.6223	not significantly regulated
2500	D3ZML2;D3ZML2-2	Brsk2	Serine/threonine-protein kinase BRSK2	6.28485	4.03237	not significantly regulated
2507	D3ZMR1	Tomm7		6.33653	4.96633	not significantly regulated
2511	D3ZMS1	Sf3b2		4.06849	5.25701	not significantly regulated
2512	D3ZMW3	Msto1		5.05746	5.07443	not significantly regulated
2514	D3ZMY7	Nt5c2		4.53191	4.91454	not significantly regulated
2516	D3ZN19	Rnf121		5.02413	6.73724	not significantly regulated
2517	D3ZN27	Dnajc13		6.38449	7.1872	not significantly regulated
2522	D3ZN95	Hcfc1		2.15216	3.43302	not significantly regulated
2525	D3ZNI3	Pdcd11		4.42806	2.26751	not significantly regulated
2527	D3ZNK1	Mtx3		7.21563	12.3839	not significantly regulated
2528	D3ZNQ6	Ube2m		5.83769	4.93153	not significantly regulated
2536	D3ZP15	Rab9b		4.52748	4.11883	not significantly regulated
2537	D3ZP47	Phpt1		6.30685	6.27231	not significantly regulated
2544	D3ZPE5;B4F763	Vps53		7.52884	6.09973	not significantly regulated
2547	D3ZPF2	Mcat		8.49156	8.58808	not significantly regulated
2552	D3ZPL1	Cpsf6		3.57405	3.83439	not significantly regulated
2557	Q6PDW2;D3ZPN7;D3ZZH9;D3Z9G3;P20280	LOC100360604;LOC681195;LOC100361103;Rpl21	60S ribosomal protein L21	4.35455	5.14576	not significantly regulated
2558	D3ZPP2	Arl8a		5.28327	5.57451	not significantly regulated
2561	D3ZPR0	Cse1l		6.38382	5.85567	not significantly regulated
2562	D3ZPT0;D3ZUH5	Prr36		4.6353	4.00346	not significantly regulated
2567	D3ZPX4	Plxna3	Plexin-A3	6.51739	5.5571	not significantly regulated
2569	D3ZQ02	Wdr37		10.6366	8.65781	not significantly regulated
2577	D3ZQB6	Cecr5		9.11867	6.35691	not significantly regulated
2578	D3ZQD3	Ogdhl		7.23209	6.33193	not significantly regulated
2580	D3ZQE8	Xpo5		6.10989	4.13921	not significantly regulated
2582	D3ZQG3	Rhbdd2		3.90093	2.29197	not significantly regulated
2583	D3ZQG6;D3ZM62;A0A0G2K2M8	Trim2	Tripartite motif-containing protein 2	6.976	6.0418	not significantly regulated
2589	D3ZQK4	Txndc16		4.18605	3.84121	not significantly regulated
2591	D3ZQL8;A0A0G2K8F9	Pum2		3.14436	3.77157	not significantly regulated
2594	D3ZQN3	Pnmal2		3.21468	2.71794	not significantly regulated
2598	D3ZQR6	Eml6		10.3999	7.79136	not significantly regulated
2604	D3ZR52	Lpcat4		3.14206	1.76105	not significantly regulated
2605	D3ZR63	Gfod1		4.67935	6.09132	not significantly regulated
2610	D3ZRB3	LOC687609		7.23692	6.82559	not significantly regulated
2612	D3ZRC4;A0A0G2K621;A0A1W2Q6G9	Pnpla8		4.88059	5.57856	not significantly regulated
2613	D3ZRD3	Pde6d		4.10838	3.71945	not significantly regulated
2615	D3ZRF6;M0R715	Pnpla6		2.20926	3.18334	not significantly regulated
2616	D3ZRH1	Oxa1l		3.26811	3.88	not significantly regulated
2619	D3ZRJ0	Adck1		8.85157	7.2413	not significantly regulated
2621	D3ZRM5	Rab23		6.21536	7.08259	not significantly regulated
2624	D3ZRN5	Trove2		4.27864	3.82892	not significantly regulated
2630	D3ZS58	Ndufa2	NADH dehydrogenase [ubiquinone] 1 alpha subcomplex subunit 2	6.89646	7.72934	not significantly regulated
2635	D3ZSA9	Nomo1		7.86042	7.28891	not significantly regulated
2639	D3ZSF3			8.90962	6.92478	not significantly regulated
2642	D3ZSL2;Q5FVK7	Abracl		6.78661	6.02205	not significantly regulated
2645	D3ZSP1;D4A8M5;Q6QI63;F7ETL6	LOC100361838;Snrpep2;Zfp341		6.28441	7.1953	not significantly regulated
2653	D3ZSY8	Tbc1d10b		8.90985	7.75853	not significantly regulated
2655	D3ZSZ4	Pgbd5		4.07578	3.89387	not significantly regulated
2659	D3ZT36	Adam23		5.84453	4.43548	not significantly regulated
2664	D3ZT71	Bcl2l13		8.93267	9.35901	not significantly regulated
2665	D3ZT90	Gcdh		6.52362	7.8069	not significantly regulated
2675	D3ZTK0	Ttc9b		4.47568	4.51087	not significantly regulated
2678	D3ZTP0	Aldh1l2	10-formyltetrahydrofolate dehydrogenase	17.1624	15.9048	not significantly regulated
2681	D3ZTR1	Mrps17		8.29687	8.20984	not significantly regulated
2687	D3ZTW7	Atpaf2		8.14944	7.28044	not significantly regulated
2688	D3ZTW8	Mrpl27		7.43433	10.7988	not significantly regulated
2689	D3ZTW9	Exog		12.9303	12.613	not significantly regulated
2690	D3ZTX0	Tmed7	Transmembrane emp24 domain-containing protein 7	6.97541	6.99944	not significantly regulated
2696	D3ZU13;D4AD15;M0RD03	LOC100911431;Eif4g1;LOC100912571		3.6313	3.24588	not significantly regulated
2707	D3ZU84	Stxbp5l		6.92525	4.86342	not significantly regulated
2709	D3ZUB0	Rcn1		5.25036	7.02641	not significantly regulated
2712	D3ZUC9	Oxsr1		8.97815	7.516	not significantly regulated
2713	D3ZUD3	Wipf2		14.7066	14.937	not significantly regulated
2714	D3ZUD8	Tm9sf3		3.00557	4.06947	not significantly regulated
2715	D3ZUI1	Apip		6.00975	5.05755	not significantly regulated
2717	D3ZUJ7	Ankrd13d		6.18435	5.12244	not significantly regulated
2724	D3ZUM2	Sarm1		10.2823	9.14193	not significantly regulated
2726	D3ZUN5	Pofut2		5.17638	4.99285	not significantly regulated
2727	D3ZUP5	Brk1		6.0464	6.34392	not significantly regulated
2740	D3ZUX5	Chchd3		9.38141	8.8257	not significantly regulated
2741	D3ZUX7	Acsf3		6.62829	6.727	not significantly regulated
2742	D3ZUY0;A0A1B0GWW7	Rdh14		6.75272	5.566	not significantly regulated
2743	D3ZUY8	Ap2a1		8.29556	7.44101	not significantly regulated
2744	D3ZUZ4	Fam20b		3.44412	2.59249	not significantly regulated
2749	D3ZV52	Itsn1		8.79074	8.7591	not significantly regulated
2755	D3ZVA5	Fbll1		5.65256	5.12553	not significantly regulated
2761	D3ZVI9	LOC100911365		6.2502	5.86597	not significantly regulated
2763	D3ZVM5	Hspa12b		8.26742	5.98243	not significantly regulated
2767	D3ZVQ0	Usp5	Ubiquitin carboxyl-terminal hydrolase	6.73097	6.40717	not significantly regulated
2768	D3ZVQ3	Porcn		3.80993	6.00792	not significantly regulated
2775	D3ZVS2	L2hgdh		10.1856	11.4499	not significantly regulated
2779	D3ZVU6	Avl9		6.57502	6.31668	not significantly regulated
2782	D3ZW08	Adsl	Adenylosuccinate lyase	8.8774	8.16806	not significantly regulated
2783	D3ZW09;A0A0G2K902	Sorcs2		3.7039	3.80931	not significantly regulated
2784	D3ZW15	Sec24b		5.0575	4.96502	not significantly regulated
2788	D3ZW55	Itpa	Inosine triphosphate pyrophosphatase	8.59481	6.97562	not significantly regulated
2792	D3ZWA8	Appl1		5.63356	5.26268	not significantly regulated
2799	D3ZWF5	Eny2	Transcription and mRNA export factor ENY2	4.05713	3.98874	not significantly regulated
2800	D3ZWG2;P49803	Rgs7	Regulator of G-protein signaling 7	9.32977	7.84114	not significantly regulated
2804	D3ZWJ9	RGD1306151		3.18181	4.10161	not significantly regulated
2806	D3ZWL6	Ahcyl2	Adenosylhomocysteinase	5.33498	4.81414	not significantly regulated
2810	D3ZWP6	Plxna2		3.44569	3.61683	not significantly regulated
2812	D3ZWQ0	Prrt3		7.24498	6.00881	not significantly regulated
2823	D3ZWW5	Slc30a9		10.0651	7.63774	not significantly regulated
2824	D3ZWX4	Nckipsd		5.10972	3.17895	not significantly regulated
2831	D3ZX38	Pfdn1		5.86978	3.53526	not significantly regulated
2832	D3ZX42	Rabgap1		4.10105	3.84082	not significantly regulated
2834	D3ZX69;P0C2C4	Mrpl10	39S ribosomal protein L10, mitochondrial	10.2462	9.31904	not significantly regulated
2836	D3ZXA6	Pdpr		8.65979	7.92083	not significantly regulated
2841	D3ZXF9	Mrpl12		9.79879	9.87677	not significantly regulated
2843	D3ZXH7	Alyref		4.29308	4.85982	not significantly regulated
2844	D3ZXI0;B2RYR3	Pycr1	Pyrroline-5-carboxylate reductase	7.45481	6.23244	not significantly regulated
2847	D3ZXK4	Abhd11		12.0731	15.6925	not significantly regulated
2855	D3ZXQ2;A0A0G2K5C0	Camsap3		9.55612	7.95509	not significantly regulated
2857	D3ZXS8	Ube2k		3.46789	3.78278	not significantly regulated
2859	D3ZXY2	Pdzd8		3.22762	3.40204	not significantly regulated
2865	D3ZY44	Mrps2		7.01138	8.46069	not significantly regulated
2874	D3ZYH3	LOC100912928		3.80904	3.77791	not significantly regulated
2880	D3ZYM7	Lyrm4		4.54485	6.32854	not significantly regulated
2887	D3ZYS1	Purg		16.6215	15.1137	not significantly regulated
2888	D3ZYS7	G3bp1		4.27843	4.46123	not significantly regulated
2889	D3ZYT2	Mrps5		8.70405	8.50366	not significantly regulated
2890	D3ZYT8	Pikfyve		2.94638	4.12344	not significantly regulated
2892	M0RAK4;D3ZYW7;A0A0A0MXX7	Fxn	Frataxin, mitochondrial;Frataxin intermediate form;Frataxin mature form	11.9533	13.5225	not significantly regulated
2894	D3ZYY0	Sdr39u1		13.2326	10.7073	not significantly regulated
2897	D3ZZ21	Ndufb6		9.19506	8.27553	not significantly regulated
2903	D3ZZ62	Xpot		4.08371	3.96893	not significantly regulated
2912	D3ZZC1	Txndc5		3.74972	4.55179	not significantly regulated
2913	D3ZZC3;A0A0G2KA06	Klhl22	Kelch-like protein 22	3.974	2.77164	not significantly regulated
2915	D3ZZE3	RGD1564887		6.12992	5.37466	not significantly regulated
2920	D3ZZK3	Epha4	Receptor protein-tyrosine kinase	3.37927	2.78682	not significantly regulated
2922	D3ZZL3	Naglu		8.86785	9.42713	not significantly regulated
2925	D3ZZM9	Ccsap		4.2671	3.39688	not significantly regulated
2926	D3ZZN3	Acss1	Acetyl-coenzyme A synthetase	3.77612	4.21848	not significantly regulated
2928	D3ZZP2	Rab39a		6.56049	5.7266	not significantly regulated
2932	D3ZZR5;D3ZLF6	Snrpa1		4.91136	5.96718	not significantly regulated
2933	D3ZZR9	Fkbp2	Peptidyl-prolyl cis-trans isomerase	4.82101	4.74324	not significantly regulated
2936	D3ZZV1;Q6EIX2	Pam16;Magmas-ps1	Mitochondrial import inner membrane translocase subunit TIM16	3.6435	3.06094	not significantly regulated
2937	D3ZZV7	Rasgef1a		3.99707	2.67253	not significantly regulated
2948	D4A031	Ddx42		1.68702	2.23309	not significantly regulated
2954	D4A055-1;D4A055	Cacnb4		4.68601	4.71527	not significantly regulated
2955	D4A060;A0A0G2JUF2	Snx30		9.0838	8.427	not significantly regulated
2957	D4A068	Pnma2		4.67852	4.83549	not significantly regulated
2960	D4A0A1	Soga3		3.10735	3.3708	not significantly regulated
2961	D4A0C3	Hid1		3.64591	3.70277	not significantly regulated
2962	D4A0E8	Prmt5	Protein arginine N-methyltransferase 5	7.89645	7.7763	not significantly regulated
2965	D4A0T0	Ndufb10		9.27745	8.6865	not significantly regulated
2966	D4A0T8	Dhrs7		3.30738	3.78609	not significantly regulated
2973	D4A104	Mrpl45		5.78021	6.62159	not significantly regulated
2977	D4A131	Mrpl4		8.48843	8.74032	not significantly regulated
2978	D4A133;A0A1W2Q6N0	Atp6v1a		7.4719	6.78237	not significantly regulated
2980	D4A188	Rgma		6.78953	7.02264	not significantly regulated
2988	D4A1B8	Dctn3		5.05746	5.16719	not significantly regulated
2990	D4A1C0	Cnnm1		4.17879	3.81399	not significantly regulated
2996	D4A1H2	Plcxd3		5.98529	5.97496	not significantly regulated
3002	D4A1Q9	Ttll12		8.11632	7.8062	not significantly regulated
3003	D4A1R8	Cpne1		6.94205	5.36855	not significantly regulated
3012	D4A1Y0;A0A0G2JVC2	Scyl2		7.51851	6.88855	not significantly regulated
3016	D4A208;A0A0G2JZ92;B5DEJ1	Srgap2	SLIT-ROBO Rho GTPase-activating protein 2	6.45054	5.15479	not significantly regulated
3024	D4A249	Mblac2		6.10186	5.36577	not significantly regulated
3026	D4A255	Tldc1		6.33312	5.54036	not significantly regulated
3029	D4A263	Plekhb2		2.6474	2.56884	not significantly regulated
3031	D4A280	Pak7	Serine/threonine-protein kinase PAK 7	5.27829	6.153	not significantly regulated
3034	D4A2D3;A0A1W2Q616	Mycbp2		3.34728	2.32218	not significantly regulated
3035	D4A2D7	Ipo4		5.50958	5.11344	not significantly regulated
3036	D4A2D8	Lsm7		4.45931	6.10463	not significantly regulated
3042	D4A2G9	Ranbp1		6.90343	6.82484	not significantly regulated
3050	D4A2P1	Ccar1		3.46651	3.19839	not significantly regulated
3051	D4A2V0;A0A0G2K293;Q9Z0J8	Negr1	Neuronal growth regulator 1	8.95996	9.20739	not significantly regulated
3054	D4A304	Diras1		4.59716	3.12893	not significantly regulated
3061	D4A3D4	Abhd3		2.82208	3.21969	not significantly regulated
3063	D4A3E1	Hnrnpll		5.68119	5.28829	not significantly regulated
3066	D4A3E8;A0A0G2K6X0	Mrps27		8.62101	8.13019	not significantly regulated
3067	D4A3H5	Clcn6	Chloride channel protein	4.2158	3.97152	not significantly regulated
3073	D4A3L3	Megf9		3.72941	3.50365	not significantly regulated
3074	D4A3M7	Bsdc1		4.52673	3.43176	not significantly regulated
3076	D4A3N4	Adcy1		7.31945	6.48642	not significantly regulated
3079	D4A3S6	Mtss1l		3.75458	3.79403	not significantly regulated
3087	D4A3V2	Ndufa6	NADH dehydrogenase [ubiquinone] 1 alpha subcomplex subunit 6	7.36575	7.88914	not significantly regulated
3089	D4A3V4	RGD1307500		5.85068	4.11958	not significantly regulated
3091	D4A3X0;Q7TP06	Seh1l;LOC307347		7.10037	10.1042	not significantly regulated
3093	D4A3X6	Atp8a2	Phospholipid-transporting ATPase	6.51116	4.63257	not significantly regulated
3095	D4A401	Tex10		5.14688	4.64067	not significantly regulated
3102	D4A435	Icam5		5.31961	5.33005	not significantly regulated
3103	D4A456	Lrch2		3.70834	2.78775	not significantly regulated
3105	D4A465;A0A1B0GWT7	Lamtor2		4.90735	4.19256	not significantly regulated
3108	D4A4A9	Mrpl19		7.90133	8.69937	not significantly regulated
3110	D4A4F9	LOC682489		5.53995	4.50526	not significantly regulated
3111	D4A4H5	Sdf2		5.34415	6.0385	not significantly regulated
3113	D4A4K4	Vps13c		5.03279	4.37566	not significantly regulated
3115	D4A4L5	Isca2		3.5226	2.75861	not significantly regulated
3116	D4A4M0	Shisa6		4.31021	3.08375	not significantly regulated
3118	D4A4P3;M0RA24	LOC100361144;LOC100362391		9.75072	8.63568	not significantly regulated
3119	D4A4P4;B1WBY2	Flad1		9.20363	7.99314	not significantly regulated
3124	D4A4T0;I6L9H8	Stub1		5.58144	3.7106	not significantly regulated
3129	D4A4U3	Mdp1		6.41031	6.3869	not significantly regulated
3131	D4A4W6	Slirp		5.07756	5.79465	not significantly regulated
3134	D4A4Z9	Ktn1		3.33545	3.27047	not significantly regulated
3137	D4A510	Smarcc2		4.08451	4.42252	not significantly regulated
3140	D4A517	Slc39a10		7.03686	6.86958	not significantly regulated
3149	D4A565	Ndufb5		9.53052	8.58223	not significantly regulated
3155	D4A5F4	RGD1311575		3.91985	4.81894	not significantly regulated
3156	D4A5F7	Vps8		5.52984	5.34064	not significantly regulated
3158	D4A5I4;F1LYK3;F1M031	Nav1		2.26576	3.62515	not significantly regulated
3159	D4A5I9	Myo6		3.03502	2.72291	not significantly regulated
3160	D4A5J1	Kbtbd11		5.77981	5.42074	not significantly regulated
3162	D4A5K6	Zmpste24		4.04939	3.75869	not significantly regulated
3164	D4A5L9;P62898;CON__P62894;P10715	LOC679794;Cycs;Cyct	Cytochrome c, somatic;Cytochrome c, testis-specific	11.8617	9.92934	not significantly regulated
3174	D4A5W8	Pgs1		8.39922	8.43665	not significantly regulated
3176	D4A5X7	Gdap1		9.75325	8.60101	not significantly regulated
3178	D4A604	Pigt		4.07585	4.43007	not significantly regulated
3181	D4A631	Arfgef1	Brefeldin A-inhibited guanine nucleotide-exchange protein 1	6.16134	6.09391	not significantly regulated
3182	D4A634	Ranbp6		4.21326	3.81909	not significantly regulated
3183	D4A644	Map7d1		2.7798	2.49042	not significantly regulated
3187	D4A678;Q6XDA1	Spta1		6.50657	5.84918	not significantly regulated
3188	D4A6C5	Arhgap1		6.72486	6.75424	not significantly regulated
3189	D4A6D7;D4A6D7-2	Ttc19	Tetratricopeptide repeat protein 19, mitochondrial	5.74725	4.81711	not significantly regulated
3192	D4A6F2	Lynx1		5.34271	4.17358	not significantly regulated
3193	D4A6H8	Ctnna2		8.00535	7.63456	not significantly regulated
3199	D4A6P1	Sez6l2		3.69099	3.21811	not significantly regulated
3200	D4A6R1	Fbxo44		3.2769	2.98423	not significantly regulated
3206	D4A6X4	Acyp1	Acylphosphatase	7.18711	5.8799	not significantly regulated
3211	Q4KLJ1;D4A720	Srsf7		5.53804	7.47003	not significantly regulated
3213	D4A732	Mvb12b		4.58998	3.94297	not significantly regulated
3215	D4A742	Romo1		4.38669	4.87788	not significantly regulated
3216	D4A746	Gmppb		6.67594	7.00068	not significantly regulated
3217	D4A748	Wdfy4		8.25299	5.93401	not significantly regulated
3219	D4A769;A0A1W2Q6M8	Samd4b		4.19907	3.39547	not significantly regulated
3221	D4A771;P04646;D3ZZN4;A0A096P6M4;F1M0T2	LOC100362049;Rpl35a;LOC100362338	60S ribosomal protein L35a	7.61272	9.47552	not significantly regulated
3222	D4A772	Dtna		4.38397	5.24104	not significantly regulated
3224	D4A781;M0RB74	Ipo5		3.82587	3.76558	not significantly regulated
3235	D4A7H9	Chmp7		4.71174	4.76646	not significantly regulated
3236	D4A7I6	RGD1309995		4.59422	5.6681	not significantly regulated
3240	D4A7L4	Ndufb11		11.8337	9.38758	not significantly regulated
3242	D4A7M0	Plxnc1		7.07535	8.98323	not significantly regulated
3244	D4A7N1	Chchd6	MICOS complex subunit Mic25	10.8166	9.33607	not significantly regulated
3248	D4A7R0	Srp72	Signal recognition particle subunit SRP72	6.1639	4.95862	not significantly regulated
3249	D4A7R3	Nup205		14.6379	18.621	not significantly regulated
3259	D4A7Y9	Smdt1		6.49622	6.46954	not significantly regulated
3261	D4A830	Ppa2		7.72073	8.27937	not significantly regulated
3264	D4A857	Ipo9		5.43233	5.51053	not significantly regulated
3267	D4A899	Vps13a		7.47897	8.0227	not significantly regulated
3268	D4A8A0	Cad		5.42562	5.98074	not significantly regulated
3276	D4A8H3	Uba6		5.42192	5.16693	not significantly regulated
3283	D4A8N1	Dpm1		5.94115	5.15607	not significantly regulated
3285	D4A8Q2	Kndc1		0.5	3.18596	not significantly regulated
3288	D4A8T3	Copz1		3.55661	4.2232	not significantly regulated
3299	D4A944	Snrnp40		4.22688	4.33663	not significantly regulated
3300	D4A962	Hnrnpul1		4.55235	3.64771	not significantly regulated
3303	D4A994	Emc1		4.13397	3.40867	not significantly regulated
3305	D4A9A3	Cenpv		8.52046	11.4832	not significantly regulated
3308	D4A9D8	Osbp	Oxysterol-binding protein	6.30667	5.02199	not significantly regulated
3315	D4A9M6;O88884;F1LMK0;O88884-2	Akap1	A-kinase anchor protein 1, mitochondrial	6.3537	3.33126	not significantly regulated
3317	D4A9P7	LOC100363408		4.91093	4.62344	not significantly regulated
3327	D4A9Z6	Mrps35		6.81729	8.03314	not significantly regulated
3330	D4AA13	Dmxl1		9.37819	4.96735	not significantly regulated
3332	D4AA31	Prcp		6.49382	6.80701	not significantly regulated
3333	D4AA35	Asmtl		5.45148	6.33507	not significantly regulated
3334	D4AA63	Ubqln2		3.74226	3.95634	not significantly regulated
3339	D4AAE9	Cisd2		5.79073	5.02269	not significantly regulated
3345	D4AAM0;A0A0G2K8P2	Tnpo3		6.16722	5.79914	not significantly regulated
3353	D4AB01	Hint2		8.21713	9.20225	not significantly regulated
3354	D4AB03	Fam120a		3.89461	4.25556	not significantly regulated
3357	G3V9H1;D4AB55;O08774;A0A0G2K326;O08774-2	Rgs12	Regulator of G-protein signaling 12	5.51966	5.45675	not significantly regulated
3367	D4ABI6;Q91Y78	Uchl3	Ubiquitin carboxyl-terminal hydrolase;Ubiquitin carboxyl-terminal hydrolase isozyme L3	8.33811	8.32881	not significantly regulated
3368	D4ABI7	LOC100365676		4.53526	4.56149	not significantly regulated
3369	D4ABK1	Syngr3		10.1662	9.64979	not significantly regulated
3370	D4ABK7	Hnrnph3		4.52909	5.91711	not significantly regulated
3371	D4ABM3	Daam1		4.33324	3.73694	not significantly regulated
3372	D4ABM5	Mrps34		8.11588	8.24371	not significantly regulated
3376	F1LMT8;D4ABP4	Rab3gap2		5.7207	5.02907	not significantly regulated
3378	D4ABS5	Pithd1		7.22955	6.05743	not significantly regulated
3380	D4ABT8	Hnrnpul2		3.59516	4.0785	not significantly regulated
3390	D4AC23	Cct7		6.47427	6.58625	not significantly regulated
3391	D4AC36	Eif3f		5.05267	5.15575	not significantly regulated
3402	D4ACB8	Cct8		6.24008	6.28657	not significantly regulated
3407	D4ACG7;H1UBM5	Cpne6		5.52295	4.59823	not significantly regulated
3415	D4ACN8	Plgrkt	Plasminogen receptor (KT)	13.3188	14.6154	not significantly regulated
3425	D4AD29	Lamtor4		4.41229	4.73866	not significantly regulated
3437	D4ADD3	Hecw2		6.13132	4.68134	not significantly regulated
3438	D4ADD7	Glrx5		6.73354	8.1639	not significantly regulated
3439	D4ADD8	Dctn6		4.85323	4.53492	not significantly regulated
3441	D4ADF5;B1H286	Pdcd5;RGD1564319		4.72888	4.7118	not significantly regulated
3443	D4ADG2	Iba57		11.3285	12.8471	not significantly regulated
3448	D4ADL7	Xxylt1		5.16959	3.84076	not significantly regulated
3451	D4ADS4	Mgst3		12.2804	10.9331	not significantly regulated
3461	D4AE00	Ap3b2	AP-3 complex subunit beta	7.87568	7.10479	not significantly regulated
3468	D4AE31;A0A0G2K3C7	Fam126a		5.09879	3.92341	not significantly regulated
3471	D4AE56	Ptges2		4.82564	4.97778	not significantly regulated
3475	D4AE68;P82471;Q45QM4;Q7M0H6	Gnaq	Guanine nucleotide-binding protein G(q) subunit alpha	7.07868	7.31684	not significantly regulated
3478	D4AE88;A0A0G2K8J8	Fam120b		5.87324	4.25252	not significantly regulated
3479	D4AE96	Ipo7		4.70822	4.7982	not significantly regulated
3489	D4AEG7	Tbc1d13		2.94235	4.18445	not significantly regulated
3491	D4AEH9	Agl		5.5699	5.46978	not significantly regulated
3492	D4AEI5;A0A0G2K402	Myef2		6.21993	5.59512	not significantly regulated
3496	D4AEP0	Adss	Adenylosuccinate synthetase isozyme 2	5.73662	4.85731	not significantly regulated
3499	D7NIW0;F1LRN8;A0A0G2JXP3;A0A0G2JUY1;Q5U1Z5;Q6P778	Nedd4l		5.27407	4.66559	not significantly regulated
3501	E2RUH2;A0A0G2K9E0;P29315	Rnh1	Ribonuclease inhibitor	4.63569	4.46992	not significantly regulated
3502	Q9QX70;G3V6K6;E7CXR9;E7CXR8;A8IP97	Egfr;egfr	Receptor protein-tyrosine kinase	2.46649	2.39324	not significantly regulated
3503	E9PSJ4;A0A0G2K6E8;B5DF76	Spag9		2.58697	3.06137	not significantly regulated
3504	E9PSK7;B0VXR4;Q761U5;Q761U4	Mapk8ip3;JSAP1		2.56262	2.38206	not significantly regulated
3513	E9PT04;A0A0G2KA50;Q5PQS9	Vps39		3.0539	2.99396	not significantly regulated
3516	E9PT51	Poldip2		3.27691	3.24237	not significantly regulated
3518	E9PT66;B5DF12	Sf3b3		5.81873	5.86408	not significantly regulated
3527	E9PTB7;Q62884;A0A0G2JXZ9	Ptprj	Protein-tyrosine-phosphatase	3.69942	3.83993	not significantly regulated
3534	E9PTK4;Q5BK42	Thnsl1		11.7868	14.2	not significantly regulated
3538	E9PTW1;A0A0G2K5Q8;Q9ERM8	Scamp3		6.48641	7.68684	not significantly regulated
3539	E9PTX9;Q9QX10;Q9R1N0	Slc12a2;NKCC1		5.29905	6.25632	not significantly regulated
3540	E9PU01	Chd4		3.81967	2.33939	not significantly regulated
3544	E9PU28;Q6P9U9	Impdh2	Inosine-5-monophosphate dehydrogenase 2;Inosine-5-monophosphate dehydrogenase	5.02692	4.66224	not significantly regulated
3549	F1LLX6	Cadps		8.02022	6.69981	not significantly regulated
3550	F1LM09;Q4VSI4	Usp7	Ubiquitin carboxyl-terminal hydrolase;Ubiquitin carboxyl-terminal hydrolase 7	5.60816	5.03273	not significantly regulated
3552	F1LM28;A0A0G2JWL3	Nf1		5.74514	5.66851	not significantly regulated
3557	F1LM55;B5DFM4	Ccar2;RGD1309922		4.69456	4.54034	not significantly regulated
3561	F1LM66;Q5EB83;A0A1W2Q6N7	Eftud2		4.44675	4.41755	not significantly regulated
3563	Q6P9U2;F1LMA5	Fv1		3.95579	3.7122	not significantly regulated
3566	F1LMB9;O54921;A0A0G2K888;A0A0G2K1K8;M0R602;A0A0G2K711	Exoc2	Exocyst complex component 2	5.70317	5.06273	not significantly regulated
3567	F1LMD9;P97874	Gak	Cyclin-G-associated kinase	6.80013	6.05327	not significantly regulated
3568	F1LMH0;Q9WU34;Q9WU34-2;Q9WU34-3	Sept3	Neuronal-specific septin-3	9.27323	7.74668	not significantly regulated
3573	Q3B8P5;F1LMQ3	Psmd8		5.57627	5.65441	not significantly regulated
3577	F1LMU7;F1LNE8;P23576	Gabra2	Gamma-aminobutyric acid receptor subunit alpha-2	4.97452	3.64932	not significantly regulated
3578	F1LMV9	Coro2b	Coronin	5.26426	5.03466	not significantly regulated
3581	F1LMY3;Q62656;Q62656-2;Q62656-3	Ptprz1	Protein-tyrosine-phosphatase;Receptor-type tyrosine-protein phosphatase zeta	5.15573	3.29873	not significantly regulated
3582	F1LMZ4;Q5BJP6	Gfm2	Ribosome-releasing factor 2, mitochondrial	5.80043	4.74247	not significantly regulated
3583	F1LMZ8;B5DEP6;A0A0G2JWX1;D3Z950	Psmd11	26S proteasome non-ATPase regulatory subunit 11	5.99829	5.77487	not significantly regulated
3587	F1LN34;P58366	Ankh	Progressive ankylosis protein homolog	4.71012	3.50838	not significantly regulated
3589	F1LN46;Q3KR63	Cpt1c	Carnitine O-palmitoyltransferase 1, brain isoform	5.3337	4.02897	not significantly regulated
3590	F1LN59;Q5BJU2;Q1RP76	Eif4g2		3.97978	3.33385	not significantly regulated
3592	F1LN69;A0A0G2JV77;A0A0G2K382;F1LP90;Q5EB61;Q3SYQ1	Mink1;LOC303259	Misshapen-like kinase 1	3.68567	4.06008	not significantly regulated
3597	F1LN92;Q5BJM6	Afg3l2		8.18838	7.84638	not significantly regulated
3599	F1LNC4;P58200	Vti1b	Vesicle transport through interaction with t-SNAREs homolog 1B	3.26987	2.7188	not significantly regulated
3600	F1LNF0	Myh14		3.76888	4.95803	not significantly regulated
3602	F1LNF7;Q99NA5	Idh3a	Isocitrate dehydrogenase [NAD] subunit, mitochondrial;Isocitrate dehydrogenase [NAD] subunit alpha, mitochondrial	12.2214	9.79682	not significantly regulated
3605	F1LNK0;P15146;Q78DZ1;P15146-4;A0A0U1RRQ0	Map2	Microtubule-associated protein;Microtubule-associated protein 2	3.44307	2.80636	not significantly regulated
3610	F1LNP8;Q9WTY6;A0A1L1WKJ6	Pvrl1		5.40708	5.0168	not significantly regulated
3613	F1LNT0;Q62951	Dpysl4	Dihydropyrimidinase-related protein 4	12.3565	10.7162	not significantly regulated
3617	F1LP01;P49621	Dgkb	Diacylglycerol kinase;Diacylglycerol kinase beta	4.42704	4.24716	not significantly regulated
3619	F1LP21;Q9WVA1;F1M556	Timm8a1;Timm8a	Mitochondrial import inner membrane translocase subunit Tim8 A	9.77049	13.1414	not significantly regulated
3622	F1LP30;Q5I0C3	Mccc1	Methylcrotonoyl-CoA carboxylase subunit alpha, mitochondrial	9.32627	9.41792	not significantly regulated
3624	F1LP57;Q4KSH6;S4VP54	Map2k4		5.30083	4.60781	not significantly regulated
3626	F1LP76;Q8VHU4	Ikbkap	Elongator complex protein 1	3.96825	3.51418	not significantly regulated
3628	F1LPA3;Q76M68	Iqsec3	IQ motif and SEC7 domain-containing protein 3	4.18079	3.52782	not significantly regulated
3631	F1LPB8;Q6P6S9	Entpd5	Ectonucleoside triphosphate diphosphohydrolase 5	4.46508	5.39861	not significantly regulated
3633	F1LPC6;Q9JHW1;A0A0G2JY30;Q9JHW1-2	Cpd	Carboxypeptidase D	5.27652	4.3132	not significantly regulated
3636	F1LPG5;F1M7T1;D3ZV29;Q2XTA8;D3ZQH7;F1M7Z4	LOC688963;LOC100361934;Ndufb4l1;Ndufb4;RGD1560088;LOC687864		11.0118	11.2799	not significantly regulated
3639	F1LPJ6;Q66H62	Cyld	Ubiquitin carboxyl-terminal hydrolase CYLD	3.74205	3.48325	not significantly regulated
3641	F1LPK7;Q63598;Q562B2	Pls3	Plastin-3	4.36823	4.05015	not significantly regulated
3642	F1LPK9;Q8CHJ1;A0A0G2KAR3	Pigu	Phosphatidylinositol glycan anchor biosynthesis class U protein	5.63155	5.02715	not significantly regulated
3650	F1LPS8;P86252	Pura	Transcriptional activator protein Pur-alpha	10.2417	10.7665	not significantly regulated
3652	F1LPV0	Nars		6.78338	5.92658	not significantly regulated
3654	F1LQ09	Atl2		4.11252	3.61297	not significantly regulated
3660	F1LQ55;P11915;A0A0G2KAC1;P11915-2	Scp2	Non-specific lipid-transfer protein	3.69	3.69402	not significantly regulated
3662	F1LQ83;D3ZW49	Ascl3;Tmem9b		3.01461	5.7241	not significantly regulated
3665	F1LQD2;P97756	Camkk1	Calcium/calmodulin-dependent protein kinase kinase 1	3.5031	3.87556	not significantly regulated
3668	F1LQI1	Hagh		6.96561	5.88018	not significantly regulated
3671	F1LQN1;Q5BJS5	Galnt16	Polypeptide N-acetylgalactosaminyltransferase	4.25452	2.3674	not significantly regulated
3672	F1LQN3;Q9JK11;Q5U1Z3	Rtn4	Reticulon;Reticulon-4	3.55218	3.09124	not significantly regulated
3674	F1LQP9;Q5D008	Tnpo1		3.71714	4.47741	not significantly regulated
3680	F1LQX4-3;F1LQX4-2;F1LQX4;A0A0H2UHC0	Arhgap44	Rho GTPase-activating protein 44	6.6244	5.03777	not significantly regulated
3682	F1LQY6	Necab2		9.05864	7.14404	not significantly regulated
3684	F1LQZ3;A0A0G2JUD6;Q2P9S3;Q9WV62	Kif3a	Kinesin-like protein	4.30765	3.3608	not significantly regulated
3688	F1LR11;Q6WAY2	Lppr1	Lipid phosphate phosphatase-related protein type 1	4.91073	6.94935	not significantly regulated
3689	F1LR18	Arhgap39		7.29766	6.10235	not significantly regulated
3694	F1LR60;O35430-2;O35430	Apba1	Amyloid beta A4 precursor protein-binding family A member 1	4.89837	5.36654	not significantly regulated
3698	F1LR98;Q9JIW3;Q8R5H2	Cdh10		2.55354	2.50888	not significantly regulated
3699	F1LRA4;Q30A71;F1LMX8;P97879;A0A140TA96;Q30A72;P97879-2	Grip1	Glutamate receptor-interacting protein 1	6.24631	7.54259	not significantly regulated
3700	F1LRB8;P18298;Q6P688;F1LZ34;A0A0G2K248;P13444	LOC100363915;Mat2a;Mat1a	S-adenosylmethionine synthase;S-adenosylmethionine synthase isoform type-2;S-adenosylmethionine synthase isoform type-1	3.21191	3.42738	not significantly regulated
3704	F1LRE5;A0A0G2K9H3	Osbpl9	Oxysterol-binding protein	3.15341	4.8422	not significantly regulated
3707	F1LRI5;B5DFK9	Gcn1l1		5.14728	4.55484	not significantly regulated
3708	F1LRI7;P0C1X8	Aak1	AP2-associated protein kinase 1	5.49032	4.65295	not significantly regulated
3712	F1LRL9;B0BNK3;P15205	Map1b;Mtap1b	Microtubule-associated protein 1B;MAP1B heavy chain;MAP1 light chain LC1	3.0804	2.86098	not significantly regulated
3715	F1LRN5;Q63155	Dcc	Netrin receptor DCC	5.25425	4.92103	not significantly regulated
3719	F1LRQ6;Q4G037	Cdc23		5.99076	5.49601	not significantly regulated
3723	F1LRU1;Q9JIL3-2;A0A0G2K2T6;A0A0G2K4U6;Q9JIL3	Ilf3	Interleukin enhancer-binding factor 3	3.871	4.4754	not significantly regulated
3724	F1LRV4;O88600	Hspa4	Heat shock 70 kDa protein 4	6.24082	5.8674	not significantly regulated
3725	F1LRV6;Q9Z244	Gmpr	GMP reductase;GMP reductase 1	6.60453	5.60783	not significantly regulated
3726	F1LRY5;Q64380	Sardh	Sarcosine dehydrogenase, mitochondrial	4.81502	8.61854	not significantly regulated
3727	F1LRY7;Q9JKA9	Hcn2	Potassium/sodium hyperpolarization-activated cyclic nucleotide-gated channel 2	5.76545	5.05017	not significantly regulated
3729	F1LRZ7	Nefh		9.08565	7.27573	not significantly regulated
3730	F1LRZ9;A1L117	Rundc3a		4.02236	3.55818	not significantly regulated
3731	F1LS01	Pcdh9		5.63303	2.19793	not significantly regulated
3733	F1LS86;A0A0G2JVL8;Q5BJR3;A0A0G2JZH2	Iars		6.86021	5.01038	not significantly regulated
3735	F1LSC5;H9KVE7;P36407-2;P36407	Trim23	E3 ubiquitin-protein ligase TRIM23	9.15621	9.43642	not significantly regulated
3738	F1LSG0;O08816	Wasl	Neural Wiskott-Aldrich syndrome protein	4.61087	3.41324	not significantly regulated
3739	F1LSG8;Q5BJX6;D3ZTE2	Ccdc132;LOC100911994		7.0908	6.08214	not significantly regulated
3740	F1LSH6;Q9JKB0	Hcn1	Potassium/sodium hyperpolarization-activated cyclic nucleotide-gated channel 1	4.73114	4.38204	not significantly regulated
3743	F1LSL2;P52590	Nup107	Nuclear pore complex protein Nup107	14.3624	11.9492	not significantly regulated
3745	F1LSL6;P97837;A0A0G2JUI3	Dlgap2	Disks large-associated protein 2	2.03315	2.50169	not significantly regulated
3746	F1LSM0;Q4G007	Usp24	Ubiquitin carboxyl-terminal hydrolase	4.84969	6.0631	not significantly regulated
3750	F1LSM8;A0A0G2K2I6	Dock9		5.09768	5.98927	not significantly regulated
3752	F1LSQ0;Q924K2	Faf1	FAS-associated factor 1	4.99541	4.50809	not significantly regulated
3754	F1LSR8;Q8CFG5	Cacna2d3	Voltage-dependent calcium channel subunit alpha-2/delta-3;Voltage-dependent calcium channel subunit alpha-2-3;Voltage-dependent calcium channel subunit delta-3	5.7528	4.64033	not significantly regulated
3755	F1LST0;Q6AXS6	Heatr5b		3.0734	4.03246	not significantly regulated
3759	F1LSY2;O35764	Nptxr	Neuronal pentraxin receptor	2.37034	2.25529	not significantly regulated
3761	F1LT13	Angel2		9.26266	10.4148	not significantly regulated
3764	F1LT49	Lrrc47		5.63146	4.60384	not significantly regulated
3771	F1LTR1	Wdr26		4.5947	4.05346	not significantly regulated
3773	F1LTW9	Efr3b		4.69268	4.25804	not significantly regulated
3774	F1LTX8;Q6TXI6	Lpgat1;LOC317456		3.6578	3.10561	not significantly regulated
3777	F1LU14	Snx32		6.88271	6.46601	not significantly regulated
3779	F1LU48	Ergic1		6.9665	6.15706	not significantly regulated
3780	F1LU71	Auh		10.5414	8.53416	not significantly regulated
3782	F1LUB7;Q6RVG2-2;Q6RVG2-3;Q6RVG2	Slc4a8	Anion exchange protein;Electroneutral sodium bicarbonate exchanger 1	4.61594	3.9471	not significantly regulated
3785	F1LUE2;G3V9G3;F1LNI8;P08413;Q63094	Camk2g;Camk2b	Calcium/calmodulin-dependent protein kinase type II subunit beta	7.64915	5.71815	not significantly regulated
3790	F1LUT4;A0A0G2KAZ5	Atp8a1	Phospholipid-transporting ATPase	5.04787	4.90953	not significantly regulated
3791	F1LUV9;Q3T1H3	Ncam1		10.127	10.6393	not significantly regulated
3794	F1LV12;P26769	Adcy2	Adenylate cyclase type 2	2.93406	2.73877	not significantly regulated
3796	F1LV21	Ubash3b		6.49477	4.67747	not significantly regulated
3799	F1LV89;Q5EB70	Rap1gap		4.73377	3.83863	not significantly regulated
3801	F1LVR0	Iglon5		8.21492	9.06876	not significantly regulated
3802	F1LVR4	Camk1d		4.70377	3.87627	not significantly regulated
3806	F1LVX2	Ehbp1		5.86806	4.61381	not significantly regulated
3809	F1LVZ9	Hectd3		6.10325	5.11027	not significantly regulated
3811	F1LW74	Iqgap2		4.87083	4.46244	not significantly regulated
3812	F1LW77	Rab33b		5.157	5.5788	not significantly regulated
3816	F1LWE6	Msi2		3.60601	3.80405	not significantly regulated
3817	F1LWG2	Prmt8		6.64044	4.95712	not significantly regulated
3818	F1LWG4	Ndufaf1		6.03535	5.21563	not significantly regulated
3820	F1LWK7	Ablim1		4.79459	5.48248	not significantly regulated
3825	F1LWN6	Mnd1		7.92787	9.11181	not significantly regulated
3829	F1LX07;A0A0G2K2J7	Slc25a12		12.7212	11.171	not significantly regulated
3831	F1LX13;Q9QYJ6-2;Q9QYJ6;Q9QYJ6-3;Q9QYJ6-4;Q9QYJ6-5;Q9QYJ6-6	Pde10a	cAMP and cAMP-inhibited cGMP 3,5-cyclic phosphodiesterase 10A	6.9584	4.90551	not significantly regulated
3835	F1LXA0	Ndufa12		6.42494	6.5725	not significantly regulated
3838	F1LXD6;A0A0G2JW50	Pitpnm2		3.68164	3.56241	not significantly regulated
3844	F1LXQ7	Arhgap21		4.74533	4.27592	not significantly regulated
3850	F1LY09	Actr3b		9.30732	7.32867	not significantly regulated
3852	F1LY78	Dtx3		2.10176	2.78562	not significantly regulated
3853	F1LYA6;O35823	Abi2		7.00808	5.76205	not significantly regulated
3855	F1LYH3	Mto1		3.692	4.03471	not significantly regulated
3858	F1LYQ8	Farp1	FERM, RhoGEF and pleckstrin domain-containing protein 1	5.00269	5.39301	not significantly regulated
3860	F1LYZ8	Ppp1r21		5.67813	6.46249	not significantly regulated
3862	F1LZ38	Tenm4		5.03858	4.91772	not significantly regulated
3864	F1LZ81;M0R6K4	Dock4		3.70788	3.53799	not significantly regulated
3871	F1LZW6	Slc25a13		9.46802	11.3573	not significantly regulated
3872	F1LZX5	Hectd4		4.19491	3.60184	not significantly regulated
3873	F1M018;Q498D9	Gipc2	PDZ domain-containing protein GIPC2	4.83265	4.28375	not significantly regulated
3876	F1M062	Larp1		4.238	3.85672	not significantly regulated
3879	F1M0F4;O54923	Exoc6	Exocyst complex component 6	5.14137	5.2118	not significantly regulated
3880	F1M0G0	Rgs17		4.7985	5.43716	not significantly regulated
3881	F1M0J7	Prickle2		3.38068	2.60667	not significantly regulated
3885	F1M0U5	Nbas		4.68414	4.54197	not significantly regulated
3887	F1M0Z1;A0A1P0PBZ6	Trio		6.33206	5.39439	not significantly regulated
3888	H1UBM8;F1M0Z3	Cpne4		5.41555	4.18206	not significantly regulated
3889	F1M110;Q700Q7	Nmt2	Glycylpeptide N-tetradecanoyltransferase	5.95092	6.01381	not significantly regulated
3893	F1M1B3	RGD1564420		5.28024	5.38159	not significantly regulated
3895	F1M1D5	Tbcd		7.60023	5.84304	not significantly regulated
3905	F1M1Y0;P0DJJ3	Sgip1	SH3-containing GRB2-like protein 3-interacting protein 1	10.3736	8.8732	not significantly regulated
3911	F1M2D4	Arhgap23		7.02887	6.05449	not significantly regulated
3913	F1M2K6	Pkp4		4.52408	5.11118	not significantly regulated
3915	F1M324	Plcl2	Phosphoinositide phospholipase C	9.82774	8.32069	not significantly regulated
3919	F1M378	Unc13a		5.45445	3.48711	not significantly regulated
3920	F1M392	Limch1		2.36484	1.89638	not significantly regulated
3928	F1M3H8	Hnrnpa0		4.40625	4.36403	not significantly regulated
3931	F1M3J7;A0A0G2K6L9	Cntnap4		2.57333	2.75081	not significantly regulated
3934	F1M3P6	Scai		8.75685	8.05153	not significantly regulated
3937	F1M3W5	Dmxl2		8.76634	7.30148	not significantly regulated
3938	F1M400	Ankrd28		5.32393	5.404	not significantly regulated
3939	F1M403	Ube2o		4.59895	4.07983	not significantly regulated
3940	F1M446	AI314180		4.58202	3.98638	not significantly regulated
3941	F1M471	Epm2aip1		5.41118	4.95118	not significantly regulated
3942	F1M4A4;Q2P9S1	Kif1a	Kinesin-like protein	2.91594	0.5	not significantly regulated
3945	F1M4H5	Nova2		4.79965	3.18094	not significantly regulated
3946	F1M4I4	Vps51		6.95838	6.18917	not significantly regulated
3948	F1M4J1	LOC100294508		3.29712	3.22701	not significantly regulated
3949	F1M4K6;P70587-4;P70587;P70587-2;P70587-3;P70587-5;B8Q4G3;B8Q4G2;B8Q4G4;B8Q4F9;B8Q4H1;B8Q4G9;B8Q4H5;F1LMG7;B8Q4H4;A0A0A0MXW8;B8Q4H3;B8Q4G1;B8Q4G0	Lrrc7	Leucine-rich repeat-containing protein 7	4.34444	4.68825	not significantly regulated
3960	F1M5M9	Srgap3		5.16145	4.6421	not significantly regulated
3961	F1M5N4;A0A0G2K4C6	Me3	Malic enzyme	11.553	7.78624	not significantly regulated
3962	F1M5N7;A0A0G2K7Q9	Kif21b	Kinesin-like protein	4.66954	3.59237	not significantly regulated
3964	F1M5T2	Dgkd	Diacylglycerol kinase	3.85622	10.1186	not significantly regulated
3976	F1M6D0	Mrps6		5.52739	6.2036	not significantly regulated
3981	F1M6T6;A0A0G2JV49	Ppp6r2		5.39588	4.58115	not significantly regulated
3984	F1M6V6;Q562B0	Spock1		4.11221	3.24673	not significantly regulated
3985	F1M6V8;B5DF70;A0A0G2JX43	Strn4		5.38806	5.74568	not significantly regulated
3986	F1M6W2;Q6UPR8	Ermp1	Endoplasmic reticulum metallopeptidase 1	4.46081	4.30926	not significantly regulated
3987	F1M6X3;O88943-3;O88943-9;O88943;O88943-6;O88943-8;O88943-4;O88943-5;O88943-2;O88943-7	Kcnq2	Potassium voltage-gated channel subfamily KQT member 2	4.96987	3.75704	not significantly regulated
3990	F1M775	Diaph1		5.87011	6.37677	not significantly regulated
3991	F1M779;P11442	Cltc	Clathrin heavy chain;Clathrin heavy chain 1	9.65775	8.95905	not significantly regulated
3992	F1M787;O35116	Ctnnd2	Catenin delta-2	4.15315	4.83526	not significantly regulated
3995	F1M7K7;Q8VHW5	Cacng8	Voltage-dependent calcium channel gamma subunit;Voltage-dependent calcium channel gamma-8 subunit	4.70018	4.89363	not significantly regulated
3996	F1M7L6;P47868	Scg3	Secretogranin-3	3.57299	3.27548	not significantly regulated
3999	Q5RJP4;F1M7N2;O35795;O35795-2	Entpd2	Ectonucleoside triphosphate diphosphohydrolase 2	3.26681	2.95948	not significantly regulated
4005	F1M7S2;Q5XIU5	Psmf1	Proteasome inhibitor PI31 subunit	3.17176	5.31397	not significantly regulated
4006	F1M7V4;D3Z9C7	Pclo		3.73664	3.68713	not significantly regulated
4007	F1M7V6;Q1WIM1	Cadm4	Cell adhesion molecule 4	2.40165	2.46499	not significantly regulated
4008	F1M7W0;D3ZBZ7;D3ZCV9;P54757-2;P54757;P54757-5;P54757-4;P54757-3	Epha5	Receptor protein-tyrosine kinase;Ephrin type-A receptor 5	3.47059	2.42867	not significantly regulated
4009	F1M7Y3	Rap1gds1		6.02501	4.84043	not significantly regulated
4011	F1M7Z1	Edc3		4.63489	3.93406	not significantly regulated
4012	F1M801	Anapc1		5.18399	3.39646	not significantly regulated
4015	F1M842	Tp53bp1		3.17605	2.80677	not significantly regulated
4016	F1M853	Rrbp1		3.41658	3.09647	not significantly regulated
4019	F1M888;P83900	Rapgef5	Rap guanine nucleotide exchange factor 5	7.62512	5.4289	not significantly regulated
4020	F1M8A4	Ppfia2		6.8675	6.17775	not significantly regulated
4029	F1M8H6;Q3MID5;Q5I6B8	Pip5k1c	Phosphatidylinositol 4-phosphate 5-kinase type-1 gamma	8.00246	7.27603	not significantly regulated
4032	F1M8K0;D9IFS3	Dag1		2.52682	3.09557	not significantly regulated
4033	F1M8L9;Q9QYV3	Rapgef1		5.21836	5.19195	not significantly regulated
4034	F1M8P2	Zyg11b		3.9678	2.68695	not significantly regulated
4037	F1M8V2	Ube4b		5.06052	2.94774	not significantly regulated
4038	F1M8X9;A0A0G2K3N1	Gbf1		3.58936	2.91012	not significantly regulated
4043	F1M949;Q32Q01	Ckap5		3.41195	2.45024	not significantly regulated
4045	F1M951;O88902	Ptpn23	Protein-tyrosine-phosphatase;Tyrosine-protein phosphatase non-receptor type 23	7.22112	6.51622	not significantly regulated
4046	F1M953;P48721	Hspa9	Stress-70 protein, mitochondrial	7.23369	6.86836	not significantly regulated
4048	F1M964;Q68FX8;P20069	Pmpca	Mitochondrial-processing peptidase subunit alpha	5.50706	5.5175	not significantly regulated
4049	F1M978;P97697;P97618	Impa1	Inositol monophosphatase 1	7.81643	7.04314	not significantly regulated
4056	F1M9C9;Q5EB72	Hars2		6.16006	4.9805	not significantly regulated
4061	F1M9G8;Q8K3P7;A0A0G2K7W8	Hint3	Histidine triad nucleotide-binding protein 3	5.95356	5.4776	not significantly regulated
4065	F1M9Q8;Q9EQR2	Agps	Alkyldihydroxyacetonephosphate synthase, peroxisomal	4.18392	3.23738	not significantly regulated
4067	F1M9V7;Q3B8Q9;Q8VID2	Npepps		8.54877	8.21378	not significantly regulated
4068	F1M9W9	Trappc8		6.63863	5.57601	not significantly regulated
4072	F1MA15;Q8K1M8;A0A096MJX1	Brinp2	BMP/retinoic acid-inducible neural-specific protein 2	5.1198	4.37746	not significantly regulated
4074	F1MA36;Q9QWN8	Sptbn2	Spectrin beta chain, non-erythrocytic 2	5.54031	4.79693	not significantly regulated
4075	F1MA42	Sez6		3.53926	4.13385	not significantly regulated
4081	F1MA89	Ccny		7.80932	8.75517	not significantly regulated
4083	F1MA98	Tpr	Nucleoprotein TPR	3.17	3.13579	not significantly regulated
4084	G3V8Z9;F1MAA2;Q1JU69	Cops7a		6.3094	5.3243	not significantly regulated
4085	F1MAA3;Q499R1	LOC100909464;Ppp2r5d		6.46009	6.40898	not significantly regulated
4086	F1MAA5;Q66H32	Rangap1		3.22772	2.77181	not significantly regulated
4108	F1SW39;Q812D1;Q566D6;Q812D1-2	Psip1	PC4 and SFRS1-interacting protein	3.61074	3.09208	not significantly regulated
4110	F2W8B0;P22734-2;P22734	Comt	Catechol O-methyltransferase	5.39246	5.15918	not significantly regulated
4117	F2Z3T7;Q6I7R3	Isoc1	Isochorismatase domain-containing protein 1	9.44311	11.079	not significantly regulated
4119	F2Z3T9;Q5EB64	U2af2		3.22567	3.20836	not significantly regulated
4124	Q5PPH9;F7EL36;P49911;A0A0G2K7X0	Anp32a	Acidic leucine-rich nuclear phosphoprotein 32 family member A	6.47169	6.56041	not significantly regulated
4127	F7EMB2;Q6QI16;Q7TQ71	RGD1304704;LOC360933		5.6718	5.25357	not significantly regulated
4129	F7EN52;A0A0G2JWG7	Cyp46a1		3.16666	2.37459	not significantly regulated
4131	F7EPH4;Q499R7;A0A0G2JUD2	Ppa1		7.30211	6.30352	not significantly regulated
4134	Q4KM69;F7EUU4	Cops5		6.87097	6.19742	not significantly regulated
4135	F7EV94;B1WBN3;P11960;Q5EB89	Bckdha	2-oxoisovalerate dehydrogenase subunit alpha, mitochondrial	5.99562	6.48169	not significantly regulated
4136	Q6IRS8;F7EVX2;Q62818	Eif2b2	Translation initiation factor eIF-2B subunit beta	7.04707	8.1532	not significantly regulated
4139	F7EYB9;Q7TQ25;Q7TNM3	Omg		8.17762	7.18445	not significantly regulated
4142	Q5U2T0;F7EZZ0;A0A0G2K264	Dap3		7.06123	7.65537	not significantly regulated
4145	F7F1Y3;Q793F9;Q6IRG3	Vps4a	Vacuolar protein sorting-associated protein 4A	4.61614	3.16195	not significantly regulated
4152	Q6IRL2;F7FHF7;Q8R500	LOC100911485;Mfn2	Mitofusin-2	6.15333	5.81469	not significantly regulated
4153	Q8CHN5;F7FJQ3	Npc2		5.57088	7.28994	not significantly regulated
4159	F8V328;P35280;Q5M970;A0A0G2K553	Rab8a	Ras-related protein Rab-8A	5.46993	5.69312	not significantly regulated
4161	F8WFH6;Q568Z1	Fam131b	Protein FAM131B	4.15608	4.86908	not significantly regulated
4162	F8WFH8;Q6P7B0;A0A0G2K673	Wars	Tryptophan--tRNA ligase, cytoplasmic;T1-TrpRS;T2-TrpRS	5.86991	4.87143	not significantly regulated
4166	F8WFW5;Q01062;A0A0G2K876	Pde2a	cGMP-dependent 3,5-cyclic phosphodiesterase	5.84921	5.17216	not significantly regulated
4174	G3V624;B2RYG0	Coro1c	Coronin	8.22012	7.55891	not significantly regulated
4176	G3V628;Q6MG12;A0A0G2K1A5	RGD1302996	Uncharacterized protein C6orf136 homolog	12.2856	10.3542	not significantly regulated
4179	G3V640;O35094	Timm44	Mitochondrial import inner membrane translocase subunit TIM44	6.40447	6.32781	not significantly regulated
4180	O54755;G3V644	Ndufv3-ps1;Ndufv3		6.90016	16.4314	not significantly regulated
4188	G3V665;Q2V6E2;Q5BJZ0	Gatsl2;Gatsl3	GATS-like protein 3	4.84994	4.09228	not significantly regulated
4192	G3V679;Q99376	Tfrc	Transferrin receptor protein 1	4.86538	4.38682	not significantly regulated
4195	G3V699;Q9Z2Q1;A0A0G2K0X9;Q9Z2Q1-2	Sec31a	Protein transport protein Sec31A	7.31903	6.16739	not significantly regulated
4199	G3V6C9;O54874;A0A0G2K5Z1	Cdc42bpa	Non-specific serine/threonine protein kinase;Serine/threonine-protein kinase MRCK alpha	4.58237	4.07111	not significantly regulated
4200	G3V6D3;P10719;Q0QEP3	Atp5b	ATP synthase subunit beta;ATP synthase subunit beta, mitochondrial	11.9152	11.1867	not significantly regulated
4204	G3V6F5;Q8CGS5	Elac2	Zinc phosphodiesterase ELAC protein 2	5.24829	4.53983	not significantly regulated
4207	G3V6G7;Q562B9;B1H2A4	Pnpt1		7.11538	8.1714	not significantly regulated
4208	G3V6H0;P10536	LOC100363782;Rab1b	Ras-related protein Rab-1B	5.98413	5.12927	not significantly regulated
4209	G3V6H2;Q4FZS3	Prpf8		3.68129	2.75394	not significantly regulated
4210	G3V6H5;P97700	Slc25a11	Mitochondrial 2-oxoglutarate/malate carrier protein	11.6982	10.0717	not significantly regulated
4211	G3V6H9;Q9Z2G8;Q6P769;D4AEJ0	Nap1l1;RGD1560617	Nucleosome assembly protein 1-like 1	4.45195	4.75214	not significantly regulated
4213	G3V6I2;P21932	Adcy3	Adenylate cyclase type 3	4.99506	5.49828	not significantly regulated
4224	G3V6L4;A0A0G2K070	Kif5c	Kinesin-like protein	3.24728	2.64198	not significantly regulated
4226	G3V6L8;P70483	Strn	Striatin	6.00428	5.74018	not significantly regulated
4228	G3V6M8;B1WBY6	Nup37		8.9226	9.96056	not significantly regulated
4235	G3V6P2;Q01205;Q8CJG5;D0VYQ0	Dlst;DLST	Dihydrolipoyllysine-residue succinyltransferase component of 2-oxoglutarate dehydrogenase complex, mitochondrial	12.9324	11.3757	not significantly regulated
4237	G3V6P6;Q5PPI5;Q925G0;Q925G0-2	Rbm3	RNA-binding protein 3	3.1524	2.74189	not significantly regulated
4241	G3V6Q9;Q925T8	Brinp1	BMP/retinoic acid-inducible neural-specific protein 1	4.84785	3.86342	not significantly regulated
4244	G3V6R7;Q5EB57	Oxsm	3-oxoacyl-[acyl-carrier-protein] synthase, mitochondrial	11.1478	10.0578	not significantly regulated
4247	G3V6S2	Aco1	Aconitate hydratase	7.37414	8.99143	not significantly regulated
4248	G3V6S3	Calu		4.02087	6.20179	not significantly regulated
4250	Q5EBC3;G3V6S5;P27653	Mthfd1	C-1-tetrahydrofolate synthase, cytoplasmic;Methylenetetrahydrofolate dehydrogenase;Methenyltetrahydrofolate cyclohydrolase;Formyltetrahydrofolate synthetase;C-1-tetrahydrofolate synthase, cytoplasmic, N-terminally processed	6.64587	6.03619	not significantly regulated
4251	G3V6S8	Srsf6	Serine/arginine-rich splicing factor 6	4.64864	3.14372	not significantly regulated
4254	G3V6T7	Pdia4	Protein disulfide-isomerase A4	4.20382	6.17963	not significantly regulated
4255	G3V6U3;Q3B8P6	Alg2		4.6233	4.0788	not significantly regulated
4256	G3V6U4;A0A1B0GWU2;Q8CH84;A0A1B0GWQ5;A0A1B0GWY9	Elavl2	ELAV-like protein;ELAV-like protein 2	3.78097	3.36797	not significantly regulated
4259	G3V6W2;Q9WTV0	Preb	Prolactin regulatory element-binding protein	6.30638	5.02628	not significantly regulated
4261	G3V6W6;Q32PW9	Psmc6		5.89484	5.24165	not significantly regulated
4262	Q499P4;G3V6W7	Cpsf3		3.47221	3.89274	not significantly regulated
4264	G3V6X7;Q9QXU9	Pcsk1n	ProSAAS;KEP;Big SAAS;Little SAAS;Big PEN-LEN;PEN;PEN-20;Little LEN;Big LEN	2.67409	2.46489	not significantly regulated
4265	G3V6Y6	Pygb	Alpha-1,4 glucan phosphorylase	5.60407	6.22979	not significantly regulated
4269	G3V700;P47245;D3ZQ59;P47245-2	Nrd1	Nardilysin	4.15027	3.54747	not significantly regulated
4270	G3V702;Q99M63	Smu1	WD40 repeat-containing protein SMU1;WD40 repeat-containing protein SMU1, N-terminally processed	3.49473	2.95112	not significantly regulated
4278	G3V721;Q8R478	Wbp2	WW domain-binding protein 2	4.18708	3.97241	not significantly regulated
4281	Q5EBA4;G3V728	Nipsnap1		13.9144	12.882	not significantly regulated
4283	G3V734;Q64591	Decr1	2,4-dienoyl-CoA reductase, mitochondrial	4.32394	4.24421	not significantly regulated
4284	G3V741;Q6IRH6;P16036	Slc25a3	Phosphate carrier protein, mitochondrial	10.2247	9.26549	not significantly regulated
4287	G3V746;Q00960	Grin2b	Glutamate receptor ionotropic, NMDA 2B	3.44918	3.29985	not significantly regulated
4291	G3V762;B0BNN0	Tsta3		9.02704	8.15878	not significantly regulated
4294	Q9Z1X8;G3V774	Fbxo2		5.0278	4.983	not significantly regulated
4299	G3V796;P08503	Acadm	Medium-chain specific acyl-CoA dehydrogenase, mitochondrial	4.32533	3.75948	not significantly regulated
4304	Q6AYZ7;G3V7B5;Q63468	Prpsap1	Phosphoribosyl pyrophosphate synthase-associated protein 1	6.09539	6.52294	not significantly regulated
4305	G3V7B6;P0C089	Ptpmt1	Phosphatidylglycerophosphatase and protein-tyrosine phosphatase 1	6.79326	7.66067	not significantly regulated
4306	G3V7C6;Q6P9T8	Tubb4b	Tubulin beta-4B chain	10.5517	11.0895	not significantly regulated
4307	G3V7D4;A5HTT2	Efnb3		5.6738	4.56954	not significantly regulated
4311	Q3MHS8;G3V7F6	Sap18;RGD1561590		3.90547	2.91265	not significantly regulated
4312	G3V7G0;Q9QXU8	Dync1li1	Cytoplasmic dynein 1 light intermediate chain 1	5.29677	5.19999	not significantly regulated
4313	G3V7G8;Q5I0G4	Gars	Glycine--tRNA ligase	5.23551	4.38029	not significantly regulated
4314	G3V7G9	Eif3l	Eukaryotic translation initiation factor 3 subunit L	4.53264	4.24812	not significantly regulated
4315	G3V7H2;O35217;M0R8T0	Minpp1;RGD1564801	Multiple inositol polyphosphate phosphatase 1	4.60455	4.15544	not significantly regulated
4317	G3V7I0;Q9Z0V6	Prdx3	Thioredoxin-dependent peroxide reductase, mitochondrial	11.4999	12.2376	not significantly regulated
4320	G3V7I7;A0A0G2QC24;Q5I0H6	Lrrc40		5.37259	5.21992	not significantly regulated
4321	G3V7I8;O08815	Slk	STE20-like serine/threonine-protein kinase	3.10205	4.77574	not significantly regulated
4322	G3V7J0;Q02253	Aldh6a1	Methylmalonate-semialdehyde dehydrogenase [acylating], mitochondrial	5.47383	6.60252	not significantly regulated
4324	G3V7J2;Q4V8C7	Prkra	Interferon-inducible double-stranded RNA-dependent protein kinase activator A	6.9595	6.53663	not significantly regulated
4328	G3V7L6;Q63347	Psmc2	26S protease regulatory subunit 7	6.22855	5.49645	not significantly regulated
4331	G3V7M0;Q4KLK6;B4F783	Cnot1;RGD1308009		6.04445	4.04784	not significantly regulated
4332	G3V7N0;Q5BJX3	Hs2st1		3.78546	2.97786	not significantly regulated
4336	G3V7P3;P18665	Mrpl3	39S ribosomal protein L3, mitochondrial	8.28162	6.95458	not significantly regulated
4340	G3V7Q6;P28075	Psmb5	Proteasome subunit beta type;Proteasome subunit beta type-5	6.08277	6.53465	not significantly regulated
4342	G3V7R1;O08587	Npap60;Nup50	Nuclear pore complex protein Nup50	2.91399	2.69564	not significantly regulated
4346	G3V7T3;Q923S8	Pank4	Pantothenate kinase 4	6.47664	5.089	not significantly regulated
4348	G3V7T6;Q9ET34	Sf3b1		3.20383	2.59338	not significantly regulated
4352	G3V7V3;Q5BJL7	Slc27a4		4.54813	3.93492	not significantly regulated
4354	G3V7V6;Q8VHE9	Retsat	All-trans-retinol 13,14-reductase	3.40479	3.30418	not significantly regulated
4357	G3V7V9;Q6P4Z6	Lcmt1	Leucine carboxyl methyltransferase 1	5.52623	5.2767	not significantly regulated
4358	G3V7W1;G3V7W1-2	Pdcd6		5.3965	4.52396	not significantly regulated
4361	G3V7Y3;P35434	Atp5d	ATP synthase subunit delta, mitochondrial	11.8113	10.5599	not significantly regulated
4363	G3V7Z4;P07092	Serpine2	Glia-derived nexin	4.70541	4.63042	not significantly regulated
4364	G3V7Z8	Pabpn1		3.61222	3.3552	not significantly regulated
4366	G3V805;Q5PQR8	LOC100910911;Tprkb	EKC/KEOPS complex subunit Tprkb	7.2667	6.7957	not significantly regulated
4369	G3V818;Q9HB97	Parva	Alpha-parvin	2.9984	3.61089	not significantly regulated
4371	G3V826	Tkt	Transketolase	7.20168	8.44248	not significantly regulated
4375	Q6P7S6;G3V836;P05371;Q9ERD1;O35510;A0A0G2KB42	Clu	Clusterin;Clusterin beta chain;Clusterin alpha chain	3.54813	4.19933	not significantly regulated
4380	G3V852;Q3B7U7;Q498D4	Tln1		3.1734	3.03358	not significantly regulated
4381	G3V856;Q5BKC9;Q6AZ62	LOC100912512;Ngef	Ephexin-1	4.24153	4.13568	not significantly regulated
4383	G3V864;Q7TMB7	Lppr4	Lipid phosphate phosphatase-related protein type 4	2.93743	2.97588	not significantly regulated
4385	G3V878;Q9WTR7	Sec11c	Signal peptidase complex catalytic subunit SEC11;Signal peptidase complex catalytic subunit SEC11C	5.66348	5.36349	not significantly regulated
4386	G3V881;Q562A6	Lingo1		3.54529	3.31988	not significantly regulated
4388	G3V886;Q66HP7;Q925S8	Yme1l1	ATP-dependent zinc metalloprotease YME1L1	3.65953	4.58097	not significantly regulated
4393	G3V8A5;B5DFC1	Vps35		6.13676	6.26297	not significantly regulated
4395	G3V8B6;A0A0G2JTW5;O88761;Q5PPJ7;A1A5N2;Q3KR62	Psmd1	26S proteasome non-ATPase regulatory subunit 1	6.46657	6.28904	not significantly regulated
4396	G3V8C0;Q4KM59	Dctn5		4.41522	4.54706	not significantly regulated
4400	P97877;G3V8D0	St8sia3		4.1825	4.1562	not significantly regulated
4402	G3V8D5;P85971	Pgls	6-phosphogluconolactonase	9.99648	10.6709	not significantly regulated
4403	G3V8D6;O70277	Trim3	Tripartite motif-containing protein 3	6.84549	5.69517	not significantly regulated
4404	G3V8E2	Strip1		5.31739	5.99249	not significantly regulated
4405	Q3MIF1;G3V8E4	Ubfd1		5.79235	5.26487	not significantly regulated
4406	G3V8F5;Q75Q40	Tomm40	Mitochondrial import receptor subunit TOM40 homolog	9.67858	9.18723	not significantly regulated
4409	G3V8G2;B2RYP1	Psmd5		4.98623	3.99168	not significantly regulated
4410	G3V8G4;P55068;P55068-2;A0A0G2JYH8	Bcan	Brevican core protein	4.59959	5.08264	not significantly regulated
4411	G3V8G5;Q62638	Glg1	Golgi apparatus protein 1	4.20161	3.77137	not significantly regulated
4416	G3V8J5;Q9ESQ7	Psd	PH and SEC7 domain-containing protein 1	4.43381	4.49425	not significantly regulated
4417	G3V8K2;O35356	Gng3	Guanine nucleotide-binding protein subunit gamma	10.1066	9.10894	not significantly regulated
4421	G3V8L3;P48679;A0A0G2JTC5;P70482;Q6P6U3;A0A0G2K3R2;A0A1B0GWU9	Lmna;C2.1	Prelamin-A/C;Lamin-A/C	6.85104	6.18585	not significantly regulated
4428	G3V8P5;Q499P8	RGD1310127	RUS1 family protein C16orf58 homolog	4.45567	4.66466	not significantly regulated
4432	G3V8Q1;B1WBX7;A0A0U1RRT4;A0A0U1RRX3	Cope		4.58238	4.15909	not significantly regulated
4434	G3V8Q6;P12368;A0A0G2K405	Prkar2a	cAMP-dependent protein kinase type II-alpha regulatory subunit	12.2945	12.5102	not significantly regulated
4435	G3V8Q8;Q4KM40	Sec23ip		4.51989	4.5071	not significantly regulated
4441	G3V8T3;P55266	Adar	Double-stranded RNA-specific adenosine deaminase	0.5	1.91965	not significantly regulated
4442	G3V8T4;Q9ESW0	Ddb1	DNA damage-binding protein 1	3.55101	3.68049	not significantly regulated
4443	Q4QQS4;G3V8T5	Ruvbl2		7.49297	7.05868	not significantly regulated
4444	G3V8T7;Q6PCT7	Tdrkh		4.35433	4.63844	not significantly regulated
4445	G3V8T9;Q9JKL3;Q63690	Bax	Apoptosis regulator BAX	4.28544	5.29395	not significantly regulated
4448	G3V8U9;P34067	Psmb4	Proteasome subunit beta type;Proteasome subunit beta type-4	6.22206	7.01138	not significantly regulated
4449	G3V8V1;P23785;Q6IN42;F1LMP7	Grn	Granulins;Acrogranin;Granulin-1;Granulin-2;Granulin-3;Granulin-4;Granulin-5;Granulin-6;Granulin-7	4.95671	4.91634	not significantly regulated
4453	G3V8W2;Q91XU8	Cds2	Phosphatidate cytidylyltransferase;Phosphatidate cytidylyltransferase 2	3.77776	4.12363	not significantly regulated
4454	Q3SWT2;G3V8W9	Tstd3		6.42762	5.62203	not significantly regulated
4457	G3V8Y8;Q8VHU1	Hip1		5.11518	6.75646	not significantly regulated
4458	G3V912;Q52KK2	Tmx4		3.00902	2.64015	not significantly regulated
4462	G3V918	Gart		6.20994	4.21173	not significantly regulated
4465	G3V927;P97839	Dlgap4	Disks large-associated protein 4	4.10056	3.77305	not significantly regulated
4468	G3V936;Q8VHF5;Q0QEL8	Cs	Citrate synthase;Citrate synthase, mitochondrial	12.9046	12.1038	not significantly regulated
4469	G3V940;O89046;Q6P7R0;Q920J3	Coro1b;Coro6	Coronin;Coronin-1B;Coronin-6	6.93835	7.45163	not significantly regulated
4471	G3V945;P51650;P51650-2	Aldh5a1	Succinate-semialdehyde dehydrogenase, mitochondrial	9.35056	8.58362	not significantly regulated
4472	G3V946;Q8K3E7	Dpy30	Protein dpy-30 homolog	4.05029	4.34704	not significantly regulated
4481	G3V982;Q5FVI2	Elmo2		4.72746	3.47661	not significantly regulated
4482	G3V984;O88778;A0A0G2K1X6	Bsn	Protein bassoon	5.49311	5.24057	not significantly regulated
4484	G3V996;B0K026	Letmd1		9.40383	7.333	not significantly regulated
4486	Q5EBB0;G3V9A3;Q68FS0	LOC298795;Sfn		6.06723	4.16727	not significantly regulated
4493	G3V9D3;F1LQ92;Q80Z70	Sel1l	Protein sel-1 homolog 1	3.87762	2.84636	not significantly regulated
4497	G3V9G1;Q04400	Adcy5	Adenylate cyclase type 5	8.12695	6.62483	not significantly regulated
4499	G3V9H0;P50904	Rasa1	Ras GTPase-activating protein 1	7.46833	5.82523	not significantly regulated
4505	G3V9M3;Q5BJR0	Wdr47		5.33975	4.63166	not significantly regulated
4509	G3V9N0;Q5I0G7;D3ZSR2	Pabpc4	Polyadenylate-binding protein	7.1818	5.69863	not significantly regulated
4510	G3V9N1;Q562B5	Pgam5	Serine/threonine-protein phosphatase PGAM5, mitochondrial	11.6831	11.2147	not significantly regulated
4513	G3V9P0;Q9WTV5	Psmd9	26S proteasome non-ATPase regulatory subunit 9	6.08068	4.06114	not significantly regulated
4514	G3V9P7;P51111	Htt	Huntingtin	6.70773	6.03509	not significantly regulated
4518	G3V9S0;Q5EB81	Cyb5r1	NADH-cytochrome b5 reductase;NADH-cytochrome b5 reductase 1	8.93046	8.57848	not significantly regulated
4521	Q4G022;G3V9T7	Asna1	Arsenical pump-driving ATPase;ATPase Asna1	5.3645	5.28128	not significantly regulated
4523	G3V9U2;A0A0G2K642;P13437	Acaa2	3-ketoacyl-CoA thiolase, mitochondrial	6.55147	6.88026	not significantly regulated
4525	G3V9W0;Q99MJ7	Cetn2		3.811	3.1174	not significantly regulated
4527	G3V9W5;O88370	Pip4k2c	Phosphatidylinositol 5-phosphate 4-kinase type-2 gamma	3.42146	3.62343	not significantly regulated
4528	G3V9X2;Q9R080;Q9R080-4;Q9R080-3;Q9R080-2	Gpsm1	G-protein-signaling modulator 1	6.83004	4.9722	not significantly regulated
4531	G3V9Y1	Myh10		5.79038	6.49037	not significantly regulated
4534	H1UBM7;F1M1L9	Cpne2		7.47817	5.92224	not significantly regulated
4535	H1UBN0;D3ZWR4	Cpne7		7.03519	5.91992	not significantly regulated
4536	H2BF30;Q920R3	Fads1	Fatty acid desaturase 1	2.27795	1.88006	not significantly regulated
4538	I2FHN3;P07154	CatL;Ctsl	Cathepsin L1;Procathepsin L;Cathepsin L1 heavy chain;Cathepsin L1 light chain	4.28312	4.38995	not significantly regulated
4539	I6L9G6	Tardbp		5.76885	5.54449	not significantly regulated
4545	M0R3M4;D4A054	Ranbp2		2.97702	2.32037	not significantly regulated
4549	M0R3V4	LOC501282		4.63605	4.17125	not significantly regulated
4551	M0R3Z8	Rbm15		4.23497	6.26032	not significantly regulated
4552	M0R402	Tmx3		3.66046	3.77953	not significantly regulated
4555	M0R4H5;P36202	Pdlim4	PDZ and LIM domain protein 4	2.88458	3.89448	not significantly regulated
4557	M0R4L6	Gatb	Glutamyl-tRNA(Gln) amidotransferase subunit B, mitochondrial	6.09192	4.81216	not significantly regulated
4560	M0R4V4;A0A0G2JVD2	Slc25a23		8.0149	8.46143	not significantly regulated
4566	M0R5H1	Etl4		6.46773	5.84257	not significantly regulated
4569	M0R5N4	Pfdn4	Prefoldin subunit 4	6.36562	5.68037	not significantly regulated
4572	M0R5T4	Rac3		15.7134	13.5694	not significantly regulated
4575	M0R5U4	Adcy9		4.8215	3.81054	not significantly regulated
4586	M0R6E0	Atp9a	Phospholipid-transporting ATPase	3.74758	3.91125	not significantly regulated
4588	M0R6J0	Mrpl39		8.36865	9.64916	not significantly regulated
4594	M0R6T4	Mms19		6.63002	5.90761	not significantly regulated
4597	M0R776;A0A0G2JZC3	Mrps36		8.50133	8.75716	not significantly regulated
4599	M0R7A6	Itsn2		6.93712	7.88799	not significantly regulated
4603	M0R7F3;A0A0U1RRZ0;A0A0U1RRY0	Wasf3		6.99327	7.14221	not significantly regulated
4604	M0R7G4;M0R7V3;B5DEK5	Apoo;LOC687056		10.894	10.7575	not significantly regulated
4607	M0R7K1;F1LQV9	Lin7a		8.6686	8.20256	not significantly regulated
4612	M0R7T2	Alkbh7		2.94917	2.56185	not significantly regulated
4617	M0R830;Q6P5P5	Mest	Mesoderm-specific transcript homolog protein	5.62283	5.12259	not significantly regulated
4619	M0R868	Chst2	Sulfotransferase	2.76406	0.5	not significantly regulated
4621	M0R8C1;Q0VGJ9;A0A0G2K1L5	Reep2	Receptor expression-enhancing protein	3.68598	3.66852	not significantly regulated
4622	M0R8E8	Ipo11		4.36983	3.39088	not significantly regulated
4626	M0R8V0	LOC100910056		4.06889	3.37714	not significantly regulated
4627	M0R907	Snrpd3		5.78304	7.44846	not significantly regulated
4630	M0R959	Mmab		12.5564	14.3725	not significantly regulated
4631	M0R970			6.32927	6.36605	not significantly regulated
4638	M0R9Q1;M0R3R6;Q920B2	LOC100911677;Rbm14		4.35776	4.85205	not significantly regulated
4643	M0R9X8;F1LRT9;P38650;Q6LCG3	Dync1h1	Cytoplasmic dynein 1 heavy chain 1	4.92727	4.72688	not significantly regulated
4647	M0RAD5	Clpp	ATP-dependent Clp protease proteolytic subunit	14.4012	14.9842	not significantly regulated
4652	M0RAK2	LOC684270		7.71648	10.5111	not significantly regulated
4654	M0RAP5	Sbf1		8.35504	7.2911	not significantly regulated
4660	M0RB22	Ptprd		3.5327	3.13852	not significantly regulated
4663	M0RBE5;O08957	Nrn1	Neuritin	8.31976	7.06462	not significantly regulated
4667	M0RBL8;M0RDJ7	Tceal6;Tceal5		4.48339	4.0942	not significantly regulated
4670	M0RBS7			4.4192	0.5	not significantly regulated
4671	M0RBS9;G3V8U4;Q8K4V4;Q8K4V4-2	Snx27	Sorting nexin-27	4.30348	4.29732	not significantly regulated
4674	M0RC17;O88524	Chl1		2.25569	0.5	not significantly regulated
4675	M0RC57	Smap1		6.72008	5.00969	not significantly regulated
4676	M0RC65	Cfl2		7.3915	7.25726	not significantly regulated
4679	M0RC99	Rab5a	Ras-related protein Rab-5A	4.63324	4.58404	not significantly regulated
4680	M0RCA3	Zfpl1		4.2954	3.44026	not significantly regulated
4683	M0RCJ9;Q7TPB7	LOC100911027;Mal2		8.44034	8.89411	not significantly regulated
4692	M0RD20;Q64537;A0A0G2K6H7	Capns1	Calpain small subunit 1	5.58189	6.20148	not significantly regulated
4693	M0RD40	Sik3		5.86382	5.14258	not significantly regulated
4698	M0RDD7;Q498T2-2;Q498T2	Chtop	Chromatin target of PRMT1 protein	1.93772	2.98659	not significantly regulated
4703	M0RDK9	Acad8		10.0387	9.30231	not significantly regulated
4704	M0RDU0	F8a1		5.81143	6.31724	not significantly regulated
4707	M0RDX2;P15943;M0RBX7;P15943-2;P15943-3;P15943-4	Aplp2	Amyloid-like protein 2	0.5	0.5	not significantly regulated
4708	M3ZCQ2;F1LNJ2	Snrnp200	U5 small nuclear ribonucleoprotein 200 kDa helicase	3.08414	2.67066	not significantly regulated
4709	O08557	Ddah1	N(G),N(G)-dimethylarginine dimethylaminohydrolase 1	8.45059	7.93501	not significantly regulated
4713	O08618;Q6AZ40	Prpsap2	Phosphoribosyl pyrophosphate synthase-associated protein 2	5.76413	5.55015	not significantly regulated
4715	O08629	Trim28	Transcription intermediary factor 1-beta	5.54984	5.17969	not significantly regulated
4716	O08651	Phgdh	D-3-phosphoglycerate dehydrogenase	4.71198	5.12397	not significantly regulated
4718	O08662	Pi4ka	Phosphatidylinositol 4-kinase alpha	5.94806	6.35512	not significantly regulated
4719	O08678;A0A0G2K7H9	Mark1	Serine/threonine-protein kinase MARK1	6.53609	5.68872	not significantly regulated
4720	O08697;G3V8V0;A0A1B0GWW8	Arl2	ADP-ribosylation factor-like protein 2	5.58511	5.34782	not significantly regulated
4721	O08700	Vps45	Vacuolar protein sorting-associated protein 45	4.85762	4.76916	not significantly regulated
4725	O08776-4;O08776;O08776-2;O08776-3	Ndufaf3	NADH dehydrogenase [ubiquinone] 1 alpha subcomplex assembly factor 3	5.71282	5.43768	not significantly regulated
4726	O08835;Q505J5	Syt11	Synaptotagmin-11	3.10878	2.9881	not significantly regulated
4729	O08839-2;O08839;O08839-5;F1LMX1;D4A4P1;Q5HZA7;O08839-6;O08839-3;O08839-4	Bin1	Myc box-dependent-interacting protein 1	10.6592	9.44647	not significantly regulated
4735	O35049;D4A8L3	Smpd3	Sphingomyelin phosphodiesterase 3	3.4256	5.42525	not significantly regulated
4737	O35077	Gpd1	Glycerol-3-phosphate dehydrogenase [NAD(+)], cytoplasmic	6.78099	6.3404	not significantly regulated
4739	O35095	Ncdn	Neurochondrin	4.33975	3.36204	not significantly regulated
4740	O35112	Alcam	CD166 antigen	5.27682	5.57915	not significantly regulated
4743	O35165	Gosr2	Golgi SNAP receptor complex member 2	3.4684	3.41548	not significantly regulated
4744	O35179	Sh3gl2	Endophilin-A1	10.0824	7.81253	not significantly regulated
4745	O35180;Q9JKT0	Sh3gl3	Endophilin-A3	16.8547	11.3382	not significantly regulated
4746	O35244	Prdx6	Peroxiredoxin-6	6.45785	6.35131	not significantly regulated
4748	O35263	Pafah1b3	Platelet-activating factor acetylhydrolase IB subunit gamma	16.0973	10.7913	not significantly regulated
4749	O35264	Pafah1b2	Platelet-activating factor acetylhydrolase IB subunit beta	6.89956	6.36781	not significantly regulated
4750	O35274;B1H262	Ppp1r9b	Neurabin-2	4.1156	4.78225	not significantly regulated
4751	O35276	Nrp2	Neuropilin-2	3.86982	3.9219	not significantly regulated
4752	O35303;O35303-4;O35303-5	Dnm1l	Dynamin-1-like protein	10.0777	12.7201	not significantly regulated
4754	O35314	Chgb	Secretogranin-1;PE-11;CCB peptide short form;CCB peptide long form	3.13111	2.36963	not significantly regulated
4755	O35346;O35346-2	Ptk2	Focal adhesion kinase 1	4.90551	4.39481	not significantly regulated
4761	O35509;A0A0G2JZR4;P62494;B5DEP2	Rab11b;Rab11a;Rab25	Ras-related protein Rab-11B;Ras-related protein Rab-11A	3.43805	3.29682	not significantly regulated
4762	O35532	Msmo1	Methylsterol monooxygenase 1	2.60992	2.90183	not significantly regulated
4764	O35547	Acsl4	Long-chain-fatty-acid--CoA ligase 4	4.16061	3.62267	not significantly regulated
4765	O35550;G3V9J7	Rabep1	Rab GTPase-binding effector protein 1	5.32653	6.05318	not significantly regulated
4766	O35567	Atic	Bifunctional purine biosynthesis protein PURH;Phosphoribosylaminoimidazolecarboxamide formyltransferase;IMP cyclohydrolase	6.58072	6.18152	not significantly regulated
4767	O35760;A0A0H2UHN2	Idi1	Isopentenyl-diphosphate Delta-isomerase 1	12.2867	7.74818	not significantly regulated
4768	O35761;P24388	Crhbp	Corticotropin-releasing factor-binding protein	3.24287	0.5	not significantly regulated
4773	O35814	Stip1	Stress-induced-phosphoprotein 1	6.21536	5.94841	not significantly regulated
4775	O35821	Mybbp1a	Myb-binding protein 1A	2.90038	2.49557	not significantly regulated
4776	O35828;A0A0G2K9F9;A0A0A0MXU2	Coro7	Coronin-7;Coronin	3.74283	2.89358	not significantly regulated
4777	O35867	Ppp1r9a	Neurabin-1	3.81711	3.49388	not significantly regulated
4783	O35964	Sh3gl1	Endophilin-A2	12.1579	10.8014	not significantly regulated
4785	O54701	Slc24a2	Sodium/potassium/calcium exchanger 2	3.70551	3.12737	not significantly regulated
4789	O54783	Chkb	Choline/ethanolamine kinase	4.8201	7.09713	not significantly regulated
4792	O54861	Sort1	Sortilin	3.44624	3.00926	not significantly regulated
4793	O54922	Exoc7	Exocyst complex component 7	5.74613	5.33044	not significantly regulated
4794	O54924	Exoc8	Exocyst complex component 8	5.36669	4.83272	not significantly regulated
4796	O55007	Ralgapa1	Ral GTPase-activating protein subunit alpha-1	5.87364	5.06761	not significantly regulated
4797	O55096	Dpp3	Dipeptidyl peptidase 3	7.50705	8.09603	not significantly regulated
4801	Q6IMX8;O55171	Acot2	Acyl-coenzyme A thioesterase 2, mitochondrial	7.90894	9.21909	not significantly regulated
4802	O55173	Pdpk1	3-phosphoinositide-dependent protein kinase 1	5.41325	3.44408	not significantly regulated
4806	O70196;A0A0G2K1M8	Prep	Prolyl endopeptidase	7.98147	7.29424	not significantly regulated
4807	O70257;M0R930;A0A0G2K6Y9	Stx7;LOC100910446	Syntaxin-7	6.82109	6.82226	not significantly regulated
4812	O70441;A0A096MIT7	Syn3	Synapsin-3	10.8229	10.8968	not significantly regulated
4813	O70454;A0A096MK83;A0A096MK59;A0A096MK58	Bud31	Protein BUD31 homolog	3.40191	2.13927	not significantly regulated
4818	O70593	Sgta	Small glutamine-rich tetratricopeptide repeat-containing protein alpha	4.78966	4.99572	not significantly regulated
4823	O88279-2;F1M450;O88279-3;O88279;F1LS74;O88279-4	Slit1	Slit homolog 1 protein	2.7314	2.72229	not significantly regulated
4825	Q9QX80;Q9Z0U8;O88311;Q9QX81;Q7M032	Hnrnpab;alf-c1		3.10187	3.13951	not significantly regulated
4828	O88377	Pip4k2b	Phosphatidylinositol 5-phosphate 4-kinase type-2 beta	8.6198	8.00372	not significantly regulated
4833	O88588;F1LPG3;O88588-2;I6LL99	Pacs1	Phosphofurin acidic cluster sorting protein 1	8.42633	6.55826	not significantly regulated
4834	O88637-2;O88637	Pcyt2	Ethanolamine-phosphate cytidylyltransferase	7.3465	6.54582	not significantly regulated
4836	O88664;F1M9G6	Taok1	Serine/threonine-protein kinase TAO1	4.30822	4.4536	not significantly regulated
4837	O88763	Pik3c3	Phosphatidylinositol 3-kinase catalytic subunit type 3	3.45068	3.92502	not significantly regulated
4838	O88767;Q5BKC3	Park7	Protein deglycase DJ-1	6.54636	6.30109	not significantly regulated
4841	O88794	Pnpo	Pyridoxine-5-phosphate oxidase	5.73464	5.43118	not significantly regulated
4845	Q6IN15;O88813;F1LPB3	Acsl5	Long-chain-fatty-acid--CoA ligase 5	5.321	4.05447	not significantly regulated
4847	O88871	Gabbr2	Gamma-aminobutyric acid type B receptor subunit 2	5.17283	8.09213	not significantly regulated
4849	O88954	Mpp3	MAGUK p55 subfamily member 3	5.15915	3.7608	not significantly regulated
4851	O89035	Slc25a10		7.88007	8.79947	not significantly regulated
4854	O89089;E1AW38;Q02294;F1LQ87;F1LRE0	Cacna1b	Voltage-dependent N-type calcium channel subunit alpha-1B	8.62597	4.42018	not significantly regulated
4855	P00173-2;P00173	Cyb5a	Cytochrome b5	3.03381	4.53873	not significantly regulated
4856	P00388	Por	NADPH--cytochrome P450 reductase	4.13792	3.85587	not significantly regulated
4859	P01041	Cstb	Cystatin-B	7.95899	6.66385	not significantly regulated
4861	P01830	Thy1	Thy-1 membrane glycoprotein	6.63575	5.92254	not significantly regulated
4872	P04166;Q63144	Cyb5b	Cytochrome b5 type B	7.91142	8.40866	not significantly regulated
4873	P04182	Oat	Ornithine aminotransferase, mitochondrial	4.86161	5.14553	not significantly regulated
4876	P04631	S100b	Protein S100-B	3.80889	4.37477	not significantly regulated
4877	P04636;Q0QF43	Mdh2	Malate dehydrogenase, mitochondrial;Malate dehydrogenase	12.8608	11.8668	not significantly regulated
4879	P04762	Cat	Catalase	5.88486	6.54753	not significantly regulated
4884	P04905;Q6LDP3;G3V983;B6DYQ1;Q7M0F1	Gstm1	Glutathione S-transferase Mu 1	5.27971	6.18736	not significantly regulated
4886	P05065	Aldoa	Fructose-bisphosphate aldolase A	4.87165	4.36442	not significantly regulated
4887	P05197;Q8K1G4	Eef2	Elongation factor 2	3.92975	4.23225	not significantly regulated
4888	P05370	G6pdx	Glucose-6-phosphate 1-dehydrogenase	5.74411	6.09554	not significantly regulated
4892	P05712	Rab2a	Ras-related protein Rab-2A	5.17785	5.45164	not significantly regulated
4893	P05714	Rab4a	Ras-related protein Rab-4A	5.03735	4.48092	not significantly regulated
4900	P06685;Q64608	Atp1a1	Sodium/potassium-transporting ATPase subunit alpha-1	6.19681	6.11627	not significantly regulated
4901	P06686	Atp1a2	Sodium/potassium-transporting ATPase subunit alpha-2	2.59795	3.32114	not significantly regulated
4902	P06687	Atp1a3	Sodium/potassium-transporting ATPase subunit alpha-3	6.71442	6.04401	not significantly regulated
4910	P07171	Calb1	Calbindin	4.52948	4.33476	not significantly regulated
4911	P07323	Eno2	Gamma-enolase	6.7812	5.91284	not significantly regulated
4913	P07340;A0A096MJI9	Atp1b1	Sodium/potassium-transporting ATPase subunit beta-1	6.9533	6.49293	not significantly regulated
4914	P07483	Fabp3	Fatty acid-binding protein, heart	8.25568	7.48082	not significantly regulated
4915	Q6LDS4;P07632;Q6PEC5	Sod1	Superoxide dismutase [Cu-Zn]	8.39386	7.99302	not significantly regulated
4916	P07633	Pccb	Propionyl-CoA carboxylase beta chain, mitochondrial	8.56804	10.7788	not significantly regulated
4917	P07687;F1LTS8	Ephx1	Epoxide hydrolase 1	4.16339	4.77054	not significantly regulated
4918	P07825;A0A0G2KAD8	Syp	Synaptophysin	9.15307	8.49142	not significantly regulated
4920	P07895;C8CHS6	Sod2	Superoxide dismutase [Mn], mitochondrial	11.7368	11.3984	not significantly regulated
4921	P07936	Gap43	Neuromodulin	17.5393	17.7459	not significantly regulated
4922	P07943	Akr1b1	Aldose reductase	7.63155	7.6144	not significantly regulated
4923	P08009	Gstm3	Glutathione S-transferase Yb-3	7.0696	5.78816	not significantly regulated
4926	P08082;P08082-2	Cltb	Clathrin light chain B	9.06729	8.2204	not significantly regulated
4927	P08461	Dlat	Dihydrolipoyllysine-residue acetyltransferase component of pyruvate dehydrogenase complex, mitochondrial	13.8881	11.6498	not significantly regulated
4931	P08592;Q6P6Q5;P08592-2	App	Amyloid beta A4 protein;N-APP;Soluble APP-alpha;Soluble APP-beta;C99;Beta-amyloid protein 42;Beta-amyloid protein 40;C83;P3(42);P3(40);C80;Gamma-secretase C-terminal fragment 59;Gamma-secretase C-terminal fragment 57;Gamma-secretase C-terminal fragment 50;C31	0.5	0.5	not significantly regulated
4934	P09117;A0A0G2K3Q6;Q6PCU3;A0A0G2QC57	Aldoc	Fructose-bisphosphate aldolase C;Fructose-bisphosphate aldolase	4.08336	4.03092	not significantly regulated
4937	P09456;Q6LCA5	Prkar1a	cAMP-dependent protein kinase type I-alpha regulatory subunit;cAMP-dependent protein kinase type I-alpha regulatory subunit, N-terminally processed	2.7454	2.92392	not significantly regulated
4939	P09527;A0A0G2K930	Rab7a	Ras-related protein Rab-7a	4.16602	4.06744	not significantly regulated
4943	P09951	Syn1	Synapsin-1	13.0153	19.3124	not significantly regulated
4959	P0CAX5	Ophn1	Oligophrenin-1	5.40144	4.52158	not significantly regulated
4960	P0CC10	Lrrc4b	Leucine-rich repeat-containing protein 4B	3.36458	3.56342	not significantly regulated
4961	P0DMW1;P0DMW0	Hspa1a	Heat shock 70 kDa protein 1B;Heat shock 70 kDa protein 1A	5.74919	5.59156	not significantly regulated
4962	P0DN35			9.54873	8.34211	not significantly regulated
4963	P0DP31;P0DP30;P0DP29;D4ABV5;M0RCJ6;Q304F3	Calm2;Calm3;Tnnc2		5.79293	5.55683	not significantly regulated
4964	P10111;A0A0G2K1P0;A0A0G2K2E4;M0RCZ9	Ppia;RGD1559682	Peptidyl-prolyl cis-trans isomerase A;Peptidyl-prolyl cis-trans isomerase A, N-terminally processed;Peptidyl-prolyl cis-trans isomerase	6.91459	6.13505	not significantly regulated
4968	P10687;F1M084;R9PXY3	Plcb1	1-phosphatidylinositol 4,5-bisphosphate phosphodiesterase beta-1;Phosphoinositide phospholipase C	8.50992	8.23839	not significantly regulated
4969	P10760;Q6P743	Ahcy	Adenosylhomocysteinase	9.68172	8.75943	not significantly regulated
4970	P10818	Cox6a1	Cytochrome c oxidase subunit 6A1, mitochondrial	5.1758	5.7628	not significantly regulated
4971	P10824	Gnai1	Guanine nucleotide-binding protein G(i) subunit alpha-1	8.74054	7.70537	not significantly regulated
4972	P10860;Q7TPI5	Glud1	Glutamate dehydrogenase 1, mitochondrial	6.85971	8.44434	not significantly regulated
4973	P10888	Cox4i1	Cytochrome c oxidase subunit 4 isoform 1, mitochondrial	6.26297	6.91601	not significantly regulated
4975	P11232;R4GNK3	Txn;Txn1	Thioredoxin	7.29449	6.99443	not significantly regulated
4976	P11240	Cox5a	Cytochrome c oxidase subunit 5A, mitochondrial	6.92869	7.29599	not significantly regulated
4977	P11275;F1LZG4;A0A0G2JUV8	Camk2a	Calcium/calmodulin-dependent protein kinase type II subunit alpha	6.64394	5.02251	not significantly regulated
4979	P11348	Qdpr	Dihydropteridine reductase	8.09043	6.64928	not significantly regulated
4981	P11497-2;P11497;A0A0G2K5G8;D3ZRA3	Acaca	Acetyl-CoA carboxylase 1;Biotin carboxylase	4.67705	4.71894	not significantly regulated
4984	P11506;P11506-14	Atp2b2	Plasma membrane calcium-transporting ATPase 2	4.32915	4.0336	not significantly regulated
4985	P11506-1;P11506-8;P11506-6;P11506-7;D4A8B3;P11506-2;P11506-9;P11506-5;P11506-12;P11506-3;P11506-10;P11506-4;P11506-11	Atp2b2	Plasma membrane calcium-transporting ATPase 2;Calcium-transporting ATPase	5.78911	6.78934	not significantly regulated
4988	P11654	Nup210	Nuclear pore membrane glycoprotein 210	9.19438	5.06998	not significantly regulated
4989	P11730;P11730-3;P11730-2	Camk2g	Calcium/calmodulin-dependent protein kinase type II subunit gamma	7.47708	5.12102	not significantly regulated
4990	P11762	Lgals1	Galectin-1	2.81259	4.19512	not significantly regulated
4991	P11884	Aldh2	Aldehyde dehydrogenase, mitochondrial	4.51316	4.63902	not significantly regulated
4992	P11951;P11950;Q78EE8;Q9Z1G9	Cox6c2;Cox6c1;COVIc;Cox6c	Cytochrome c oxidase subunit 6C-2;Cytochrome c oxidase subunit 6C-1	6.32422	6.56363	not significantly regulated
4994	P11980-2;Q6P7S0;A0A0G2JVG3;M0RD14	Pkm	Pyruvate kinase PKM;Pyruvate kinase	5.33195	4.8342	not significantly regulated
4995	P12007	Ivd	Isovaleryl-CoA dehydrogenase, mitochondrial	7.73271	7.59502	not significantly regulated
4996	P12075	Cox5b	Cytochrome c oxidase subunit 5B, mitochondrial	6.68662	7.1198	not significantly regulated
4998	P12369;Q4KLG5;A0A0G2K5G0	Prkar2b	cAMP-dependent protein kinase type II-beta regulatory subunit	18.2499	17.8162	not significantly regulated
4999	P12711	Adh5	Alcohol dehydrogenase class-3	7.22148	6.11711	not significantly regulated
5000	P12785	Fasn	Fatty acid synthase;[Acyl-carrier-protein] S-acetyltransferase;[Acyl-carrier-protein] S-malonyltransferase;3-oxoacyl-[acyl-carrier-protein] synthase;3-oxoacyl-[acyl-carrier-protein] reductase;3-hydroxyacyl-[acyl-carrier-protein] dehydratase;Enoyl-[acyl-carrier-protein] reductase;Oleoyl-[acyl-carrier-protein] hydrolase	5.98771	6.10316	not significantly regulated
5003	P13084;P13084-2;Q7TP95;F7FKF2;D3ZXI2;D3ZP59	Npm1;LOC364556	Nucleophosmin	4.65741	4.86859	not significantly regulated
5006	P13234;P13234-2;Q63082	Camk4	Calcium/calmodulin-dependent protein kinase type IV	3.71529	4.1759	not significantly regulated
5007	P13264;A0A0G2K1T0	Gls	Glutaminase kidney isoform, mitochondrial;Glutaminase kidney isoform 68 kDa chain;Glutaminase kidney isoform 65 kDa chain	10.709	8.90007	not significantly regulated
5013	P13697;Q63326	Me1	NADP-dependent malic enzyme	9.97174	5.33595	not significantly regulated
5014	P13803	Etfa	Electron transfer flavoprotein subunit alpha, mitochondrial	8.26762	8.6053	not significantly regulated
5016	P13852	Prnp	Major prion protein	4.52023	3.2622	not significantly regulated
5021	P14408-2;P14408;Q5M964	Fh	Fumarate hydratase, mitochondrial	12.1517	11.0045	not significantly regulated
5022	P14562;A0A0U1RRS9	Lamp1	Lysosome-associated membrane glycoprotein 1	4.47427	4.35322	not significantly regulated
5025	Q66HH8;P14668;O70371	Anxa5	Annexin;Annexin A5	6.2579	6.81656	not significantly regulated
5029	P14925;P14925-5;P14925-2;P14925-3;P14925-4;P14925-6;P14925-7	Pam	Peptidyl-glycine alpha-amidating monooxygenase;Peptidylglycine alpha-hydroxylating monooxygenase;Peptidyl-alpha-hydroxyglycine alpha-amidating lyase	3.09062	2.60024	not significantly regulated
5033	P15431	Gabrb1	Gamma-aminobutyric acid receptor subunit beta-1	4.674	3.36828	not significantly regulated
5034	P15650	Acadl	Long-chain specific acyl-CoA dehydrogenase, mitochondrial	5.83957	6.44609	not significantly regulated
5035	Q6IMX3;P15651	Acads	Short-chain specific acyl-CoA dehydrogenase, mitochondrial	6.47604	6.23985	not significantly regulated
5036	P15791;P15791-2;P15791-6;P15791-5;P15791-3;P15791-4;P15791-7	Camk2d	Calcium/calmodulin-dependent protein kinase type II subunit delta	6.36269	6.06628	not significantly regulated
5038	P15999;F1LP05;A0A0G2K099	Atp5a1	ATP synthase subunit alpha, mitochondrial;ATP synthase subunit alpha	11.7075	10.7864	not significantly regulated
5041	P16409;P02600-2;P02600	Myl3;Myl1	Myosin light chain 3;Myosin light chain 1/3, skeletal muscle isoform	3.78812	3.8862	not significantly regulated
5042	P16446;R9PXS4	Pitpna	Phosphatidylinositol transfer protein alpha isoform	6.71631	6.07048	not significantly regulated
5047	P17046	Lamp2	Lysosome-associated membrane glycoprotein 2	3.66412	3.94461	not significantly regulated
5049	P17105	Itpka	Inositol-trisphosphate 3-kinase A	6.31795	4.87853	not significantly regulated
5050	P17220;Q6P9V5	Psma2	Proteasome subunit alpha type-2;Proteasome subunit alpha type	6.29108	7.39056	not significantly regulated
5051	P17256;M0R5W4	Mvk	Mevalonate kinase	8.1755	7.92655	not significantly regulated
5052	P17425	Hmgcs1	Hydroxymethylglutaryl-CoA synthase, cytoplasmic	6.6995	4.3385	not significantly regulated
5054	P17764	Acat1	Acetyl-CoA acetyltransferase, mitochondrial	13.043	11.0091	not significantly regulated
5057	P18163	Acsl1	Long-chain-fatty-acid--CoA ligase 1	7.1893	5.96749	not significantly regulated
5058	P18395	Csde1	Cold shock domain-containing protein E1	3.45472	2.85191	not significantly regulated
5061	P18422;Q6IE67	Psma3	Proteasome subunit alpha type-3;Proteasome subunit alpha type	5.45055	6.25279	not significantly regulated
5063	P18484;A0A0G2K943	Ap2a2	AP-2 complex subunit alpha-2	8.6844	10.074	not significantly regulated
5067	P18886	Cpt2	Carnitine O-palmitoyltransferase 2, mitochondrial	5.61776	5.92651	not significantly regulated
5069	P19103	Ppp1r1a	Protein phosphatase 1 regulatory subunit 1A	6.56838	5.5951	not significantly regulated
5070	P19139	Csnk2a1	Casein kinase II subunit alpha	5.72651	5.54171	not significantly regulated
5071	P19234	Ndufv2	NADH dehydrogenase [ubiquinone] flavoprotein 2, mitochondrial	7.60536	7.82521	not significantly regulated
5072	P19332-3;P19332-7			10.4583	7.89395	not significantly regulated
5075	P19468	Gclc	Glutamate--cysteine ligase catalytic subunit	6.12269	7.09717	not significantly regulated
5076	P19490;A0A0G2K798;M0R5P7	Gria1	Glutamate receptor 1	0.5	2.9748	not significantly regulated
5077	P19490-2;M0R9A7	Gria1	Glutamate receptor 1	4.34982	3.7439	not significantly regulated
5078	P19491-2			3.53716	3.11725	not significantly regulated
5080	P19511	Atp5f1	ATP synthase F(0) complex subunit B1, mitochondrial	12.2002	10.7824	not significantly regulated
5082	P19627	Gnaz	Guanine nucleotide-binding protein G(z) subunit alpha	13.8599	12.7086	not significantly regulated
5085	Q5U330;Q8CJD2;P19686	Gucy1a3	Guanylate cyclase soluble subunit alpha-3	4.29067	3.86372	not significantly regulated
5086	P19804	Nme2	Nucleoside diphosphate kinase B	8.69195	8.99883	not significantly regulated
5089	P19944;A0A0H2UHJ3;A0A0G2K4Q1	Rplp1	60S acidic ribosomal protein P1	7.64078	9.75247	not significantly regulated
5091	P19969	Gabra5	Gamma-aminobutyric acid receptor subunit alpha-5	7.56329	4.0174	not significantly regulated
5092	P20070-3;P20070;P20070-2	Cyb5r3	NADH-cytochrome b5 reductase 3;NADH-cytochrome b5 reductase 3 membrane-bound form;NADH-cytochrome b5 reductase 3 soluble form	7.69222	8.00537	not significantly regulated
5093	P20171	Hras	GTPase HRas;GTPase HRas, N-terminally processed	9.80995	9.53871	not significantly regulated
5094	P20272	Cnr1	Cannabinoid receptor 1	6.51506	5.12738	not significantly regulated
5096	P20417	Ptpn1	Tyrosine-protein phosphatase non-receptor type 1	2.97536	4.1484	not significantly regulated
5097	Q80WY4;P20595;Q8CH85;Q80WY5	Gucy1b3	Guanylate cyclase soluble subunit beta-1	6.01633	4.20417	not significantly regulated
5098	Q642D2;P20611	Acp2	Lysosomal acid phosphatase	5.50222	5.17966	not significantly regulated
5099	P20651	Ppp3cb	Serine/threonine-protein phosphatase 2B catalytic subunit beta isoform	10.7527	9.93165	not significantly regulated
5101	P20788	Uqcrfs1	Cytochrome b-c1 complex subunit Rieske, mitochondrial;Cytochrome b-c1 complex subunit 11	11.6286	9.98223	not significantly regulated
5104	P21571	Atp5j	ATP synthase-coupling factor 6, mitochondrial	11.9851	11.6593	not significantly regulated
5106	P21670;Q6P505	Psma4	Proteasome subunit alpha type-4;Proteasome subunit alpha type	6.35191	6.75125	not significantly regulated
5107	P21707	Syt1	Synaptotagmin-1	7.19596	6.60256	not significantly regulated
5108	P21708;P21708-2	Mapk3	Mitogen-activated protein kinase 3	7.99129	5.78745	not significantly regulated
5112	P21913	Sdhb	Succinate dehydrogenase [ubiquinone] iron-sulfur subunit, mitochondrial	8.76819	9.14778	not significantly regulated
5113	P22062;A0A140TAB9	Pcmt1	Protein-L-isoaspartate(D-aspartate) O-methyltransferase	6.70033	6.21732	not significantly regulated
5114	P22509	Fbl	rRNA 2-O-methyltransferase fibrillarin	5.57579	6.2824	not significantly regulated
5115	Q68G44;P22791	Hmgcs2	Hydroxymethylglutaryl-CoA synthase, mitochondrial	3.80014	3.78737	not significantly regulated
5117	P23514	Copb1	Coatomer subunit beta	5.16171	4.63554	not significantly regulated
5121	P23711	Hmox2	Heme oxygenase 2	3.85777	3.41006	not significantly regulated
5123	Q68G41;P23965	Eci1	Enoyl-CoA delta isomerase 1, mitochondrial	6.81252	7.28778	not significantly regulated
5124	P23978	Slc6a1	Sodium- and chloride-dependent GABA transporter 1	6.82427	6.07927	not significantly regulated
5126	P24155;A0A0G2KAW4	Thop1	Thimet oligopeptidase	8.49599	9.21169	not significantly regulated
5127	P24329	Tst	Thiosulfate sulfurtransferase	4.8094	5.78018	not significantly regulated
5136	P26431;Q8R4H8	Slc9a1	Sodium/hydrogen exchanger 1;Sodium/hydrogen exchanger	8.1015	5.83444	not significantly regulated
5137	P26453;Q6GT74;P26453-2	Bsg	Basigin	5.36386	7.05642	not significantly regulated
5142	P27139	Ca2	Carbonic anhydrase 2	4.15668	5.03292	not significantly regulated
5143	P27274	Cd59	CD59 glycoprotein	4.93316	5.74516	not significantly regulated
5144	P27605;Q6LDG5	Hprt1	Hypoxanthine-guanine phosphoribosyltransferase	5.38966	4.59518	not significantly regulated
5145	P27615	Scarb2	Lysosome membrane protein 2	4.39001	4.66938	not significantly regulated
5146	P27867	Sord	Sorbitol dehydrogenase	6.80798	5.80815	not significantly regulated
5149	P28480;A0A096MJA0	Tcp1	T-complex protein 1 subunit alpha	7.64909	7.56246	not significantly regulated
5152	P28841	Pcsk2	Neuroendocrine convertase 2	2.99899	2.97735	not significantly regulated
5153	P29066;A0A0G2K2P1;R4GNK4;P15887	Arrb1;Sag	Beta-arrestin-1;S-arrestin	3.62122	4.13859	not significantly regulated
5155	P29117	Ppif	Peptidyl-prolyl cis-trans isomerase F, mitochondrial	10.0764	9.91275	not significantly regulated
5156	P29266	Hibadh	3-hydroxyisobutyrate dehydrogenase, mitochondrial	7.82998	7.85829	not significantly regulated
5157	P29314;M0RB65	Rps9;LOC100364509	40S ribosomal protein S9	9.30587	9.19035	not significantly regulated
5158	P29418;M0R601	Atp5e;LOC100361879	ATP synthase subunit epsilon, mitochondrial	11.1347	10.0429	not significantly regulated
5159	P29419	Atp5i	ATP synthase subunit e, mitochondrial	13.0146	11.144	not significantly regulated
5167	P30835	Pfkl	ATP-dependent 6-phosphofructokinase, liver type	6.24245	4.35425	not significantly regulated
5169	P31016;A0A0G2K7F5;P97630	Dlg4	Disks large homolog 4	4.76358	4.01044	not significantly regulated
5170	P31044	Pebp1	Phosphatidylethanolamine-binding protein 1;Hippocampal cholinergic neurostimulating peptide	7.66962	7.31152	not significantly regulated
5172	P31399	Atp5h	ATP synthase subunit d, mitochondrial	12.2326	10.6965	not significantly regulated
5173	P31596;P31596-2;I1T7F1;G3V6R0;Q8R462	Slc1a2	Excitatory amino acid transporter 2;Amino acid transporter	3.02061	4.20097	not significantly regulated
5174	P31647	Slc6a11	Sodium- and chloride-dependent GABA transporter 3	5.71926	5.48383	not significantly regulated
5175	P31662	Slc6a17	Sodium-dependent neutral amino acid transporter SLC6A17	4.52053	4.36267	not significantly regulated
5177	P32089	Slc25a1	Tricarboxylate transport protein, mitochondrial	11.8093	12.5864	not significantly regulated
5178	P32198	Cpt1a	Carnitine O-palmitoyltransferase 1, liver isoform	4.82731	4.87726	not significantly regulated
5180	P32551	Uqcrc2	Cytochrome b-c1 complex subunit 2, mitochondrial	11.5112	10.7927	not significantly regulated
5181	P32577	Csk	Tyrosine-protein kinase CSK	3.72309	4.53064	not significantly regulated
5185	P34058;A0A0G2K793	Hsp90ab1	Heat shock protein HSP 90-beta	4.62437	4.57492	not significantly regulated
5188	P35213-2;P35213	Ywhab	14-3-3 protein beta/alpha;14-3-3 protein beta/alpha, N-terminally processed	6.09797	5.21374	not significantly regulated
5191	P35284;D4A376	Rab12	Ras-related protein Rab-12	5.03324	4.41425	not significantly regulated
5194	P35332;Q9QWR2	Hpcal4	Hippocalcin-like protein 4	3.24699	3.10864	not significantly regulated
5196	P35400;D3ZMI1	Grm7	Metabotropic glutamate receptor 7	5.31674	5.59752	not significantly regulated
5200	Q62683;P35439;P35439-2;Q62648;P35439-3;P35439-4;P35439-6;P35439-5;P35439-7	Grin1	Glutamate receptor ionotropic, NMDA 1	3.78041	3.02348	not significantly regulated
5201	P35465	Pak1	Serine/threonine-protein kinase PAK 1	5.7159	4.65897	not significantly regulated
5204	P35571;A0A0G2K0Z7;F1LNI0;A0A0G2K1F9;Q6LCP5	Gpd2	Glycerol-3-phosphate dehydrogenase, mitochondrial;Glycerol-3-phosphate dehydrogenase	10.6591	10.7782	not significantly regulated
5205	P35745;D4A1G1	Acyp2	Acylphosphatase-2;Acylphosphatase	5.4965	5.69889	not significantly regulated
5206	P36201;D4ACX1	Crip2;RGD1563606	Cysteine-rich protein 2	6.23222	8.92309	not significantly regulated
5208	P36506	Map2k2	Dual specificity mitogen-activated protein kinase kinase 2	5.45314	4.89968	not significantly regulated
5209	P36860;F1LQ62	Ralb	Ras-related protein Ral-B	7.0893	7.63464	not significantly regulated
5210	P36876	Ppp2r2a	Serine/threonine-protein phosphatase 2A 55 kDa regulatory subunit B alpha isoform	5.06282	4.98751	not significantly regulated
5211	P36972	Aprt	Adenine phosphoribosyltransferase	7.48231	7.54065	not significantly regulated
5212	P37285-3;A0A140TAB3;P37285-2;P37285;A0A1B0GWT8	Klc1	Kinesin light chain 1	3.56886	3.09794	not significantly regulated
5216	P37805;A0A0G2K6I5	Tagln3	Transgelin-3	6.40289	6.44181	not significantly regulated
5217	P37996;F8WG91	Arl3	ADP-ribosylation factor-like protein 3	4.90824	4.67304	not significantly regulated
5222	P38718-2;P38718	Mpc2	Mitochondrial pyruvate carrier 2	8.58943	8.23828	not significantly regulated
5226	P40112	Psmb3	Proteasome subunit beta type-3	6.22221	6.16694	not significantly regulated
5227	P40307	Psmb2	Proteasome subunit beta type-2	5.9138	6.86657	not significantly regulated
5228	P40329	Rars	Arginine--tRNA ligase, cytoplasmic	7.903	7.069	not significantly regulated
5229	P40615;A0A0G2K700	Dkc1	H/ACA ribonucleoprotein complex subunit 4	8.40312	16.7553	not significantly regulated
5233	Z4YNF4;P41498	Acp1	Low molecular weight phosphotyrosine protein phosphatase	6.75843	5.85687	not significantly regulated
5234	P41499;P41499-2;Q9QWQ8;Q62987	Ptpn11	Tyrosine-protein phosphatase non-receptor type 11	5.56225	5.22153	not significantly regulated
5235	P41542	Uso1	General vesicular transport factor p115	5.70039	5.32931	not significantly regulated
5236	P41562;Q0QER8;A0A1L1WKG3	Idh1	Isocitrate dehydrogenase [NADP] cytoplasmic	10.3559	10.6672	not significantly regulated
5238	P41777;A0JN19	Nolc1	Nucleolar and coiled-body phosphoprotein 1	2.98308	2.56954	not significantly regulated
5242	P42346;A0A0G2JX74	Mtor	Serine/threonine-protein kinase mTOR	5.86724	5.12263	not significantly regulated
5245	P43278	H1f0	Histone H1.0;Histone H1.0, N-terminally processed	6.62279	4.84993	not significantly regulated
5249	P45479	Ppt1	Palmitoyl-protein thioesterase 1	4.83828	4.25299	not significantly regulated
5250	P45592;A0A0G2KA35	Cfl1	Cofilin-1	5.29871	5.05939	not significantly regulated
5253	P46413	Gss	Glutathione synthetase	5.99019	7.01532	not significantly regulated
5255	P46844;Q6AZ33	Blvra	Biliverdin reductase A	6.11536	6.09441	not significantly regulated
5257	P47196	Akt1	RAC-alpha serine/threonine-protein kinase	4.65808	4.05789	not significantly regulated
5258	P47727;M0R3X6;A0A0G2JSV2;A0A0G2K658;A0A096MJ24	Cbr1	Carbonyl reductase [NADPH] 1	7.72911	5.96854	not significantly regulated
5259	P47728	Calb2	Calretinin	12.4037	4.99151	not significantly regulated
5262	P47819	Gfap	Glial fibrillary acidic protein	3.71339	2.90765	not significantly regulated
5268	P47942	Dpysl2	Dihydropyrimidinase-related protein 2	14.5192	13.2621	not significantly regulated
5269	P47971;A0A0H2UHC1	Nptx1	Neuronal pentraxin-1	2.99919	2.60326	not significantly regulated
5272	P48450	Lss	Lanosterol synthase	4.4501	4.91586	not significantly regulated
5273	P48500;A0A0G2JWJ4	Tpi1	Triosephosphate isomerase	6.97032	5.26487	not significantly regulated
5275	P49088	Asns	Asparagine synthetase [glutamine-hydrolyzing]	4.52904	3.99235	not significantly regulated
5279	P49620	Dgkg	Diacylglycerol kinase gamma	5.53888	4.68778	not significantly regulated
5280	P49793	Nup98	Nuclear pore complex protein Nup98-Nup96;Nuclear pore complex protein Nup98;Nuclear pore complex protein Nup96	13.4028	12.5967	not significantly regulated
5285	P50398;Q5BK95	Gdi1	Rab GDP dissociation inhibitor alpha	7.27332	6.2818	not significantly regulated
5286	P50399	Gdi2	Rab GDP dissociation inhibitor beta	6.91758	6.41327	not significantly regulated
5287	P50408;B2GUW7	Atp6v1f;LOC501979	V-type proton ATPase subunit F	6.69416	6.11623	not significantly regulated
5288	P50411;A0A0H2UHA0;Q6AXT2	Ppp1r2;LOC497940	Protein phosphatase inhibitor 2	3.20606	2.53441	not significantly regulated
5289	P50475	Aars	Alanine--tRNA ligase, cytoplasmic	4.93225	4.53862	not significantly regulated
5290	P50503	St13	Hsc70-interacting protein	5.90408	5.54121	not significantly regulated
5292	P50554	Abat	4-aminobutyrate aminotransferase, mitochondrial;4-aminobutyrate aminotransferase, brain isoform;4-aminobutyrate aminotransferase, liver isoform	7.08545	6.94995	not significantly regulated
5293	P51146	Rab4b	Ras-related protein Rab-4B	5.27461	4.86753	not significantly regulated
5298	P51593	Huwe1	E3 ubiquitin-protein ligase HUWE1	5.08053	4.52358	not significantly regulated
5300	P51635	Akr1a1	Alcohol dehydrogenase [NADP(+)]	8.45638	7.68153	not significantly regulated
5302	P51792;P51792-2;A0A0G2K2K6	Clcn3	H(+)/Cl(-) exchange transporter 3	4.0656	4.05576	not significantly regulated
5303	P51799	Clcn7	H(+)/Cl(-) exchange transporter 7	5.08005	3.26702	not significantly regulated
5308	P52020	Sqle	Squalene monooxygenase	4.77568	2.77576	not significantly regulated
5310	P52481	Cap2	Adenylyl cyclase-associated protein 2	6.07807	5.54737	not significantly regulated
5312	P52631	Stat3	Signal transducer and activator of transcription 3	0.5	2.80559	not significantly regulated
5313	P52759	Hrsp12	Ribonuclease UK114	6.66317	8.4804	not significantly regulated
5316	Q68G16;P53042;Q64538;Q80UF5	Ppp5c	Serine/threonine-protein phosphatase;Serine/threonine-protein phosphatase 5	7.47475	6.64165	not significantly regulated
5321	P53678;V9GZ82	Ap3m2	AP-3 complex subunit mu-2	7.59633	6.69322	not significantly regulated
5323	P53812;P53812-2;D3ZCD4	Pitpnb	Phosphatidylinositol transfer protein beta isoform	2.21336	1.85255	not significantly regulated
5324	P53987	Slc16a1	Monocarboxylate transporter 1	4.82535	9.73762	not significantly regulated
5327	P54287	Cacnb3	Voltage-dependent L-type calcium channel subunit beta-3	6.19237	4.91447	not significantly regulated
5328	P54311;Q45QL8	Gnb1;Gnb4	Guanine nucleotide-binding protein G(I)/G(S)/G(T) subunit beta-1	10.5264	10.2172	not significantly regulated
5329	P54313;Q45QL6;Q91XL4	Gnb2	Guanine nucleotide-binding protein G(I)/G(S)/G(T) subunit beta-2	9.64158	9.34141	not significantly regulated
5330	P54319	Plaa	Phospholipase A-2-activating protein	5.77857	5.94742	not significantly regulated
5331	P54645	Prkaa1	5-AMP-activated protein kinase catalytic subunit alpha-1	4.12432	4.64122	not significantly regulated
5332	Q99JD5;P54690;Q9R170	Bcat1	Branched-chain-amino-acid aminotransferase;Branched-chain-amino-acid aminotransferase, cytosolic	3.9502	3.87045	not significantly regulated
5335	P54777	Pex6	Peroxisome assembly factor 2	3.78038	4.3016	not significantly regulated
5336	Q62861;P54900	Scn2b	Sodium channel subunit beta-2	4.48001	3.75065	not significantly regulated
5337	P54921	Napa	Alpha-soluble NSF attachment protein	4.38113	3.75738	not significantly regulated
5339	P55053;Q2XTA4	Fabp5	Fatty acid-binding protein, epidermal	7.43682	7.2013	not significantly regulated
5341	P55161	Nckap1	Nck-associated protein 1	5.17802	5.97248	not significantly regulated
5342	P55213	Casp3	Caspase-3;Caspase-3 subunit p17;Caspase-3 subunit p12	5.93291	6.15151	not significantly regulated
5345	P56522	Fdxr	NADPH:adrenodoxin oxidoreductase, mitochondrial	10.504	11.518	not significantly regulated
5347	P56571		ES1 protein homolog, mitochondrial	10.5668	9.91988	not significantly regulated
5348	P56574;A0A0G2JUF6	Idh2	Isocitrate dehydrogenase [NADP], mitochondrial	7.3057	7.3166	not significantly regulated
5352	P57113;A0A0G2K6H2	Gstz1	Maleylacetoacetate isomerase	11.3557	10.3514	not significantly regulated
5353	P57760	Stk16	Serine/threonine-protein kinase 16	4.20968	3.73053	not significantly regulated
5354	P58405;E9PT82;P58405-2;Q1KLB7	Strn3	Striatin-3	5.32716	4.41334	not significantly regulated
5358	P59215;Q8R4R4;Q8R4R5	Gnao1	Guanine nucleotide-binding protein G(o) subunit alpha	14.7079	12.2354	not significantly regulated
5359	P59215-2	Gnao1	Guanine nucleotide-binding protein G(o) subunit alpha	5.1937	5.19799	not significantly regulated
5362	P60123;A0A0G2K0H9	Ruvbl1	RuvB-like 1	6.20808	5.91779	not significantly regulated
5363	P60192;Q4KM25	Snapin	SNARE-associated protein Snapin	4.12528	5.06767	not significantly regulated
5366	P60522	Gabarapl2	Gamma-aminobutyric acid receptor-associated protein-like 2	3.57614	3.15826	not significantly regulated
5367	P60570;E0X642;A0A0G2KA39;E0X643	Panx1	Pannexin-1;Pannexin	6.74877	5.05412	not significantly regulated
5369	P60711	Actb	Actin, cytoplasmic 1;Actin, cytoplasmic 1, N-terminally processed	6.41183	7.62581	not significantly regulated
5370	Q6NT88;P60825	Cirbp	Cold-inducible RNA-binding protein	3.61242	2.98886	not significantly regulated
5371	P60841-2;P60841	Ensa	Alpha-endosulfine	3.34824	2.68679	not significantly regulated
5373	P60881-2	Snap25	Synaptosomal-associated protein 25	3.54979	3.5514	not significantly regulated
5374	P60892	Prps1	Ribose-phosphate pyrophosphokinase 1	12.2909	4.94204	not significantly regulated
5376	P60905;A0A0G2JX56	Dnajc5	DnaJ homolog subfamily C member 5	9.37305	9.07508	not significantly regulated
5377	P61023	Chp1	Calcineurin B homologous protein 1	3.42107	3.09841	not significantly regulated
5378	P61150-2;P61150;M0RBB2	Fgf12	Fibroblast growth factor 12;Fibroblast growth factor	3.30274	4.11549	not significantly regulated
5379	P61203	Cops2	COP9 signalosome complex subunit 2	6.01111	6.07689	not significantly regulated
5380	P61212	Arl1	ADP-ribosylation factor-like protein 1	4.31407	3.75423	not significantly regulated
5381	P61227	Rap2b	Ras-related protein Rap-2b	8.05417	8.51061	not significantly regulated
5382	P61265	Stx1b	Syntaxin-1B	8.66668	7.50183	not significantly regulated
5388	P61751	Arf4	ADP-ribosylation factor 4	4.79771	4.77664	not significantly regulated
5389	P61765	Stxbp1	Syntaxin-binding protein 1	8.84676	7.78363	not significantly regulated
5390	P61765-2	Stxbp1	Syntaxin-binding protein 1	9.56689	7.62844	not significantly regulated
5392	P61972	Nutf2	Nuclear transport factor 2	9.31749	9.21029	not significantly regulated
5393	P61980;Q5D059;M0R9K1	Hnrnpk;LOC100359916	Heterogeneous nuclear ribonucleoprotein K	4.17739	4.25414	not significantly regulated
5394	P61983	Ywhag	14-3-3 protein gamma;14-3-3 protein gamma, N-terminally processed	5.00152	4.74112	not significantly regulated
5396	P62074	Timm10	Mitochondrial import inner membrane translocase subunit Tim10	9.89973	8.18112	not significantly regulated
5397	P62076	Timm13	Mitochondrial import inner membrane translocase subunit Tim13	5.02174	5.09263	not significantly regulated
5398	P62078	Timm8b	Mitochondrial import inner membrane translocase subunit Tim8 B	1.56067	1.31352	not significantly regulated
5399	P62138;A0A0G2JYS8	Ppp1ca	Serine/threonine-protein phosphatase PP1-alpha catalytic subunit	3.76359	3.94634	not significantly regulated
5400	P62142;Q63682	Ppp1cb	Serine/threonine-protein phosphatase PP1-beta catalytic subunit	3.27177	3.56812	not significantly regulated
5401	P62168	Ncs1	Neuronal calcium sensor 1	4.72371	4.26961	not significantly regulated
5403	P62198	Psmc5	26S protease regulatory subunit 8	6.44997	6.32802	not significantly regulated
5406	P62260	Ywhae	14-3-3 protein epsilon	6.73016	6.65762	not significantly regulated
5410	P62329;A0A0G2K021;M0R7Y9	Tmsb4x	Thymosin beta-4;Hematopoietic system regulatory peptide	5.12855	5.64137	not significantly regulated
5411	P62332	Arf6	ADP-ribosylation factor 6	8.52066	9.5287	not significantly regulated
5412	P62483;A0A0G2K670	Kcnab2	Voltage-gated potassium channel subunit beta-2	4.18068	3.646	not significantly regulated
5415	P62628	Dynlrb1	Dynein light chain roadblock-type 1	3.80671	3.40837	not significantly regulated
5416	P62630;M0R757;F1M6C2	Eef1a1;LOC100360413;LOC100360150	Elongation factor 1-alpha 1;Elongation factor 1-alpha	4.65206	4.87337	not significantly regulated
5417	P62632	Eef1a2	Elongation factor 1-alpha 2	3.69251	3.85815	not significantly regulated
5418	P62634	Cnbp	Cellular nucleic acid-binding protein	3.00457	2.42316	not significantly regulated
5421	P62744	Ap2s1	AP-2 complex subunit sigma	8.91986	7.79593	not significantly regulated
5422	P62747	Rhob	Rho-related GTP-binding protein RhoB	7.53318	6.74229	not significantly regulated
5423	P62749	Hpcal1	Hippocalcin-like protein 1	6.48596	4.84848	not significantly regulated
5424	P62762;Q56A29	Vsnl1	Visinin-like protein 1	3.48807	3.5069	not significantly regulated
5425	P62775	Mtpn	Myotrophin	5.48824	4.50671	not significantly regulated
5428	P62815	Atp6v1b2	V-type proton ATPase subunit B, brain isoform	7.52753	6.57461	not significantly regulated
5429	P62824	Rab3c	Ras-related protein Rab-3C	7.01816	5.72575	not significantly regulated
5432	P62836;O08813	Rap1a	Ras-related protein Rap-1A	6.36927	8.68542	not significantly regulated
5435	Q5BJN7;P62864	LOC100360647;Fau	40S ribosomal protein S30	4.02086	4.01658	not significantly regulated
5436	P62870;A0A140TA99;F1M937;A0JN07;M0R6V0;F1LZ51	Tceb2;LOC684822;RGD1565653	Transcription elongation factor B polypeptide 2	3.75178	4.41741	not significantly regulated
5437	P62882;M0RAX4;D3ZZ54;Q45QL0	Gnb5	Guanine nucleotide-binding protein subunit beta-5	8.85698	7.28316	not significantly regulated
5442	P62914;Q4V8I6;A0A0G2K3Y8	Rpl11	60S ribosomal protein L11	8.27906	11.2655	not significantly regulated
5445	Q3ZB97;P62944;P62944-2	Ap2b1	AP complex subunit beta;AP-2 complex subunit beta	9.22062	8.27094	not significantly regulated
5446	P62959;D4A269	Hint1	Histidine triad nucleotide-binding protein 1	8.05138	7.95192	not significantly regulated
5447	Q3ZAV2;P62961;Q76MJ6;D3ZEV0	Ybx1;LOC100912427	Nuclease-sensitive element-binding protein 1	3.01109	3.86447	not significantly regulated
5450	Q6PED0;P62982;D4A0J6;F1LU69;Q63654;Q6P7R7;F1LML2;P62986;P0CG51;Q63429;Q5FWT0;F1M927	Rps27a;LOC688462;Rps27l3;Ubb;Uba52;Ubc;LOC100360548;RGD1560997	Ubiquitin-40S ribosomal protein S27a;Ubiquitin;40S ribosomal protein S27a;Ubiquitin-60S ribosomal protein L40;60S ribosomal protein L40;Polyubiquitin-B;Polyubiquitin-C;Ubiquitin-related	3.49239	3.57645	not significantly regulated
5451	P62994;P62994-2;P62994-3;Q63058	Grb2	Growth factor receptor-bound protein 2	3.33905	2.93834	not significantly regulated
5454	P63004	Pafah1b1	Platelet-activating factor acetylhydrolase IB subunit alpha	3.97893	3.58057	not significantly regulated
5456	P63018;D4A4S3;M0RCB1;F1LZI1	Hspa8;LOC102549957;LOC680121	Heat shock cognate 71 kDa protein	3.3722	4.21671	not significantly regulated
5457	P63025	Vamp3	Vesicle-associated membrane protein 3	3.93319	4.34996	not significantly regulated
5458	P63029	Tpt1	Translationally-controlled tumor protein	4.09334	4.20433	not significantly regulated
5459	P63031	Mpc1	Mitochondrial pyruvate carrier 1	8.72977	8.51592	not significantly regulated
5460	P63036	Dnaja1	DnaJ homolog subfamily A member 1	3.63406	3.2502	not significantly regulated
5462	P63041	Cplx1	Complexin-1	3.79521	4.24813	not significantly regulated
5464	Q9WUW2;P63045	Vamp2	Vesicle-associated membrane protein 2	6.80592	5.73915	not significantly regulated
5465	P63047;Q06FK3	Sult4a1	Sulfotransferase 4A1;Sulfotransferase	3.12816	2.41868	not significantly regulated
5467	P63074;A0A1W2Q627	Eif4e	Eukaryotic translation initiation factor 4E	5.15784	5.02375	not significantly regulated
5469	P63086	Mapk1	Mitogen-activated protein kinase 1	4.21057	4.19422	not significantly regulated
5472	P63100-2;A0A0H2UHV6;P63100	Ppp3r1	Calcineurin subunit B type 1	6.45607	5.75472	not significantly regulated
5473	P63102;A0A0G2JV65	Ywhaz	14-3-3 protein zeta/delta	7.13432	6.69174	not significantly regulated
5477	P63170	Dynll1	Dynein light chain 1, cytoplasmic	5.5731	5.61196	not significantly regulated
5478	P63245;A0A0G2JZE6;A0A0G2JY24	Gnb2l1	Guanine nucleotide-binding protein subunit beta-2-like 1;Guanine nucleotide-binding protein subunit beta-2-like 1, N-terminally processed	6.30028	6.64274	not significantly regulated
5482	P63259	Actg1	Actin, cytoplasmic 2;Actin, cytoplasmic 2, N-terminally processed	8.34965	8.21867	not significantly regulated
5483	P63312;CON__P21752	Tmsb10	Thymosin beta-10	4.22262	3.84049	not significantly regulated
5484	P63319	Prkcg	Protein kinase C gamma type	6.57268	5.26679	not significantly regulated
5485	P63322	Rala	Ras-related protein Ral-A	10.6209	10.7095	not significantly regulated
5486	P63329;P63329-2	Ppp3ca	Serine/threonine-protein phosphatase 2B catalytic subunit alpha isoform	6.56724	5.77901	not significantly regulated
5487	P63331;A0A0G2JYA4	Ppp2ca	Serine/threonine-protein phosphatase 2A catalytic subunit alpha isoform	4.89996	3.92217	not significantly regulated
5488	P67779;D3ZFH6	Phb;Phb-ps1	Prohibitin	14.4183	14.3181	not significantly regulated
5489	Q68G11;P67874;N0E4B7;A0A0G2KA61;A0A096MJD3;A0A096MKB7;N0E631	Csnk2b;Csnk2b-Ly6g5b	Casein kinase II subunit beta	7.13498	6.66191	not significantly regulated
5492	P68101	Eif2s1	Eukaryotic translation initiation factor 2 subunit 1	5.16188	3.22391	not significantly regulated
5493	P68182;Q05759	Prkacb	cAMP-dependent protein kinase catalytic subunit beta	4.56636	4.55665	not significantly regulated
5494	P68255	Ywhaq	14-3-3 protein theta	6.22585	6.24436	not significantly regulated
5496	P68403-2;A0A0G2K5Q0;F1LS42;P68403;F1LS36;Q6LDV0	Prkcb	Protein kinase C beta type;Protein kinase C	5.57323	4.92796	not significantly regulated
5497	P68511;A0A0G2K2B8	Ywhah	14-3-3 protein eta	3.68749	4.02145	not significantly regulated
5502	P70470	Lypla1	Acyl-protein thioesterase 1	8.14211	7.84845	not significantly regulated
5504	Q1PBJ1;P70490;A0A0G2K506	Mfge8	Lactadherin	4.60043	3.70336	not significantly regulated
5506	P70500	Cdipt	CDP-diacylglycerol--inositol 3-phosphatidyltransferase	4.11983	4.65973	not significantly regulated
5509	P70566	Tmod2	Tropomodulin-2	7.11483	7.09169	not significantly regulated
5510	P70580;A0A0H2UHK2	Pgrmc1	Membrane-associated progesterone receptor component 1	3.41328	4.13256	not significantly regulated
5514	P70600;P70600-3;P70600-2	Ptk2b	Protein-tyrosine kinase 2-beta	3.75486	2.63531	not significantly regulated
5517	P70617	Ninj1	Ninjurin-1	5.33579	5.49585	not significantly regulated
5519	P70645;A1A5L1;A0A096MJX0	Blmh;LOC100911400	Bleomycin hydrolase	6.69508	6.51572	not significantly regulated
5524	P81155	Vdac2	Voltage-dependent anion-selective channel protein 2	11.2334	10.3701	not significantly regulated
5525	P81377;Q3SWU5;F1M9X5;Q5BJR2	Prkar1b;Cyp4f18	cAMP-dependent protein kinase type I-beta regulatory subunit	3.52747	3.1015	not significantly regulated
5526	P81795;A0A096MJB9	Eif2s3	Eukaryotic translation initiation factor 2 subunit 3	4.54042	5.60913	not significantly regulated
5529	P82995;Q6B437	Hsp90aa1	Heat shock protein HSP 90-alpha	5.22107	5.23811	not significantly regulated
5533	P83941;A0A0G2K2A0;A0A096MIY6	Tceb1	Transcription elongation factor B polypeptide 1	5.41619	5.1445	not significantly regulated
5534	Q56R20;P83953	Kpna1	Importin subunit alpha;Importin subunit alpha-5;Importin subunit alpha-5, N-terminally processed	3.221	3.47803	not significantly regulated
5535	P84039	Enpp5	Ectonucleotide pyrophosphatase/phosphodiesterase family member 5	3.32098	2.8328	not significantly regulated
5536	P84076	Hpca	Neuron-specific calcium-binding protein hippocalcin	2.704	2.83606	not significantly regulated
5537	P84079	Arf1	ADP-ribosylation factor 1	4.10368	4.62768	not significantly regulated
5538	P84082	Arf2	ADP-ribosylation factor 2	6.00065	6.61772	not significantly regulated
5539	P84083	Arf5	ADP-ribosylation factor 5	6.50497	5.48956	not significantly regulated
5540	P84087	Cplx2	Complexin-2	5.36311	4.76346	not significantly regulated
5541	P84092;A0A140TAH5	Ap2m1	AP-2 complex subunit mu	8.59302	7.47756	not significantly regulated
5543	P84586;A0A0A0MXW9;A0A0G2K8K9;D4AE41	Rbmxrtl;Rbmxl1	RNA-binding motif protein, X chromosome retrogene-like;RNA-binding motif protein, X chromosome retrogene-like, N-terminally processed;RNA binding motif protein, X-linked-like-1	5.37473	6.00061	not significantly regulated
5545	P84889	Vangl2	Vang-like protein 2	13.6311	4.99412	not significantly regulated
5546	P85108	Tubb2a	Tubulin beta-2A chain	15.0792	12.0673	not significantly regulated
5547	P85515	Actr1a	Alpha-centractin	4.5763	4.77531	not significantly regulated
5548	P85834	Tufm	Elongation factor Tu, mitochondrial	11.7366	11.0294	not significantly regulated
5549	P85845;Q80X10	Fscn1	Fascin	8.6229	7.58112	not significantly regulated
5550	P85968	Pgd	6-phosphogluconate dehydrogenase, decarboxylating	7.54617	8.22279	not significantly regulated
5551	P85973	Pnp	Purine nucleoside phosphorylase	4.38069	5.22423	not significantly regulated
5552	P86173;A0A0G2JW70	Actl6b	Actin-like protein 6B	5.07402	3.9492	not significantly regulated
5553	P86182	Ccdc22	Coiled-coil domain-containing protein 22	8.8603	11.3751	not significantly regulated
5555	P97519	Hmgcl	Hydroxymethylglutaryl-CoA lyase, mitochondrial	8.06127	7.912	not significantly regulated
5560	P97532	Mpst	3-mercaptopyruvate sulfurtransferase	8.32905	10.2927	not significantly regulated
5562	P97536	Cand1	Cullin-associated NEDD8-dissociated protein 1	7.23935	6.46099	not significantly regulated
5563	Q5RKJ7;P97538	Mras	Ras-related protein M-Ras	4.00781	3.93626	not significantly regulated
5565	Q6IMX4;P97544	Ppap2b	Lipid phosphate phosphohydrolase 3	2.60146	1.71709	not significantly regulated
5566	P97546;P97546-3;P97546-1	Nptn	Neuroplastin	7.24796	6.47795	not significantly regulated
5572	P97603;F1M0Z6	Neo1	Neogenin	5.22574	5.41517	not significantly regulated
5574	P97610	Syt12	Synaptotagmin-12	7.07418	7.03913	not significantly regulated
5575	P97612	Faah	Fatty-acid amide hydrolase 1	5.15173	4.63995	not significantly regulated
[truncated: 1,079 more rows]

## Sheet: glia-enriched vs mixed
Figure 6 - Source data 2: Protein half-life comparison between different culture types
B) Glia-enriched vs mixes cultures
Protein group ID	Uniprot IDs	Gene names	Protein names	Half-life mixed culture	Half-life glia-enriched culture	Regulation of protein turnover
11	E9PT29;A0A096MIX2;A0A096MJW9;Q568Z8	Ddx17		3.43751	2.14535	faster turnover in glia-enriched cultures
25	A0A096MJE6;F1LQ63;Q05546;Q05546-2	Tnr	Tenascin-R	6.58961	2.64217	faster turnover in glia-enriched cultures
64	A0A096MKE2;D4A719;A0A096MKG7	Snx12		6.06315	3.25057	faster turnover in glia-enriched cultures
68	A0A096MKH2;Q4KM55	Vta1		6.32653	3.28401	faster turnover in glia-enriched cultures
76	Q8SEZ0;Q06QK5;Q06QA1;A0A096XKT9;P11661;Q06QG6	Mt-nd5;ND5;Mtnd5	NADH-ubiquinone oxidoreductase chain 5	9.72821	4.81246	faster turnover in glia-enriched cultures
77	A0A097BVJ5;P13233	Cnp	2,3-cyclic-nucleotide 3-phosphodiesterase	4.59735	2.42972	faster turnover in glia-enriched cultures
83	A0A0A0MXW1;P35738;B0BNK6	Bckdhb	2-oxoisovalerate dehydrogenase subunit beta, mitochondrial	7.75047	3.45231	faster turnover in glia-enriched cultures
90	A0A0A0MY09;Q66HD0;A0A0G2K4I4;Q66HD0-2	Hsp90b1	Endoplasmin	5.84941	3.27412	faster turnover in glia-enriched cultures
105	Q76GL9;A0A0F7R5I4	Slc1a4	Amino acid transporter	5.81052	2.92633	faster turnover in glia-enriched cultures
106	A0A0F7RQJ6;P80254;A0A1W2Q637	Ddt	D-dopachrome decarboxylase	5.7758	3.60434	faster turnover in glia-enriched cultures
107	A0A0F7RQL3;P30904	Mif	Macrophage migration inhibitory factor	10.271	4.0622	faster turnover in glia-enriched cultures
108	A0A0G2JSG6;P29410-2;P29410	Ak2	Adenylate kinase 2, mitochondrial;Adenylate kinase 2, mitochondrial, N-terminally processed	7.74157	4.91933	faster turnover in glia-enriched cultures
109	A0A0G2JSH2;P29147	Bdh1	D-beta-hydroxybutyrate dehydrogenase, mitochondrial	17.3371	4.73097	faster turnover in glia-enriched cultures
110	A0A0G2JSH4;A0A0G2KB98;P18266	Gsk3b	Glycogen synthase kinase-3 beta	4.99215	2.4892	faster turnover in glia-enriched cultures
113	A0A0G2JSH9;P35704	Prdx2	Peroxiredoxin-2	7.28003	3.82082	faster turnover in glia-enriched cultures
114	A0A0G2JSI1;Q9JLJ3	Aldh9a1	4-trimethylaminobutyraldehyde dehydrogenase	7.23966	3.51637	faster turnover in glia-enriched cultures
118	A0A0G2JSJ8;P17164	Fuca1	Tissue alpha-L-fucosidase	7.07276	5.42776	faster turnover in glia-enriched cultures
122	A0A0G2JSL0;P28073	Psmb6	Proteasome subunit beta type-6	6.41374	4.07209	faster turnover in glia-enriched cultures
123	A0A0G2JSL2;Q69BT7;A0A0G2JX69	Trappc4	Trafficking protein particle complex subunit 4	7.04541	4.17666	faster turnover in glia-enriched cultures
134	A0A0G2JSP8;P00564	Ckm	Creatine kinase M-type	6.4219	4.04991	faster turnover in glia-enriched cultures
136	A0A0G2JSQ1;Q63754	Sncb	Beta-synuclein	8.22569	4.22157	faster turnover in glia-enriched cultures
139	A0A0G2JSR0;Q9R1Z0	Vdac3	Voltage-dependent anion-selective channel protein 3	6.64081	3.77762	faster turnover in glia-enriched cultures
140	A0A0G2JSR1;A0JPQ9;Q7TP14	Chid1	Chitinase domain-containing protein 1	6.33653	3.65053	faster turnover in glia-enriched cultures
144	A0A0G2JSR7;P43244;B5DEM0;Q6P6H1	Matr3	Matrin-3	3.44498	2.29045	faster turnover in glia-enriched cultures
145	A0A0G2JSR9;Q91ZS3;Q91ZS3-2	Sdf4	45 kDa calcium-binding protein	3.79411	0.5	faster turnover in glia-enriched cultures
159	A0A0G2JVK4;A0A0G2JSY3;P42676	Nln	Neurolysin, mitochondrial	7.82105	2.96695	faster turnover in glia-enriched cultures
161	A0A0G2JSZ1;Q6GQP4;P97632	Rab31	Ras-related protein Rab-31	4.13386	2.41861	faster turnover in glia-enriched cultures
162	A0A0G2JSZ5;Q63081	Pdia6	Protein disulfide-isomerase A6	5.25865	3.45304	faster turnover in glia-enriched cultures
163	E9PSS2;B9TSW3;A0A0G2JSZ9;Q9JK72	Ccs;CCS	Superoxide dismutase [Cu-Zn];Copper chaperone for superoxide dismutase	4.86023	1.90834	faster turnover in glia-enriched cultures
165	A0A0G2JW80;A0A0G2JT06;P97834	Gps1	COP9 signalosome complex subunit 1	6.22864	3.57788	faster turnover in glia-enriched cultures
166	A0A0G2JT23;D3ZA69	Nrbp2		5.57121	2.48889	faster turnover in glia-enriched cultures
180	A0A0G2JT93;Q9WU82;B6DMG1	Ctnnb1	Catenin beta-1	3.54611	2.16105	faster turnover in glia-enriched cultures
181	A0A0G2JTA0;Q5BK32	Faf2	FAS-associated factor 2	5.34653	3.02843	faster turnover in glia-enriched cultures
182	A0A0G2JTA1;D3ZHI9	Ppp2r5e		5.70977	2.44415	faster turnover in glia-enriched cultures
192	A0A0G2JTG7;G3V9Q3;Q8VHV7;Q8VHV7-2;Q8VHV7-3;Q499R8	Hnrnph1	Heterogeneous nuclear ribonucleoprotein H;Heterogeneous nuclear ribonucleoprotein H, N-terminally processed	4.7378	2.9036	faster turnover in glia-enriched cultures
202	A0A0G2JTL5;P52873	Pc	Pyruvate carboxylase, mitochondrial	6.52345	3.52738	faster turnover in glia-enriched cultures
221	A0A0G2JU15;D3ZGM1;Q4KM70	Ptcd3		7.47456	3.80325	faster turnover in glia-enriched cultures
225	Q4KLN2;A0A0G2JU49	Mtx1		9.46807	3.74619	faster turnover in glia-enriched cultures
232	A0A0G2JU89;F1LQI5;Q2TL32	Ubr4	E3 ubiquitin-protein ligase UBR4	4.3864	2.54888	faster turnover in glia-enriched cultures
239	Q2MH90;A0A0G2JUB3;F1M9C4;Q8R5M4;Q8R5M4-2;G8JLS4;A0A0G2K3Z1;Q2MH91;M0RAB4;A0A0G2JT32;Q8CJH5	FIP-2B variant;Optn;FIP-2A variant	Optineurin	3.32037	1.87889	faster turnover in glia-enriched cultures
241	A0A0G2JUC7;Q6AYH5	Dctn2	Dynactin subunit 2	4.66769	3.05366	faster turnover in glia-enriched cultures
250	A0A0G2JUJ9;D4A2Z6	Sec63		3.4454	2.27679	faster turnover in glia-enriched cultures
255	D3ZTJ0;A0A0G2JUM3	Rp2	Protein XRP2	5.99819	3.33686	faster turnover in glia-enriched cultures
281	A0A0G2JV31;O54975	Xpnpep1	Xaa-Pro aminopeptidase 1;Xaa-Pro aminopeptidase 1, N-terminally processed	7.82619	3.95378	faster turnover in glia-enriched cultures
292	A0A0G2JVB6;G3V7P1;A0A0G2K4U8	Stx12	Syntaxin-12	3.6643	2.6852	faster turnover in glia-enriched cultures
294	A0A0G2JVD6;A0A0G2K913;P80385	Prkag1	5-AMP-activated protein kinase subunit gamma-1	4.20344	2.79182	faster turnover in glia-enriched cultures
297	A0A0G2JVE8;Q80WA4;D4AAF8	Nova1	RNA-binding protein Nova-1	3.35478	1.29334	faster turnover in glia-enriched cultures
299	A0A0G2JVG4;Q9WVK3;A0A0G2JUF1;A0A0G2K6H4	Pecr	Peroxisomal trans-2-enoyl-CoA reductase	5.44836	2.99712	faster turnover in glia-enriched cultures
301	A0A0G2JVH4;A0A140TAG5;Q3KR86	Immt	MICOS complex subunit Mic60	10.9064	4.22286	faster turnover in glia-enriched cultures
313	A0A0G2JVL6;Q7TP78;F7EXQ7	Ndufa8		9.37021	4.36859	faster turnover in glia-enriched cultures
316	A0A0G2JVN4;M0RDN9;Q6J1Y9	Usp19	Ubiquitin carboxyl-terminal hydrolase;Ubiquitin carboxyl-terminal hydrolase 19	3.96227	1.79167	faster turnover in glia-enriched cultures
331	A0A0G2JVW5;E9PSZ5;Q5RJQ1	Huwe1		5.50695	2.6545	faster turnover in glia-enriched cultures
334	F1LZX9;A0A0G2JVZ6	Itgav		3.45804	2.52022	faster turnover in glia-enriched cultures
373	A0A0G2JWM2;Q5RJQ4	Sirt2	NAD-dependent protein deacetylase sirtuin-2	5.09207	2.44337	faster turnover in glia-enriched cultures
405	A0A0G2JXD0;Q6P9U5;P17077;M0RBD4;M0R5Y8;F1M7A9;A0A0G2JX41;M0R6B4;D3ZA49	Rpl9;LOC100911472;RGD1565048;RGD1561928;LOC100910002	60S ribosomal protein L9	8.76823	4.38996	faster turnover in glia-enriched cultures
411	A0A0G2JXG3;Q6AY41;D3Z9E9	Tmem30a;Tmem30b	Cell cycle control protein 50A	4.85686	2.25035	faster turnover in glia-enriched cultures
423	A0A0G2JXN8			4.04481	2.2544	faster turnover in glia-enriched cultures
437	A0A0G2JY08;D3ZFD0;Q3B8R3	Myo18a		5.39109	2.71637	faster turnover in glia-enriched cultures
442	A0A0G2JY43;G3V9W6;P30839;P11883	Aldh3a2;Aldh3a1	Aldehyde dehydrogenase;Fatty aldehyde dehydrogenase;Aldehyde dehydrogenase, dimeric NADP-preferring	4.04985	2.98459	faster turnover in glia-enriched cultures
448	A0A0G2JY69;G3V907;Q9QYU1	LOC100911356;Pex19	Peroxisomal biogenesis factor 19	3.48612	1.5513	faster turnover in glia-enriched cultures
449	A0A0G2JY73;D4A554	Eif4g3		4.71977	2.63379	faster turnover in glia-enriched cultures
469	A0A0G2JYR1;B5DEY3	Exoc6b		4.98748	3.01539	faster turnover in glia-enriched cultures
470	A0A0G2JYR4;A0A0G2JYI0;F1LZG6;F1M3T7	Lrba		6.32666	2.81907	faster turnover in glia-enriched cultures
489	A0A0G2JZ60			7.28302	1.86041	faster turnover in glia-enriched cultures
496	A0A0G2JZA2;P97576	Grpel1	GrpE protein homolog 1, mitochondrial	5.67656	2.2618	faster turnover in glia-enriched cultures
501	A0A0G2JZC6;F1LQS9;Q9ES67	Arhgef11	Rho guanine nucleotide exchange factor 11	3.98896	2.1139	faster turnover in glia-enriched cultures
506	A0A0G2JZF0;B5DEG8	Sec24c		5.4344	2.76293	faster turnover in glia-enriched cultures
509	A0A0G2JZG7;Q6P799	Sars	Serine--tRNA ligase, cytoplasmic	4.75198	2.95903	faster turnover in glia-enriched cultures
510	A0A0G2JZH0;D3ZJ77	Cab39		4.84503	2.47342	faster turnover in glia-enriched cultures
511	A0A0G2JZH8;Q5BJX2;Q7TQ85	Pdhx		12.4528	3.82645	faster turnover in glia-enriched cultures
514	A0A0G2JZI2;Q6TXE9;Q5I0H2	Eprs		5.75995	3.33668	faster turnover in glia-enriched cultures
528	A0A0G2JZS1;Q56R15;Q3KR98;F1LT58	Kpna6	Importin subunit alpha	3.81991	2.119	faster turnover in glia-enriched cultures
546	A0A0G2K038;Q5U1X1	Rexo2	Oligoribonuclease, mitochondrial	10.1407	3.3205	faster turnover in glia-enriched cultures
552	A0A0G2K059;M0RDI5	Mcu		12.125	4.49089	faster turnover in glia-enriched cultures
555	A0A0G2K093;O35162	Hspa13	Heat shock 70 kDa protein 13	5.04086	2.32698	faster turnover in glia-enriched cultures
559	A0A0G2K0B4;A0A0G2K8P3;Q62940	Nedd4	E3 ubiquitin-protein ligase NEDD4	3.62839	0.5	faster turnover in glia-enriched cultures
588	A0A0G2K7R8;A0A0G2K0P8;Q8VII6-2;Q8VII6	Slc44a1	Choline transporter-like protein 1	3.82364	2.4876	faster turnover in glia-enriched cultures
590	A0A0G2K0Q7;D3ZFU9	Mylk		3.96591	2.18328	faster turnover in glia-enriched cultures
595	F1LNV5;A0A0G2K0T5;Q6P6Q9	Micu1	Calcium uptake protein 1, mitochondrial	5.63355	0.5	faster turnover in glia-enriched cultures
601	A0A1B0GWY5;A0A0G2K0V4;Q5FVC2	Arhgef2	Rho guanine nucleotide exchange factor 2	4.73455	2.55192	faster turnover in glia-enriched cultures
604	A0A0G2K0W9;P48004-2;P48004;A0JPK2	Psma7	Proteasome subunit alpha type-7;Proteasome subunit alpha type	6.01624	3.90897	faster turnover in glia-enriched cultures
609	A0A0G2K121;Q5FVQ4	Mlec	Malectin	6.63886	4.60706	faster turnover in glia-enriched cultures
613	Q65ZS7;A0A0G2K151;P02650;Q6PAH0	Apoe	Apolipoprotein E	3.63979	0.5	faster turnover in glia-enriched cultures
616	A0A0G2K167;Q4G069	Rmdn1	Regulator of microtubule dynamics protein 1	6.84317	3.17142	faster turnover in glia-enriched cultures
628	A0A0G2K1C0;Q4V7C7;Q9ERF9	Actr3	Actin-related protein 3	8.59832	4.30034	faster turnover in glia-enriched cultures
636	A0A0G2K1I6;P56603;A0A0G2JY82;Q5D009	Scamp1	Secretory carrier-associated membrane protein 1	6.01916	2.61863	faster turnover in glia-enriched cultures
639	A0A0G2K1L8			19.9632	4.84884	faster turnover in glia-enriched cultures
640	F1LNM0;A0A0G2K1M2;Q62696	Dlg1	Disks large homolog 1	5.21775	4.00829	faster turnover in glia-enriched cultures
649	A0A0G2K1Q1;Q5FVQ8	Nlrx1	NLR family member X1	7.28465	4.13868	faster turnover in glia-enriched cultures
654	A0A0G2K1S6			7.01834	3.94007	faster turnover in glia-enriched cultures
668	A0A0G2K249;Q5RKH1	Prpf4b	Serine/threonine-protein kinase PRP4 homolog	3.95142	2.68336	faster turnover in glia-enriched cultures
669	A0A0G2K261;A0A0G2K150;D4A8P9	Iars2		8.93372	3.66718	faster turnover in glia-enriched cultures
679	D3ZC84;A0A0G2K2C7	Usp9x	Ubiquitin carboxyl-terminal hydrolase	4.39891	2.3706	faster turnover in glia-enriched cultures
681	D3ZQL7;A0A0G2K2D6	Tppp		9.32358	3.72076	faster turnover in glia-enriched cultures
692	D4A9G3;A0A0G2K2P3	Tnfaip8		4.92614	2.71606	faster turnover in glia-enriched cultures
694	A0A0G2K2P6;Q6AXM7	Hbs1l	HBS1-like protein	4.60464	2.59009	faster turnover in glia-enriched cultures
705	A0A0G2K2V2;G3V9N8;P52303-2;P52303	Ap1b1	AP complex subunit beta;AP-1 complex subunit beta-1	7.28095	3.57092	faster turnover in glia-enriched cultures
716	A0A0G2K350;D4A0E2	Napg		6.13714	2.8712	faster turnover in glia-enriched cultures
723	A0A0G2K398;F8WFK6;P36970-2;P36970;Q91XR8;Q76LU9;A0A0G2KAD1	Gpx4	Glutathione peroxidase;Phospholipid hydroperoxide glutathione peroxidase, mitochondrial;Phospholipid hydroperoxide glutathione peroxidase, nuclear	6.88124	2.25088	faster turnover in glia-enriched cultures
734	B5DFF7;G3V9L3;A0A0G2K3I9	Dusp3		6.21213	4.36139	faster turnover in glia-enriched cultures
738	A0A0G2K3L8;Q5U2Y7	Wdfy1		6.43244	2.47478	faster turnover in glia-enriched cultures
747	A0A0G2K3W1			4.0769	2.709	faster turnover in glia-enriched cultures
756	B0BN52;A0A0G2K459;A0A0G2K7P7	Mtch2		11.6056	3.88457	faster turnover in glia-enriched cultures
757	A0A0G2K464;Q9JKE3	Scamp5	Secretory carrier-associated membrane protein 5	9.5185	3.50386	faster turnover in glia-enriched cultures
769	A0A0G2K4G3;Q71UE8	Nedd8	NEDD8	5.45567	2.65072	faster turnover in glia-enriched cultures
794	A0A0G2K4X8;Q6PEC4	Skp1	S-phase kinase-associated protein 1	3.12526	2.4045	faster turnover in glia-enriched cultures
797	A0A0G2K9X3;A0A0G2K4Y7;Q9QYF3;A0A0G2K9S4	Myo5a	Unconventional myosin-Va	5.47111	2.99376	faster turnover in glia-enriched cultures
798	D3ZJH9;A0A0G2K502	Me2	Malic enzyme	6.24092	3.46794	faster turnover in glia-enriched cultures
801	A0A0G2K528;B5DF99	Stx16		5.18517	3.09962	faster turnover in glia-enriched cultures
804	A0A0G2K542;Q4V8I9;Q5XFW3	Ugp2		4.01584	3.97211	faster turnover in glia-enriched cultures
819	A0A0G2K5C8;P84903;A0A1B0GWQ1;B2RYV1;A0A1B0GWK9	Stim1	Stromal interaction molecule 1	3.6735	2.55857	faster turnover in glia-enriched cultures
824	A0A0G2K5E7;G3V888;G3V9G4;P16638;P16638-2	Acly	ATP-citrate synthase	8.74678	2.38472	faster turnover in glia-enriched cultures
834	A0A0G2K5L2;Q5FVG4	LOC100911440		9.14091	3.55098	faster turnover in glia-enriched cultures
836	A0A0G2K5N6;F1LQT3;Q62868	Rock2	Rho-associated protein kinase 2	5.58929	3.61726	faster turnover in glia-enriched cultures
844	A0A0G2K5X6;Q63604;Q63604-3;Q63604-2;Q7TSD7;S5MHK6	Ntrk2	BDNF/NT-3 growth factors receptor	0.5	0.5	faster turnover in glia-enriched cultures
847	A0A0G2K613;Q9EPH2	Marcksl1	MARCKS-related protein	10.262	2.76325	faster turnover in glia-enriched cultures
862	A0A0G2K6D5;D3ZUF9	Pitrm1		6.10216	2.6054	faster turnover in glia-enriched cultures
871	Q5XHX3;A0A0G2K6I4	Enah		3.44609	2.65425	faster turnover in glia-enriched cultures
879	A0A0G2K6N9;D4A2Q7	Commd4		6.93941	4.19514	faster turnover in glia-enriched cultures
880	D3ZCR3;A0A0G2K6P4;B4F758;P63159;D3ZXR5;D3ZLG3;D4A6A9;D3ZIU9	Hmg1l1;Hmgb1;RGD1560584	High mobility group protein B1	2.93803	1.26492	faster turnover in glia-enriched cultures
882	A0A0G2K6Q5;Q6MG06;A0A0G2K444;Q5XI09	Gnl1	Guanine nucleotide-binding protein-like 1	6.60275	3.14158	faster turnover in glia-enriched cultures
888	F1LQ81;A0A0G2K6U1;Q9QUL6;O88960;O88975	Nsf	Vesicle-fusing ATPase	6.31538	3.80869	faster turnover in glia-enriched cultures
899	A0A0G2K724;Q4G009	Mcts1	Malignant T-cell-amplified sequence 1	9.1798	4.11839	faster turnover in glia-enriched cultures
904	A0A0G2K737;Q920J4	Txnl1	Thioredoxin-like protein 1	4.37718	2.66333	faster turnover in glia-enriched cultures
906	D3Z8D7;A0A0G2K743;P62856;D3ZJ54;A0A0G2JY64;A0A0G2JVP7	LOC100361854;Rps26;RGD1565117	40S ribosomal protein S26	8.14245	4.81961	faster turnover in glia-enriched cultures
912	A0A0G2K757;P25235	Rpn2	Dolichyl-diphosphooligosaccharide--protein glycosyltransferase subunit 2	5.60075	3.30154	faster turnover in glia-enriched cultures
913	A0A0G2K761;D4A0H4	Cul2		5.79922	2.58871	faster turnover in glia-enriched cultures
915	A1L1L6;A0A0G2K777	Rhot1	Mitochondrial Rho GTPase	6.53605	2.8386	faster turnover in glia-enriched cultures
936	A0A0G2K7N9;Q6TUE6	Arhgap5		4.47485	2.18484	faster turnover in glia-enriched cultures
939	A0A0G2K7Q7;P35559	Ide	Insulin-degrading enzyme	5.90078	2.57893	faster turnover in glia-enriched cultures
949	A0A0G2K7W6;P18445;D4AAY6;D3ZI60;D3ZG03;D3ZF07	Rpl27a;RGD1559972;RGD1561984;RGD1565415;RGD1562402	60S ribosomal protein L27a	7.13359	4.64454	faster turnover in glia-enriched cultures
950	A0A0G2K7W7;P18265	Gsk3a	Glycogen synthase kinase-3 alpha	7.26701	2.56529	faster turnover in glia-enriched cultures
962	A0A0G2K865;F1MAB9;D0UFD0	Tpd52;PrLZ		8.39379	3.34733	faster turnover in glia-enriched cultures
966	A0A0G2K890;P31977	Ezr	Ezrin	4.27708	2.76057	faster turnover in glia-enriched cultures
975	A0A0G2K8H0;Q5M9G3	Caprin1	Caprin-1	3.0128	1.7749	faster turnover in glia-enriched cultures
982	A0A0G2K8N6;D3ZC34	Ankmy2		5.91545	2.08528	faster turnover in glia-enriched cultures
991	G3V743;A0A0G2K8S6;O88941	Mogs	Mannosyl-oligosaccharide glucosidase	9.81586	5.60872	faster turnover in glia-enriched cultures
997	Q6XD99;A0A0G2K8W9;G3V6S0;A0A0G2JZY6;Q5D002;Q99MI4;Q8VI65	Sptbn1		4.66879	3.15673	faster turnover in glia-enriched cultures
1010	A0A0G2K977;A0A140TAB6;Q62839	Golga2	Golgin subfamily A member 2	3.51229	2.16483	faster turnover in glia-enriched cultures
1013	A0A0G2K9A2;P85970;A0A0G2K905;A0A0G2K2J1;A0A0G2K1V8	Arpc2	Actin-related protein 2/3 complex subunit 2	8.30929	4.1853	faster turnover in glia-enriched cultures
1018	A0A0G2K9B4;D4A4B1	Mrpl15		7.66311	3.38599	faster turnover in glia-enriched cultures
1037	A0A0G2K9J2;Q5XIL1;E9PTI1	Atp6v1h		7.20941	2.70312	faster turnover in glia-enriched cultures
1041	A0A0G2K9L2;D4A6C9	Tom1l2		4.5406	2.52012	faster turnover in glia-enriched cultures
1043	A0A0G2K9L9;A0A096MJ77	Mdn1		5.31659	3.67207	faster turnover in glia-enriched cultures
1044	A0A0G2K9M4			3.16116	2.14436	faster turnover in glia-enriched cultures
1050	A0A0G2K9Q3;Q6QI44	Naa25	N-alpha-acetyltransferase 25, NatB auxiliary subunit	5.3362	2.87259	faster turnover in glia-enriched cultures
1061	A0A0G2K9V6;Q5XHY5	Tars	Threonine--tRNA ligase, cytoplasmic	6.30793	2.96468	faster turnover in glia-enriched cultures
1067	A0A0G2KA25;Q4KLL4	Tm9sf4	Transmembrane 9 superfamily member 4	4.67789	2.60413	faster turnover in glia-enriched cultures
1080	A0A0G2KAI8			5.68966	2.21663	faster turnover in glia-enriched cultures
1085	A0A0G2KAM3;P49432	Pdhb	Pyruvate dehydrogenase E1 component subunit beta, mitochondrial	12.8863	4.38023	faster turnover in glia-enriched cultures
1091	A0A0G2KAS7;G3V846;P24942;A0A0G2K611;A0A0G2JSU1;P24942-2	Slc1a3	Amino acid transporter;Excitatory amino acid transporter 1	4.1525	2.58676	faster turnover in glia-enriched cultures
1096	A0A0G2KAW2;F1LS65;Q5JCS7;O35412;D3ZQP5;A0A0G2K2Z9	Sipa1l1	Signal-induced proliferation-associated 1-like protein 1	4.20468	1.84093	faster turnover in glia-enriched cultures
1101	A0A0G2KAZ7;Q3SWU3	Hnrnpdl	Heterogeneous nuclear ribonucleoprotein D-like	4.85237	2.85904	faster turnover in glia-enriched cultures
1107	A0A0G2KB46;D4AD82;P81128	Arhgap35	Rho GTPase-activating protein 35	5.44492	2.15792	faster turnover in glia-enriched cultures
1117	Q52KS1;A0A0G2KBC7	Pfkm	ATP-dependent 6-phosphofructokinase	6.13389	2.66561	faster turnover in glia-enriched cultures
1120	Q6MG76;A0A0G2QC02	Skiv2l		7.43334	3.38723	faster turnover in glia-enriched cultures
1124	A1L1J4;A0A0G2QC17;O88483	Pdp1	[Pyruvate dehydrogenase [acetyl-transferring]]-phosphatase 1, mitochondrial	9.40147	3.84663	faster turnover in glia-enriched cultures
1132	Q4KLK1;A0A0G2QC38	Srsf11		4.16973	2.73002	faster turnover in glia-enriched cultures
1151	A0A0H2UHD9;Q5XIA1	Ncln	Nicalin	10.1716	4.07386	faster turnover in glia-enriched cultures
1152	A0A0H2UHE1;P13086;P70631	Suclg1	Succinyl-CoA ligase [ADP/GDP-forming] subunit alpha, mitochondrial	11.1517	3.74377	faster turnover in glia-enriched cultures
1158	A0A0H2UHG0;Q4KM49	Yars	Tyrosine--tRNA ligase, cytoplasmic;Tyrosine--tRNA ligase, cytoplasmic, N-terminally processed	5.69471	3.70718	faster turnover in glia-enriched cultures
1163	A0A0H2UHH9;D4ACJ1;P62850-2;P62850-3;P62850	LOC100363469;Rps24	40S ribosomal protein S24	9.45492	4.27063	faster turnover in glia-enriched cultures
1165	A0A0H2UHJ5;Q562A2	Zfr	Zinc finger RNA-binding protein	3.40522	0.5	faster turnover in glia-enriched cultures
1174	A0A0H2UHM5;P11598	Pdia3	Protein disulfide-isomerase A3	5.33089	3.27167	faster turnover in glia-enriched cultures
1180	A0A0H2UHQ1;F1LZX7;P24049;A0A0G2KB77;D3Z9G9;Q7TPJ7	Rpl17;RGD1560017;RGD1359290	60S ribosomal protein L17	9.18057	4.66346	faster turnover in glia-enriched cultures
1182	A0A0H2UHQ3;B5DFH2;P0C5W1	Map1s	Microtubule-associated protein 1S;MAP1S heavy chain;MAP1S light chain	6.41183	3.13758	faster turnover in glia-enriched cultures
1183	A0A0H2UHQ8;P04644;D3ZFA8;D3ZHU9;D3ZKG6;M0R8M8;F1M5B1;D3ZM01	Rps17;LOC100364909;LOC100361180;RGD1559955;LOC100365961;LOC102554167;RGD1562381	40S ribosomal protein S17	8.46196	4.09239	faster turnover in glia-enriched cultures
1188	A0A0H2UHS7;P12001;Q0QEW8	Rpl18	60S ribosomal protein L18	9.10409	3.75178	faster turnover in glia-enriched cultures
1193	A0A0H2UHT6;D3ZM33;P62271;M0R5K9;A0A0G2KA79;D3ZAU6;D4AA93	LOC100362298;Rps18;LOC100912024;RGD1561919;RGD1565912	40S ribosomal protein S18	9.05172	4.58444	faster turnover in glia-enriched cultures
1195	A0A0H2UHU0;P62853;M0R763;D4AE10;F1M6F4;D3ZCH5	Rps25;LOC100911337;RGD1563613;LOC100912210;LOC100359763	40S ribosomal protein S25	8.24844	4.25891	faster turnover in glia-enriched cultures
1196	A0A0H2UHU1;P61515;D4AAZ6;D4A7B1;D4A829	Rpl37a-ps1;Rpl37a;LOC679823	Putative 60S ribosomal protein L37a;60S ribosomal protein L37a	7.36357	4.19838	faster turnover in glia-enriched cultures
1199	A0A0H2UHV9;D4ABY2;D3ZYY8	Copg2;Pigb	Coatomer subunit gamma-2	4.49505	2.91565	faster turnover in glia-enriched cultures
1201	A0A0H2UHX1;A1L1I6;Q6RJR6-2	Rtn3	Reticulon;Reticulon-3	3.42267	2.70917	faster turnover in glia-enriched cultures
1202	X1WI37;A0A0H2UHX3;P62703	LOC100362640;Rps4x	40S ribosomal protein S4, X isoform	9.70644	3.9222	faster turnover in glia-enriched cultures
1210	A0A0H2UI10;Q8VIJ5;Q8VIJ5-3;Q8VIJ5-2	Mgea5	Protein O-GlcNAcase	5.26241	2.39951	faster turnover in glia-enriched cultures
1213	F7FG31;A0A0H2UI20;Q9Z2F5;Q6AZ26	Ctbp1	C-terminal-binding protein 1	7.14036	2.68998	faster turnover in glia-enriched cultures
1219	D4A6G6;A0A0H2UI38;P17074;F1M8C7;F1M764;D3ZGN8;F1LYF3;D3ZUD7	LOC100362339;Rps19;Rps19l1;LOC687298	40S ribosomal protein S19	6.36142	4.02082	faster turnover in glia-enriched cultures
1222	A0A0H4SRI7;A0A0H4SN51;A0A0H4SQ65;D3ZWB2;A0A0H4T4D0;A0A0H4SMZ8;A0A0H4SRI2;Q9EQG6;D4ABK9;Q9EQG6-2	Kidins220	Kinase D-interacting substrate of 220 kDa	2.72549	1.81049	faster turnover in glia-enriched cultures
1223	A0A0K0WYI6;F1M0J3;Q9R1N3-5;Q9R1N3-4;Q9R1N3-3;Q9R1N3-2;Q9R1N3-6;Q9R1N3;A0A0K0WYG5	Slc4a7	Anion exchange protein;Sodium bicarbonate cotransporter 3	4.92038	2.48709	faster turnover in glia-enriched cultures
1232	A0A0U1RRV7;Q0ZFS8	Srsf3		6.47205	3.65729	faster turnover in glia-enriched cultures
1233	A0A0U1RRZ4;Q4KLP0	Dhtkd1	Probable 2-oxoglutarate dehydrogenase E1 component DHKTD1, mitochondrial	6.44614	3.01912	faster turnover in glia-enriched cultures
1236	F1LY19;A0A0U1RS25	Upf1		3.59228	2.36862	faster turnover in glia-enriched cultures
1237	O55215;O55211;A0A0U1RVI9;P27952;O55212;E9PT76;D3ZIY7;D3ZQW7;M0RAJ8;O55214;D3ZT78;A0A0G2KB28	Rps2-ps6;Rps2;LOC100359960;Gm8225	40S ribosomal protein S2	9.27793	4.4287	faster turnover in glia-enriched cultures
1238	A0A140TA89;P50442	Gatm	Glycine amidinotransferase, mitochondrial	3.46083	2.33888	faster turnover in glia-enriched cultures
1246	A0A140TAC3;O88339	Epn1	Epsin-1	7.44567	3.36983	faster turnover in glia-enriched cultures
1255	A0A140TAF5;Q9WU61;Q9WU61-2;Q9WU61-3;Q9WU61-5;D3ZKI2;Q9WU61-4	Clcc1	Chloride channel CLIC-like protein 1	3.40001	2.13707	faster turnover in glia-enriched cultures
1259	A0A140TAH1;Q9JJ50-2;Q9JJ50	Hgs	Hepatocyte growth factor-regulated tyrosine kinase substrate	5.48893	2.96357	faster turnover in glia-enriched cultures
1261	A0A140TAI1;Q9JJP9	Ubqln1	Ubiquilin-1	3.79198	2.41237	faster turnover in glia-enriched cultures
1263	A0A140TAI6;D3ZZ95;D4A1Q0;P39032;D3ZJJ6;M0RCN1;F1M706	LOC100361060;LOC100361644;Rpl36;LOC100359616;LOC100361079;LOC100360439	60S ribosomal protein L36	7.19542	3.5777	faster turnover in glia-enriched cultures
1305	A0JN17;P08644-2;P08644	Kras	GTPase KRas;GTPase KRas, N-terminally processed	6.72674	4.02767	faster turnover in glia-enriched cultures
1308	A0JN30	Cnpy2		4.23709	2.94286	faster turnover in glia-enriched cultures
1311	A0JPJ7	Ola1	Obg-like ATPase 1	6.529	4.02193	faster turnover in glia-enriched cultures
1313	A0JPL2;P97633;D3ZRE3;P97633-2	Csnk1a1	Casein kinase I isoform alpha	3.5783	0.5	faster turnover in glia-enriched cultures
1315	A0JPM9	Eif3j	Eukaryotic translation initiation factor 3 subunit J	5.24678	1.95887	faster turnover in glia-enriched cultures
1322	Q499Q4;A1A5L2;Q62752	Pgm1		7.27593	4.04113	faster turnover in glia-enriched cultures
1331	A1L108;A1L108-2	Arpc5l	Actin-related protein 2/3 complex subunit 5-like protein	7.8951	4.31383	faster turnover in glia-enriched cultures
1334	A1L1J8	Rab5b		5.53342	2.7472	faster turnover in glia-enriched cultures
1349	A2RUW1;C9K104	Tollip;tollip	Toll-interacting protein	4.99189	2.9546	faster turnover in glia-enriched cultures
1350	A2VCW8;F1LMC7;A0A0G2JZT5;D4A0F5;Q9WVC0;Q7TP92	Sept7	Septin-7	7.14177	4.1825	faster turnover in glia-enriched cultures
1351	A2VCX1	Tiprl	TIP41-like protein	6.54543	3.02291	faster turnover in glia-enriched cultures
1358	A4GW50	Stk38l		6.94357	3.01553	faster turnover in glia-enriched cultures
1378	A9CMB7;P15178	Dars	Aspartate--tRNA ligase, cytoplasmic	7.4821	3.14055	faster turnover in glia-enriched cultures
1386	A9UMW1;P14942;Q6TUG1	Gsta4;LOC688925	Glutathione S-transferase;Glutathione S-transferase alpha-4	5.47662	3.4263	faster turnover in glia-enriched cultures
1398	B0BMW0;P61107;A0A1B0GWR3	Rab14	Ras-related protein Rab-14	5.20105	3.02482	faster turnover in glia-enriched cultures
1399	B0BMW2;O70351	Hsd17b10	3-hydroxyacyl-CoA dehydrogenase type-2	10.7386	4.15748	faster turnover in glia-enriched cultures
1400	B0BMW4;P63095;B4F771;P63095-2	Gnas	Guanine nucleotide-binding protein G(s) subunit alpha isoforms short	6.23283	2.73229	faster turnover in glia-enriched cultures
1405	B0BMY7	Twf2		6.14418	3.46794	faster turnover in glia-enriched cultures
1410	B0BN18	Pfdn2	Prefoldin subunit 2	4.62551	3.04081	faster turnover in glia-enriched cultures
1414	B0BN30;A0A1W2Q6G8;Q4G025	Mtch1		5.60618	3.17604	faster turnover in glia-enriched cultures
1422	B0BN55;P32362	Urod	Uroporphyrinogen decarboxylase	4.31103	2.31708	faster turnover in glia-enriched cultures
1423	B0BN56	Mrps31	28S ribosomal protein S31, mitochondrial	7.58388	3.08332	faster turnover in glia-enriched cultures
1424	B0BN59;G3V6B8	RGD1562416;Tsr2		3.81845	2.15738	faster turnover in glia-enriched cultures
1425	B0BN63	Ahsa1		5.47488	2.61715	faster turnover in glia-enriched cultures
1426	B0BN65	Fam49a		4.5671	2.53525	faster turnover in glia-enriched cultures
1427	Q5I0K4;B0BN68	Mrps9		6.84549	4.13064	faster turnover in glia-enriched cultures
1431	B0BN81;P24050;A0A0G2K200	Rps5	40S ribosomal protein S5;40S ribosomal protein S5, N-terminally processed	8.36991	4.17759	faster turnover in glia-enriched cultures
1433	B0BN83	Armc1	Armadillo repeat-containing protein 1	5.37249	3.13685	faster turnover in glia-enriched cultures
1434	B0BN85;Q7TQ12;F1LMY6	Sugt1	Suppressor of G2 allele of SKP1 homolog	3.78433	2.14572	faster turnover in glia-enriched cultures
1435	B0BN93	Psmd13	26S proteasome non-ATPase regulatory subunit 13	6.08393	3.78915	faster turnover in glia-enriched cultures
1437	B0BN97;Q498E0	Txndc12	Thioredoxin domain-containing protein 12	3.95713	2.79254	faster turnover in glia-enriched cultures
1440	B0BNA5	Cotl1	Coactosin-like protein	9.79874	4.44488	faster turnover in glia-enriched cultures
1441	B0BNA7;M0RCH0	Eif3i	Eukaryotic translation initiation factor 3 subunit I	4.03617	2.44115	faster turnover in glia-enriched cultures
1449	B0BNB9	Htra2		12.9325	4.58704	faster turnover in glia-enriched cultures
1453	B0BNE3	Trappc5		5.22048	3.31217	faster turnover in glia-enriched cultures
1454	B0BNE5	Esd	S-formylglutathione hydrolase	8.1963	4.70239	faster turnover in glia-enriched cultures
1455	B0BNE6	Ndufs8		7.82652	3.02266	faster turnover in glia-enriched cultures
1461	B0BNG3	Lman2		4.9584	2.66872	faster turnover in glia-enriched cultures
1467	B0BNJ1	Sri		5.44795	3.50914	faster turnover in glia-enriched cultures
1471	B0BNK1	Rab5c		4.20738	2.66829	faster turnover in glia-enriched cultures
1473	B0BNL2	LOC364561		7.27471	2.6558	faster turnover in glia-enriched cultures
1476	B0BNL8;G3V648	Agpat3		4.75286	3.3893	faster turnover in glia-enriched cultures
1478	B0BNM1	Apoa1bp	NAD(P)H-hydrate epimerase	9.28242	3.90091	faster turnover in glia-enriched cultures
1487	B0K010	Txndc17		7.32391	3.73657	faster turnover in glia-enriched cultures
1493	B0K020	Cisd1	CDGSH iron-sulfur domain-containing protein 1	9.53927	3.43101	faster turnover in glia-enriched cultures
1494	F1M013;B0K021;P62425;D3ZU22;D3ZPL5;D3ZJH5;D4A6B9;F1M4C7;D3ZNA3;F1M1M2;F1M2Q3	LOC100910109;LOC100911966;Rpl7a;LOC100361311;RGD1562953;LOC680161;RGD1563045;LOC100911987;RGD1563220;RGD1564370	60S ribosomal protein L7a	8.82321	4.42577	faster turnover in glia-enriched cultures
1498	B0K031;P05426;B0K023;F1LUE9;Q7TP62	Rpl7;LOC367195	60S ribosomal protein L7	8.95736	3.84151	faster turnover in glia-enriched cultures
1501	Q5XFV9;B0K038;Q6P3E1;P62250;M0R8S7	Rps16;LOC102548369	40S ribosomal protein S16	7.3133	4.23067	faster turnover in glia-enriched cultures
1522	B1H267	Snx5	Sorting nexin-5	5.81095	3.47233	faster turnover in glia-enriched cultures
1534	B1WBQ0;O08837	Cdc5l	Cell division cycle 5-like protein	3.02373	2.02388	faster turnover in glia-enriched cultures
1540	B1WBS4	Vps26b		5.5795	3.48302	faster turnover in glia-enriched cultures
1549	B1WBW4	Armc10	Armadillo repeat-containing protein 10	8.77947	3.27811	faster turnover in glia-enriched cultures
1550	B1WBW9;Q5I0K5	Abhd10	Mycophenolic acid acyl-glucuronide esterase, mitochondrial	12.0263	3.50838	faster turnover in glia-enriched cultures
1554	B1WBY5	Dnajc11		11.0849	4.05364	faster turnover in glia-enriched cultures
1565	B1WC26	Nans		10.4194	6.29265	faster turnover in glia-enriched cultures
1566	B1WC28	H2afy2	Core histone macro-H2A	12.7209	5.49884	faster turnover in glia-enriched cultures
1569	B1WC32;F1LS72;Q4G010	Uba2		6.60256	3.08802	faster turnover in glia-enriched cultures
1571	B1WC34	Prkcsh		5.47377	3.29042	faster turnover in glia-enriched cultures
1576	B1WC49	Api5		3.68859	2.23428	faster turnover in glia-enriched cultures
1578	B1WC61;Q7TSP3	Acad9		10.8203	3.88332	faster turnover in glia-enriched cultures
1583	B1WC71;A0A0G2JWF4;F1LR71	Aspscr1		6.3295	2.74016	faster turnover in glia-enriched cultures
1585	B1WC73	Arl6		5.44686	2.4121	faster turnover in glia-enriched cultures
1597	B2GUV2;O55166	Vps52	Vacuolar protein sorting-associated protein 52 homolog	7.81299	2.5885	faster turnover in glia-enriched cultures
1598	B2GUV5	Atp6v1g1		5.29491	2.01027	faster turnover in glia-enriched cultures
1599	B2GUV7;A0A0H2UHV4;M0R7Z0;Q4FZQ8	Eif5b;Eif5b-ps1	Eukaryotic translation initiation factor 5B	3.85553	2.25072	faster turnover in glia-enriched cultures
1605	B2GUX5	Nt5c3a	5-nucleotidase	4.93624	2.45551	faster turnover in glia-enriched cultures
1611	B2GUZ3	Mthfd1l		11.692	3.69181	faster turnover in glia-enriched cultures
1612	B2GUZ5	Capza1	F-actin-capping protein subunit alpha-1	6.30159	3.90502	faster turnover in glia-enriched cultures
1615	B2GUZ9	Fam49b		6.65806	3.85975	faster turnover in glia-enriched cultures
1618	B2GV06	Oxct1	Succinyl-CoA:3-ketoacid coenzyme A transferase 1, mitochondrial	11.8111	3.53936	faster turnover in glia-enriched cultures
1620	B2GV15;Q99PU6	Dbt		9.40558	3.61899	faster turnover in glia-enriched cultures
1630	B2GV54	Nceh1	Neutral cholesterol ester hydrolase 1	4.31003	3.11379	faster turnover in glia-enriched cultures
1637	B2GV73	Arpc3	Actin-related protein 2/3 complex subunit 3	7.21353	3.05247	faster turnover in glia-enriched cultures
1639	B2GV75;P84850;A0A0A0MXZ3	D2hgdh	D-2-hydroxyglutarate dehydrogenase, mitochondrial	7.53182	4.43089	faster turnover in glia-enriched cultures
1643	B2GV92;P83868;Q5PQL9	Ptges3;Ptges3l1	Prostaglandin E synthase 3	6.99361	2.89664	faster turnover in glia-enriched cultures
1664	B2RYD7	Stt3b		7.32868	3.1428	faster turnover in glia-enriched cultures
1671	B2RYG6	Otub1	Ubiquitin thioesterase OTUB1	6.30338	3.28483	faster turnover in glia-enriched cultures
1676	B2RYI2	Srp68	Signal recognition particle subunit SRP68	5.37083	3.1455	faster turnover in glia-enriched cultures
1677	E9PU13;B2RYI6	Snx4		10.6312	3.9348	faster turnover in glia-enriched cultures
1684	B2RYJ7	Actr1b		4.74005	3.6858	faster turnover in glia-enriched cultures
1685	B2RYK3;P18297;D3ZT59	Spr	Sepiapterin reductase	7.81651	3.8979	faster turnover in glia-enriched cultures
1693	B2RYN0;D3ZFX4	Pgm3		7.31636	4.05544	faster turnover in glia-enriched cultures
1696	B2RYN3	Eef1e1		7.01759	4.0324	faster turnover in glia-enriched cultures
1697	B2RYN6;Q8R525	Ap1g1		6.75577	2.92045	faster turnover in glia-enriched cultures
1699	B2RYP0;A0A0G2K6E0	Rhoc		4.42962	3.16177	faster turnover in glia-enriched cultures
1701	B2RYP4	Snx2		7.27439	3.79982	faster turnover in glia-enriched cultures
1703	B2RYP6	Luc7l2		4.3839	2.32283	faster turnover in glia-enriched cultures
1706	B2RYQ2	Ppp2r4	Serine/threonine-protein phosphatase 2A activator	7.04222	4.17303	faster turnover in glia-enriched cultures
1707	B2RYQ5;A0A0G2KAN5	Erh	Enhancer of rudimentary homolog	3.66658	2.16721	faster turnover in glia-enriched cultures
1710	B2RYR8;P62243;M0R7Q5;D3ZIE1;Q6TXJ0	Rps8;LOC100363452;RGD1566369;LOC297756	40S ribosomal protein S8	9.90334	4.36986	faster turnover in glia-enriched cultures
1711	B2RYR9;Q9Z336	Dynlt1	Dynein light chain Tctex-type 1	5.34225	2.16964	faster turnover in glia-enriched cultures
1713	B2RYS2	LOC685596	Cytochrome b-c1 complex subunit 7	11.8518	3.82202	faster turnover in glia-enriched cultures
1715	B2RYS8	Ndufb8		9.64785	4.67061	faster turnover in glia-enriched cultures
1724	B2RYU2;P23358;A0A140TAC5;M0R4B6;D3ZJE2;D4A8N3	Rpl12;Rpl12-ps1;RGD1563956	60S ribosomal protein L12	7.1545	4.69506	faster turnover in glia-enriched cultures
1733	B2RYW3	Ndufb9		10.5269	4.2247	faster turnover in glia-enriched cultures
1737	B2RYW9	Fahd2	Fumarylacetoacetate hydrolase domain-containing protein 2	8.99252	3.875	faster turnover in glia-enriched cultures
1739	B2RZ08	Tmem263		6.14051	1.95366	faster turnover in glia-enriched cultures
1740	B2RZ09;P0C5H9	Manf	Mesencephalic astrocyte-derived neurotrophic factor	4.55761	2.47989	faster turnover in glia-enriched cultures
1742	B2RZ24;F1LM47	Sucla2	Succinyl-CoA ligase subunit beta	9.62426	3.33566	faster turnover in glia-enriched cultures
1743	B2RZ27	Sh3bgrl3		5.76334	2.76009	faster turnover in glia-enriched cultures
1758	B2RZ72	Arpc4		8.49033	4.58039	faster turnover in glia-enriched cultures
1761	B2RZ78;A0A0G2JTS3;B2RZ78-2	Vps29	Vacuolar protein sorting-associated protein 29	5.70096	3.75443	faster turnover in glia-enriched cultures
1770	B2RZA9	Ube2l3		3.93006	2.32626	faster turnover in glia-enriched cultures
1774	B2RZB7	Snrpd1		7.76034	4.35151	faster turnover in glia-enriched cultures
1777	B2RZC6;A0A0H2UHX8;Q7TP98	Ilf2	Interleukin enhancer-binding factor 2	5.31495	4.42091	faster turnover in glia-enriched cultures
1782	F1LQ14;D4A4W9;B2RZD4;P11250	Rpl34;Rpl34-ps1	60S ribosomal protein L34	9.05711	4.01672	faster turnover in glia-enriched cultures
1783	D3ZSF9;B2RZD5	Rpl22l2;LOC688712		5.57582	2.59248	faster turnover in glia-enriched cultures
1784	B2RZD6	Ndufa4		4.47239	1.9381	faster turnover in glia-enriched cultures
1794	B3GNI6-2;A0A0G2JUL7;B3GNI6-3;B3GNI6	Sept11	Septin-11	9.43941	5.94588	faster turnover in glia-enriched cultures
1796	B3SVE9;Q64232	Tecr	Very-long-chain enoyl-CoA reductase	3.47031	2.74164	faster turnover in glia-enriched cultures
1799	Q7TPJ6;B4F759;P83871	Phf5a	PHD finger-like domain-containing protein 5A	4.3958	2.78745	faster turnover in glia-enriched cultures
1800	B4F764;Q4KM65	Nudt21	Cleavage and polyadenylation specificity factor subunit 5	3.09728	2.29228	faster turnover in glia-enriched cultures
1815	B4F7A2;F1M943	Armc8		5.48393	2.64995	faster turnover in glia-enriched cultures
1818	B4F7A9	Csnk2a2		6.45791	3.36686	faster turnover in glia-enriched cultures
1821	B4F7C2	Tubb4a		6.43525	2.43835	faster turnover in glia-enriched cultures
1823	B4F7C7	Hebp1		8.76272	3.03475	faster turnover in glia-enriched cultures
1824	B4F7C9;A0A0G2JWH5	Stt3a		4.18544	2.74088	faster turnover in glia-enriched cultures
1831	B4F7F3	Arvcf		4.96432	2.33753	faster turnover in glia-enriched cultures
1837	B5DEH2	Erlin2	Erlin-2	6.00567	3.67191	faster turnover in glia-enriched cultures
1840	B5DEI0	Pcyox1l		6.30006	3.65952	faster turnover in glia-enriched cultures
1850	B5DEL8;A0A0G2JZJ9	LOC100361505		8.90916	4.99743	faster turnover in glia-enriched cultures
1851	B5DEL9;P62083	Rps7	40S ribosomal protein S7	8.67417	3.73532	faster turnover in glia-enriched cultures
1852	F1LSW7;B5DEM5;Q63507;Q6TUH8	Rpl14;LOC306079	60S ribosomal protein L14	9.25262	4.58365	faster turnover in glia-enriched cultures
1854	B5DEN4;P04642;Q6P9U7	Ldha	L-lactate dehydrogenase;L-lactate dehydrogenase A chain	8.08476	5.16469	faster turnover in glia-enriched cultures
1855	B5DEN5;Q7TPK5	Eef1b2;Eef1b2l		8.80516	5.16566	faster turnover in glia-enriched cultures
1857	B5DEP7	LOC100911683		5.00872	3.40597	faster turnover in glia-enriched cultures
1861	B5DES0;M0R8K2	Snrpd2;Snrpd2l		5.91545	3.84572	faster turnover in glia-enriched cultures
1862	F1LT35;D3ZTH8;B5DES1;P62752;D4AAL7;D3ZFK7;D3ZNM1;D3ZTX9	RGD1564606;LOC689899;Rpl23a;LOC683904;LOC690335;RGD1562755;RGD1565170	60S ribosomal protein L23a	6.76424	3.70379	faster turnover in glia-enriched cultures
1867	B5DEY8	Snx6		8.93258	4.05508	faster turnover in glia-enriched cultures
1889	B5DF55	Stam		5.09271	2.90527	faster turnover in glia-enriched cultures
1893	B5DF65	Blvrb		7.53618	4.53329	faster turnover in glia-enriched cultures
1897	B5DF89;A0A0G2JSP3	Cul3	Cullin-3	4.30322	2.66809	faster turnover in glia-enriched cultures
1898	B5DF91	Elavl1	ELAV-like protein	3.86752	2.57797	faster turnover in glia-enriched cultures
1901	B5DFA2;P0C0R5	Pik3r4	Phosphoinositide 3-kinase regulatory subunit 4	4.46741	2.43194	faster turnover in glia-enriched cultures
1904	B5DFB2;D4A250	Rbbp4;RGD1563620		3.0381	1.95008	faster turnover in glia-enriched cultures
1906	B5DFC3;A0A0G2JZM2	Sec23a		6.80963	4.43854	faster turnover in glia-enriched cultures
1907	B5DFC4;P05696;F1M2P8;F1LS98	Prkca	Protein kinase C;Protein kinase C alpha type	5.80288	2.7195	faster turnover in glia-enriched cultures
1909	B5DFC8	Eif3c	Eukaryotic translation initiation factor 3 subunit C	4.58169	2.74071	faster turnover in glia-enriched cultures
1911	B5DFD8	Sh3bgrl	SH3 domain-binding glutamic acid-rich-like protein	4.65996	2.55117	faster turnover in glia-enriched cultures
1912	B5DFE0;A0A0G2K4N7	Mpp6		9.9213	3.71674	faster turnover in glia-enriched cultures
1922	B5DFI9	Pdk3		8.15643	2.81433	faster turnover in glia-enriched cultures
1926	B5DFJ4	Vps18		5.80487	3.79283	faster turnover in glia-enriched cultures
1930	B5DFK6;Q5RK16;Q4FZT4	Ap3d1		7.47295	2.93588	faster turnover in glia-enriched cultures
1933	B5DFL0;Q498T0	Snta1		4.61506	3.20667	faster turnover in glia-enriched cultures
1940	B5DFN2;A0A140TAI8	Ahcyl1	Adenosylhomocysteinase	4.65999	2.71253	faster turnover in glia-enriched cultures
1942	B5DFN4	Pfdn5		5.58585	2.6845	faster turnover in glia-enriched cultures
1944	B6DTP5;Q6AYI1;O88757	Ddx5;ddx5		3.33764	0.5	faster turnover in glia-enriched cultures
1945	B6DYP8;P04904;Q9JLX3;A0A0G2JVT2;A0A0G2JTB1;P46418;A0A0G2K8Q5;Q498T5;F7F2H5;Q4FZZ3;B6DYP7;P04903;P00502;Q9JLQ6;Q7M0F7;Q63232	Gsta1;Gsta3;Gsta5;Gsta2;GSTA3	Glutathione S-transferase;Glutathione S-transferase alpha-3;Glutathione S-transferase alpha-5;Glutathione S-transferase alpha-2;Glutathione S-transferase alpha-1;Glutathione S-transferase alpha-1, N-terminally processed	3.61346	3.00859	faster turnover in glia-enriched cultures
1946	B6DYQ0;P24473	Gstk1	Glutathione S-transferase kappa 1	5.85302	2.95705	faster turnover in glia-enriched cultures
1949	B6DYQ5;Q9Z339;Q6AXR6;A0A096MJ04;A0A0G2JTY5	Gsto1	Glutathione S-transferase omega-1	6.38601	3.63218	faster turnover in glia-enriched cultures
1950	B6DYQ7;P04906;D4A8S2;A0A0G2K4Q5	Gstp1;RGD1307603	Glutathione S-transferase P	4.38763	2.60388	faster turnover in glia-enriched cultures
1966	C7C5T2;P47860;A0A0A0MXY5	Pfkp	ATP-dependent 6-phosphofructokinase;ATP-dependent 6-phosphofructokinase, platelet type	7.90176	3.91409	faster turnover in glia-enriched cultures
2006	Q8SEZ8;Q8HID1;D2E6L7;P03889;Q8HN20	Mt-nd1;ND1;Mtnd1	NADH-ubiquinone oxidoreductase chain 1	10.2342	3.74849	faster turnover in glia-enriched cultures
2013	D3Z865	Mpdu1		4.7904	3.37348	faster turnover in glia-enriched cultures
2036	D3Z900;O88994;M0R6N2	Marc2;LOC100910481	Mitochondrial amidoxime reducing component 2	4.71588	2.68173	faster turnover in glia-enriched cultures
2040	D3Z941	Mars		6.67537	3.54223	faster turnover in glia-enriched cultures
2046	D3Z981	Plxna1		10.3357	2.37735	faster turnover in glia-enriched cultures
2081	D3ZA84;D4A3B0;D3ZT58;D3ZE09	Tln2		6.31752	4.38453	faster turnover in glia-enriched cultures
2082	D3ZA85	Nfu1		6.61543	2.72844	faster turnover in glia-enriched cultures
2084	D3ZA93	Acot13		8.31014	3.11553	faster turnover in glia-enriched cultures
2088	D3ZAF6	Atp5j2	ATP synthase subunit f, mitochondrial	13.1323	4.35933	faster turnover in glia-enriched cultures
2093	D3ZAI0;D4A4B4	U2surp		6.86446	2.15238	faster turnover in glia-enriched cultures
2096	D3ZAN3	Ganab		5.82186	3.23168	faster turnover in glia-enriched cultures
2100	D3ZAP9	Gpd1l	Glycerol-3-phosphate dehydrogenase [NAD(+)]	8.07328	4.13851	faster turnover in glia-enriched cultures
2116	D3ZAZ0	Eif3m	Eukaryotic translation initiation factor 3 subunit M	5.26344	3.25009	faster turnover in glia-enriched cultures
2144	D3ZBT9;F1MAH5	Ppp6r3		5.0182	2.49508	faster turnover in glia-enriched cultures
2155	D3ZC63	Cmpk2		6.99599	3.65223	faster turnover in glia-enriched cultures
2158	D3ZCA0	Prosc		6.36225	3.61109	faster turnover in glia-enriched cultures
2183	D3ZCZ9;P52504	LOC100912599;Ndufs6	NADH dehydrogenase [ubiquinone] iron-sulfur protein 6, mitochondrial	6.65612	2.58415	faster turnover in glia-enriched cultures
2185	D3ZD09;D3ZSB0	Cox6b1		4.71191	2.4093	faster turnover in glia-enriched cultures
2186	D3ZD11	Spcs2		4.78654	2.70103	faster turnover in glia-enriched cultures
2194	D3ZD73	Ddx6		3.52089	2.05879	faster turnover in glia-enriched cultures
2199	D3ZD97	Dhx15		4.1569	2.52181	faster turnover in glia-enriched cultures
2218	D3ZDU2	Rptor		5.57806	3.26976	faster turnover in glia-enriched cultures
2223	D3ZE15;F1LZC5	LOC100911483;Ndufa13		9.15604	4.48451	faster turnover in glia-enriched cultures
2232	D3ZE72	Metap1	Methionine aminopeptidase 1	5.34048	2.78429	faster turnover in glia-enriched cultures
2243	D3ZEI4	Hepacam		3.34769	1.55039	faster turnover in glia-enriched cultures
2250	D3ZER6	Tnpo2		5.69709	2.64366	faster turnover in glia-enriched cultures
2251	D3ZES2	Trappc6b		5.57809	3.76134	faster turnover in glia-enriched cultures
2258	D3ZF13	LOC683884	Acyl carrier protein	9.59302	2.43698	faster turnover in glia-enriched cultures
2268	D3ZF97	Erlec1		5.37428	2.62422	faster turnover in glia-enriched cultures
2269	D3ZF99	Mrpl55		7.54221	2.92406	faster turnover in glia-enriched cultures
2275	D3ZFJ6	Lactb		8.27731	4.67761	faster turnover in glia-enriched cultures
2283	D3ZFQ8	Cyc1		12.4569	4.54012	faster turnover in glia-enriched cultures
2289	D3ZFY8;F1M227	LOC100912618		6.21923	3.35905	faster turnover in glia-enriched cultures
2292	D3ZG43	Ndufs3		9.14032	3.275	faster turnover in glia-enriched cultures
2305	D3ZGE6;Q66HL2;A0A0G2JZ13;A0A1B0GWS4;O70420;O70419	Cttn	Src substrate cortactin	5.86911	2.66405	faster turnover in glia-enriched cultures
2363	D3ZI16	Cops6		8.39103	3.84382	faster turnover in glia-enriched cultures
2373	D3ZIE9	Aldh18a1		5.27177	2.83305	faster turnover in glia-enriched cultures
2395	D3ZJ01	RGD1307235		9.76314	2.95551	faster turnover in glia-enriched cultures
2408	Q642E2;D3ZJD3;D3ZEI0;P17702;A0A0G2K8E0	LOC100362069;RGD1565183;LOC690096;Rpl28	60S ribosomal protein L28	7.52836	4.1888	faster turnover in glia-enriched cultures
2423	D3ZJX5	Timm50		8.53667	3.34231	faster turnover in glia-enriched cultures
2428	D3ZK56	Rap2c		6.23612	3.06129	faster turnover in glia-enriched cultures
2436	D3ZKG1	Mut		4.84157	2.51994	faster turnover in glia-enriched cultures
2471	D3ZLK9;D4AAT7	Carkd	ATP-dependent (S)-NAD(P)H-hydrate dehydratase	8.00428	3.73203	faster turnover in glia-enriched cultures
2473	D3ZLN7	Commd2		9.40485	4.17345	faster turnover in glia-enriched cultures
2510	D3ZMS0	LOC100911713		4.48977	0.5	faster turnover in glia-enriched cultures
2512	D3ZMW3	Msto1		5.05746	3.04888	faster turnover in glia-enriched cultures
2514	D3ZMY7	Nt5c2		4.53191	2.71436	faster turnover in glia-enriched cultures
2517	D3ZN27	Dnajc13		6.38449	3.87119	faster turnover in glia-enriched cultures
2528	D3ZNQ6	Ube2m		5.83769	2.64203	faster turnover in glia-enriched cultures
2544	D3ZPE5;B4F763	Vps53		7.52884	3.28365	faster turnover in glia-enriched cultures
2561	D3ZPR0	Cse1l		6.38382	3.29789	faster turnover in glia-enriched cultures
2572	D3ZQ57	Plxnb2		3.42678	2.26184	faster turnover in glia-enriched cultures
2578	D3ZQD3	Ogdhl		7.23209	2.38363	faster turnover in glia-enriched cultures
2583	D3ZQG6;D3ZM62;A0A0G2K2M8	Trim2	Tripartite motif-containing protein 2	6.976	2.74628	faster turnover in glia-enriched cultures
2589	D3ZQK4	Txndc16		4.18605	1.88192	faster turnover in glia-enriched cultures
2592	D3ZQM0	Sf3a1		3.72231	2.73206	faster turnover in glia-enriched cultures
2601	D3ZQY4	Fryl		3.79117	2.6694	faster turnover in glia-enriched cultures
2612	D3ZRC4;A0A0G2K621;A0A1W2Q6G9	Pnpla8		4.88059	2.20206	faster turnover in glia-enriched cultures
2621	D3ZRM5	Rab23		6.21536	2.97283	faster turnover in glia-enriched cultures
2630	D3ZS58	Ndufa2	NADH dehydrogenase [ubiquinone] 1 alpha subcomplex subunit 2	6.89646	3.07555	faster turnover in glia-enriched cultures
2635	D3ZSA9	Nomo1		7.86042	4.67074	faster turnover in glia-enriched cultures
2639	D3ZSF3			8.90962	4.38701	faster turnover in glia-enriched cultures
2645	D3ZSP1;D4A8M5;Q6QI63;F7ETL6	LOC100361838;Snrpep2;Zfp341		6.28441	4.1715	faster turnover in glia-enriched cultures
2664	D3ZT71	Bcl2l13		8.93267	3.41444	faster turnover in glia-enriched cultures
2665	D3ZT90	Gcdh		6.52362	3.55485	faster turnover in glia-enriched cultures
2681	D3ZTR1	Mrps17		8.29687	3.17721	faster turnover in glia-enriched cultures
2687	D3ZTW7	Atpaf2		8.14944	3.08109	faster turnover in glia-enriched cultures
2689	D3ZTW9	Exog		12.9303	3.93745	faster turnover in glia-enriched cultures
2690	D3ZTX0	Tmed7	Transmembrane emp24 domain-containing protein 7	6.97541	4.00008	faster turnover in glia-enriched cultures
2696	D3ZU13;D4AD15;M0RD03	LOC100911431;Eif4g1;LOC100912571		3.6313	2.26617	faster turnover in glia-enriched cultures
2709	D3ZUB0	Rcn1		5.25036	3.30573	faster turnover in glia-enriched cultures
2712	D3ZUC9	Oxsr1		8.97815	4.0352	faster turnover in glia-enriched cultures
2724	D3ZUM2	Sarm1		10.2823	3.08609	faster turnover in glia-enriched cultures
2726	D3ZUN5	Pofut2		5.17638	2.78021	faster turnover in glia-enriched cultures
2727	D3ZUP5	Brk1		6.0464	2.16256	faster turnover in glia-enriched cultures
2740	D3ZUX5	Chchd3		9.38141	3.97411	faster turnover in glia-enriched cultures
2741	D3ZUX7	Acsf3		6.62829	2.86345	faster turnover in glia-enriched cultures
2743	D3ZUY8	Ap2a1		8.29556	3.46458	faster turnover in glia-enriched cultures
2761	D3ZVI9	LOC100911365		6.2502	2.78644	faster turnover in glia-enriched cultures
2767	D3ZVQ0	Usp5	Ubiquitin carboxyl-terminal hydrolase	6.73097	3.77189	faster turnover in glia-enriched cultures
2782	D3ZW08	Adsl	Adenylosuccinate lyase	8.8774	3.73446	faster turnover in glia-enriched cultures
2784	D3ZW15	Sec24b		5.0575	2.72334	faster turnover in glia-enriched cultures
2788	D3ZW55	Itpa	Inosine triphosphate pyrophosphatase	8.59481	3.16549	faster turnover in glia-enriched cultures
2792	D3ZWA8	Appl1		5.63356	3.57741	faster turnover in glia-enriched cultures
2823	D3ZWW5	Slc30a9		10.0651	4.24059	faster turnover in glia-enriched cultures
2831	D3ZX38	Pfdn1		5.86978	3.13204	faster turnover in glia-enriched cultures
2834	D3ZX69;P0C2C4	Mrpl10	39S ribosomal protein L10, mitochondrial	10.2462	3.98363	faster turnover in glia-enriched cultures
2835	D3ZX87;P62902;D3ZKU5;D3ZDE9;D3ZK34;D4ACQ2;D4ABZ9;D3ZU04;D3Z8W1;D3ZZ60;D3ZVY6;A0A0G2K7E3	LOC100910017;Rpl31;RGD1564839;RGD1562055;RGD1565894;LOC690384;Rpl31l4;LOC102550734;LOC680384;LOC681356;LOC100359986	60S ribosomal protein L31	7.18578	4.46398	faster turnover in glia-enriched cultures
2836	D3ZXA6	Pdpr		8.65979	2.51127	faster turnover in glia-enriched cultures
2841	D3ZXF9	Mrpl12		9.79879	3.61409	faster turnover in glia-enriched cultures
2847	D3ZXK4	Abhd11		12.0731	4.02177	faster turnover in glia-enriched cultures
2855	D3ZXQ2;A0A0G2K5C0	Camsap3		9.55612	2.40729	faster turnover in glia-enriched cultures
2857	D3ZXS8	Ube2k		3.46789	2.31002	faster turnover in glia-enriched cultures
2888	D3ZYS7	G3bp1		4.27843	2.91172	faster turnover in glia-enriched cultures
2892	M0RAK4;D3ZYW7;A0A0A0MXX7	Fxn	Frataxin, mitochondrial;Frataxin intermediate form;Frataxin mature form	11.9533	2.44042	faster turnover in glia-enriched cultures
2912	D3ZZC1	Txndc5		3.74972	2.86058	faster turnover in glia-enriched cultures
2915	D3ZZE3	RGD1564887		6.12992	2.933	faster turnover in glia-enriched cultures
2926	D3ZZN3	Acss1	Acetyl-coenzyme A synthetase	3.77612	3.02736	faster turnover in glia-enriched cultures
2933	D3ZZR9	Fkbp2	Peptidyl-prolyl cis-trans isomerase	4.82101	3.41659	faster turnover in glia-enriched cultures
2943	D3ZZZ9	Ctnnd1		3.1261	2.21508	faster turnover in glia-enriched cultures
2962	D4A0E8	Prmt5	Protein arginine N-methyltransferase 5	7.89645	3.3748	faster turnover in glia-enriched cultures
2965	D4A0T0	Ndufb10		9.27745	4.70974	faster turnover in glia-enriched cultures
2966	D4A0T8	Dhrs7		3.30738	2.8316	faster turnover in glia-enriched cultures
2977	D4A131	Mrpl4		8.48843	4.24222	faster turnover in glia-enriched cultures
2978	D4A133;A0A1W2Q6N0	Atp6v1a		7.4719	3.39785	faster turnover in glia-enriched cultures
2982	D4A197	Mcee		6.12749	2.64512	faster turnover in glia-enriched cultures
2988	D4A1B8	Dctn3		5.05746	3.59527	faster turnover in glia-enriched cultures
3000	D4A1J6	Ankfy1		5.71164	2.83202	faster turnover in glia-enriched cultures
3002	D4A1Q9	Ttll12		8.11632	4.15112	faster turnover in glia-enriched cultures
3003	D4A1R8	Cpne1		6.94205	2.86812	faster turnover in glia-enriched cultures
3012	D4A1Y0;A0A0G2JVC2	Scyl2		7.51851	2.13656	faster turnover in glia-enriched cultures
3016	D4A208;A0A0G2JZ92;B5DEJ1	Srgap2	SLIT-ROBO Rho GTPase-activating protein 2	6.45054	2.59131	faster turnover in glia-enriched cultures
3026	D4A255	Tldc1		6.33312	2.62313	faster turnover in glia-enriched cultures
3030	D4A264	Zadh2		6.99702	2.31783	faster turnover in glia-enriched cultures
3035	D4A2D7	Ipo4		5.50958	2.46905	faster turnover in glia-enriched cultures
3040	D4A2F6	Nhlrc3		6.07825	4.33905	faster turnover in glia-enriched cultures
3042	D4A2G9	Ranbp1		6.90343	3.13693	faster turnover in glia-enriched cultures
3061	D4A3D4	Abhd3		2.82208	2.37682	faster turnover in glia-enriched cultures
3063	D4A3E1	Hnrnpll		5.68119	2.87496	faster turnover in glia-enriched cultures
3066	D4A3E8;A0A0G2K6X0	Mrps27		8.62101	3.29362	faster turnover in glia-enriched cultures
3067	D4A3H5	Clcn6	Chloride channel protein	4.2158	2.46992	faster turnover in glia-enriched cultures
3087	D4A3V2	Ndufa6	NADH dehydrogenase [ubiquinone] 1 alpha subcomplex subunit 6	7.36575	2.42943	faster turnover in glia-enriched cultures
3105	D4A465;A0A1B0GWT7	Lamtor2		4.90735	4.0424	faster turnover in glia-enriched cultures
3108	D4A4A9	Mrpl19		7.90133	3.94042	faster turnover in glia-enriched cultures
3111	D4A4H5	Sdf2		5.34415	2.04571	faster turnover in glia-enriched cultures
3113	D4A4K4	Vps13c		5.03279	3.88028	faster turnover in glia-enriched cultures
3118	D4A4P3;M0RA24	LOC100361144;LOC100362391		9.75072	4.36514	faster turnover in glia-enriched cultures
3120	D4A4Q4	Ociad2		4.55634	2.10499	faster turnover in glia-enriched cultures
3129	D4A4U3	Mdp1		6.41031	3.82728	faster turnover in glia-enriched cultures
3134	D4A4Z9	Ktn1		3.33545	2.59683	faster turnover in glia-enriched cultures
3140	D4A517	Slc39a10		7.03686	4.39739	faster turnover in glia-enriched cultures
3156	D4A5F7	Vps8		5.52984	2.94617	faster turnover in glia-enriched cultures
3159	D4A5I9	Myo6		3.03502	2.70623	faster turnover in glia-enriched cultures
3162	D4A5K6	Zmpste24		4.04939	3.01354	faster turnover in glia-enriched cultures
3164	D4A5L9;P62898;CON__P62894;P10715	LOC679794;Cycs;Cyct	Cytochrome c, somatic;Cytochrome c, testis-specific	11.8617	4.71943	faster turnover in glia-enriched cultures
3167	D4A5Q9	Gldc		4.24911	2.95496	faster turnover in glia-enriched cultures
3188	D4A6C5	Arhgap1		6.72486	2.8099	faster turnover in glia-enriched cultures
3200	D4A6R1	Fbxo44		3.2769	2.12598	faster turnover in glia-enriched cultures
3213	D4A732	Mvb12b		4.58998	1.86344	faster turnover in glia-enriched cultures
3216	D4A746	Gmppb		6.67594	4.60002	faster turnover in glia-enriched cultures
3219	D4A769;A0A1W2Q6M8	Samd4b		4.19907	1.99314	faster turnover in glia-enriched cultures
3221	D4A771;P04646;D3ZZN4;A0A096P6M4;F1M0T2	LOC100362049;Rpl35a;LOC100362338	60S ribosomal protein L35a	7.61272	3.8227	faster turnover in glia-enriched cultures
3224	D4A781;M0RB74	Ipo5		3.82587	2.70483	faster turnover in glia-enriched cultures
3235	D4A7H9	Chmp7		4.71174	1.62156	faster turnover in glia-enriched cultures
3236	D4A7I6	RGD1309995		4.59422	2.90302	faster turnover in glia-enriched cultures
3261	D4A830	Ppa2		7.72073	2.93918	faster turnover in glia-enriched cultures
3264	D4A857	Ipo9		5.43233	2.54065	faster turnover in glia-enriched cultures
3267	D4A899	Vps13a		7.47897	3.15863	faster turnover in glia-enriched cultures
3268	D4A8A0	Cad		5.42562	2.94138	faster turnover in glia-enriched cultures
3276	D4A8H3	Uba6		5.42192	3.54201	faster turnover in glia-enriched cultures
3288	D4A8T3	Copz1		3.55661	2.69136	faster turnover in glia-enriched cultures
3289	D4A8U7;A0A0G2K428;P28023	Dctn1	Dynactin subunit 1	4.56137	3.22433	faster turnover in glia-enriched cultures
3300	D4A962	Hnrnpul1		4.55235	2.86378	faster turnover in glia-enriched cultures
3303	D4A994	Emc1		4.13397	2.89753	faster turnover in glia-enriched cultures
3307	D4A9D6	Dhx9		4.12694	2.74941	faster turnover in glia-enriched cultures
3308	D4A9D8	Osbp	Oxysterol-binding protein	6.30667	2.78843	faster turnover in glia-enriched cultures
3314	D4A9L2	Srsf1		5.55757	3.19464	faster turnover in glia-enriched cultures
3332	D4AA31	Prcp		6.49382	3.70104	faster turnover in glia-enriched cultures
3334	D4AA63	Ubqln2		3.74226	2.27476	faster turnover in glia-enriched cultures
3339	D4AAE9	Cisd2		5.79073	2.73496	faster turnover in glia-enriched cultures
3345	D4AAM0;A0A0G2K8P2	Tnpo3		6.16722	2.63447	faster turnover in glia-enriched cultures
3353	D4AB01	Hint2		8.21713	3.0858	faster turnover in glia-enriched cultures
3354	D4AB03	Fam120a		3.89461	2.502	faster turnover in glia-enriched cultures
3367	D4ABI6;Q91Y78	Uchl3	Ubiquitin carboxyl-terminal hydrolase;Ubiquitin carboxyl-terminal hydrolase isozyme L3	8.33811	4.05311	faster turnover in glia-enriched cultures
3368	D4ABI7	LOC100365676		4.53526	2.58812	faster turnover in glia-enriched cultures
3370	D4ABK7	Hnrnph3		4.52909	3.22146	faster turnover in glia-enriched cultures
3372	D4ABM5	Mrps34		8.11588	3.49109	faster turnover in glia-enriched cultures
3378	D4ABS5	Pithd1		7.22955	3.39193	faster turnover in glia-enriched cultures
3380	D4ABT8	Hnrnpul2		3.59516	2.37989	faster turnover in glia-enriched cultures
3390	D4AC23	Cct7		6.47427	3.30565	faster turnover in glia-enriched cultures
3391	D4AC36	Eif3f		5.05267	3.03164	faster turnover in glia-enriched cultures
3402	D4ACB8	Cct8		6.24008	2.81867	faster turnover in glia-enriched cultures
3431	D4AD70;P63174;D3ZW57;D3ZZH2;D4A862	RGD1561636;Rpl38;LOC686066;LOC680353;LOC678816	60S ribosomal protein L38	7.54742	3.33026	faster turnover in glia-enriched cultures
3438	D4ADD7	Glrx5		6.73354	4.25359	faster turnover in glia-enriched cultures
3441	D4ADF5;B1H286	Pdcd5;RGD1564319		4.72888	2.79333	faster turnover in glia-enriched cultures
3461	D4AE00	Ap3b2	AP-3 complex subunit beta	7.87568	3.32439	faster turnover in glia-enriched cultures
3471	D4AE56	Ptges2		4.82564	2.8901	faster turnover in glia-enriched cultures
3475	D4AE68;P82471;Q45QM4;Q7M0H6	Gnaq	Guanine nucleotide-binding protein G(q) subunit alpha	7.07868	2.49586	faster turnover in glia-enriched cultures
3479	D4AE96	Ipo7		4.70822	2.5119	faster turnover in glia-enriched cultures
3490	D4AEH3	Psmd7		7.37552	4.26344	faster turnover in glia-enriched cultures
3491	D4AEH9	Agl		5.5699	3.51283	faster turnover in glia-enriched cultures
3492	D4AEI5;A0A0G2K402	Myef2		6.21993	3.90324	faster turnover in glia-enriched cultures
3496	D4AEP0	Adss	Adenylosuccinate synthetase isozyme 2	5.73662	2.53538	faster turnover in glia-enriched cultures
3497	D4IGX4;Q6EV76	Fut8	Alpha-(1,6)-fucosyltransferase	6.46738	2.53913	faster turnover in glia-enriched cultures
3499	D7NIW0;F1LRN8;A0A0G2JXP3;A0A0G2JUY1;Q5U1Z5;Q6P778	Nedd4l		5.27407	2.34842	faster turnover in glia-enriched cultures
3501	E2RUH2;A0A0G2K9E0;P29315	Rnh1	Ribonuclease inhibitor	4.63569	3.10831	faster turnover in glia-enriched cultures
3516	E9PT51	Poldip2		3.27691	0.5	faster turnover in glia-enriched cultures
3518	E9PT66;B5DF12	Sf3b3		5.81873	4.32457	faster turnover in glia-enriched cultures
3527	E9PTB7;Q62884;A0A0G2JXZ9	Ptprj	Protein-tyrosine-phosphatase	3.69942	1.93559	faster turnover in glia-enriched cultures
3539	E9PTX9;Q9QX10;Q9R1N0	Slc12a2;NKCC1		5.29905	2.30135	faster turnover in glia-enriched cultures
3540	E9PU01	Chd4		3.81967	0.5	faster turnover in glia-enriched cultures
3544	E9PU28;Q6P9U9	Impdh2	Inosine-5-monophosphate dehydrogenase 2;Inosine-5-monophosphate dehydrogenase	5.02692	2.51909	faster turnover in glia-enriched cultures
3550	F1LM09;Q4VSI4	Usp7	Ubiquitin carboxyl-terminal hydrolase;Ubiquitin carboxyl-terminal hydrolase 7	5.60816	2.21589	faster turnover in glia-enriched cultures
3557	F1LM55;B5DFM4	Ccar2;RGD1309922		4.69456	2.55996	faster turnover in glia-enriched cultures
3561	F1LM66;Q5EB83;A0A1W2Q6N7	Eftud2		4.44675	2.78391	faster turnover in glia-enriched cultures
3563	Q6P9U2;F1LMA5	Fv1		3.95579	2.15168	faster turnover in glia-enriched cultures
3566	F1LMB9;O54921;A0A0G2K888;A0A0G2K1K8;M0R602;A0A0G2K711	Exoc2	Exocyst complex component 2	5.70317	2.88099	faster turnover in glia-enriched cultures
3567	F1LMD9;P97874	Gak	Cyclin-G-associated kinase	6.80013	2.55181	faster turnover in glia-enriched cultures
3568	F1LMH0;Q9WU34;Q9WU34-2;Q9WU34-3	Sept3	Neuronal-specific septin-3	9.27323	4.36619	faster turnover in glia-enriched cultures
3573	Q3B8P5;F1LMQ3	Psmd8		5.57627	3.11448	faster turnover in glia-enriched cultures
3581	F1LMY3;Q62656;Q62656-2;Q62656-3	Ptprz1	Protein-tyrosine-phosphatase;Receptor-type tyrosine-protein phosphatase zeta	5.15573	0.5	faster turnover in glia-enriched cultures
3583	F1LMZ8;B5DEP6;A0A0G2JWX1;D3Z950	Psmd11	26S proteasome non-ATPase regulatory subunit 11	5.99829	2.8884	faster turnover in glia-enriched cultures
3589	F1LN46;Q3KR63	Cpt1c	Carnitine O-palmitoyltransferase 1, brain isoform	5.3337	3.13613	faster turnover in glia-enriched cultures
3590	F1LN59;Q5BJU2;Q1RP76	Eif4g2		3.97978	2.2396	faster turnover in glia-enriched cultures
3597	F1LN92;Q5BJM6	Afg3l2		8.18838	2.97861	faster turnover in glia-enriched cultures
3602	F1LNF7;Q99NA5	Idh3a	Isocitrate dehydrogenase [NAD] subunit, mitochondrial;Isocitrate dehydrogenase [NAD] subunit alpha, mitochondrial	12.2214	3.58805	faster turnover in glia-enriched cultures
3613	F1LNT0;Q62951	Dpysl4	Dihydropyrimidinase-related protein 4	12.3565	3.45066	faster turnover in glia-enriched cultures
3619	F1LP21;Q9WVA1;F1M556	Timm8a1;Timm8a	Mitochondrial import inner membrane translocase subunit Tim8 A	9.77049	3.41016	faster turnover in glia-enriched cultures
3622	F1LP30;Q5I0C3	Mccc1	Methylcrotonoyl-CoA carboxylase subunit alpha, mitochondrial	9.32627	3.59646	faster turnover in glia-enriched cultures
3624	F1LP57;Q4KSH6;S4VP54	Map2k4		5.30083	3.54961	faster turnover in glia-enriched cultures
3626	F1LP76;Q8VHU4	Ikbkap	Elongator complex protein 1	3.96825	2.35149	faster turnover in glia-enriched cultures
3630	F1LPA6;P20717	Padi2	Protein-arginine deiminase type-2	3.8614	2.23664	faster turnover in glia-enriched cultures
3633	F1LPC6;Q9JHW1;A0A0G2JY30;Q9JHW1-2	Cpd	Carboxypeptidase D	5.27652	0.5	faster turnover in glia-enriched cultures
3636	F1LPG5;F1M7T1;D3ZV29;Q2XTA8;D3ZQH7;F1M7Z4	LOC688963;LOC100361934;Ndufb4l1;Ndufb4;RGD1560088;LOC687864		11.0118	3.50096	faster turnover in glia-enriched cultures
3641	F1LPK7;Q63598;Q562B2	Pls3	Plastin-3	4.36823	2.43951	faster turnover in glia-enriched cultures
3654	F1LQ09	Atl2		4.11252	2.42189	faster turnover in glia-enriched cultures
3659	F1LQ48;B5DFG2;F2Z3R2;F1LQ48-2;F1M040;Q9ET33	Hnrnpl		6.94834	4.19558	faster turnover in glia-enriched cultures
3660	F1LQ55;P11915;A0A0G2KAC1;P11915-2	Scp2	Non-specific lipid-transfer protein	3.69	2.01834	faster turnover in glia-enriched cultures
3668	F1LQI1	Hagh		6.96561	3.44981	faster turnover in glia-enriched cultures
3672	F1LQN3;Q9JK11;Q5U1Z3	Rtn4	Reticulon;Reticulon-4	3.55218	2.54265	faster turnover in glia-enriched cultures
3677	Q6P790;F1LQS3;P21533;A0A0G2KBA1	Rpl6	60S ribosomal protein L6	8.67427	4.24714	faster turnover in glia-enriched cultures
3680	F1LQX4-3;F1LQX4-2;F1LQX4;A0A0H2UHC0	Arhgap44	Rho GTPase-activating protein 44	6.6244	2.91078	faster turnover in glia-enriched cultures
3700	F1LRB8;P18298;Q6P688;F1LZ34;A0A0G2K248;P13444	LOC100363915;Mat2a;Mat1a	S-adenosylmethionine synthase;S-adenosylmethionine synthase isoform type-2;S-adenosylmethionine synthase isoform type-1	3.21191	2.01611	faster turnover in glia-enriched cultures
3707	F1LRI5;B5DFK9	Gcn1l1		5.14728	3.15399	faster turnover in glia-enriched cultures
3712	F1LRL9;B0BNK3;P15205	Map1b;Mtap1b	Microtubule-associated protein 1B;MAP1B heavy chain;MAP1 light chain LC1	3.0804	2.61548	faster turnover in glia-enriched cultures
3719	F1LRQ6;Q4G037	Cdc23		5.99076	2.63815	faster turnover in glia-enriched cultures
3723	F1LRU1;Q9JIL3-2;A0A0G2K2T6;A0A0G2K4U6;Q9JIL3	Ilf3	Interleukin enhancer-binding factor 3	3.871	3.24043	faster turnover in glia-enriched cultures
3724	F1LRV4;O88600	Hspa4	Heat shock 70 kDa protein 4	6.24082	2.99378	faster turnover in glia-enriched cultures
3730	F1LRZ9;A1L117	Rundc3a		4.02236	2.95094	faster turnover in glia-enriched cultures
3733	F1LS86;A0A0G2JVL8;Q5BJR3;A0A0G2JZH2	Iars		6.86021	3.35931	faster turnover in glia-enriched cultures
3735	F1LSC5;H9KVE7;P36407-2;P36407	Trim23	E3 ubiquitin-protein ligase TRIM23	9.15621	4.04898	faster turnover in glia-enriched cultures
3739	F1LSG8;Q5BJX6;D3ZTE2	Ccdc132;LOC100911994		7.0908	2.91758	faster turnover in glia-enriched cultures
3752	F1LSQ0;Q924K2	Faf1	FAS-associated factor 1	4.99541	2.21029	faster turnover in glia-enriched cultures
3762	F1LT36;P63326;A0A0H2UI18;D3ZJY5;D3ZH53;D4A5N7;Q7TP86;D3ZCN9	RGD1564698;Rps10;LOC100360905;RGD1561871;RGD1559708;LOC502176;RGD1560073	40S ribosomal protein S10	8.47729	4.14963	faster turnover in glia-enriched cultures
3771	F1LTR1	Wdr26		4.5947	1.866	faster turnover in glia-enriched cultures
3779	F1LU48	Ergic1		6.9665	4.26002	faster turnover in glia-enriched cultures
3780	F1LU71	Auh		10.5414	3.45378	faster turnover in glia-enriched cultures
3785	F1LUE2;G3V9G3;F1LNI8;P08413;Q63094	Camk2g;Camk2b	Calcium/calmodulin-dependent protein kinase type II subunit beta	7.64915	4.60594	faster turnover in glia-enriched cultures
3790	F1LUT4;A0A0G2KAZ5	Atp8a1	Phospholipid-transporting ATPase	5.04787	2.49347	faster turnover in glia-enriched cultures
3795	F1LV13;F1M3D3;Q62826;Q62826-2;A0A0G2JZ75;Q9WV78	Hnrnpm;Plvap	Heterogeneous nuclear ribonucleoprotein M;Plasmalemma vesicle-associated protein	4.46693	3.63418	faster turnover in glia-enriched cultures
3796	F1LV21	Ubash3b		6.49477	2.86209	faster turnover in glia-enriched cultures
3805	F1LVV4	Rcc2		3.85368	2.0767	faster turnover in glia-enriched cultures
3806	F1LVX2	Ehbp1		5.86806	2.27726	faster turnover in glia-enriched cultures
3809	F1LVZ9	Hectd3		6.10325	2.94856	faster turnover in glia-enriched cultures
3816	F1LWE6	Msi2		3.60601	2.44902	faster turnover in glia-enriched cultures
3829	F1LX07;A0A0G2K2J7	Slc25a12		12.7212	3.8568	faster turnover in glia-enriched cultures
3835	F1LXA0	Ndufa12		6.42494	2.36266	faster turnover in glia-enriched cultures
3856	F1LYI5;P25886;A0A0G2QC62;M0R665;D4A888	RGD1564138;Rpl29;LOC686807;RGD1563579	60S ribosomal protein L29	6.70797	4.11742	faster turnover in glia-enriched cultures
3858	F1LYQ8	Farp1	FERM, RhoGEF and pleckstrin domain-containing protein 1	5.00269	2.82873	faster turnover in glia-enriched cultures
3860	F1LYZ8	Ppp1r21		5.67813	3.27018	faster turnover in glia-enriched cultures
3871	F1LZW6	Slc25a13		9.46802	4.31032	faster turnover in glia-enriched cultures
3873	F1M018;Q498D9	Gipc2	PDZ domain-containing protein GIPC2	4.83265	2.33155	faster turnover in glia-enriched cultures
3876	F1M062	Larp1		4.238	2.06186	faster turnover in glia-enriched cultures
3885	F1M0U5	Nbas		4.68414	2.98991	faster turnover in glia-enriched cultures
3887	F1M0Z1;A0A1P0PBZ6	Trio		6.33206	2.29817	faster turnover in glia-enriched cultures
3893	F1M1B3	RGD1564420		5.28024	3.8331	faster turnover in glia-enriched cultures
3911	F1M2D4	Arhgap23		7.02887	2.19642	faster turnover in glia-enriched cultures
3928	F1M3H8	Hnrnpa0		4.40625	2.0828	faster turnover in glia-enriched cultures
3940	F1M446	AI314180		4.58202	2.895	faster turnover in glia-enriched cultures
3941	F1M471	Epm2aip1		5.41118	2.55419	faster turnover in glia-enriched cultures
3942	F1M4A4;Q2P9S1	Kif1a	Kinesin-like protein	2.91594	0.5	faster turnover in glia-enriched cultures
3945	F1M4H5	Nova2		4.79965	2.18456	faster turnover in glia-enriched cultures
3946	F1M4I4	Vps51		6.95838	2.83452	faster turnover in glia-enriched cultures
3962	F1M5N7;A0A0G2K7Q9	Kif21b	Kinesin-like protein	4.66954	1.89094	faster turnover in glia-enriched cultures
3976	F1M6D0	Mrps6		5.52739	2.65327	faster turnover in glia-enriched cultures
3981	F1M6T6;A0A0G2JV49	Ppp6r2		5.39588	2.48115	faster turnover in glia-enriched cultures
3985	F1M6V8;B5DF70;A0A0G2JX43	Strn4		5.38806	2.32374	faster turnover in glia-enriched cultures
3986	F1M6W2;Q6UPR8	Ermp1	Endoplasmic reticulum metallopeptidase 1	4.46081	3.24337	faster turnover in glia-enriched cultures
3990	F1M775	Diaph1		5.87011	2.76963	faster turnover in glia-enriched cultures
3991	F1M779;P11442	Cltc	Clathrin heavy chain;Clathrin heavy chain 1	9.65775	4.15569	faster turnover in glia-enriched cultures
3992	F1M787;O35116	Ctnnd2	Catenin delta-2	4.15315	2.63879	faster turnover in glia-enriched cultures
4012	F1M801	Anapc1		5.18399	2.37549	faster turnover in glia-enriched cultures
4032	F1M8K0;D9IFS3	Dag1		2.52682	0.5	faster turnover in glia-enriched cultures
4034	F1M8P2	Zyg11b		3.9678	0.5	faster turnover in glia-enriched cultures
4037	F1M8V2	Ube4b		5.06052	2.37652	faster turnover in glia-enriched cultures
4043	F1M949;Q32Q01	Ckap5		3.41195	2.15666	faster turnover in glia-enriched cultures
4045	F1M951;O88902	Ptpn23	Protein-tyrosine-phosphatase;Tyrosine-protein phosphatase non-receptor type 23	7.22112	3.03206	faster turnover in glia-enriched cultures
4046	F1M953;P48721	Hspa9	Stress-70 protein, mitochondrial	7.23369	2.74181	faster turnover in glia-enriched cultures
4048	F1M964;Q68FX8;P20069	Pmpca	Mitochondrial-processing peptidase subunit alpha	5.50706	2.78694	faster turnover in glia-enriched cultures
4049	F1M978;P97697;P97618	Impa1	Inositol monophosphatase 1	7.81643	4.52424	faster turnover in glia-enriched cultures
4067	F1M9V7;Q3B8Q9;Q8VID2	Npepps		8.54877	4.46648	faster turnover in glia-enriched cultures
4068	F1M9W9	Trappc8		6.63863	2.92352	faster turnover in glia-enriched cultures
4074	F1MA36;Q9QWN8	Sptbn2	Spectrin beta chain, non-erythrocytic 2	5.54031	3.48903	faster turnover in glia-enriched cultures
4081	F1MA89	Ccny		7.80932	3.93903	faster turnover in glia-enriched cultures
4084	G3V8Z9;F1MAA2;Q1JU69	Cops7a		6.3094	3.01971	faster turnover in glia-enriched cultures
4085	F1MAA3;Q499R1	LOC100909464;Ppp2r5d		6.46009	3.04874	faster turnover in glia-enriched cultures
4105	F1MAR6;A0A0G2K2S1;B4F7D0	Prodh		3.85154	3.2147	faster turnover in glia-enriched cultures
4108	F1SW39;Q812D1;Q566D6;Q812D1-2	Psip1	PC4 and SFRS1-interacting protein	3.61074	2.03319	faster turnover in glia-enriched cultures
4110	F2W8B0;P22734-2;P22734	Comt	Catechol O-methyltransferase	5.39246	3.84029	faster turnover in glia-enriched cultures
4112	F2Z3Q8;P52296	Kpnb1	Importin subunit beta-1	5.24984	3.40172	faster turnover in glia-enriched cultures
4117	F2Z3T7;Q6I7R3	Isoc1	Isochorismatase domain-containing protein 1	9.44311	3.54393	faster turnover in glia-enriched cultures
4119	F2Z3T9;Q5EB64	U2af2		3.22567	2.50141	faster turnover in glia-enriched cultures
4124	Q5PPH9;F7EL36;P49911;A0A0G2K7X0	Anp32a	Acidic leucine-rich nuclear phosphoprotein 32 family member A	6.47169	2.37218	faster turnover in glia-enriched cultures
4127	F7EMB2;Q6QI16;Q7TQ71	RGD1304704;LOC360933		5.6718	3.22653	faster turnover in glia-enriched cultures
4129	F7EN52;A0A0G2JWG7	Cyp46a1		3.16666	1.98258	faster turnover in glia-enriched cultures
4131	F7EPH4;Q499R7;A0A0G2JUD2	Ppa1		7.30211	3.41269	faster turnover in glia-enriched cultures
4134	Q4KM69;F7EUU4	Cops5		6.87097	3.27825	faster turnover in glia-enriched cultures
4142	Q5U2T0;F7EZZ0;A0A0G2K264	Dap3		7.06123	3.28637	faster turnover in glia-enriched cultures
4152	Q6IRL2;F7FHF7;Q8R500	LOC100911485;Mfn2	Mitofusin-2	6.15333	2.50386	faster turnover in glia-enriched cultures
4153	Q8CHN5;F7FJQ3	Npc2		5.57088	2.16651	faster turnover in glia-enriched cultures
4159	F8V328;P35280;Q5M970;A0A0G2K553	Rab8a	Ras-related protein Rab-8A	5.46993	2.83535	faster turnover in glia-enriched cultures
4162	F8WFH8;Q6P7B0;A0A0G2K673	Wars	Tryptophan--tRNA ligase, cytoplasmic;T1-TrpRS;T2-TrpRS	5.86991	3.72701	faster turnover in glia-enriched cultures
4169	G3V614;Q4G074	LOC606294;Kbp	KIF1-binding protein	3.26255	1.85886	faster turnover in glia-enriched cultures
4174	G3V624;B2RYG0	Coro1c	Coronin	8.22012	4.58823	faster turnover in glia-enriched cultures
4179	G3V640;O35094	Timm44	Mitochondrial import inner membrane translocase subunit TIM44	6.40447	3.2102	faster turnover in glia-enriched cultures
4180	O54755;G3V644	Ndufv3-ps1;Ndufv3		6.90016	2.84901	faster turnover in glia-enriched cultures
4189	G3V667;Q924W2	Itga6		2.93404	2.16201	faster turnover in glia-enriched cultures
4192	G3V679;Q99376	Tfrc	Transferrin receptor protein 1	4.86538	2.0632	faster turnover in glia-enriched cultures
4195	G3V699;Q9Z2Q1;A0A0G2K0X9;Q9Z2Q1-2	Sec31a	Protein transport protein Sec31A	7.31903	3.39226	faster turnover in glia-enriched cultures
4200	G3V6D3;P10719;Q0QEP3	Atp5b	ATP synthase subunit beta;ATP synthase subunit beta, mitochondrial	11.9152	4.76093	faster turnover in glia-enriched cultures
4204	G3V6F5;Q8CGS5	Elac2	Zinc phosphodiesterase ELAC protein 2	5.24829	2.19355	faster turnover in glia-enriched cultures
4207	G3V6G7;Q562B9;B1H2A4	Pnpt1		7.11538	2.52059	faster turnover in glia-enriched cultures
4208	G3V6H0;P10536	LOC100363782;Rab1b	Ras-related protein Rab-1B	5.98413	2.16675	faster turnover in glia-enriched cultures
4209	G3V6H2;Q4FZS3	Prpf8		3.68129	2.01215	faster turnover in glia-enriched cultures
4210	G3V6H5;P97700	Slc25a11	Mitochondrial 2-oxoglutarate/malate carrier protein	11.6982	4.08169	faster turnover in glia-enriched cultures
4211	G3V6H9;Q9Z2G8;Q6P769;D4AEJ0	Nap1l1;RGD1560617	Nucleosome assembly protein 1-like 1	4.45195	2.70568	faster turnover in glia-enriched cultures
4216	G3V6I9;D4A1Z2;D4AE42;P12749;D3ZSF2	Rpl26;Rpl26-ps2;Rpl26-ps1;LOC688981	60S ribosomal protein L26	8.25091	4.38946	faster turnover in glia-enriched cultures
4235	G3V6P2;Q01205;Q8CJG5;D0VYQ0	Dlst;DLST	Dihydrolipoyllysine-residue succinyltransferase component of 2-oxoglutarate dehydrogenase complex, mitochondrial	12.9324	4.53222	faster turnover in glia-enriched cultures
4237	G3V6P6;Q5PPI5;Q925G0;Q925G0-2	Rbm3	RNA-binding protein 3	3.1524	2.25239	faster turnover in glia-enriched cultures
4247	G3V6S2	Aco1	Aconitate hydratase	7.37414	3.18101	faster turnover in glia-enriched cultures
4250	Q5EBC3;G3V6S5;P27653	Mthfd1	C-1-tetrahydrofolate synthase, cytoplasmic;Methylenetetrahydrofolate dehydrogenase;Methenyltetrahydrofolate cyclohydrolase;Formyltetrahydrofolate synthetase;C-1-tetrahydrofolate synthase, cytoplasmic, N-terminally processed	6.64587	3.74574	faster turnover in glia-enriched cultures
4251	G3V6S8	Srsf6	Serine/arginine-rich splicing factor 6	4.64864	2.18724	faster turnover in glia-enriched cultures
4255	G3V6U3;Q3B8P6	Alg2		4.6233	3.17051	faster turnover in glia-enriched cultures
4259	G3V6W2;Q9WTV0	Preb	Prolactin regulatory element-binding protein	6.30638	3.49588	faster turnover in glia-enriched cultures
4261	G3V6W6;Q32PW9	Psmc6		5.89484	3.68269	faster turnover in glia-enriched cultures
4265	G3V6Y6	Pygb	Alpha-1,4 glucan phosphorylase	5.60407	3.02246	faster turnover in glia-enriched cultures
4269	G3V700;P47245;D3ZQ59;P47245-2	Nrd1	Nardilysin	4.15027	2.11733	faster turnover in glia-enriched cultures
4270	G3V702;Q99M63	Smu1	WD40 repeat-containing protein SMU1;WD40 repeat-containing protein SMU1, N-terminally processed	3.49473	2.00051	faster turnover in glia-enriched cultures
4278	G3V721;Q8R478	Wbp2	WW domain-binding protein 2	4.18708	1.84754	faster turnover in glia-enriched cultures
4281	Q5EBA4;G3V728	Nipsnap1		13.9144	4.10029	faster turnover in glia-enriched cultures
4283	G3V734;Q64591	Decr1	2,4-dienoyl-CoA reductase, mitochondrial	4.32394	3.63984	faster turnover in glia-enriched cultures
4284	G3V741;Q6IRH6;P16036	Slc25a3	Phosphate carrier protein, mitochondrial	10.2247	4.00184	faster turnover in glia-enriched cultures
4291	G3V762;B0BNN0	Tsta3		9.02704	3.70654	faster turnover in glia-enriched cultures
4294	Q9Z1X8;G3V774	Fbxo2		5.0278	2.50589	faster turnover in glia-enriched cultures
4311	Q3MHS8;G3V7F6	Sap18;RGD1561590		3.90547	1.98408	faster turnover in glia-enriched cultures
4312	G3V7G0;Q9QXU8	Dync1li1	Cytoplasmic dynein 1 light intermediate chain 1	5.29677	3.14374	faster turnover in glia-enriched cultures
4313	G3V7G8;Q5I0G4	Gars	Glycine--tRNA ligase	5.23551	3.64375	faster turnover in glia-enriched cultures
4314	G3V7G9	Eif3l	Eukaryotic translation initiation factor 3 subunit L	4.53264	2.88401	faster turnover in glia-enriched cultures
4315	G3V7H2;O35217;M0R8T0	Minpp1;RGD1564801	Multiple inositol polyphosphate phosphatase 1	4.60455	1.9822	faster turnover in glia-enriched cultures
4317	G3V7I0;Q9Z0V6	Prdx3	Thioredoxin-dependent peroxide reductase, mitochondrial	11.4999	4.23425	faster turnover in glia-enriched cultures
4318	G3V7I3;B5DEX7	Atp13a1		5.23708	3.0996	faster turnover in glia-enriched cultures
4319	G3V7I5;Q66HF8	Aldh1b1	Aldehyde dehydrogenase X, mitochondrial	15.8327	3.55902	faster turnover in glia-enriched cultures
4320	G3V7I7;A0A0G2QC24;Q5I0H6	Lrrc40		5.37259	2.81	faster turnover in glia-enriched cultures
4322	G3V7J0;Q02253	Aldh6a1	Methylmalonate-semialdehyde dehydrogenase [acylating], mitochondrial	5.47383	3.42656	faster turnover in glia-enriched cultures
4324	G3V7J2;Q4V8C7	Prkra	Interferon-inducible double-stranded RNA-dependent protein kinase activator A	6.9595	3.47532	faster turnover in glia-enriched cultures
4328	G3V7L6;Q63347	Psmc2	26S protease regulatory subunit 7	6.22855	3.33588	faster turnover in glia-enriched cultures
4329	G3V7L8;Q6PCU2;D3ZJ78	Atp6v1e1;Atp6v1e2	V-type proton ATPase subunit E 1	7.1422	2.52583	faster turnover in glia-enriched cultures
4331	G3V7M0;Q4KLK6;B4F783	Cnot1;RGD1308009		6.04445	2.65629	faster turnover in glia-enriched cultures
4332	G3V7N0;Q5BJX3	Hs2st1		3.78546	2.17832	faster turnover in glia-enriched cultures
4336	G3V7P3;P18665	Mrpl3	39S ribosomal protein L3, mitochondrial	8.28162	3.83569	faster turnover in glia-enriched cultures
4340	G3V7Q6;P28075	Psmb5	Proteasome subunit beta type;Proteasome subunit beta type-5	6.08277	4.34852	faster turnover in glia-enriched cultures
4343	G3V7S0;P70627;D4A2Y7;B5DF85	Folh1;Naalad2	Glutamate carboxypeptidase 2	4.60733	3.40911	faster turnover in glia-enriched cultures
4348	G3V7T6;Q9ET34	Sf3b1		3.20383	2.00076	faster turnover in glia-enriched cultures
4354	G3V7V6;Q8VHE9	Retsat	All-trans-retinol 13,14-reductase	3.40479	2.58571	faster turnover in glia-enriched cultures
4358	G3V7W1;G3V7W1-2	Pdcd6		5.3965	2.96668	faster turnover in glia-enriched cultures
4361	G3V7Y3;P35434	Atp5d	ATP synthase subunit delta, mitochondrial	11.8113	4.6547	faster turnover in glia-enriched cultures
4365	G3V803;Q9Z1Y3;Q9JIV7	Cdh2	Cadherin-2	3.18208	2.04175	faster turnover in glia-enriched cultures
4375	Q6P7S6;G3V836;P05371;Q9ERD1;O35510;A0A0G2KB42	Clu	Clusterin;Clusterin beta chain;Clusterin alpha chain	3.54813	0.5	faster turnover in glia-enriched cultures
4393	G3V8A5;B5DFC1	Vps35		6.13676	3.62388	faster turnover in glia-enriched cultures
4395	G3V8B6;A0A0G2JTW5;O88761;Q5PPJ7;A1A5N2;Q3KR62	Psmd1	26S proteasome non-ATPase regulatory subunit 1	6.46657	3.82458	faster turnover in glia-enriched cultures
4402	G3V8D5;P85971	Pgls	6-phosphogluconolactonase	9.99648	4.4947	faster turnover in glia-enriched cultures
4403	G3V8D6;O70277	Trim3	Tripartite motif-containing protein 3	6.84549	3.17497	faster turnover in glia-enriched cultures
4404	G3V8E2	Strip1		5.31739	2.33758	faster turnover in glia-enriched cultures
4405	Q3MIF1;G3V8E4	Ubfd1		5.79235	2.62483	faster turnover in glia-enriched cultures
4406	G3V8F5;Q75Q40	Tomm40	Mitochondrial import receptor subunit TOM40 homolog	9.67858	3.71906	faster turnover in glia-enriched cultures
4411	G3V8G5;Q62638	Glg1	Golgi apparatus protein 1	4.20161	2.06219	faster turnover in glia-enriched cultures
4432	G3V8Q1;B1WBX7;A0A0U1RRT4;A0A0U1RRX3	Cope		4.58238	2.55888	faster turnover in glia-enriched cultures
4434	G3V8Q6;P12368;A0A0G2K405	Prkar2a	cAMP-dependent protein kinase type II-alpha regulatory subunit	12.2945	4.84082	faster turnover in glia-enriched cultures
4437	G3V8R2;P55067;A0A0G2K4R4;O70474	Ncan	Neurocan core protein;150 kDa adult core glycoprotein	9.93741	5.67288	faster turnover in glia-enriched cultures
4442	G3V8T4;Q9ESW0	Ddb1	DNA damage-binding protein 1	3.55101	2.09082	faster turnover in glia-enriched cultures
4443	Q4QQS4;G3V8T5	Ruvbl2		7.49297	3.45154	faster turnover in glia-enriched cultures
4444	G3V8T7;Q6PCT7	Tdrkh		4.35433	2.68579	faster turnover in glia-enriched cultures
4448	G3V8U9;P34067	Psmb4	Proteasome subunit beta type;Proteasome subunit beta type-4	6.22206	4.30589	faster turnover in glia-enriched cultures
4453	G3V8W2;Q91XU8	Cds2	Phosphatidate cytidylyltransferase;Phosphatidate cytidylyltransferase 2	3.77776	2.93283	faster turnover in glia-enriched cultures
4454	Q3SWT2;G3V8W9	Tstd3		6.42762	2.86231	faster turnover in glia-enriched cultures
4458	G3V912;Q52KK2	Tmx4		3.00902	1.63335	faster turnover in glia-enriched cultures
4462	G3V918	Gart		6.20994	2.34218	faster turnover in glia-enriched cultures
4466	G3V928;Q5I0H1	Lrp1		3.15779	0.5	faster turnover in glia-enriched cultures
4468	G3V936;Q8VHF5;Q0QEL8	Cs	Citrate synthase;Citrate synthase, mitochondrial	12.9046	4.25521	faster turnover in glia-enriched cultures
4469	G3V940;O89046;Q6P7R0;Q920J3	Coro1b;Coro6	Coronin;Coronin-1B;Coronin-6	6.93835	2.77424	faster turnover in glia-enriched cultures
4471	G3V945;P51650;P51650-2	Aldh5a1	Succinate-semialdehyde dehydrogenase, mitochondrial	9.35056	3.94555	faster turnover in glia-enriched cultures
4472	G3V946;Q8K3E7	Dpy30	Protein dpy-30 homolog	4.05029	2.49146	faster turnover in glia-enriched cultures
4481	G3V982;Q5FVI2	Elmo2		4.72746	3.15153	faster turnover in glia-enriched cultures
4484	G3V996;B0K026	Letmd1		9.40383	4.21547	faster turnover in glia-enriched cultures
4485	G3V997;Q9ESI7	Dcx	Neuronal migration protein doublecortin	6.51435	2.05963	faster turnover in glia-enriched cultures
4493	G3V9D3;F1LQ92;Q80Z70	Sel1l	Protein sel-1 homolog 1	3.87762	2.38635	faster turnover in glia-enriched cultures
4499	G3V9H0;P50904	Rasa1	Ras GTPase-activating protein 1	7.46833	3.01867	faster turnover in glia-enriched cultures
4510	G3V9N1;Q562B5	Pgam5	Serine/threonine-protein phosphatase PGAM5, mitochondrial	11.6831	3.62686	faster turnover in glia-enriched cultures
4513	G3V9P0;Q9WTV5	Psmd9	26S proteasome non-ATPase regulatory subunit 9	6.08068	3.51991	faster turnover in glia-enriched cultures
4514	G3V9P7;P51111	Htt	Huntingtin	6.70773	2.95873	faster turnover in glia-enriched cultures
4518	G3V9S0;Q5EB81	Cyb5r1	NADH-cytochrome b5 reductase;NADH-cytochrome b5 reductase 1	8.93046	4.03739	faster turnover in glia-enriched cultures
4521	Q4G022;G3V9T7	Asna1	Arsenical pump-driving ATPase;ATPase Asna1	5.3645	2.57814	faster turnover in glia-enriched cultures
4523	G3V9U2;A0A0G2K642;P13437	Acaa2	3-ketoacyl-CoA thiolase, mitochondrial	6.55147	3.49747	faster turnover in glia-enriched cultures
4525	G3V9W0;Q99MJ7	Cetn2		3.811	1.88371	faster turnover in glia-enriched cultures
4533	G3V9Z3;B2GV33;P21396	Maoa	Amine oxidase [flavin-containing] A	8.30298	3.64257	faster turnover in glia-enriched cultures
4538	I2FHN3;P07154	CatL;Ctsl	Cathepsin L1;Procathepsin L;Cathepsin L1 heavy chain;Cathepsin L1 light chain	4.28312	2.96726	faster turnover in glia-enriched cultures
4539	I6L9G6	Tardbp		5.76885	3.7469	faster turnover in glia-enriched cultures
4547	M0R3N4	Vat1l		6.65087	2.78046	faster turnover in glia-enriched cultures
4552	M0R402	Tmx3		3.66046	2.21945	faster turnover in glia-enriched cultures
4568	Q5BJ93;M0R5J4;P04764;Q5EB49;A0A0G2K4Y2	Eno1	Alpha-enolase	7.31801	4.03651	faster turnover in glia-enriched cultures
4588	M0R6J0	Mrpl39		8.36865	4.45426	faster turnover in glia-enriched cultures
4594	M0R6T4	Mms19		6.63002	3.16717	faster turnover in glia-enriched cultures
4596	M0R735;A0A0G2K9J1;Q7TP47	Syncrip	Heterogeneous nuclear ribonucleoprotein Q	6.42442	3.01461	faster turnover in glia-enriched cultures
4603	M0R7F3;A0A0U1RRZ0;A0A0U1RRY0	Wasf3		6.99327	3.04061	faster turnover in glia-enriched cultures
4627	M0R907	Snrpd3		5.78304	4.18349	faster turnover in glia-enriched cultures
4643	M0R9X8;F1LRT9;P38650;Q6LCG3	Dync1h1	Cytoplasmic dynein 1 heavy chain 1	4.92727	3.56507	faster turnover in glia-enriched cultures
4652	M0RAK2	LOC684270		7.71648	3.15542	faster turnover in glia-enriched cultures
4654	M0RAP5	Sbf1		8.35504	2.77401	faster turnover in glia-enriched cultures
4671	M0RBS9;G3V8U4;Q8K4V4;Q8K4V4-2	Snx27	Sorting nexin-27	4.30348	2.91835	faster turnover in glia-enriched cultures
4675	M0RC57	Smap1		6.72008	2.27717	faster turnover in glia-enriched cultures
4676	M0RC65	Cfl2		7.3915	3.52829	faster turnover in glia-enriched cultures
4679	M0RC99	Rab5a	Ras-related protein Rab-5A	4.63324	2.89151	faster turnover in glia-enriched cultures
4690	M0RCY2;P62278;Q7TP70;F1LMB4	LOC683961;Rps13;Bco2;Tex12	40S ribosomal protein S13	8.12466	3.69093	faster turnover in glia-enriched cultures
4692	M0RD20;Q64537;A0A0G2K6H7	Capns1	Calpain small subunit 1	5.58189	3.97813	faster turnover in glia-enriched cultures
4693	M0RD40	Sik3		5.86382	2.48898	faster turnover in glia-enriched cultures
4694	M0RD75;P62755	Rps6	40S ribosomal protein S6	9.73266	4.23424	faster turnover in glia-enriched cultures
4708	M3ZCQ2;F1LNJ2	Snrnp200	U5 small nuclear ribonucleoprotein 200 kDa helicase	3.08414	2.02377	faster turnover in glia-enriched cultures
4713	O08618;Q6AZ40	Prpsap2	Phosphoribosyl pyrophosphate synthase-associated protein 2	5.76413	3.15826	faster turnover in glia-enriched cultures
4715	O08629	Trim28	Transcription intermediary factor 1-beta	5.54984	2.76426	faster turnover in glia-enriched cultures
4716	O08651	Phgdh	D-3-phosphoglycerate dehydrogenase	4.71198	3.61733	faster turnover in glia-enriched cultures
4720	O08697;G3V8V0;A0A1B0GWW8	Arl2	ADP-ribosylation factor-like protein 2	5.58511	2.57328	faster turnover in glia-enriched cultures
4721	O08700	Vps45	Vacuolar protein sorting-associated protein 45	4.85762	3.06872	faster turnover in glia-enriched cultures
4729	O08839-2;O08839;O08839-5;F1LMX1;D4A4P1;Q5HZA7;O08839-6;O08839-3;O08839-4	Bin1	Myc box-dependent-interacting protein 1	10.6592	2.93266	faster turnover in glia-enriched cultures
4739	O35095	Ncdn	Neurochondrin	4.33975	2.19278	faster turnover in glia-enriched cultures
4746	O35244	Prdx6	Peroxiredoxin-6	6.45785	3.90849	faster turnover in glia-enriched cultures
4748	O35263	Pafah1b3	Platelet-activating factor acetylhydrolase IB subunit gamma	16.0973	4.12309	faster turnover in glia-enriched cultures
4749	O35264	Pafah1b2	Platelet-activating factor acetylhydrolase IB subunit beta	6.89956	4.3508	faster turnover in glia-enriched cultures
4750	O35274;B1H262	Ppp1r9b	Neurabin-2	4.1156	2.69799	faster turnover in glia-enriched cultures
4756	O35353;Q45QL2;A0A0G2K8M9;D4A752	Gnb4	Guanine nucleotide-binding protein subunit beta-4	6.66185	3.81024	faster turnover in glia-enriched cultures
4761	O35509;A0A0G2JZR4;P62494;B5DEP2	Rab11b;Rab11a;Rab25	Ras-related protein Rab-11B;Ras-related protein Rab-11A	3.43805	2.68809	faster turnover in glia-enriched cultures
4765	O35550;G3V9J7	Rabep1	Rab GTPase-binding effector protein 1	5.32653	2.38237	faster turnover in glia-enriched cultures
4766	O35567	Atic	Bifunctional purine biosynthesis protein PURH;Phosphoribosylaminoimidazolecarboxamide formyltransferase;IMP cyclohydrolase	6.58072	4.16131	faster turnover in glia-enriched cultures
4767	O35760;A0A0H2UHN2	Idi1	Isopentenyl-diphosphate Delta-isomerase 1	12.2867	2.55066	faster turnover in glia-enriched cultures
4771	O35796	C1qbp	Complement component 1 Q subcomponent-binding protein, mitochondrial	13.3884	4.04432	faster turnover in glia-enriched cultures
4773	O35814	Stip1	Stress-induced-phosphoprotein 1	6.21536	3.11806	faster turnover in glia-enriched cultures
4775	O35821	Mybbp1a	Myb-binding protein 1A	2.90038	2.0755	faster turnover in glia-enriched cultures
4783	O35964	Sh3gl1	Endophilin-A2	12.1579	2.71907	faster turnover in glia-enriched cultures
4784	O35987;A0A0G2K911	Nsfl1c	NSFL1 cofactor p47	4.86768	3.16208	faster turnover in glia-enriched cultures
4792	O54861	Sort1	Sortilin	3.44624	2.18517	faster turnover in glia-enriched cultures
4794	O54924	Exoc8	Exocyst complex component 8	5.36669	2.7426	faster turnover in glia-enriched cultures
4797	O55096	Dpp3	Dipeptidyl peptidase 3	7.50705	4.18178	faster turnover in glia-enriched cultures
4801	Q6IMX8;O55171	Acot2	Acyl-coenzyme A thioesterase 2, mitochondrial	7.90894	2.98656	faster turnover in glia-enriched cultures
4802	O55173	Pdpk1	3-phosphoinositide-dependent protein kinase 1	5.41325	2.10463	faster turnover in glia-enriched cultures
4806	O70196;A0A0G2K1M8	Prep	Prolyl endopeptidase	7.98147	3.43758	faster turnover in glia-enriched cultures
4807	O70257;M0R930;A0A0G2K6Y9	Stx7;LOC100910446	Syntaxin-7	6.82109	3.73465	faster turnover in glia-enriched cultures
4818	O70593	Sgta	Small glutamine-rich tetratricopeptide repeat-containing protein alpha	4.78966	2.67069	faster turnover in glia-enriched cultures
4828	O88377	Pip4k2b	Phosphatidylinositol 5-phosphate 4-kinase type-2 beta	8.6198	4.01248	faster turnover in glia-enriched cultures
4830	O88506;A0A0G2K007	Stk39	STE20/SPS1-related proline-alanine-rich protein kinase	7.15616	2.68803	faster turnover in glia-enriched cultures
4833	O88588;F1LPG3;O88588-2;I6LL99	Pacs1	Phosphofurin acidic cluster sorting protein 1	8.42633	2.49937	faster turnover in glia-enriched cultures
4834	O88637-2;O88637	Pcyt2	Ethanolamine-phosphate cytidylyltransferase	7.3465	3.27967	faster turnover in glia-enriched cultures
4838	O88767;Q5BKC3	Park7	Protein deglycase DJ-1	6.54636	3.96756	faster turnover in glia-enriched cultures
4841	O88794	Pnpo	Pyridoxine-5-phosphate oxidase	5.73464	3.31118	faster turnover in glia-enriched cultures
4845	Q6IN15;O88813;F1LPB3	Acsl5	Long-chain-fatty-acid--CoA ligase 5	5.321	3.12482	faster turnover in glia-enriched cultures
4850	O88989	Mdh1	Malate dehydrogenase, cytoplasmic	7.63561	4.24414	faster turnover in glia-enriched cultures
4851	O89035	Slc25a10		7.88007	2.96412	faster turnover in glia-enriched cultures
4853	R9PXU4;O89049;A0A0G2JUN7	Txnrd1	Thioredoxin reductase 1, cytoplasmic	5.87525	3.37539	faster turnover in glia-enriched cultures
4855	P00173-2;P00173	Cyb5a	Cytochrome b5	3.03381	2.81371	faster turnover in glia-enriched cultures
4856	P00388	Por	NADPH--cytochrome P450 reductase	4.13792	2.81549	faster turnover in glia-enriched cultures
4857	P00507	Got2	Aspartate aminotransferase, mitochondrial	13.5015	4.25481	faster turnover in glia-enriched cultures
4859	P01041	Cstb	Cystatin-B	7.95899	4.053	faster turnover in glia-enriched cultures
4873	P04182	Oat	Ornithine aminotransferase, mitochondrial	4.86161	2.27141	faster turnover in glia-enriched cultures
4875	Q6P6G9;Q5I0M7;P04256;F1M2S4;D4ACJ7;A0A0G2K3G4;F1M6C7	Hnrnpa1;Hnrpa1	Heterogeneous nuclear ribonucleoprotein A1;Heterogeneous nuclear ribonucleoprotein A1, N-terminally processed	5.28425	3.49123	faster turnover in glia-enriched cultures
4876	P04631	S100b	Protein S100-B	3.80889	2.89516	faster turnover in glia-enriched cultures
4877	P04636;Q0QF43	Mdh2	Malate dehydrogenase, mitochondrial;Malate dehydrogenase	12.8608	4.04084	faster turnover in glia-enriched cultures
4879	P04762	Cat	Catalase	5.88486	2.36439	faster turnover in glia-enriched cultures
4881	P04785	P4hb	Protein disulfide-isomerase	5.19577	3.34206	faster turnover in glia-enriched cultures
4883	Q45QN0;P04897;Q5EEY4;Q5EEY3	Gnai2	Guanine nucleotide-binding protein G(i) subunit alpha-2	4.72819	2.92094	faster turnover in glia-enriched cultures
4884	P04905;Q6LDP3;G3V983;B6DYQ1;Q7M0F1	Gstm1	Glutathione S-transferase Mu 1	5.27971	3.06884	faster turnover in glia-enriched cultures
4886	P05065	Aldoa	Fructose-bisphosphate aldolase A	4.87165	2.61033	faster turnover in glia-enriched cultures
4887	P05197;Q8K1G4	Eef2	Elongation factor 2	3.92975	2.78862	faster turnover in glia-enriched cultures
4888	P05370	G6pdx	Glucose-6-phosphate 1-dehydrogenase	5.74411	3.63892	faster turnover in glia-enriched cultures
4891	P05708	Hk1	Hexokinase-1	11.291	3.81046	faster turnover in glia-enriched cultures
4900	P06685;Q64608	Atp1a1	Sodium/potassium-transporting ATPase subunit alpha-1	6.19681	2.64221	faster turnover in glia-enriched cultures
4901	P06686	Atp1a2	Sodium/potassium-transporting ATPase subunit alpha-2	2.59795	2.56297	faster turnover in glia-enriched cultures
4902	P06687	Atp1a3	Sodium/potassium-transporting ATPase subunit alpha-3	6.71442	3.87077	faster turnover in glia-enriched cultures
4904	P06761	Hspa5	78 kDa glucose-regulated protein	5.30656	3.09133	faster turnover in glia-enriched cultures
4910	P07171	Calb1	Calbindin	4.52948	2.56039	faster turnover in glia-enriched cultures
4911	P07323	Eno2	Gamma-enolase	6.7812	3.96421	faster turnover in glia-enriched cultures
4912	P07335	Ckb	Creatine kinase B-type	5.65058	3.92579	faster turnover in glia-enriched cultures
4913	P07340;A0A096MJI9	Atp1b1	Sodium/potassium-transporting ATPase subunit beta-1	6.9533	3.13698	faster turnover in glia-enriched cultures
4915	Q6LDS4;P07632;Q6PEC5	Sod1	Superoxide dismutase [Cu-Zn]	8.39386	4.44156	faster turnover in glia-enriched cultures
4916	P07633	Pccb	Propionyl-CoA carboxylase beta chain, mitochondrial	8.56804	4.02594	faster turnover in glia-enriched cultures
4917	P07687;F1LTS8	Ephx1	Epoxide hydrolase 1	4.16339	2.74272	faster turnover in glia-enriched cultures
4919	P07872-2;F1LQC1;P07872;F1M609	Acox1	Peroxisomal acyl-coenzyme A oxidase 1;Peroxisomal acyl-CoA oxidase 1, A chain;Peroxisomal acyl-CoA oxidase 1, B chain;Peroxisomal acyl-CoA oxidase 1, C chain;Acyl-coenzyme A oxidase	3.17707	0.5	faster turnover in glia-enriched cultures
4920	P07895;C8CHS6	Sod2	Superoxide dismutase [Mn], mitochondrial	11.7368	4.27795	faster turnover in glia-enriched cultures
4922	P07943	Akr1b1	Aldose reductase	7.63155	3.95488	faster turnover in glia-enriched cultures
4923	P08009	Gstm3	Glutathione S-transferase Yb-3	7.0696	2.40185	faster turnover in glia-enriched cultures
4924	P08050	Gja1	Gap junction alpha-1 protein	2.38796	1.93052	faster turnover in glia-enriched cultures
4926	P08082;P08082-2	Cltb	Clathrin light chain B	9.06729	3.00499	faster turnover in glia-enriched cultures
4927	P08461	Dlat	Dihydrolipoyllysine-residue acetyltransferase component of pyruvate dehydrogenase complex, mitochondrial	13.8881	5.01548	faster turnover in glia-enriched cultures
4931	P08592;Q6P6Q5;P08592-2	App	Amyloid beta A4 protein;N-APP;Soluble APP-alpha;Soluble APP-beta;C99;Beta-amyloid protein 42;Beta-amyloid protein 40;C83;P3(42);P3(40);C80;Gamma-secretase C-terminal fragment 59;Gamma-secretase C-terminal fragment 57;Gamma-secretase C-terminal fragment 50;C31	0.5	0.5	faster turnover in glia-enriched cultures
4932	Q45QM8;P08753	Gnai3	Guanine nucleotide-binding protein G(k) subunit alpha	4.35811	2.20363	faster turnover in glia-enriched cultures
4934	P09117;A0A0G2K3Q6;Q6PCU3;A0A0G2QC57	Aldoc	Fructose-bisphosphate aldolase C;Fructose-bisphosphate aldolase	4.08336	2.58944	faster turnover in glia-enriched cultures
4939	P09527;A0A0G2K930	Rab7a	Ras-related protein Rab-7a	4.16602	2.65904	faster turnover in glia-enriched cultures
4940	P09606	Glul	Glutamine synthetase	3.44777	2.38988	faster turnover in glia-enriched cultures
4942	P09895;D3ZHP8	Rpl5;Rpl5l1	60S ribosomal protein L5	8.10334	4.43377	faster turnover in glia-enriched cultures
4961	P0DMW1;P0DMW0	Hspa1a	Heat shock 70 kDa protein 1B;Heat shock 70 kDa protein 1A	5.74919	3.28139	faster turnover in glia-enriched cultures
4962	P0DN35			9.54873	4.74184	faster turnover in glia-enriched cultures
4963	P0DP31;P0DP30;P0DP29;D4ABV5;M0RCJ6;Q304F3	Calm2;Calm3;Tnnc2		5.79293	3.12543	faster turnover in glia-enriched cultures
4964	P10111;A0A0G2K1P0;A0A0G2K2E4;M0RCZ9	Ppia;RGD1559682	Peptidyl-prolyl cis-trans isomerase A;Peptidyl-prolyl cis-trans isomerase A, N-terminally processed;Peptidyl-prolyl cis-trans isomerase	6.91459	3.82794	faster turnover in glia-enriched cultures
4969	P10760;Q6P743	Ahcy	Adenosylhomocysteinase	9.68172	6.3798	faster turnover in glia-enriched cultures
4970	P10818	Cox6a1	Cytochrome c oxidase subunit 6A1, mitochondrial	5.1758	1.49286	faster turnover in glia-enriched cultures
4972	P10860;Q7TPI5	Glud1	Glutamate dehydrogenase 1, mitochondrial	6.85971	4.05216	faster turnover in glia-enriched cultures
4973	P10888	Cox4i1	Cytochrome c oxidase subunit 4 isoform 1, mitochondrial	6.26297	3.75162	faster turnover in glia-enriched cultures
4974	P11030;Q6TXF3	Dbi	Acyl-CoA-binding protein;Triakontatetraneuropeptide;Octadecaneuropeptide	5.09754	3.30045	faster turnover in glia-enriched cultures
4975	P11232;R4GNK3	Txn;Txn1	Thioredoxin	7.29449	3.86444	faster turnover in glia-enriched cultures
4976	P11240	Cox5a	Cytochrome c oxidase subunit 5A, mitochondrial	6.92869	4.30955	faster turnover in glia-enriched cultures
4977	P11275;F1LZG4;A0A0G2JUV8	Camk2a	Calcium/calmodulin-dependent protein kinase type II subunit alpha	6.64394	3.91377	faster turnover in glia-enriched cultures
4979	P11348	Qdpr	Dihydropteridine reductase	8.09043	3.88935	faster turnover in glia-enriched cultures
4981	P11497-2;P11497;A0A0G2K5G8;D3ZRA3	Acaca	Acetyl-CoA carboxylase 1;Biotin carboxylase	4.67705	2.39227	faster turnover in glia-enriched cultures
4986	P11507-2;P11507;Q71UZ2;Q63080;B4F7E5;Q64578	Atp2a2;Atp2a1	Sarcoplasmic/endoplasmic reticulum calcium ATPase 2;Calcium-transporting ATPase;Sarcoplasmic/endoplasmic reticulum calcium ATPase 1	3.52584	3.03657	faster turnover in glia-enriched cultures
4991	P11884	Aldh2	Aldehyde dehydrogenase, mitochondrial	4.51316	2.59222	faster turnover in glia-enriched cultures
4992	P11951;P11950;Q78EE8;Q9Z1G9	Cox6c2;Cox6c1;COVIc;Cox6c	Cytochrome c oxidase subunit 6C-2;Cytochrome c oxidase subunit 6C-1	6.32422	4.21504	faster turnover in glia-enriched cultures
4993	P11980	Pkm	Pyruvate kinase PKM	6.31519	4.21605	faster turnover in glia-enriched cultures
4995	P12007	Ivd	Isovaleryl-CoA dehydrogenase, mitochondrial	7.73271	4.04532	faster turnover in glia-enriched cultures
4996	P12075	Cox5b	Cytochrome c oxidase subunit 5B, mitochondrial	6.68662	3.40926	faster turnover in glia-enriched cultures
4998	P12369;Q4KLG5;A0A0G2K5G0	Prkar2b	cAMP-dependent protein kinase type II-beta regulatory subunit	18.2499	5.74645	faster turnover in glia-enriched cultures
5000	P12785	Fasn	Fatty acid synthase;[Acyl-carrier-protein] S-acetyltransferase;[Acyl-carrier-protein] S-malonyltransferase;3-oxoacyl-[acyl-carrier-protein] synthase;3-oxoacyl-[acyl-carrier-protein] reductase;3-hydroxyacyl-[acyl-carrier-protein] dehydratase;Enoyl-[acyl-carrier-protein] reductase;Oleoyl-[acyl-carrier-protein] hydrolase	5.98771	2.83732	faster turnover in glia-enriched cultures
5003	P13084;P13084-2;Q7TP95;F7FKF2;D3ZXI2;D3ZP59	Npm1;LOC364556	Nucleophosmin	4.65741	2.80623	faster turnover in glia-enriched cultures
5005	P13221	Got1	Aspartate aminotransferase, cytoplasmic	7.07841	4.0629	faster turnover in glia-enriched cultures
5009	Q5U328;P13383;C1KE06	Ncl	Nucleolin	3.50838	2.43241	faster turnover in glia-enriched cultures
5010	Q6PDV6;P13471;F1MA00;D4A290	Rps14;LOC100911847	40S ribosomal protein S14	7.47356	3.60542	faster turnover in glia-enriched cultures
5014	P13803	Etfa	Electron transfer flavoprotein subunit alpha, mitochondrial	8.26762	4.18343	faster turnover in glia-enriched cultures
5021	P14408-2;P14408;Q5M964	Fh	Fumarate hydratase, mitochondrial	12.1517	4.15272	faster turnover in glia-enriched cultures
5022	P14562;A0A0U1RRS9	Lamp1	Lysosome-associated membrane glycoprotein 1	4.47427	3.0438	faster turnover in glia-enriched cultures
5023	P14604	Echs1	Enoyl-CoA hydratase, mitochondrial	7.76076	4.1144	faster turnover in glia-enriched cultures
5024	P14659;A0A0G2JUT0	Hspa2	Heat shock-related 70 kDa protein 2	5.51832	3.19569	faster turnover in glia-enriched cultures
5025	Q66HH8;P14668;O70371	Anxa5	Annexin;Annexin A5	6.2579	3.76582	faster turnover in glia-enriched cultures
5034	P15650	Acadl	Long-chain specific acyl-CoA dehydrogenase, mitochondrial	5.83957	3.89132	faster turnover in glia-enriched cultures
5035	Q6IMX3;P15651	Acads	Short-chain specific acyl-CoA dehydrogenase, mitochondrial	6.47604	4.47316	faster turnover in glia-enriched cultures
5036	P15791;P15791-2;P15791-6;P15791-5;P15791-3;P15791-4;P15791-7	Camk2d	Calcium/calmodulin-dependent protein kinase type II subunit delta	6.36269	4.52515	faster turnover in glia-enriched cultures
5038	P15999;F1LP05;A0A0G2K099	Atp5a1	ATP synthase subunit alpha, mitochondrial;ATP synthase subunit alpha	11.7075	4.16333	faster turnover in glia-enriched cultures
5042	P16446;R9PXS4	Pitpna	Phosphatidylinositol transfer protein alpha isoform	6.71631	3.30632	faster turnover in glia-enriched cultures
5043	P16617;M0R6Y8;A0A096MJL6	Pgk1;RGD1560402	Phosphoglycerate kinase 1;Phosphoglycerate kinase	7.47975	4.65943	faster turnover in glia-enriched cultures
5045	P16970	Abcd3	ATP-binding cassette sub-family D member 3	3.91335	2.50203	faster turnover in glia-enriched cultures
5047	P17046	Lamp2	Lysosome-associated membrane glycoprotein 2	3.66412	2.50923	faster turnover in glia-enriched cultures
5048	P17078;F1M6G3;A0A0G2JY60;D3ZTG8	Rpl35;Gm8444;RGD1564550	60S ribosomal protein L35	8.66842	3.44326	faster turnover in glia-enriched cultures
5050	P17220;Q6P9V5	Psma2	Proteasome subunit alpha type-2;Proteasome subunit alpha type	6.29108	3.98502	faster turnover in glia-enriched cultures
5051	P17256;M0R5W4	Mvk	Mevalonate kinase	8.1755	3.84383	faster turnover in glia-enriched cultures
5052	P17425	Hmgcs1	Hydroxymethylglutaryl-CoA synthase, cytoplasmic	6.6995	0.5	faster turnover in glia-enriched cultures
5054	P17764	Acat1	Acetyl-CoA acetyltransferase, mitochondrial	13.043	3.27722	faster turnover in glia-enriched cultures
5057	P18163	Acsl1	Long-chain-fatty-acid--CoA ligase 1	7.1893	2.53627	faster turnover in glia-enriched cultures
5058	P18395	Csde1	Cold shock domain-containing protein E1	3.45472	0.5	faster turnover in glia-enriched cultures
5059	P18418;F1M5A1;D3ZYM6	Calr;Calr4	Calreticulin	5.68606	3.46474	faster turnover in glia-enriched cultures
5060	P18420	Psma1	Proteasome subunit alpha type-1	6.21656	3.97103	faster turnover in glia-enriched cultures
5061	P18422;Q6IE67	Psma3	Proteasome subunit alpha type-3;Proteasome subunit alpha type	5.45055	3.92063	faster turnover in glia-enriched cultures
5067	P18886	Cpt2	Carnitine O-palmitoyltransferase 2, mitochondrial	5.61776	3.67827	faster turnover in glia-enriched cultures
5070	P19139	Csnk2a1	Casein kinase II subunit alpha	5.72651	2.58681	faster turnover in glia-enriched cultures
5071	P19234	Ndufv2	NADH dehydrogenase [ubiquinone] flavoprotein 2, mitochondrial	7.60536	3.05013	faster turnover in glia-enriched cultures
5080	P19511	Atp5f1	ATP synthase F(0) complex subunit B1, mitochondrial	12.2002	4.46061	faster turnover in glia-enriched cultures
5086	P19804	Nme2	Nucleoside diphosphate kinase B	8.69195	3.97192	faster turnover in glia-enriched cultures
5089	P19944;A0A0H2UHJ3;A0A0G2K4Q1	Rplp1	60S acidic ribosomal protein P1	7.64078	4.36738	faster turnover in glia-enriched cultures
5090	P19945	Rplp0	60S acidic ribosomal protein P0	6.2996	3.95982	faster turnover in glia-enriched cultures
5092	P20070-3;P20070;P20070-2	Cyb5r3	NADH-cytochrome b5 reductase 3;NADH-cytochrome b5 reductase 3 membrane-bound form;NADH-cytochrome b5 reductase 3 soluble form	7.69222	4.02122	faster turnover in glia-enriched cultures
5101	P20788	Uqcrfs1	Cytochrome b-c1 complex subunit Rieske, mitochondrial;Cytochrome b-c1 complex subunit 11	11.6286	3.8572	faster turnover in glia-enriched cultures
5103	P21531;A0A0U1RRY5	Rpl3	60S ribosomal protein L3	8.70776	4.79086	faster turnover in glia-enriched cultures
5106	P21670;Q6P505	Psma4	Proteasome subunit alpha type-4;Proteasome subunit alpha type	6.35191	3.8126	faster turnover in glia-enriched cultures
5108	P21708;P21708-2	Mapk3	Mitogen-activated protein kinase 3	7.99129	4.21307	faster turnover in glia-enriched cultures
5110	P21775;F1LPD6;P07871;P21775-2	Acaa1a;Acaa1b	3-ketoacyl-CoA thiolase A, peroxisomal;3-ketoacyl-CoA thiolase B, peroxisomal	4.78347	2.53809	faster turnover in glia-enriched cultures
5112	P21913	Sdhb	Succinate dehydrogenase [ubiquinone] iron-sulfur subunit, mitochondrial	8.76819	3.09531	faster turnover in glia-enriched cultures
5113	P22062;A0A140TAB9	Pcmt1	Protein-L-isoaspartate(D-aspartate) O-methyltransferase	6.70033	3.10898	faster turnover in glia-enriched cultures
5115	Q68G44;P22791	Hmgcs2	Hydroxymethylglutaryl-CoA synthase, mitochondrial	3.80014	2.7213	faster turnover in glia-enriched cultures
5117	P23514	Copb1	Coatomer subunit beta	5.16171	3.20948	faster turnover in glia-enriched cultures
5121	P23711	Hmox2	Heme oxygenase 2	3.85777	2.01096	faster turnover in glia-enriched cultures
5123	Q68G41;P23965	Eci1	Enoyl-CoA delta isomerase 1, mitochondrial	6.81252	3.94273	faster turnover in glia-enriched cultures
5126	P24155;A0A0G2KAW4	Thop1	Thimet oligopeptidase	8.49599	3.92139	faster turnover in glia-enriched cultures
5127	P24329	Tst	Thiosulfate sulfurtransferase	4.8094	3.28409	faster turnover in glia-enriched cultures
5128	P24368	Ppib	Peptidyl-prolyl cis-trans isomerase B	4.55166	3.00777	faster turnover in glia-enriched cultures
5132	P25113	Pgam1	Phosphoglycerate mutase 1	7.46849	4.8219	faster turnover in glia-enriched cultures
5137	P26453;Q6GT74;P26453-2	Bsg	Basigin	5.36386	3.87937	faster turnover in glia-enriched cultures
5138	P26772;P97601;A0A0G2JTG1	Hspe1	10 kDa heat shock protein, mitochondrial	9.48083	3.72925	faster turnover in glia-enriched cultures
5143	P27274	Cd59	CD59 glycoprotein	4.93316	2.19328	faster turnover in glia-enriched cultures
5144	P27605;Q6LDG5	Hprt1	Hypoxanthine-guanine phosphoribosyltransferase	5.38966	3.48592	faster turnover in glia-enriched cultures
5145	P27615	Scarb2	Lysosome membrane protein 2	4.39001	3.11681	faster turnover in glia-enriched cultures
5146	P27867	Sord	Sorbitol dehydrogenase	6.80798	3.3004	faster turnover in glia-enriched cultures
5149	P28480;A0A096MJA0	Tcp1	T-complex protein 1 subunit alpha	7.64909	3.8186	faster turnover in glia-enriched cultures
5156	P29266	Hibadh	3-hydroxyisobutyrate dehydrogenase, mitochondrial	7.82998	3.83395	faster turnover in glia-enriched cultures
5157	P29314;M0RB65	Rps9;LOC100364509	40S ribosomal protein S9	9.30587	4.631	faster turnover in glia-enriched cultures
5158	P29418;M0R601	Atp5e;LOC100361879	ATP synthase subunit epsilon, mitochondrial	11.1347	4.95609	faster turnover in glia-enriched cultures
5159	P29419	Atp5i	ATP synthase subunit e, mitochondrial	13.0146	5.01914	faster turnover in glia-enriched cultures
5162	P30009;F1LMW7	Marcks	Myristoylated alanine-rich C-kinase substrate	7.45617	2.05508	faster turnover in glia-enriched cultures
5169	P31016;A0A0G2K7F5;P97630	Dlg4	Disks large homolog 4	4.76358	2.94906	faster turnover in glia-enriched cultures
5170	P31044	Pebp1	Phosphatidylethanolamine-binding protein 1;Hippocampal cholinergic neurostimulating peptide	7.66962	3.77313	faster turnover in glia-enriched cultures
5172	P31399	Atp5h	ATP synthase subunit d, mitochondrial	12.2326	4.541	faster turnover in glia-enriched cultures
5177	P32089	Slc25a1	Tricarboxylate transport protein, mitochondrial	11.8093	4.25562	faster turnover in glia-enriched cultures
5178	P32198	Cpt1a	Carnitine O-palmitoyltransferase 1, liver isoform	4.82731	3.25888	faster turnover in glia-enriched cultures
5180	P32551	Uqcrc2	Cytochrome b-c1 complex subunit 2, mitochondrial	11.5112	4.71673	faster turnover in glia-enriched cultures
5185	P34058;A0A0G2K793	Hsp90ab1	Heat shock protein HSP 90-beta	4.62437	2.82603	faster turnover in glia-enriched cultures
5188	P35213-2;P35213	Ywhab	14-3-3 protein beta/alpha;14-3-3 protein beta/alpha, N-terminally processed	6.09797	3.17718	faster turnover in glia-enriched cultures
5191	P35284;D4A376	Rab12	Ras-related protein Rab-12	5.03324	2.52893	faster turnover in glia-enriched cultures
5194	P35332;Q9QWR2	Hpcal4	Hippocalcin-like protein 4	3.24699	2.37858	faster turnover in glia-enriched cultures
5201	P35465	Pak1	Serine/threonine-protein kinase PAK 1	5.7159	2.58017	faster turnover in glia-enriched cultures
5203	P35565	Canx	Calnexin	4.605	2.6985	faster turnover in glia-enriched cultures
5204	P35571;A0A0G2K0Z7;F1LNI0;A0A0G2K1F9;Q6LCP5	Gpd2	Glycerol-3-phosphate dehydrogenase, mitochondrial;Glycerol-3-phosphate dehydrogenase	10.6591	4.81816	faster turnover in glia-enriched cultures
5206	P36201;D4ACX1	Crip2;RGD1563606	Cysteine-rich protein 2	6.23222	2.58065	faster turnover in glia-enriched cultures
5208	P36506	Map2k2	Dual specificity mitogen-activated protein kinase kinase 2	5.45314	2.9399	faster turnover in glia-enriched cultures
5210	P36876	Ppp2r2a	Serine/threonine-protein phosphatase 2A 55 kDa regulatory subunit B alpha isoform	5.06282	2.57404	faster turnover in glia-enriched cultures
5211	P36972	Aprt	Adenine phosphoribosyltransferase	7.48231	4.10763	faster turnover in glia-enriched cultures
5212	P37285-3;A0A140TAB3;P37285-2;P37285;A0A1B0GWT8	Klc1	Kinesin light chain 1	3.56886	2.64664	faster turnover in glia-enriched cultures
5217	P37996;F8WG91	Arl3	ADP-ribosylation factor-like protein 3	4.90824	2.59637	faster turnover in glia-enriched cultures
5221	P38659	Pdia4	Protein disulfide-isomerase A4	5.28281	2.80853	faster turnover in glia-enriched cultures
5222	P38718-2;P38718	Mpc2	Mitochondrial pyruvate carrier 2	8.58943	2.92494	faster turnover in glia-enriched cultures
5223	P38983	Rpsa	40S ribosomal protein SA	8.55266	4.76101	faster turnover in glia-enriched cultures
5224	P39069;A0A0G2K7Q6;M0RC66	Ak1	Adenylate kinase isoenzyme 1	8.07144	4.42929	faster turnover in glia-enriched cultures
5226	P40112	Psmb3	Proteasome subunit beta type-3	6.22221	3.34921	faster turnover in glia-enriched cultures
5227	P40307	Psmb2	Proteasome subunit beta type-2	5.9138	3.82552	faster turnover in glia-enriched cultures
5228	P40329	Rars	Arginine--tRNA ligase, cytoplasmic	7.903	3.86153	faster turnover in glia-enriched cultures
5230	P41123;D3ZRM9;A0A0G2JYG9;F1M2E9;D3ZD02	Rpl13;LOC100360491;RGD1563145	60S ribosomal protein L13	7.45469	4.15035	faster turnover in glia-enriched cultures
5234	P41499;P41499-2;Q9QWQ8;Q62987	Ptpn11	Tyrosine-protein phosphatase non-receptor type 11	5.56225	3.10618	faster turnover in glia-enriched cultures
5235	P41542	Uso1	General vesicular transport factor p115	5.70039	3.40997	faster turnover in glia-enriched cultures
5236	P41562;Q0QER8;A0A1L1WKG3	Idh1	Isocitrate dehydrogenase [NADP] cytoplasmic	10.3559	4.71017	faster turnover in glia-enriched cultures
5238	P41777;A0JN19	Nolc1	Nucleolar and coiled-body phosphoprotein 1	2.98308	1.95254	faster turnover in glia-enriched cultures
5239	P42123	Ldhb	L-lactate dehydrogenase B chain	7.33687	3.99185	faster turnover in glia-enriched cultures
5242	P42346;A0A0G2JX74	Mtor	Serine/threonine-protein kinase mTOR	5.86724	3.66847	faster turnover in glia-enriched cultures
5249	P45479	Ppt1	Palmitoyl-protein thioesterase 1	4.83828	2.70304	faster turnover in glia-enriched cultures
5250	P45592;A0A0G2KA35	Cfl1	Cofilin-1	5.29871	2.72634	faster turnover in glia-enriched cultures
5254	P46462	Vcp	Transitional endoplasmic reticulum ATPase	5.47646	2.45168	faster turnover in glia-enriched cultures
5255	P46844;Q6AZ33	Blvra	Biliverdin reductase A	6.11536	4.30172	faster turnover in glia-enriched cultures
5258	P47727;M0R3X6;A0A0G2JSV2;A0A0G2K658;A0A096MJ24	Cbr1	Carbonyl reductase [NADPH] 1	7.72911	3.88966	faster turnover in glia-enriched cultures
5268	P47942	Dpysl2	Dihydropyrimidinase-related protein 2	14.5192	4.92357	faster turnover in glia-enriched cultures
5273	P48500;A0A0G2JWJ4	Tpi1	Triosephosphate isomerase	6.97032	5.3006	faster turnover in glia-enriched cultures
5277	P49242;M0R6L4	Rps3a;LOC100365839	40S ribosomal protein S3a;40S ribosomal protein S3b	7.71646	4.29899	faster turnover in glia-enriched cultures
5285	P50398;Q5BK95	Gdi1	Rab GDP dissociation inhibitor alpha	7.27332	3.52488	faster turnover in glia-enriched cultures
5286	P50399	Gdi2	Rab GDP dissociation inhibitor beta	6.91758	3.87096	faster turnover in glia-enriched cultures
5287	P50408;B2GUW7	Atp6v1f;LOC501979	V-type proton ATPase subunit F	6.69416	2.47558	faster turnover in glia-enriched cultures
5289	P50475	Aars	Alanine--tRNA ligase, cytoplasmic	4.93225	2.89313	faster turnover in glia-enriched cultures
5290	P50503	St13	Hsc70-interacting protein	5.90408	2.97281	faster turnover in glia-enriched cultures
5292	P50554	Abat	4-aminobutyrate aminotransferase, mitochondrial;4-aminobutyrate aminotransferase, brain isoform;4-aminobutyrate aminotransferase, liver isoform	7.08545	2.69954	faster turnover in glia-enriched cultures
5297	P51583;F8WFR8;A0A0G2K5S4	Paics;LOC100359876	Multifunctional protein ADE2;Phosphoribosylaminoimidazole-succinocarboxamide synthase;Phosphoribosylaminoimidazole carboxylase	4.25936	2.76742	faster turnover in glia-enriched cultures
5298	P51593	Huwe1	E3 ubiquitin-protein ligase HUWE1	5.08053	2.57285	faster turnover in glia-enriched cultures
5300	P51635	Akr1a1	Alcohol dehydrogenase [NADP(+)]	8.45638	4.63546	faster turnover in glia-enriched cultures
5303	P51799	Clcn7	H(+)/Cl(-) exchange transporter 7	5.08005	3.00128	faster turnover in glia-enriched cultures
5311	P52555	Erp29	Endoplasmic reticulum resident protein 29	5.87931	3.28694	faster turnover in glia-enriched cultures
5316	Q68G16;P53042;Q64538;Q80UF5	Ppp5c	Serine/threonine-protein phosphatase;Serine/threonine-protein phosphatase 5	7.47475	3.71044	faster turnover in glia-enriched cultures
5321	P53678;V9GZ82	Ap3m2	AP-3 complex subunit mu-2	7.59633	2.72734	faster turnover in glia-enriched cultures
5328	P54311;Q45QL8	Gnb1;Gnb4	Guanine nucleotide-binding protein G(I)/G(S)/G(T) subunit beta-1	10.5264	3.7679	faster turnover in glia-enriched cultures
5329	P54313;Q45QL6;Q91XL4	Gnb2	Guanine nucleotide-binding protein G(I)/G(S)/G(T) subunit beta-2	9.64158	3.92894	faster turnover in glia-enriched cultures
5330	P54319	Plaa	Phospholipase A-2-activating protein	5.77857	3.43988	faster turnover in glia-enriched cultures
5337	P54921	Napa	Alpha-soluble NSF attachment protein	4.38113	2.33312	faster turnover in glia-enriched cultures
5339	P55053;Q2XTA4	Fabp5	Fatty acid-binding protein, epidermal	7.43682	4.77738	faster turnover in glia-enriched cultures
5342	P55213	Casp3	Caspase-3;Caspase-3 subunit p17;Caspase-3 subunit p12	5.93291	2.43351	faster turnover in glia-enriched cultures
5343	P55770;H7C5X3	Nhp2l1;RGD1566078	NHP2-like protein 1;NHP2-like protein 1, N-terminally processed	6.36469	3.66699	faster turnover in glia-enriched cultures
5347	P56571		ES1 protein homolog, mitochondrial	10.5668	3.89682	faster turnover in glia-enriched cultures
5348	P56574;A0A0G2JUF6	Idh2	Isocitrate dehydrogenase [NADP], mitochondrial	7.3057	4.0284	faster turnover in glia-enriched cultures
5352	P57113;A0A0G2K6H2	Gstz1	Maleylacetoacetate isomerase	11.3557	3.60597	faster turnover in glia-enriched cultures
5354	P58405;E9PT82;P58405-2;Q1KLB7	Strn3	Striatin-3	5.32716	2.66926	faster turnover in glia-enriched cultures
5358	P59215;Q8R4R4;Q8R4R5	Gnao1	Guanine nucleotide-binding protein G(o) subunit alpha	14.7079	5.9083	faster turnover in glia-enriched cultures
5359	P59215-2	Gnao1	Guanine nucleotide-binding protein G(o) subunit alpha	5.1937	3.70681	faster turnover in glia-enriched cultures
5362	P60123;A0A0G2K0H9	Ruvbl1	RuvB-like 1	6.20808	3.38991	faster turnover in glia-enriched cultures
5364	P60203;A0A097BVK2;Q63436;Q63440	Plp1	Myelin proteolipid protein	3.92143	1.95812	faster turnover in glia-enriched cultures
5366	P60522	Gabarapl2	Gamma-aminobutyric acid receptor-associated protein-like 2	3.57614	0.5	faster turnover in glia-enriched cultures
5370	Q6NT88;P60825	Cirbp	Cold-inducible RNA-binding protein	3.61242	1.88031	faster turnover in glia-enriched cultures
5375	P60901;A0A0G2K0D7	Psma6	Proteasome subunit alpha type-6	6.60022	4.27714	faster turnover in glia-enriched cultures
5376	P60905;A0A0G2JX56	Dnajc5	DnaJ homolog subfamily C member 5	9.37305	3.65945	faster turnover in glia-enriched cultures
5379	P61203	Cops2	COP9 signalosome complex subunit 2	6.01111	3.57185	faster turnover in glia-enriched cultures
5380	P61212	Arl1	ADP-ribosylation factor-like protein 1	4.31407	2.51859	faster turnover in glia-enriched cultures
5381	P61227	Rap2b	Ras-related protein Rap-2b	8.05417	3.96518	faster turnover in glia-enriched cultures
5383	P61314;D3ZF52	Rpl15;RGD1565767	60S ribosomal protein L15;Ribosomal protein L15	8.42561	4.43872	faster turnover in glia-enriched cultures
5384	P61354;D3ZTK5;M0R7P0	Rpl27;RGD1563835;LOC100912027	60S ribosomal protein L27	6.97349	3.80626	faster turnover in glia-enriched cultures
5386	P61589;O35791	Rhoa	Transforming protein RhoA	5.85269	2.44787	faster turnover in glia-enriched cultures
5388	P61751	Arf4	ADP-ribosylation factor 4	4.79771	2.4278	faster turnover in glia-enriched cultures
5392	P61972	Nutf2	Nuclear transport factor 2	9.31749	4.77791	faster turnover in glia-enriched cultures
5393	P61980;Q5D059;M0R9K1	Hnrnpk;LOC100359916	Heterogeneous nuclear ribonucleoprotein K	4.17739	2.5978	faster turnover in glia-enriched cultures
5394	P61983	Ywhag	14-3-3 protein gamma;14-3-3 protein gamma, N-terminally processed	5.00152	4.04655	faster turnover in glia-enriched cultures
5397	P62076	Timm13	Mitochondrial import inner membrane translocase subunit Tim13	5.02174	2.39501	faster turnover in glia-enriched cultures
5399	P62138;A0A0G2JYS8	Ppp1ca	Serine/threonine-protein phosphatase PP1-alpha catalytic subunit	3.76359	2.56358	faster turnover in glia-enriched cultures
5400	P62142;Q63682	Ppp1cb	Serine/threonine-protein phosphatase PP1-beta catalytic subunit	3.27177	2.70814	faster turnover in glia-enriched cultures
5401	P62168	Ncs1	Neuronal calcium sensor 1	4.72371	3.34811	faster turnover in glia-enriched cultures
5402	P62193	Psmc1	26S protease regulatory subunit 4	5.23605	3.17395	faster turnover in glia-enriched cultures
5403	P62198	Psmc5	26S protease regulatory subunit 8	6.44997	3.61684	faster turnover in glia-enriched cultures
5404	P62246;D3ZLL8;D3ZZC7;A0A0G2K6I0;D3ZS61;A0A0G2K2F6;M0R8U6;A0A0G2JYA6	Rps15a;LOC691716;Rps15al2;LOC100364191	40S ribosomal protein S15a	7.62887	4.42237	faster turnover in glia-enriched cultures
5406	P62260	Ywhae	14-3-3 protein epsilon	6.73016	3.72856	faster turnover in glia-enriched cultures
5407	P62268;D4A9Q3;F1LTW8	Rps23;RGD1563570;RGD1563705	40S ribosomal protein S23	8.82168	4.54203	faster turnover in glia-enriched cultures
5409	P62282;Q6PDV9;D3ZYK5	Rps11;RGD1563352	40S ribosomal protein S11	7.9573	3.95603	faster turnover in glia-enriched cultures
5410	P62329;A0A0G2K021;M0R7Y9	Tmsb4x	Thymosin beta-4;Hematopoietic system regulatory peptide	5.12855	2.37061	faster turnover in glia-enriched cultures
5411	P62332	Arf6	ADP-ribosylation factor 6	8.52066	3.94502	faster turnover in glia-enriched cultures
5415	P62628	Dynlrb1	Dynein light chain roadblock-type 1	3.80671	2.18426	faster turnover in glia-enriched cultures
5418	P62634	Cnbp	Cellular nucleic acid-binding protein	3.00457	1.84447	faster turnover in glia-enriched cultures
5420	P62718;F1M0K6	Rpl18a;RGD1565566	60S ribosomal protein L18a	7.57532	4.08738	faster turnover in glia-enriched cultures
5421	P62744	Ap2s1	AP-2 complex subunit sigma	8.91986	4.31944	faster turnover in glia-enriched cultures
5425	P62775	Mtpn	Myotrophin	5.48824	3.32495	faster turnover in glia-enriched cultures
5428	P62815	Atp6v1b2	V-type proton ATPase subunit B, brain isoform	7.52753	3.39439	faster turnover in glia-enriched cultures
5430	P62828;Q66H11	Ran;RGD1306195	GTP-binding nuclear protein Ran	6.17227	3.62804	faster turnover in glia-enriched cultures
5431	P62832	Rpl23	60S ribosomal protein L23	8.40339	4.11371	faster turnover in glia-enriched cultures
5432	P62836;O08813	Rap1a	Ras-related protein Rap-1A	6.36927	3.69554	faster turnover in glia-enriched cultures
5433	P62845;Q6TPJ7;D3ZAK6	Rps15;Rps15-ps2	40S ribosomal protein S15	6.64608	3.71554	faster turnover in glia-enriched cultures
5436	P62870;A0A140TA99;F1M937;A0JN07;M0R6V0;F1LZ51	Tceb2;LOC684822;RGD1565653	Transcription elongation factor B polypeptide 2	3.75178	2.60791	faster turnover in glia-enriched cultures
5438	P62890;M0RD99;M0R764;M0R924;A0A0G2K5E6	Rpl30;LOC100911427	60S ribosomal protein L30	7.3508	4.29746	faster turnover in glia-enriched cultures
5439	P62907;Q4KM60;F1LYQ7;D3Z9F6	Rpl10a;LOC680700;RGD1562962	60S ribosomal protein L10a;Ribosomal protein	7.61626	4.47301	faster turnover in glia-enriched cultures
5440	P62909;D3ZVH2;A0A0G2K689	Rps3;RGD1560831	40S ribosomal protein S3	8.43983	4.05911	faster turnover in glia-enriched cultures
5441	P62912;D4A412;D4A647	Rpl32;LOC688684;Gm21893	60S ribosomal protein L32	8.61845	4.07857	faster turnover in glia-enriched cultures
5442	P62914;Q4V8I6;A0A0G2K3Y8	Rpl11	60S ribosomal protein L11	8.27906	4.37946	faster turnover in glia-enriched cultures
5444	P62919;D4A6W6	Rpl8;RGD1561333	60S ribosomal protein L8	7.63489	3.92016	faster turnover in glia-enriched cultures
5445	Q3ZB97;P62944;P62944-2	Ap2b1	AP complex subunit beta;AP-2 complex subunit beta	9.22062	3.78742	faster turnover in glia-enriched cultures
5446	P62959;D4A269	Hint1	Histidine triad nucleotide-binding protein 1	8.05138	4.06497	faster turnover in glia-enriched cultures
5451	P62994;P62994-2;P62994-3;Q63058	Grb2	Growth factor receptor-bound protein 2	3.33905	2.20826	faster turnover in glia-enriched cultures
5452	P62997;F1LVK5	Tra2b	Transformer-2 protein homolog beta	4.85615	3.18397	faster turnover in glia-enriched cultures
5454	P63004	Pafah1b1	Platelet-activating factor acetylhydrolase IB subunit alpha	3.97893	3.01451	faster turnover in glia-enriched cultures
5458	P63029	Tpt1	Translationally-controlled tumor protein	4.09334	2.6092	faster turnover in glia-enriched cultures
5459	P63031	Mpc1	Mitochondrial pyruvate carrier 1	8.72977	3.75768	faster turnover in glia-enriched cultures
5460	P63036	Dnaja1	DnaJ homolog subfamily A member 1	3.63406	1.79958	faster turnover in glia-enriched cultures
5461	P63039	Hspd1	60 kDa heat shock protein, mitochondrial	11.7788	4.01284	faster turnover in glia-enriched cultures
5464	Q9WUW2;P63045	Vamp2	Vesicle-associated membrane protein 2	6.80592	3.29228	faster turnover in glia-enriched cultures
5467	P63074;A0A1W2Q627	Eif4e	Eukaryotic translation initiation factor 4E	5.15784	3.00644	faster turnover in glia-enriched cultures
5469	P63086	Mapk1	Mitogen-activated protein kinase 1	4.21057	3.7303	faster turnover in glia-enriched cultures
5473	P63102;A0A0G2JV65	Ywhaz	14-3-3 protein zeta/delta	7.13432	4.03979	faster turnover in glia-enriched cultures
5478	P63245;A0A0G2JZE6;A0A0G2JY24	Gnb2l1	Guanine nucleotide-binding protein subunit beta-2-like 1;Guanine nucleotide-binding protein subunit beta-2-like 1, N-terminally processed	6.30028	3.50581	faster turnover in glia-enriched cultures
5485	P63322	Rala	Ras-related protein Ral-A	10.6209	4.05942	faster turnover in glia-enriched cultures
5486	P63329;P63329-2	Ppp3ca	Serine/threonine-protein phosphatase 2B catalytic subunit alpha isoform	6.56724	2.77038	faster turnover in glia-enriched cultures
5487	P63331;A0A0G2JYA4	Ppp2ca	Serine/threonine-protein phosphatase 2A catalytic subunit alpha isoform	4.89996	2.30242	faster turnover in glia-enriched cultures
5488	P67779;D3ZFH6	Phb;Phb-ps1	Prohibitin	14.4183	4.33962	faster turnover in glia-enriched cultures
5489	Q68G11;P67874;N0E4B7;A0A0G2KA61;A0A096MJD3;A0A096MKB7;N0E631	Csnk2b;Csnk2b-Ly6g5b	Casein kinase II subunit beta	7.13498	2.5209	faster turnover in glia-enriched cultures
5492	P68101	Eif2s1	Eukaryotic translation initiation factor 2 subunit 1	5.16188	3.01391	faster turnover in glia-enriched cultures
5493	P68182;Q05759	Prkacb	cAMP-dependent protein kinase catalytic subunit beta	4.56636	1.37314	faster turnover in glia-enriched cultures
5494	P68255	Ywhaq	14-3-3 protein theta	6.22585	2.61723	faster turnover in glia-enriched cultures
5496	P68403-2;A0A0G2K5Q0;F1LS42;P68403;F1LS36;Q6LDV0	Prkcb	Protein kinase C beta type;Protein kinase C	5.57323	3.53736	faster turnover in glia-enriched cultures
5500	P69897	Tubb5	Tubulin beta-5 chain	13.1042	5.52648	faster turnover in glia-enriched cultures
5502	P70470	Lypla1	Acyl-protein thioesterase 1	8.14211	3.72402	faster turnover in glia-enriched cultures
5504	Q1PBJ1;P70490;A0A0G2K506	Mfge8	Lactadherin	4.60043	0.5	faster turnover in glia-enriched cultures
5509	P70566	Tmod2	Tropomodulin-2	7.11483	4.57898	faster turnover in glia-enriched cultures
5510	P70580;A0A0H2UHK2	Pgrmc1	Membrane-associated progesterone receptor component 1	3.41328	3.0131	faster turnover in glia-enriched cultures
5519	P70645;A1A5L1;A0A096MJX0	Blmh;LOC100911400	Bleomycin hydrolase	6.69508	3.27555	faster turnover in glia-enriched cultures
5524	P81155	Vdac2	Voltage-dependent anion-selective channel protein 2	11.2334	4.15583	faster turnover in glia-enriched cultures
5529	P82995;Q6B437	Hsp90aa1	Heat shock protein HSP 90-alpha	5.22107	3.04877	faster turnover in glia-enriched cultures
5531	P83732;A0A0H2UH99;M0RBD1	Rpl24;RGD1560821	60S ribosomal protein L24	6.96895	3.83167	faster turnover in glia-enriched cultures
5533	P83941;A0A0G2K2A0;A0A096MIY6	Tceb1	Transcription elongation factor B polypeptide 1	5.41619	3.49215	faster turnover in glia-enriched cultures
5534	Q56R20;P83953	Kpna1	Importin subunit alpha;Importin subunit alpha-5;Importin subunit alpha-5, N-terminally processed	3.221	1.4893	faster turnover in glia-enriched cultures
5535	P84039	Enpp5	Ectonucleotide pyrophosphatase/phosphodiesterase family member 5	3.32098	0.5	faster turnover in glia-enriched cultures
5538	P84082	Arf2	ADP-ribosylation factor 2	6.00065	2.02469	faster turnover in glia-enriched cultures
5539	P84083	Arf5	ADP-ribosylation factor 5	6.50497	2.82194	faster turnover in glia-enriched cultures
5541	P84092;A0A140TAH5	Ap2m1	AP-2 complex subunit mu	8.59302	3.15394	faster turnover in glia-enriched cultures
5542	P84100;Q63287;F1M5A9	Rpl19;RGD1560099;RGD1562420	60S ribosomal protein L19	5.72889	3.24693	faster turnover in glia-enriched cultures
5543	P84586;A0A0A0MXW9;A0A0G2K8K9;D4AE41	Rbmxrtl;Rbmxl1	RNA-binding motif protein, X chromosome retrogene-like;RNA-binding motif protein, X chromosome retrogene-like, N-terminally processed;RNA binding motif protein, X-linked-like-1	5.37473	4.20813	faster turnover in glia-enriched cultures
5546	P85108	Tubb2a	Tubulin beta-2A chain	15.0792	5.97716	faster turnover in glia-enriched cultures
5547	P85515	Actr1a	Alpha-centractin	4.5763	3.33491	faster turnover in glia-enriched cultures
5548	P85834	Tufm	Elongation factor Tu, mitochondrial	11.7366	3.54354	faster turnover in glia-enriched cultures
5549	P85845;Q80X10	Fscn1	Fascin	8.6229	3.9682	faster turnover in glia-enriched cultures
5550	P85968	Pgd	6-phosphogluconate dehydrogenase, decarboxylating	7.54617	3.35396	faster turnover in glia-enriched cultures
5553	P86182	Ccdc22	Coiled-coil domain-containing protein 22	8.8603	5.05117	faster turnover in glia-enriched cultures
5555	P97519	Hmgcl	Hydroxymethylglutaryl-CoA lyase, mitochondrial	8.06127	3.05625	faster turnover in glia-enriched cultures
5560	P97532	Mpst	3-mercaptopyruvate sulfurtransferase	8.32905	3.86908	faster turnover in glia-enriched cultures
5562	P97536	Cand1	Cullin-associated NEDD8-dissociated protein 1	7.23935	3.97896	faster turnover in glia-enriched cultures
5566	P97546;P97546-3;P97546-1	Nptn	Neuroplastin	7.24796	3.62287	faster turnover in glia-enriched cultures
5572	P97603;F1M0Z6	Neo1	Neogenin	5.22574	0.5	faster turnover in glia-enriched cultures
5575	P97612	Faah	Fatty-acid amide hydrolase 1	5.15173	2.35497	faster turnover in glia-enriched cultures
5582	P97829-2;A0A0G2JTH4;P97829	Cd47	Leukocyte surface antigen CD47	8.60212	2.75578	faster turnover in glia-enriched cultures
5584	Q6IN39;P97852	Hsd17b4	Peroxisomal multifunctional enzyme type 2;(3R)-hydroxyacyl-CoA dehydrogenase;Enoyl-CoA hydratase 2	4.33526	2.58036	faster turnover in glia-enriched cultures
5585	P97878	Exoc5	Exocyst complex component 5	6.10852	3.47336	faster turnover in glia-enriched cultures
5597	Q00981	Uchl1	Ubiquitin carboxyl-terminal hydrolase isozyme L1	5.87884	4.00695	faster turnover in glia-enriched cultures
5605	Q01986;A0A0H2UHI2	Map2k1	Dual specificity mitogen-activated protein kinase kinase 1	5.61778	2.88954	faster turnover in glia-enriched cultures
5608	Q02356;A0A0G2K3U1	Ampd2	AMP deaminase 2	6.5298	3.15438	faster turnover in glia-enriched cultures
5610	Q02589	Adprh	[Protein ADP-ribosylarginine] hydrolase	6.97699	3.47525	faster turnover in glia-enriched cultures
5614	Q03114	Cdk5	Cyclin-dependent-like kinase 5	5.97268	2.76802	faster turnover in glia-enriched cultures
5622	Q04462;Q4FZR0;A0A0G2JVG2	Vars	Valine--tRNA ligase	8.81995	5.27427	faster turnover in glia-enriched cultures
5628	Q05175	Basp1	Brain acid soluble protein 1	21.2659	3.88716	faster turnover in glia-enriched cultures
5630	Q6P9Y4;Q05962	Slc25a4	ADP/ATP translocase 1	11.2734	4.19934	faster turnover in glia-enriched cultures
5631	Q05982	Nme1	Nucleoside diphosphate kinase A	7.92259	4.02792	faster turnover in glia-enriched cultures
5635	Q06647	Atp5o	ATP synthase subunit O, mitochondrial	12.5036	5.04175	faster turnover in glia-enriched cultures
5638	Q07009	Capn2	Calpain-2 catalytic subunit	5.96606	4.19244	faster turnover in glia-enriched cultures
5641	Q07205	Eif5	Eukaryotic translation initiation factor 5	4.88368	2.52406	faster turnover in glia-enriched cultures
5647	Q08163	Cap1	Adenylyl cyclase-associated protein 1	6.52631	3.94424	faster turnover in glia-enriched cultures
5651	Q6P9Y2;Q08603;Q68G48;F1LSM6	Rabggtb	Geranylgeranyl transferase type-2 subunit beta	5.53844	3.49408	faster turnover in glia-enriched cultures
5655	Q09073	Slc25a5	ADP/ATP translocase 2;ADP/ATP translocase 2, N-terminally processed	10.4539	4.00186	faster turnover in glia-enriched cultures
5666	Q0VGK4;A0A0G2K8E7;A0A0G2K080	Gdpd1	Glycerophosphodiester phosphodiesterase domain-containing protein 1	4.90096	2.52659	faster turnover in glia-enriched cultures
5675	Q14TE9;Q63177	Top2b	DNA topoisomerase 2	4.26165	2.20942	faster turnover in glia-enriched cultures
5682	Q1JU68	Eif3a	Eukaryotic translation initiation factor 3 subunit A	4.24267	2.77597	faster turnover in glia-enriched cultures
5687	Q1RP74;Q1W1V7	LOC100911774;Tbcb		5.24483	2.49354	faster turnover in glia-enriched cultures
5692	Q2I6B2;Q2I6B5;Q2I6B3;Q2I6B4;P25286-2;P25286	Atp6v0a1	V-type proton ATPase subunit a;V-type proton ATPase 116 kDa subunit a isoform 1	9.42473	3.53113	faster turnover in glia-enriched cultures
5705	Q2TA68-3;Q2TA68;Q2TA68-2	Opa1	Dynamin-like 120 kDa protein, mitochondrial;Dynamin-like 120 kDa protein, form S1	9.00312	2.95849	faster turnover in glia-enriched cultures
5712	Q5M918;Q32KJ5;F7EQ81	Gns		4.7838	2.7783	faster turnover in glia-enriched cultures
5714	Q32KK2;Q3KR80	Arsa		10.143	6.80175	faster turnover in glia-enriched cultures
5715	Q32PX2;A0A0U1RRR6	Aimp2	Aminoacyl tRNA synthase complex-interacting multifunctional protein 2	6.61517	3.45431	faster turnover in glia-enriched cultures
5717	Q32PY7;A0A0G2K226	Nudcd3		5.36226	2.10013	faster turnover in glia-enriched cultures
5722	Q32Q06;B2RZA4	Ap1m1;Ap1m2	AP-1 complex subunit mu-1	6.79751	3.4739	faster turnover in glia-enriched cultures
5739	Q3B7U9	Fkbp8	Peptidyl-prolyl cis-trans isomerase FKBP8	3.0872	1.95802	faster turnover in glia-enriched cultures
5740	Q3B7V5;Q562A5	Rab2b		4.47474	2.47976	faster turnover in glia-enriched cultures
5743	Q3B8N9	Bphl		7.99717	3.27546	faster turnover in glia-enriched cultures
5745	Q3B8Q0;M0R7M8;M0R8A4	Mapre2;LOC100911918	Microtubule-associated protein RP/EB family member 2	7.80495	3.02324	faster turnover in glia-enriched cultures
5747	Q3B8Q2	Eif4a3	Eukaryotic initiation factor 4A-III;Eukaryotic initiation factor 4A-III, N-terminally processed	4.53263	2.355	faster turnover in glia-enriched cultures
5748	Q3B8R7	Mrpl47		10.0775	4.01443	faster turnover in glia-enriched cultures
5752	Q3KR59	Usp10	Ubiquitin carboxyl-terminal hydrolase 10	4.28904	2.04763	faster turnover in glia-enriched cultures
5754	Q3KRC3	Srpr		3.78381	2.54718	faster turnover in glia-enriched cultures
5758	Q3KRD5	Tomm34	Mitochondrial import receptor subunit TOM34	4.60925	2.9461	faster turnover in glia-enriched cultures
5759	Q3KRD8;A0A0G2K110	Eif6	Eukaryotic translation initiation factor 6	3.8063	2.46344	faster turnover in glia-enriched cultures
5760	Q3KRE0	Atad3	ATPase family AAA domain-containing protein 3	11.928	3.5713	faster turnover in glia-enriched cultures
5764	Q3KRE8	Tubb2b	Tubulin beta-2B chain	22.2446	5.67259	faster turnover in glia-enriched cultures
5767	Q3KRF2;Q9Z1A6;Q6P513	Hdlbp	Vigilin	3.58132	2.3844	faster turnover in glia-enriched cultures
5769	Q3MHS7	Gmds		6.39386	3.28226	faster turnover in glia-enriched cultures
5770	Q3MHS9;Q5BJY2	Cct6a		6.47483	3.28399	faster turnover in glia-enriched cultures
5771	Q3MHT2;Q99P39-2;Q99P39;Q5FWU2	LOC100911034;Nfs1	Cysteine desulfurase, mitochondrial	6.15016	3.05409	faster turnover in glia-enriched cultures
5776	Q3MIE4	Vat1	Synaptic vesicle membrane protein VAT-1 homolog	10.494	6.26953	faster turnover in glia-enriched cultures
5778	Q3MIE7;B3SVE6	Commd9		7.55689	4.34143	faster turnover in glia-enriched cultures
5783	Q3SWT7	Nrbp1		4.60733	2.31057	faster turnover in glia-enriched cultures
5787	Q3T1J1	Eif5a	Eukaryotic translation initiation factor 5A-1	4.7597	2.17992	faster turnover in glia-enriched cultures
5790	Q3T1K5	Capza2	F-actin-capping protein subunit alpha-2	6.33624	3.20951	faster turnover in glia-enriched cultures
5795	Q3ZAU6;B2GV23	Rnf14		4.09509	2.58333	faster turnover in glia-enriched cultures
5813	Q497B0	Nit2	Omega-amidase NIT2	8.89125	4.7051	faster turnover in glia-enriched cultures
5822	Q498R3	Dnajc10	DnaJ homolog subfamily C member 10	3.54155	2.30994	faster turnover in glia-enriched cultures
5849	Q4FZS2;D4A567;Q7TP72	Bub3		4.1029	2.66745	faster turnover in glia-enriched cultures
5850	Q4FZT0	Stoml2	Stomatin-like protein 2, mitochondrial	9.94473	4.01807	faster turnover in glia-enriched cultures
5851	Q4FZT2	Ppme1	Protein phosphatase methylesterase 1	4.31779	2.44108	faster turnover in glia-enriched cultures
5853	Q4FZT9	Psmd2	26S proteasome non-ATPase regulatory subunit 2	5.66514	3.10123	faster turnover in glia-enriched cultures
5857	Q4FZY0	Efhd2	EF-hand domain-containing protein D2	5.09187	3.33027	faster turnover in glia-enriched cultures
5862	Q4G017	Nisch	Nischarin	4.46177	2.45424	faster turnover in glia-enriched cultures
5863	Q4G061	Eif3b	Eukaryotic translation initiation factor 3 subunit B	5.54931	3.39737	faster turnover in glia-enriched cultures
5869	Q4G079;Q9EPV3	Aimp1		5.78659	3.67965	faster turnover in glia-enriched cultures
5872	Q4KLF8;A0A0G2K585;A0A0U1RRQ2	Arpc5	Actin-related protein 2/3 complex subunit 5	8.02552	4.32144	faster turnover in glia-enriched cultures
5875	Q4KLH4;A0A0G2JYN7	Pspc1	Paraspeckle component 1	5.17996	3.06021	faster turnover in glia-enriched cultures
5879	Q4KLI7;A0A0G2K2X3	Sf3a3		4.17722	2.36152	faster turnover in glia-enriched cultures
5890	Q4KLZ3	Dazap1		6.99094	4.1192	faster turnover in glia-enriched cultures
5903	Q4KM71;A0A0G2K8K0;O54725	Sfpq		6.10345	3.45235	faster turnover in glia-enriched cultures
5904	Q4KM73;A0A0G2JSJ2;A0A0G2JTN5	Cmpk1	UMP-CMP kinase	7.18959	4.17717	faster turnover in glia-enriched cultures
5905	Q4KM74	Sec22b	Vesicle-trafficking protein SEC22b	4.17508	3.39516	faster turnover in glia-enriched cultures
5910	Q4KMA2	Rad23b	UV excision repair protein RAD23 homolog B	4.68863	3.07075	faster turnover in glia-enriched cultures
5911	Q4KMA8;Q9JJ22;A0A0G2K2Y3;Q9JJ22-2	Erap1	Endoplasmic reticulum aminopeptidase 1	3.91382	2.77376	faster turnover in glia-enriched cultures
5923	Q4QQV0	Tubb6		15.1051	5.03539	faster turnover in glia-enriched cultures
5930	Q4QQW4;D3ZVU7;Q99PA2	Hdac1;Hdac1l	Histone deacetylase 1	4.3565	2.50186	faster turnover in glia-enriched cultures
5934	Q7TPI7;Q4QR85	LOC100911453;Wdr77	Methylosome protein 50	8.45667	3.73197	faster turnover in glia-enriched cultures
5935	Q4QRB4	Tubb3	Tubulin beta-3 chain	14.287	4.83811	faster turnover in glia-enriched cultures
5938	Q4V7A0;A0A0G2K648	Wdr61	WD repeat-containing protein 61;WD repeat-containing protein 61, N-terminally processed	6.87551	2.60943	faster turnover in glia-enriched cultures
5949	Q4V7F2	Creld1	Cysteine-rich with EGF-like domain protein 1	3.40394	2.84026	faster turnover in glia-enriched cultures
5951	Q4V882	Epn3	Epsin-3	4.46776	2.36877	faster turnover in glia-enriched cultures
5977	Q4V8E2	Psmd14		6.94791	4.1251	faster turnover in glia-enriched cultures
5981	Q4V8F9	Hsdl2	Hydroxysteroid dehydrogenase-like protein 2	5.12497	2.80842	faster turnover in glia-enriched cultures
5984	Q4V8H5	Dnpep		8.32463	4.13067	faster turnover in glia-enriched cultures
5988	Q4V8I7	Lrrc8a	Volume-regulated anion channel subunit LRRC8A	3.88184	2.77518	faster turnover in glia-enriched cultures
5994	Q4V8K2	Ctnnbl1	Beta-catenin-like protein 1	3.94397	1.87814	faster turnover in glia-enriched cultures
6001	Q505J6	Slc25a18	Mitochondrial glutamate carrier 2	4.53175	2.37511	faster turnover in glia-enriched cultures
6003	Q505J8	Farsa	Phenylalanine--tRNA ligase alpha subunit	7.68299	4.55653	faster turnover in glia-enriched cultures
6004	Q505J9;A0A0H2UHI7	Atad1	ATPase family AAA domain-containing protein 1	3.55338	2.11984	faster turnover in glia-enriched cultures
6005	Q52KJ9	Tmx1		3.97448	2.7443	faster turnover in glia-enriched cultures
6006	Q52KK3	Slc25a51	Solute carrier family 25 member 51	8.65726	3.24716	faster turnover in glia-enriched cultures
6015	Q561S0;A0A1W2Q6F8;Q6P6W6	Ndufa10	NADH dehydrogenase [ubiquinone] 1 alpha subcomplex subunit 10, mitochondrial	7.3726	2.76046	faster turnover in glia-enriched cultures
6016	Q562A4	Ipo11		3.67975	2.02287	faster turnover in glia-enriched cultures
6023	Q566E4;Q811S1	Hnrnpr		5.31163	2.80914	faster turnover in glia-enriched cultures
6033	Q568Z6	Ist1	IST1 homolog	5.87509	2.53371	faster turnover in glia-enriched cultures
6039	Q569C9;Q9ERE4	Golph3	Golgi phosphoprotein 3	3.63229	1.94367	faster turnover in glia-enriched cultures
6044	Q56R17	Kpna4	Importin subunit alpha	3.83264	2.40142	faster turnover in glia-enriched cultures
6045	Q56R18	Kpna3	Importin subunit alpha	4.66635	2.49078	faster turnover in glia-enriched cultures
6048	Q58FK9;F1M572	Ccbl2	Kynurenine--oxoglutarate transaminase 3	11.8638	3.33503	faster turnover in glia-enriched cultures
6052	Q5BJN3	Tial1		3.98813	2.64388	faster turnover in glia-enriched cultures
6055	Q5BJP3	Ufm1	Ubiquitin-fold modifier 1	4.45272	2.77596	faster turnover in glia-enriched cultures
6056	Q5BJP4	Rbm39		3.45782	2.08918	faster turnover in glia-enriched cultures
6069	Q5BJU0;A0A0G2K508	Rras2		15.9511	4.0651	faster turnover in glia-enriched cultures
6072	Q5BJU7	Wasf1	Wiskott-Aldrich syndrome protein family member 1	5.95455	2.45974	faster turnover in glia-enriched cultures
6079	Q5BJZ3	Nnt		7.89208	4.65736	faster turnover in glia-enriched cultures
6091	Q5BK63	Ndufa9	NADH dehydrogenase [ubiquinone] 1 alpha subcomplex subunit 9, mitochondrial	8.37783	2.92659	faster turnover in glia-enriched cultures
6099	Q5BMA6;D3ZYR0;A0A0G2K860	Arhgef12		2.39811	2.19583	faster turnover in glia-enriched cultures
6110	Q5EB77	Rab18	Ras-related protein Rab-18	3.25191	1.98927	faster turnover in glia-enriched cultures
6116	Q5EGY4	Ykt6	Synaptobrevin homolog YKT6	6.9712	2.92204	faster turnover in glia-enriched cultures
6126	Q5FVI6	Atp6v1c1	V-type proton ATPase subunit C 1	6.67404	3.32705	faster turnover in glia-enriched cultures
6139	Q5FVM4	Nono	Non-POU domain-containing octamer-binding protein	4.42018	2.66424	faster turnover in glia-enriched cultures
6146	Q5FVQ9;A0A0G2K191	Tbce	Tubulin-specific chaperone E	6.68467	2.85264	faster turnover in glia-enriched cultures
6154	Q5FWY5	Aip	AH receptor-interacting protein	4.09152	2.36114	faster turnover in glia-enriched cultures
6156	Q5GFD9	Impact	Protein IMPACT	4.94514	2.82678	faster turnover in glia-enriched cultures
6164	Q5HZE4	Mri1	Methylthioribose-1-phosphate isomerase	7.51696	3.98154	faster turnover in glia-enriched cultures
6165	Q5HZV9;R9PXV7	Ppp1r7	Protein phosphatase 1 regulatory subunit 7	6.70893	3.19983	faster turnover in glia-enriched cultures
6167	Q5HZX7		UPF0554 protein C2orf43 homolog	3.72851	2.25395	faster turnover in glia-enriched cultures
6168	Q5HZY0;A9CMB3	Ubxn4;Ubxd2	UBX domain-containing protein 4	3.43279	2.3988	faster turnover in glia-enriched cultures
6169	Q5HZY2	Sar1b	GTP-binding protein SAR1b	4.50924	2.2456	faster turnover in glia-enriched cultures
6172	Q5I0D1	Glod4	Glyoxalase domain-containing protein 4	6.05674	3.82791	faster turnover in glia-enriched cultures
6173	Q5I0D5	Lhpp	Phospholysine phosphohistidine inorganic pyrophosphate phosphatase	7.66653	3.99467	faster turnover in glia-enriched cultures
6175	Q5I0E7	Tmed9	Transmembrane emp24 domain-containing protein 9	7.38912	4.07649	faster turnover in glia-enriched cultures
6176	Q5I0F0	Drg1		3.6253	1.87796	faster turnover in glia-enriched cultures
6178	Q5I0H4	Tmco1	Transmembrane and coiled-coil domains protein 1	3.46102	0.5	faster turnover in glia-enriched cultures
6185	Q5I0K8	Mrps7	28S ribosomal protein S7, mitochondrial	7.8672	2.96543	faster turnover in glia-enriched cultures
6194	Q5M7A4	Uba5	Ubiquitin-like modifier-activating enzyme 5	6.71512	2.55588	faster turnover in glia-enriched cultures
6197	Q5M7T2	Spryd7	SPRY domain-containing protein 7	3.82402	2.389	faster turnover in glia-enriched cultures
6199	Q5M7T6	Atp6v0d1		9.65462	3.86507	faster turnover in glia-enriched cultures
6202	Q5M7U6	Actr2	Actin-related protein 2	7.91942	4.12623	faster turnover in glia-enriched cultures
6210	Q5M819	Psph	Phosphoserine phosphatase	6.72518	2.65695	faster turnover in glia-enriched cultures
6211	Q5M821;A0A0H2UI17;Q5M821-2	Ppm1h	Protein phosphatase 1H	8.59736	3.60725	faster turnover in glia-enriched cultures
6227	Q5M8C7;Q6P9X7;Q8K581	Txndc9	Thioredoxin domain-containing protein 9	4.65498	0.5	faster turnover in glia-enriched cultures
6233	Q5M963;P69060	Cmas	N-acylneuraminate cytidylyltransferase	9.46712	4.16425	faster turnover in glia-enriched cultures
6239	Q5M9F7	Actr10		4.36948	3.07681	faster turnover in glia-enriched cultures
6243	Q5M9G9	Tbrg4	Protein TBRG4	9.62444	2.9079	faster turnover in glia-enriched cultures
6246	Q5M9H2;P45953	Acadvl	Very long-chain specific acyl-CoA dehydrogenase, mitochondrial	5.6913	3.2451	faster turnover in glia-enriched cultures
6247	Q5M9H4;P13638	Atp1b2	Sodium/potassium-transporting ATPase subunit beta-2	2.71126	2.19874	faster turnover in glia-enriched cultures
6248	Q5M9H7;O35824	Dnaja2	DnaJ homolog subfamily A member 2	4.42159	2.30044	faster turnover in glia-enriched cultures
6250	Q5M9I5	Uqcrh	Cytochrome b-c1 complex subunit 6, mitochondrial	10.2664	4.67009	faster turnover in glia-enriched cultures
6252	Q5MPA9;Q5MPA9-3;E9PSS1;Q5MPA9-2;A0A0G2JY17	Dclk2	Serine/threonine-protein kinase DCLK2	4.61633	2.57353	faster turnover in glia-enriched cultures
6257	Q5PPH0	Enoph1	Enolase-phosphatase E1	6.30283	3.83918	faster turnover in glia-enriched cultures
6261	Q5PPJ6	Lars		6.94444	2.43897	faster turnover in glia-enriched cultures
6268	Q5PQJ6	Pycrl	Pyrroline-5-carboxylate reductase 3	8.33293	3.92006	faster turnover in glia-enriched cultures
6270	Q5PQK2	Fus		3.15985	2.51722	faster turnover in glia-enriched cultures
6272	Q5PQK6;F7ESM5;Q7TQ94	Nit1	Nitrilase homolog 1	6.86486	4.38422	faster turnover in glia-enriched cultures
6278	Q5PQN0	Ncald	Neurocalcin-delta	4.59998	2.36865	faster turnover in glia-enriched cultures
6302	Q5QJC9	Bag5	BAG family molecular chaperone regulator 5	3.82946	2.56754	faster turnover in glia-enriched cultures
6308	Q5RJN0	Ndufs7		7.66575	2.55251	faster turnover in glia-enriched cultures
6312	Q5RJR2	Twf1	Twinfilin-1	5.6602	3.07605	faster turnover in glia-enriched cultures
6313	Q5RJR8	Lrrc59	Leucine-rich repeat-containing protein 59	5.22159	3.59685	faster turnover in glia-enriched cultures
6320	Q5RK00	Mrpl46	39S ribosomal protein L46, mitochondrial	7.99367	3.63608	faster turnover in glia-enriched cultures
6321	Q5RK08	Gbas		10.385	3.75594	faster turnover in glia-enriched cultures
6331	Q5RKG9	Eif4b		4.80911	2.46558	faster turnover in glia-enriched cultures
6333	Q5RKH2	Galk1		9.95022	4.09038	faster turnover in glia-enriched cultures
6338	Q5RKI0	Wdr1	WD repeat-containing protein 1	8.19841	4.53476	faster turnover in glia-enriched cultures
6339	Q5RKI1;A0A0G2K8B7;O08772	Eif4a2	Eukaryotic initiation factor 4A-II;Eukaryotic initiation factor 4A-II, N-terminally processed	4.08765	2.71466	faster turnover in glia-enriched cultures
6340	Q5RKI5	Flii		4.80682	2.36677	faster turnover in glia-enriched cultures
6344	Q5RKJ4;Q04631	Fnta	Protein farnesyltransferase/geranylgeranyltransferase type-1 subunit alpha	5.70016	3.32202	faster turnover in glia-enriched cultures
6345	Q5RKJ9;Q7TQ88	Rab10		6.76644	2.92634	faster turnover in glia-enriched cultures
6349	Q5U1W6	Apool		10.1692	4.35034	faster turnover in glia-enriched cultures
6357	Q5U1Z9	Mtx2		9.26277	3.54627	faster turnover in glia-enriched cultures
6363	Q5U211;B0BMY2	Snx3;LOC684097	Sorting nexin-3	3.64749	2.36817	faster turnover in glia-enriched cultures
6369	Q5U2N2;A0A0G2JVV5	Usp14	Ubiquitin carboxyl-terminal hydrolase	5.90918	3.22734	faster turnover in glia-enriched cultures
6374	Q5U2P5;A0A0G2K2V4	C2cd2l		5.42861	3.18521	faster turnover in glia-enriched cultures
6377	Q5U2Q7	Etf1	Eukaryotic peptide chain release factor subunit 1	4.62936	2.4524	faster turnover in glia-enriched cultures
6379	Q5U2R0;A0A0G2JT30	Mat2b	Methionine adenosyltransferase 2 subunit beta	5.84317	2.72447	faster turnover in glia-enriched cultures
6386	Q5U2S7	Psmd3		6.50598	3.76219	faster turnover in glia-enriched cultures
6389	Q5U2U0	Clpx	ATP-dependent Clp protease ATP-binding subunit clpX-like, mitochondrial	4.29089	2.15102	faster turnover in glia-enriched cultures
6390	Q5U2U2	Crkl	Crk-like protein	4.77019	2.75043	faster turnover in glia-enriched cultures
6398	Q5U2V8	Emc3	ER membrane protein complex subunit 3	3.73578	2.58055	faster turnover in glia-enriched cultures
6403	Q5U2X6	Ccdc47	Coiled-coil domain-containing protein 47	4.37525	2.79104	faster turnover in glia-enriched cultures
6405	Q5U2X8	Acot9		14.4832	4.42033	faster turnover in glia-enriched cultures
6407	Q5U2Z3;A0A0H2UHZ2	Nap1l4	Nucleosome assembly protein 1-like 4	5.65074	3.04126	faster turnover in glia-enriched cultures
6410	Q5U300	Uba1	Ubiquitin-like modifier-activating enzyme 1	7.51256	3.48651	faster turnover in glia-enriched cultures
6416	Q5U316	Rab35	Ras-related protein Rab-35	8.65747	3.82529	faster turnover in glia-enriched cultures
6417	Q5U318	Pea15	Astrocytic phosphoprotein PEA-15	4.43506	2.49912	faster turnover in glia-enriched cultures
6419	Q5U355;Q8R4E1	Itfg1	T-cell immunomodulatory protein	3.80031	1.78387	faster turnover in glia-enriched cultures
6424	Q5U3Y8;M0R5M7;A0A0G2K5C5	Btf3;RGD1563812	Transcription factor BTF3	3.29731	0.5	faster turnover in glia-enriched cultures
6429	Q5U3Z7	Shmt2	Serine hydroxymethyltransferase	7.25828	2.72895	faster turnover in glia-enriched cultures
6435	Q5VLR5	Erp44		5.43539	3.3047	faster turnover in glia-enriched cultures
6445	Q5XHZ0	Trap1	Heat shock protein 75 kDa, mitochondrial	5.99351	2.33726	faster turnover in glia-enriched cultures
6452	Q5XI21	Tom1		5.00542	3.09226	faster turnover in glia-enriched cultures
6453	Q5XI22;Q7TP61;F1LS48;A0A0G2JUB4;D3ZKB6;A0A096MJY8	Acat2;RGD1562948	Acetyl-CoA acetyltransferase, cytosolic	11.1789	4.91866	faster turnover in glia-enriched cultures
6456	Q5XI29	Cpsf7	Cleavage and polyadenylation specificity factor subunit 7	3.90557	3.04495	faster turnover in glia-enriched cultures
6457	Q5XI31	Pigs	GPI transamidase component PIG-S	5.61613	2.52364	faster turnover in glia-enriched cultures
6458	Q5XI32;A0A0G2JYB1	Capzb	F-actin-capping protein subunit beta	5.98872	3.15385	faster turnover in glia-enriched cultures
6459	Q5XI34;O35511	Ppp2r1a;PP2A ARa		4.73751	2.64758	faster turnover in glia-enriched cultures
6467	Q5XI64	Abhd6	Monoacylglycerol lipase ABHD6	3.72819	2.76723	faster turnover in glia-enriched cultures
6472	Q5XI72;A0A0G2KAW7	Eif4h	Eukaryotic translation initiation factor 4H	4.19129	2.60814	faster turnover in glia-enriched cultures
6473	Q5XI73	Arhgdia	Rho GDP-dissociation inhibitor 1	8.68128	4.10486	faster turnover in glia-enriched cultures
6476	Q5XI78	Ogdh	2-oxoglutarate dehydrogenase, mitochondrial	9.27084	3.18839	faster turnover in glia-enriched cultures
6481	Q5XI86	Ptrh2		6.61142	2.87028	faster turnover in glia-enriched cultures
6483	Q5XI97	Aarsd1	Alanyl-tRNA editing protein Aarsd1	6.1089	2.24252	faster turnover in glia-enriched cultures
6486	Q5XIA5	Coasy		10.479	3.67431	faster turnover in glia-enriched cultures
6487	Q5XIA6	Smpd1	Sphingomyelin phosphodiesterase	3.25135	0.5	faster turnover in glia-enriched cultures
6491	Q5XIB4	Ufsp2	Ufm1-specific protease 2	5.13005	3.50259	faster turnover in glia-enriched cultures
6493	Q5XIC0	Eci2	Enoyl-CoA delta isomerase 2, mitochondrial	6.23561	3.62806	faster turnover in glia-enriched cultures
6494	Q5XIC2	Ecsit	Evolutionarily conserved signaling intermediate in Toll pathway, mitochondrial	5.29931	2.30087	faster turnover in glia-enriched cultures
6495	Q5XIC6	Psmd12		6.46759	4.20581	faster turnover in glia-enriched cultures
6497	Q5XID1	Ciapin1	Anamorsin	3.76811	2.01257	faster turnover in glia-enriched cultures
6503	Q5XIE6;Q5XIE6-2	Hibch	3-hydroxyisobutyryl-CoA hydrolase, mitochondrial	9.5411	4.03942	faster turnover in glia-enriched cultures
6507	Q5XIF3	Ndufs4	NADH dehydrogenase [ubiquinone] iron-sulfur protein 4, mitochondrial	6.80215	2.71108	faster turnover in glia-enriched cultures
6509	Q5XIF6	Tuba4a	Tubulin alpha-4A chain	9.89307	4.51957	faster turnover in glia-enriched cultures
6510	Q5XIG0	Nudt9	ADP-ribose pyrophosphatase, mitochondrial	6.23069	2.44405	faster turnover in glia-enriched cultures
6511	Q5XIG4	Ociad1	OCIA domain-containing protein 1	3.61841	0.5	faster turnover in glia-enriched cultures
6513	Q5XIG8;M0RCV0	Strap;LOC100910575	Serine-threonine kinase receptor-associated protein	4.32573	2.34838	faster turnover in glia-enriched cultures
6516	Q5XIH3	Ndufv1		7.48515	2.88469	faster turnover in glia-enriched cultures
6518	Q5XIH7;A0A0G2KB63	Phb2	Prohibitin-2	14.7331	4.48604	faster turnover in glia-enriched cultures
6524	Q5XIJ3;P41565	Idh3g	Isocitrate dehydrogenase [NAD] subunit, mitochondrial;Isocitrate dehydrogenase [NAD] subunit gamma 1, mitochondrial	11.0733	2.86933	faster turnover in glia-enriched cultures
6527	Q5XIJ6	Babam1	BRISC and BRCA1-A complex member 1	5.29285	2.82831	faster turnover in glia-enriched cultures
6530	Q5XIK2	Tmx2	Thioredoxin-related transmembrane protein 2	3.24675	2.03296	faster turnover in glia-enriched cultures
6537	Q5XIM7	Kars	Lysine--tRNA ligase	5.68313	2.86508	faster turnover in glia-enriched cultures
6538	Q5XIM9	Cct2	T-complex protein 1 subunit beta	7.15911	3.35603	faster turnover in glia-enriched cultures
6540	Q5XIN6	Letm1	LETM1 and EF-hand domain-containing protein 1, mitochondrial	10.7217	3.82467	faster turnover in glia-enriched cultures
6542	Q5XIP0	Dnajb4		5.50615	1.97223	faster turnover in glia-enriched cultures
6556	Q5XIT1	Mapre3	Microtubule-associated protein RP/EB family member 3	7.46079	2.55446	faster turnover in glia-enriched cultures
6557	Q5XIT9	Mccc2	Methylcrotonoyl-CoA carboxylase beta chain, mitochondrial	6.24825	2.65574	faster turnover in glia-enriched cultures
6559	Q5XIU9	Pgrmc2	Membrane-associated progesterone receptor component 2	4.89432	3.2293	faster turnover in glia-enriched cultures
6567	Q60587;A0A0G2K330	Hadhb	Trifunctional enzyme subunit beta, mitochondrial;3-ketoacyl-CoA thiolase	4.74929	3.16138	faster turnover in glia-enriched cultures
6572	Q62636;O08814	Rap1b	Ras-related protein Rap-1b	8.15978	3.17066	faster turnover in glia-enriched cultures
6575	Q62651	Ech1	Delta(3,5)-Delta(2,4)-dienoyl-CoA isomerase, mitochondrial	3.78022	2.42248	faster turnover in glia-enriched cultures
6576	Q62658	Fkbp1a	Peptidyl-prolyl cis-trans isomerase FKBP1A	5.04577	2.95334	faster turnover in glia-enriched cultures
6579	Q62703	Rcn2	Reticulocalbin-2	3.91149	2.27471	faster turnover in glia-enriched cultures
6595	Q62824;M0RBF8;M0R649	Exoc4	Exocyst complex component 4	5.8117	2.61912	faster turnover in glia-enriched cultures
6596	Q62825	Exoc3	Exocyst complex component 3	5.26237	2.70246	faster turnover in glia-enriched cultures
6599	Q62844;A0A0G2K2E3;A0A096MKC1;A0A096MKC5	Fyn	Tyrosine-protein kinase Fyn;Non-specific protein-tyrosine kinase	5.28626	0.5	faster turnover in glia-enriched cultures
6611	Q62950	Crmp1	Dihydropyrimidinase-related protein 1	22.7498	5.29215	faster turnover in glia-enriched cultures
6613	Q62991	Scfd1	Sec1 family domain-containing protein 1	3.62782	2.59459	faster turnover in glia-enriched cultures
6615	Q63009;A0A0G2K9I8	Prmt1	Protein arginine N-methyltransferase 1	4.9476	2.53559	faster turnover in glia-enriched cultures
6616	Q63016	Slc7a5	Large neutral amino acids transporter small subunit 1	6.67831	3.40082	faster turnover in glia-enriched cultures
6617	Q63028;Q63028-2	Add1	Alpha-adducin	7.81547	3.74736	faster turnover in glia-enriched cultures
6624	Q63083;Q6P6Q3	Nucb1	Nucleobindin-1	3.38953	0.5	faster turnover in glia-enriched cultures
6628	Q63151;Q63151-2	Acsl3	Long-chain-fatty-acid--CoA ligase 3	3.71699	0.5	faster turnover in glia-enriched cultures
6632	Q63198	Cntn1	Contactin-1	6.17321	2.24118	faster turnover in glia-enriched cultures
6633	Q63228;M0RDJ4	Gmfb	Glia maturation factor beta	6.36536	3.37861	faster turnover in glia-enriched cultures
6642	Q63362	Ndufa5	NADH dehydrogenase [ubiquinone] 1 alpha subcomplex subunit 5	7.85713	2.71994	faster turnover in glia-enriched cultures
6645	Q63377	Atp1b3	Sodium/potassium-transporting ATPase subunit beta-3	6.09735	2.64057	faster turnover in glia-enriched cultures
6646	Q63396	Sub1	Activated RNA polymerase II transcriptional coactivator p15	5.13378	2.38237	faster turnover in glia-enriched cultures
6647	Q63413;A0A0G2KAT4	Ddx39b	Spliceosome RNA helicase Ddx39b	6.08865	3.29062	faster turnover in glia-enriched cultures
6661	Q63525;A0A0G2K0V8	Nudc	Nuclear migration protein nudC	4.67723	2.37647	faster turnover in glia-enriched cultures
6667	Q6IMY8;Q63555;A0A0G2JZ52	Hnrnpu		3.78771	2.70476	faster turnover in glia-enriched cultures
6668	Q63560;Q63560-2;F1LQZ9	Map6	Microtubule-associated protein 6	14.677	2.78816	faster turnover in glia-enriched cultures
6670	Q63569;Q6P6U2	Psmc3	26S protease regulatory subunit 6A	5.96717	3.5949	faster turnover in glia-enriched cultures
6671	Q63570	Psmc4	26S protease regulatory subunit 6B	5.8996	3.60907	faster turnover in glia-enriched cultures
6673	Q63584	Tmed10	Transmembrane emp24 domain-containing protein 10	6.52464	3.2976	faster turnover in glia-enriched cultures
6686	Q63692;A0A140TAG9;A0A0G2K3C1	Cdc37	Hsp90 co-chaperone Cdc37;Hsp90 co-chaperone Cdc37, N-terminally processed	4.32673	2.00264	faster turnover in glia-enriched cultures
6689	Q63716;A0A0G2K3Z9	Prdx1	Peroxiredoxin-1	6.20644	3.64852	faster turnover in glia-enriched cultures
6693	Q63768;Q63768-2	Crk	Adapter molecule crk	5.8834	3.42164	faster turnover in glia-enriched cultures
6697	Q63827;F1LM54;Q04589;Q62992	Fgfr1;Fgfr1-ps1	Fibroblast growth factor receptor;Fibroblast growth factor receptor 1	0.5	0.5	faster turnover in glia-enriched cultures
6701	Q63965	Sfxn1	Sideroflexin-1	12.099	4.18443	faster turnover in glia-enriched cultures
6704	Q64057	Aldh7a1	Alpha-aminoadipic semialdehyde dehydrogenase	7.41336	4.29603	faster turnover in glia-enriched cultures
6709	Q641X3	Hexa	Beta-hexosaminidase subunit alpha	7.69627	5.33146	faster turnover in glia-enriched cultures
6712	Q641Y0	Ddost	Dolichyl-diphosphooligosaccharide--protein glycosyltransferase 48 kDa subunit	6.28511	4.19639	faster turnover in glia-enriched cultures
6713	Q641Y2	Ndufs2	NADH dehydrogenase [ubiquinone] iron-sulfur protein 2, mitochondrial	8.08804	3.04577	faster turnover in glia-enriched cultures
6714	Q641Y5	Atg7	Ubiquitin-like modifier-activating enzyme ATG7	6.73978	3.2603	faster turnover in glia-enriched cultures
6715	Q641Y8;Q9JIJ7	Ddx1	ATP-dependent RNA helicase DDX1	4.71662	2.86811	faster turnover in glia-enriched cultures
6718	Q641Z6	Ehd1	EH domain-containing protein 1	6.50334	2.92804	faster turnover in glia-enriched cultures
6720	Q641Z8	Pef1	Peflin	4.96266	2.76073	faster turnover in glia-enriched cultures
6721	Q641Z9	Sdhc		8.79534	3.06563	faster turnover in glia-enriched cultures
6722	Q64244	Cd38	ADP-ribosyl cyclase/cyclic ADP-ribose hydrolase 1	6.09902	4.10339	faster turnover in glia-enriched cultures
6728	Q642A9	Vps16		5.7494	3.71399	faster turnover in glia-enriched cultures
6733	Q642E5;Q62967;Q99PJ4	Mvd	Diphosphomevalonate decarboxylase	10.6132	2.13511	faster turnover in glia-enriched cultures
6736	Q64303	Pak2	Serine/threonine-protein kinase PAK 2;PAK-2p27;PAK-2p34	4.99544	2.57086	faster turnover in glia-enriched cultures
6739	Q64428;Q99521	Hadha	Trifunctional enzyme subunit alpha, mitochondrial;Long-chain enoyl-CoA hydratase;Long chain 3-hydroxyacyl-CoA dehydrogenase	6.40857	3.79628	faster turnover in glia-enriched cultures
6745	Q64560	Tpp2	Tripeptidyl-peptidase 2	6.31416	3.47653	faster turnover in glia-enriched cultures
6749	Q64620	Ppp6c	Serine/threonine-protein phosphatase 6 catalytic subunit;Serine/threonine-protein phosphatase 6 catalytic subunit, N-terminally processed	5.68665	2.95756	faster turnover in glia-enriched cultures
6750	Q64654	Cyp51a1	Lanosterol 14-alpha demethylase	2.8914	0.5	faster turnover in glia-enriched cultures
6754	Q66H09	Ttc1		3.66925	2.38814	faster turnover in glia-enriched cultures
6755	Q66H12	Naga	Alpha-N-acetylgalactosaminidase	10.0891	5.81068	faster turnover in glia-enriched cultures
6756	Q66H15;M0R718	Rmdn3;LOC100911313	Regulator of microtubule dynamics protein 3	6.91307	3.46244	faster turnover in glia-enriched cultures
6757	Q66H20;Q66H20-2	Ptbp2	Polypyrimidine tract-binding protein 2	3.56536	2.20134	faster turnover in glia-enriched cultures
6778	Q66H91	Git2		4.98468	2.57115	faster turnover in glia-enriched cultures
6787	Q66HA8	Hsph1	Heat shock protein 105 kDa	5.04717	2.21254	faster turnover in glia-enriched cultures
6797	Q66HF1	Ndufs1	NADH-ubiquinone oxidoreductase 75 kDa subunit, mitochondrial	7.18793	2.7556	faster turnover in glia-enriched cultures
6799	Q66HF3;Q6UPE1	Etfdh	Electron transfer flavoprotein-ubiquinone oxidoreductase, mitochondrial	9.22861	4.19865	faster turnover in glia-enriched cultures
6804	Q66HG5	Tm9sf2	Transmembrane 9 superfamily member 2	4.63021	2.38938	faster turnover in glia-enriched cultures
6811	Q66HM7;P38656;D3ZLH9;Q4V8Q3	Ssb;LOC680385	Lupus La protein homolog	3.89583	2.22245	faster turnover in glia-enriched cultures
6815	Q66HR2;A0A0G2JT48;O35879	Mapre1	Microtubule-associated protein RP/EB family member 1	8.79637	2.65855	faster turnover in glia-enriched cultures
6818	Q66X93;D4A8Y5	Snd1	Staphylococcal nuclease domain-containing protein 1	4.46744	3.0625	faster turnover in glia-enriched cultures
6825	Q68FQ0;Q6B436	Cct5	T-complex protein 1 subunit epsilon	7.18136	3.12746	faster turnover in glia-enriched cultures
6830	Q68FQ9	Lancl2		12.2717	3.14941	faster turnover in glia-enriched cultures
6833	Q68FR6	Eef1g	Elongation factor 1-gamma	9.34023	5.23257	faster turnover in glia-enriched cultures
6836	Q68FS1	Nubp2	Cytosolic Fe-S cluster assembly factor NUBP2	5.36929	1.72336	faster turnover in glia-enriched cultures
6837	Q68FS2	Cops4	COP9 signalosome complex subunit 4	7.594	4.09315	faster turnover in glia-enriched cultures
6838	Q68FS4-2;Q68FS4	Lap3	Cytosol aminopeptidase	6.33207	3.86673	faster turnover in glia-enriched cultures
6841	Q68FT1	Coq9	Ubiquinone biosynthesis protein COQ9, mitochondrial	6.0057	2.67766	faster turnover in glia-enriched cultures
6843	Q68FT7	Farsb		8.17069	4.4252	faster turnover in glia-enriched cultures
6845	Q68FU3	Etfb	Electron transfer flavoprotein subunit beta	8.31014	4.37546	faster turnover in glia-enriched cultures
6853	Q68FW9	Cops3	COP9 signalosome complex subunit 3	7.11179	3.82391	faster turnover in glia-enriched cultures
6854	Q68FX0;Q99NA6	Idh3B	Isocitrate dehydrogenase [NAD] subunit beta, mitochondrial	10.9216	2.75226	faster turnover in glia-enriched cultures
6855	Q68FX1	Mpi	Mannose-6-phosphate isomerase	7.49965	3.89059	faster turnover in glia-enriched cultures
6860	Q68FY0	Uqcrc1	Cytochrome b-c1 complex subunit 1, mitochondrial	11.5146	4.81113	faster turnover in glia-enriched cultures
6867	Q68G39;A0A140UHY2;Q63686;Q63686-2	Cdk16	Cyclin-dependent kinase 16	4.62425	2.11716	faster turnover in glia-enriched cultures
6872	Q6AXM8	Pon2	Serum paraoxonase/arylesterase 2	3.70736	2.69631	faster turnover in glia-enriched cultures
6874	Q6AXQ0	Sae1	SUMO-activating enzyme subunit 1;SUMO-activating enzyme subunit 1, N-terminally processed	10.3323	3.73382	faster turnover in glia-enriched cultures
6886	Q6AXT5	Rab21	Ras-related protein Rab-21	4.24257	2.68633	faster turnover in glia-enriched cultures
6890	Q6AXV4	Samm50	Sorting and assembly machinery component 50 homolog	11.6819	4.46775	faster turnover in glia-enriched cultures
6891	Q6AXW1-2;Q6AXW1	Glrx2	Glutaredoxin-2, mitochondrial	3.84477	1.82505	faster turnover in glia-enriched cultures
6894	Q6AXX5;Q6TUD3	Rdh11		4.00635	2.5615	faster turnover in glia-enriched cultures
6895	Q6AXX6	Fam213a	Redox-regulatory protein FAM213A	4.87718	3.41793	faster turnover in glia-enriched cultures
6904	Q6AY09	Hnrnph2	Heterogeneous nuclear ribonucleoprotein H2	4.72653	3.33286	faster turnover in glia-enriched cultures
6906	Q6AY18	Sar1a		5.02737	2.25331	faster turnover in glia-enriched cultures
6907	Q6AY19	Adck4	AarF domain-containing protein kinase 4	3.73667	2.34048	faster turnover in glia-enriched cultures
6909	Q6AY21	G3bp2		3.75751	2.27331	faster turnover in glia-enriched cultures
6910	Q6AY23	Pycr2	Pyrroline-5-carboxylate reductase 2	5.08957	2.69658	faster turnover in glia-enriched cultures
6913	Q6AY30	Sccpdh	Saccharopine dehydrogenase-like oxidoreductase	6.85049	3.28223	faster turnover in glia-enriched cultures
6920	Q6AY55	Dcakd	Dephospho-CoA kinase domain-containing protein	3.63264	2.5401	faster turnover in glia-enriched cultures
6931	Q6AY84	Scrn1	Secernin-1	6.17157	3.93265	faster turnover in glia-enriched cultures
6933	Q6AY86;A0A0G2JXT0	Vps26a	Vacuolar protein sorting-associated protein 26A	6.62971	3.02504	faster turnover in glia-enriched cultures
6944	Q6AYA7	Rfk		5.30022	2.19085	faster turnover in glia-enriched cultures
6945	Q6AYB2	Sphk2		5.2387	2.98726	faster turnover in glia-enriched cultures
6953	Q6AYD3;Q6AYD3-2;A0A0G2JVS2	Pa2g4	Proliferation-associated protein 2G4	5.6916	2.86795	faster turnover in glia-enriched cultures
6954	Q6AYD5;Q812C3	Gspt1		4.86531	2.95502	faster turnover in glia-enriched cultures
6956	Q6AYD9	Nudt19	Nucleoside diphosphate-linked moiety X motif 19, mitochondrial	5.85422	2.59183	faster turnover in glia-enriched cultures
6963	Q6AYG3	Prune	Protein prune homolog	6.88387	3.29412	faster turnover in glia-enriched cultures
6964	Q6AYG5	Echdc1	Ethylmalonyl-CoA decarboxylase	5.96329	4.00852	faster turnover in glia-enriched cultures
6966	Q6AYI5	Shoc2	Leucine-rich repeat protein SHOC-2	4.49215	2.20202	faster turnover in glia-enriched cultures
6970	Q6AYK6	Cacybp	Calcyclin-binding protein	4.20362	2.67048	faster turnover in glia-enriched cultures
6971	Q6AYK8	Eif3d	Eukaryotic translation initiation factor 3 subunit D	4.89931	2.65991	faster turnover in glia-enriched cultures
6973	Q6AYL5	Sf3b4	Splicing factor 3B subunit 4	3.81245	2.59424	faster turnover in glia-enriched cultures
6977	Q6AYN4;Q6AYN4-2	Phyhipl	Phytanoyl-CoA hydroxylase-interacting protein-like	4.63222	2.44062	faster turnover in glia-enriched cultures
6982	Q6AYQ8	Fahd1	Acylpyruvase FAHD1, mitochondrial	15.0101	4.0477	faster turnover in glia-enriched cultures
6984	Q6AYR1;Q4R1A4	Tfg;TFG		5.54566	2.26428	faster turnover in glia-enriched cultures
6985	Q6AYR2;D4ACZ5	Ndrg3	Protein NDRG3	2.83234	2.26691	faster turnover in glia-enriched cultures
6990	Q6AYS3	Ctsa		3.84509	2.49383	faster turnover in glia-enriched cultures
6992	Q6AYS6	Snx17	Sorting nexin-17	3.73247	2.11932	faster turnover in glia-enriched cultures
6995	Q6AYT0	Cryz	Quinone oxidoreductase	9.11889	4.38777	faster turnover in glia-enriched cultures
6997	Q6AYT3	Rtcb	tRNA-splicing ligase RtcB homolog	6.23413	3.2286	faster turnover in glia-enriched cultures
6999	Q6AYT7	Abhd12	Monoacylglycerol lipase ABHD12	3.64708	2.76121	faster turnover in glia-enriched cultures
7009	Q6AZ50	Atg3	Ubiquitin-like-conjugating enzyme ATG3	4.59053	2.83228	faster turnover in glia-enriched cultures
7013	Q6BBI8;B3IYD2	Ufc1	Ubiquitin-fold modifier-conjugating enzyme 1	4.36665	2.19679	faster turnover in glia-enriched cultures
7015	Q6DGF2	Clint1		5.67332	2.73869	faster turnover in glia-enriched cultures
7016	Q6DGG0;M0RB67	Ppid;Ppidl1	Peptidyl-prolyl cis-trans isomerase D	6.81222	2.78998	faster turnover in glia-enriched cultures
7022	Q6F6B2;Q5BK33	LOC652956		5.96059	2.92773	faster turnover in glia-enriched cultures
7023	Q6GMM8;P97849	Slc27a1	Long-chain fatty acid transport protein 1	3.75118	2.67683	faster turnover in glia-enriched cultures
7031	Q6IMY6;Q64194	Lipa	Lipase;Lysosomal acid lipase/cholesteryl ester hydrolase	4.01496	2.83365	faster turnover in glia-enriched cultures
7034	Q6IN22;P00787	Ctsb	Cathepsin B;Cathepsin B light chain;Cathepsin B heavy chain	4.37123	3.54814	faster turnover in glia-enriched cultures
7039	Q6IRE4	Tsg101	Tumor susceptibility gene 101 protein	5.34772	2.51578	faster turnover in glia-enriched cultures
7059	Q6MG49;A0A0G2K7C1;Q6MG49-2	Bag6	Large proline-rich protein BAG6	5.12463	2.57921	faster turnover in glia-enriched cultures
7067	Q6MG85;A0A0G2JUM4	Agpat1	1-acyl-sn-glycerol-3-phosphate acyltransferase	4.5726	2.92783	faster turnover in glia-enriched cultures
7070	Q6MGB5;A0A0G2K6P1;Q5BJM1	Hsd17b8	Estradiol 17-beta-dehydrogenase 8	9.45719	3.59237	faster turnover in glia-enriched cultures
7071	Q6MGC4	Pfdn6		5.0955	2.71002	faster turnover in glia-enriched cultures
7074	Q6NX65	Pdcd10	Programmed cell death protein 10	4.95982	2.393	faster turnover in glia-enriched cultures
7075	Q6NYB7;E9PU16;Q7TPK7;A0A0G2K235	Rab1A;Rab1;Rab1a	Ras-related protein Rab-1A	6.44997	2.96687	faster turnover in glia-enriched cultures
7078	Q6P136;Q63617	Hyou1	Hypoxia up-regulated protein 1	6.12059	3.02462	faster turnover in glia-enriched cultures
7079	Q6P2A5;P29411	Ak3	GTP:AMP phosphotransferase AK3, mitochondrial	5.92811	2.87151	faster turnover in glia-enriched cultures
7080	Q6P3V8;Q812C4	Eif4a1		4.58348	2.6915	faster turnover in glia-enriched cultures
7081	Q6P3V9;P50878	Rpl4	60S ribosomal protein L4	7.95522	4.26223	faster turnover in glia-enriched cultures
7083	Q6P4Z9	Cops8	COP9 signalosome complex subunit 8	7.95716	4.15241	faster turnover in glia-enriched cultures
7084	Q6P502	Cct3	T-complex protein 1 subunit gamma	7.30852	3.51201	faster turnover in glia-enriched cultures
7085	Q6P503	Atp6v1d		6.89758	2.42922	faster turnover in glia-enriched cultures
7092	Q6P6R2	Dld	Dihydrolipoyl dehydrogenase, mitochondrial	12.0783	4.44704	faster turnover in glia-enriched cultures
7099	Q6P6T4;Q6P6T4-2	Eml2	Echinoderm microtubule-associated protein-like 2	7.56847	3.67676	faster turnover in glia-enriched cultures
7101	Q6P6T6;P24268	Ctsd	Cathepsin D;Cathepsin D 12 kDa light chain;Cathepsin D 9 kDa light chain;Cathepsin D 34 kDa heavy chain;Cathepsin D 30 kDa heavy chain	6.51654	5.41689	faster turnover in glia-enriched cultures
7104	Q6P6V0	Gpi	Glucose-6-phosphate isomerase	7.26076	4.47971	faster turnover in glia-enriched cultures
7108	Q6P747;F1M6V1;A0A096MKG6;A0A096MJ10	Hp1bp3	Heterochromatin protein 1-binding protein 3	5.84697	3.05131	faster turnover in glia-enriched cultures
7116	Q6P792;Q9WUH4	Fhl1	Four and a half LIM domains protein 1	3.49762	2.66452	faster turnover in glia-enriched cultures
7118	Q6P7A7;P07153	Rpn1	Dolichyl-diphosphooligosaccharide--protein glycosyltransferase subunit 1	5.44199	3.37704	faster turnover in glia-enriched cultures
7126	Q6P7Q2;P35053	Gpc1	Glypican-1;Secreted glypican-1	4.77472	0.5	faster turnover in glia-enriched cultures
7127	Q6P7Q4	Glo1	Lactoylglutathione lyase	6.90673	4.34405	faster turnover in glia-enriched cultures
7128	Q6P7R8;D3ZPU3	Hsd17b12	Very-long-chain 3-oxoacyl-CoA reductase	4.54499	3.31855	faster turnover in glia-enriched cultures
7131	Q6P9U3	Commd3	COMM domain-containing protein 3	7.4742	4.06426	faster turnover in glia-enriched cultures
7132	Q6P9U8;D3ZL77	Eif3h	Eukaryotic translation initiation factor 3 subunit H	4.72699	2.89443	faster turnover in glia-enriched cultures
7133	Q6P9V1;Q62745	Cd81	Tetraspanin;CD81 antigen	2.80485	0.5	faster turnover in glia-enriched cultures
7134	Q6P9V6;P34064	Psma5	Proteasome subunit alpha type;Proteasome subunit alpha type-5	6.75632	4.2718	faster turnover in glia-enriched cultures
7141	Q6PCT3	Tpd52l2	Tumor protein D54	5.02947	2.80787	faster turnover in glia-enriched cultures
7143	Q6PCT8;Q812B0	Sdhd;Lrrp1	Succinate dehydrogenase [ubiquinone] cytochrome b small subunit, mitochondrial	8.46329	3.12803	faster turnover in glia-enriched cultures
7144	Q6PCT9	Psmd6		6.94055	4.14518	faster turnover in glia-enriched cultures
7149	Q6PDU7	Atp5l	ATP synthase subunit g, mitochondrial	11.8762	5.01925	faster turnover in glia-enriched cultures
7150	Q6PDV7;D4A1P2	Rpl10;Rpl10l	60S ribosomal protein L10	5.79104	3.2616	faster turnover in glia-enriched cultures
7151	Q6PDV8;P47198	Rpl22	60S ribosomal protein L22	8.5369	4.52279	faster turnover in glia-enriched cultures
7152	Q6PDW1;D3ZHB3;P63324;D3ZV36;D3ZG05	LOC100359593;LOC100360573;Rps12;RGD1561102;LOC100912049	40S ribosomal protein S12	7.7106	4.21721	faster turnover in glia-enriched cultures
7153	Q6PDW4;P18421	Psmb1	Proteasome subunit beta type;Proteasome subunit beta type-1	5.92048	4.20252	faster turnover in glia-enriched cultures
7158	Q6PST4	Atl1	Atlastin-1	4.05692	2.68526	faster turnover in glia-enriched cultures
7161	Q6Q0N1	Cndp2	Cytosolic non-specific dipeptidase	7.21143	4.28822	faster turnover in glia-enriched cultures
7164	Q6Q7Y5	Gna13	Guanine nucleotide-binding protein subunit alpha-13	4.65961	2.38165	faster turnover in glia-enriched cultures
7175	Q6RUV5;A0A0G2K0X4	Rac1	Ras-related C3 botulinum toxin substrate 1	8.72129	2.74647	faster turnover in glia-enriched cultures
7190	Q6TUG0	Dnajb11	DnaJ homolog subfamily B member 11	6.85376	3.33048	faster turnover in glia-enriched cultures
7209	Q6YDN8	Gid8		5.41105	2.27268	faster turnover in glia-enriched cultures
7211	Q704E8;F1LNV4;A0A0G2K866;A0A0G2KAC7	Abcb7	ATP-binding cassette sub-family B member 7, mitochondrial	9.56733	3.59819	faster turnover in glia-enriched cultures
7216	Q71SY3;Q7TP02;E9PT79;A0A1B0GWQ7	Tsn		4.94451	3.4699	faster turnover in glia-enriched cultures
7217	Q71TY3;M0RA26	Rps27;LOC100362987	40S ribosomal protein S27	8.17416	3.56239	faster turnover in glia-enriched cultures
7218	Q71UF4	Rbbp7	Histone-binding protein RBBP7	3.39007	0.5	faster turnover in glia-enriched cultures
7219	Q75Q39;R9PXR4	Tomm70a	Mitochondrial import receptor subunit TOM70	8.77451	3.29371	faster turnover in glia-enriched cultures
7220	Q75Q41	Tomm22	Mitochondrial import receptor subunit TOM22 homolog	7.7509	2.95064	faster turnover in glia-enriched cultures
7221	Q765A7	Pgap1	GPI inositol-deacylase	7.18528	3.06736	faster turnover in glia-enriched cultures
7224	Q76EQ0;A0A0U1RRW0	Srr	Serine racemase	10.3732	4.7177	faster turnover in glia-enriched cultures
7232	Q78P75	Dynll2	Dynein light chain 2, cytoplasmic	7.00131	3.01604	faster turnover in glia-enriched cultures
7238	Q794E4	Hnrnpf	Heterogeneous nuclear ribonucleoprotein F;Heterogeneous nuclear ribonucleoprotein F, N-terminally processed	3.02703	2.23851	faster turnover in glia-enriched cultures
7241	Q7M0E3;Q7M094	Dstn	Destrin	6.9227	4.26857	faster turnover in glia-enriched cultures
7256	Q7TP77	Mrpl49		7.30445	4.04667	faster turnover in glia-enriched cultures
7257	Q7TP91;D4A1D8	Surf4		4.57129	3.39428	faster turnover in glia-enriched cultures
7258	Q7TPB1	Cct4	T-complex protein 1 subunit delta	7.60724	3.31886	faster turnover in glia-enriched cultures
7260	Q7TPI8;Q5XID0	Yipf5	Protein YIPF5	4.47005	2.41004	faster turnover in glia-enriched cultures
7271	Q7TSE9;B8YDD0;Q7TSE9-5;Q7TSE9-3;M0R639;M0RC50;A0A096MKE1;B8YDD2;Q1XD58;Q7TSE9-2;A0A096MJ14;Q7TSE9-6;B8YDD1	Hax1;LOC679116	HCLS1-associated protein X-1	3.82903	0.5	faster turnover in glia-enriched cultures
7275	Q7TT49;A0A0G2KB58	Cdc42bpb	Serine/threonine-protein kinase MRCK beta	5.67598	2.82755	faster turnover in glia-enriched cultures
7276	Q80U96;Q9WUW7	Xpo1	Exportin-1	7.01618	4.02989	faster turnover in glia-enriched cultures
7279	Q80W92	Vac14	Protein VAC14 homolog	7.51276	4.47638	faster turnover in glia-enriched cultures
7284	Q80WE1-2;Q80WE1;A0A0G2JZV8;A0A067XNH0;A0A067XMV0;A0A067XMK2	Fmr1	Fragile X mental retardation protein 1 homolog	4.18725	2.80351	faster turnover in glia-enriched cultures
7295	Q812E9-2;Q812E9;A0A1B0GWN8	Gpm6a	Neuronal membrane glycoprotein M6-a	6.43889	0.5	faster turnover in glia-enriched cultures
7297	Q8CF97	Vcpip1	Deubiquitinating protein VCIP135	5.10851	2.47031	faster turnover in glia-enriched cultures
7300	Q8CFD0	Sfxn5	Sideroflexin-5	4.88926	2.89281	faster turnover in glia-enriched cultures
7301	Q8CFN2	Cdc42	Cell division control protein 42 homolog	4.26895	3.01045	faster turnover in glia-enriched cultures
7306	Q8CGU6;B3DM90	Ncstn	Nicastrin	3.9412	2.57692	faster turnover in glia-enriched cultures
7316	Q8K1Q0	Nmt1	Glycylpeptide N-tetradecanoyltransferase 1	4.98426	2.91732	faster turnover in glia-enriched cultures
7321	Q8K3X8	Hsbp1	Heat shock factor-binding protein 1	4.30945	0.5	faster turnover in glia-enriched cultures
7326	Q8K4M9;A0A0G2K327	Osbpl1a	Oxysterol-binding protein-related protein 1	3.96635	2.47316	faster turnover in glia-enriched cultures
7337	Q8R431;A0A0G2JYI5	Mgll	Monoglyceride lipase	6.39343	2.22084	faster turnover in glia-enriched cultures
7339	Q8R491;A0A0G2JTH6	Ehd3	EH domain-containing protein 3	6.73929	3.78247	faster turnover in glia-enriched cultures
7340	Q8R4A1;Q8R4A1-2	Ero1l	ERO1-like protein alpha	6.35858	3.06925	faster turnover in glia-enriched cultures
7353	Q8VI04	Asrgl1	Isoaspartyl peptidase/L-asparaginase;Isoaspartyl peptidase/L-asparaginase alpha chain;Isoaspartyl peptidase/L-asparaginase beta chain	5.83244	3.66041	faster turnover in glia-enriched cultures
7356	Q91V33	Khdrbs1	KH domain-containing, RNA-binding, signal transduction-associated protein 1	4.22201	2.82889	faster turnover in glia-enriched cultures
7361	Q91Y81	Sept2	Septin-2	5.34525	4.26199	faster turnover in glia-enriched cultures
7363	Q91ZN1	Coro1a	Coronin-1A	13.088	4.61201	faster turnover in glia-enriched cultures
7368	Q920A6	Scpep1	Retinoid-inducible serine carboxypeptidase	9.99766	6.51653	faster turnover in glia-enriched cultures
7369	Q920F5-2;Q920F5	Mlycd	Malonyl-CoA decarboxylase, mitochondrial	11.2879	3.10566	faster turnover in glia-enriched cultures
7372	Q920L2;Q0QF18	Sdha	Succinate dehydrogenase [ubiquinone] flavoprotein subunit, mitochondrial	8.69379	3.45909	faster turnover in glia-enriched cultures
7376	Q920Q0	Palm	Paralemmin-1	13.1269	4.37894	faster turnover in glia-enriched cultures
7381	Q923V4	Fbxo6	F-box only protein 6	4.27015	2.3174	faster turnover in glia-enriched cultures
7385	Q924N5;A0A0G2K7J0;A1L1K7	Acsbg1;Acsbg2	Long-chain-fatty-acid--CoA ligase ACSBG1;Long-chain-fatty-acid--CoA ligase ACSBG2	2.80051	2.41757	faster turnover in glia-enriched cultures
7387	Q924S5	Lonp1	Lon protease homolog, mitochondrial	8.74233	3.22138	faster turnover in glia-enriched cultures
7393	Q99068	Lrpap1	Alpha-2-macroglobulin receptor-associated protein	3.36511	2.42723	faster turnover in glia-enriched cultures
7395	Q99J86;Q99J86-2	Atrn	Attractin	3.36482	0.5	faster turnover in glia-enriched cultures
7404	Q99MI5	LOC100912604		6.44749	3.68778	faster turnover in glia-enriched cultures
7405	Q99MI7	Uba3	NEDD8-activating enzyme E1 catalytic subunit	6.94542	3.07494	faster turnover in glia-enriched cultures
7407	Q99ML5	Pcyox1	Prenylcysteine oxidase	6.24152	3.67351	faster turnover in glia-enriched cultures
7410	Q99MZ8	Lasp1	LIM and SH3 domain protein 1	8.74058	4.96235	faster turnover in glia-enriched cultures
7411	Q99N27	Snx1	Sorting nexin-1	5.92556	3.13367	faster turnover in glia-enriched cultures
7417	Q99P75	Rab9a	Ras-related protein Rab-9A	3.9596	2.66404	faster turnover in glia-enriched cultures
7420	Q99PD4;D3ZXP7;A0A096MJQ1	Arpc1a	Actin-related protein 2/3 complex subunit 1A	8.03408	3.89511	faster turnover in glia-enriched cultures
7425	Q99PV2	Stxbp3		4.05751	2.74569	faster turnover in glia-enriched cultures
7428	Q9EPC6;D3ZDU5	Pfn2	Profilin-2;Profilin	6.12767	3.62333	faster turnover in glia-enriched cultures
7432	Q9EPH8;A0A0G2JZS2;B5DF80;D4A5H0;D3ZAS7	Pabpc1;Pabpc6;Pabpc5;Pabpc1l	Polyadenylate-binding protein 1;Polyadenylate-binding protein	5.8521	2.93846	faster turnover in glia-enriched cultures
7443	Q9EQS0	Taldo1	Transaldolase	5.86865	2.90488	faster turnover in glia-enriched cultures
7446	Q9EQX9;G3V6M7	Ube2n;Ube2t	Ubiquitin-conjugating enzyme E2 N	6.89707	3.24758	faster turnover in glia-enriched cultures
7447	Q9ER24	Atxn10	Ataxin-10	3.56158	1.95939	faster turnover in glia-enriched cultures
7449	Q9ER34	Aco2	Aconitate hydratase, mitochondrial	9.69211	3.85007	faster turnover in glia-enriched cultures
7456	Q9ES21	Sacm1l	Phosphatidylinositide phosphatase SAC1	4.6849	3.08353	faster turnover in glia-enriched cultures
7457	Q9ES53	Ufd1l	Ubiquitin fusion degradation protein 1 homolog	5.17016	2.3457	faster turnover in glia-enriched cultures
7458	Q9ES54;F1LQX9;A0A0G2JU66	Nploc4	Nuclear protein localization protein 4 homolog	5.59076	3.23653	faster turnover in glia-enriched cultures
7464	Q9ESH6	Glrx	Glutaredoxin-1	6.60681	1.85491	faster turnover in glia-enriched cultures
7467	Q9EST6;F1LP34	Anp32b	Acidic leucine-rich nuclear phosphoprotein 32 family member B	6.52722	2.73758	faster turnover in glia-enriched cultures
7471	Q9JHB5	Tsnax	Translin-associated protein X	4.12137	2.73758	faster turnover in glia-enriched cultures
7476	Q9JHU0;A0A0G2K8Y5	Dpysl5	Dihydropyrimidinase-related protein 5	28.2303	6.77812	faster turnover in glia-enriched cultures
7477	Q9JHW0;A0A0G2JUN8	Psmb7	Proteasome subunit beta type-7	6.18945	4.12287	faster turnover in glia-enriched cultures
7486	Q9JI92	Sdcbp	Syntenin-1	6.09519	0.5	faster turnover in glia-enriched cultures
7487	Q9JID2;G3V6Q6;Q63229	Gna11	Guanine nucleotide-binding protein subunit alpha-11	5.72218	2.65078	faster turnover in glia-enriched cultures
7495	Q9JJ31;A0A0H2UHG3	Cul5	Cullin-5	6.97637	3.04526	faster turnover in glia-enriched cultures
7497	Q9JJ54-3;Q9JJ54;Q9JJ54-4;Q9JJ54-2	Hnrnpd	Heterogeneous nuclear ribonucleoprotein D0	7.74163	4.54034	faster turnover in glia-enriched cultures
7506	Q9JJW3	Usmg5	Up-regulated during skeletal muscle growth protein 5	7.86729	3.15312	faster turnover in glia-enriched cultures
7515	Q9JKB7;Q9WTT6	Gda	Guanine deaminase	7.14302	3.49589	faster turnover in glia-enriched cultures
7522	Q9JLA3	Uggt1	UDP-glucose:glycoprotein glucosyltransferase 1	6.17282	3.46049	faster turnover in glia-enriched cultures
7527	Q9JLZ1;Q9JLZ1-2;A0A0G2K5P8	Glrx3	Glutaredoxin-3	4.65554	2.4421	faster turnover in glia-enriched cultures
7529	Q9JM53;A0A0G2K7K2;Q924M6	Aifm1	Apoptosis-inducing factor 1, mitochondrial	11.0488	4.30821	faster turnover in glia-enriched cultures
7535	Q9JMJ4	Prpf19	Pre-mRNA-processing factor 19	3.91482	2.7007	faster turnover in glia-enriched cultures
7542	Q9QVC8	Fkbp4	Peptidyl-prolyl cis-trans isomerase FKBP4;Peptidyl-prolyl cis-trans isomerase FKBP4, N-terminally processed	6.04637	2.63892	faster turnover in glia-enriched cultures
7545	Q9QX69	Lancl1	LanC-like protein 1	4.53621	3.1775	faster turnover in glia-enriched cultures
7556	Q9QYL8	Lypla2	Acyl-protein thioesterase 2	7.31292	4.00374	faster turnover in glia-enriched cultures
7559	Q9QYU2;M0R4P2	Tsfm	Elongation factor Ts, mitochondrial	8.21688	3.31647	faster turnover in glia-enriched cultures
7560	Q9QYU4;A0A0G2K568	Crym	Ketimine reductase mu-crystallin	10.6494	4.53774	faster turnover in glia-enriched cultures
7563	Q9QYW3	Mob4	MOB-like protein phocein	6.9362	3.80691	faster turnover in glia-enriched cultures
7564	Q9QZ86;Q5PPK6	Nop58	Nucleolar protein 58	9.10177	5.1194	faster turnover in glia-enriched cultures
7584	Q9R1T1	Banf1	Barrier-to-autointegration factor;Barrier-to-autointegration factor, N-terminally processed	6.25693	2.25984	faster turnover in glia-enriched cultures
7592	Q9WUC4	Atox1	Copper transport protein ATOX1	4.69393	2.82343	faster turnover in glia-enriched cultures
7594	Q9WUD2;A0A0G2JSH6	Trpv2	Transient receptor potential cation channel subfamily V member 2	12.8957	4.32486	faster turnover in glia-enriched cultures
7595	Q9WUD9-2;Q9WUD9	Src	Proto-oncogene tyrosine-protein kinase Src	5.44338	2.74568	faster turnover in glia-enriched cultures
7596	Q9WUL0;A0A0G2K3V7;Q7M0H8	Top1	DNA topoisomerase 1	4.6122	2.33527	faster turnover in glia-enriched cultures
7609	Q9WVK7	Hadh	Hydroxyacyl-coenzyme A dehydrogenase, mitochondrial	6.89178	4.13	faster turnover in glia-enriched cultures
7614	Q9Z0V5	Prdx4	Peroxiredoxin-4	4.95741	3.37358	faster turnover in glia-enriched cultures
7616	Q9Z122;A0A140TAE1	Fads2	Fatty acid desaturase 2	2.9856	0.5	faster turnover in glia-enriched cultures
7621	Q9Z1E1;Q6P2A7;Q6MG17;Q9Z1E1-2;A0A0G2JU52	Flot1	Flotillin-1	7.371	3.97131	faster turnover in glia-enriched cultures
7624	Q9Z1M9;F1LSS1	Smc1a	Structural maintenance of chromosomes protein 1A;Structural maintenance of chromosomes protein	4.06157	1.95513	faster turnover in glia-enriched cultures
7635	Q9Z269	Vapb	Vesicle-associated membrane protein-associated protein B	4.21974	2.39772	faster turnover in glia-enriched cultures
7636	Q9Z270;A0A0G2K8E6	Vapa	Vesicle-associated membrane protein-associated protein A	4.35604	2.21825	faster turnover in glia-enriched cultures
7637	Q9Z272;A0A0G2K527	Git1	ARF GTPase-activating protein GIT1	6.18546	3.20807	faster turnover in glia-enriched cultures
7642	Q9Z2L0	Vdac1	Voltage-dependent anion-selective channel protein 1	12.8464	3.86993	faster turnover in glia-enriched cultures
7644	Q9Z2Q7	Stx8	Syntaxin-8	3.89036	2.57814	faster turnover in glia-enriched cultures
7748	Z4YNP1;Q792H5-2;Q792H5-3;Q792H5;Q792H5-4;Q9JIX6	Celf2	CUGBP Elav-like family member 2	4.28597	2.23351	faster turnover in glia-enriched cultures
9006	A0A0G2JV72;A0A0G2K739;P61078;F1M5C9;P70711	Ube2d3;Ube2d2;Ube2d2b	Ubiquitin-conjugating enzyme E2 D3;Ubiquitin-conjugating enzyme E2 D2B	5.219	2.36485	faster turnover in glia-enriched cultures
9016	A0A0G2JZ56			5.09511	3.5096	faster turnover in glia-enriched cultures
9017	D4A6T1;A0A0G2K0I1	Spata5		6.10473	3.05262	faster turnover in glia-enriched cultures
9036	B4F772	Hspa4l		5.28333	2.70923	faster turnover in glia-enriched cultures
9041	D3ZYN2;D3ZCG2;D3ZJJ7;D4A1V5;D4ADI4	Kif21a	Kinesin-like protein	5.38189	2.19729	faster turnover in glia-enriched cultures
9043	D3ZJR1	Eps15l1		8.0824	3.52879	faster turnover in glia-enriched cultures
9057	F1LMN8	Khdrbs3		4.77574	2.69965	faster turnover in glia-enriched cultures
9064	F1LVF9	Ubtd2		6.27802	2.33533	faster turnover in glia-enriched cultures
9068	F1M0X6	Magohb		4.57789	2.28924	faster turnover in glia-enriched cultures
9078	G3V6F4;P56558	Ogt	UDP-N-acetylglucosamine--peptide N-acetylglucosaminyltransferase 110 kDa subunit	5.94225	2.51092	faster turnover in glia-enriched cultures
9085	O08730;F8WFR6	Gyg1	Glycogenin-1	5.29213	3.67275	faster turnover in glia-enriched cultures
9087	P02401	Rplp2	60S acidic ribosomal protein P2	7.07873	3.79331	faster turnover in glia-enriched cultures
9088	P0C0A1	Vps25	Vacuolar protein-sorting-associated protein 25	5.77006	3.07555	faster turnover in glia-enriched cultures
9094	P86410	Ralgapb	Ral GTPase-activating protein subunit beta	5.34004	3.16114	faster turnover in glia-enriched cultures
9112	Q9QZA2	Pdcd6ip	Programmed cell death 6-interacting protein	5.69223	2.67942	faster turnover in glia-enriched cultures
9113	Q9Z2S9;A0A0G2JXA8;Q9Z2S9-3;Q5XIW9	Flot2	Flotillin-2	7.32542	4.22388	faster turnover in glia-enriched cultures
9206	D3ZAY7;A0A0G2K162;D3ZAY2;D3ZM69	Epb41l2		6.38646	3.19009	faster turnover in glia-enriched cultures
9207	A0A0G2JV72;A0A0G2K739;P61078;F1M5C9;D3ZDK2	Ube2d3;Ube2d2;Ube2d1	Ubiquitin-conjugating enzyme E2 D3;Ubiquitin-conjugating enzyme E2 D1	4.8833	2.28543	faster turnover in glia-enriched cultures
9216	A0A0G2JTD7;F1LNR0;A0A0G2JUI5;F1LNQ9;F1LNR1;A0A1B0GWS3;A0A1B0GWM1;Q5M928;A0A1B0GWX9	Clasp1		4.4139	2.16432	faster turnover in glia-enriched cultures
9231	O35889;F1LT10;O35889-2	Mllt4	Afadin	6.39218	2.44965	faster turnover in glia-enriched cultures
9233	O88777;P97887	Psen2;Psen1	Presenilin-2;Presenilin-2 NTF subunit;Presenilin-2 CTF subunit;Presenilin-1;Presenilin-1 NTF subunit;Presenilin-1 CTF subunit;Presenilin-1 CTF12	4.45582	2.46688	faster turnover in glia-enriched cultures
9237	A0A0G2K5C6;G3V7U2;P34926	Map1a	Microtubule-associated protein 1A;MAP1A heavy chain;MAP1 light chain LC2	3.22919	2.4083	faster turnover in glia-enriched cultures
9243	F1LZV1;P97924-6;P97924-5	Kalrn		4.86622	2.30403	faster turnover in glia-enriched cultures
9245	Q03555-3;Q03555-6;Q03555-4;Q03555;Q03555-2;B3GS92;Q03555-5	Gphn	Gephyrin;Molybdopterin adenylyltransferase;Molybdopterin molybdenumtransferase	6.63115	2.95581	faster turnover in glia-enriched cultures
9249	D3ZVF4;Q5BJL8	Trappc2	Trafficking protein particle complex subunit 2	4.95081	2.72387	faster turnover in glia-enriched cultures
9253	Q5XI83;A0A0G2JUM2		UPF0505 protein C16orf62 homolog	6.0926	3.55778	faster turnover in glia-enriched cultures
9255	D4ABN3;Q62910-2;Q62910-5;Q62910;Q62910-4;Q62910-3;Q62910-6	Synj1	Synaptojanin-1	6.259	2.93117	faster turnover in glia-enriched cultures
9256	Q5FVT5;F1MA54;Q63065	Pdk1	[Pyruvate dehydrogenase (acetyl-transferring)] kinase isozyme 1, mitochondrial	7.80881	2.8433	faster turnover in glia-enriched cultures
9262	P35435;Q6PCU0;Q6QI09	Atp5c1;Taf3	ATP synthase subunit gamma, mitochondrial;ATP synthase subunit gamma	12.6153	4.93906	faster turnover in glia-enriched cultures
9263	Q6URK4;Q6URK4-2;E9PSU5;D4A6A2;O70592	Hnrnpa3	Heterogeneous nuclear ribonucleoprotein A3	5.97155	3.58822	faster turnover in glia-enriched cultures
9266	Q9JHL4-2;Q9JHL4;Q9JHL4-3;Q9JHL4-4	Dbnl	Drebrin-like protein	7.46635	2.98859	faster turnover in glia-enriched cultures
9267	A0A0H2UHB7;Q9JI66;Q9JI66-2;Q9QYA6;L0N559;Q6RI88	Slc4a4;SLC4A5;Slc4a5	Electrogenic sodium bicarbonate cotransporter 1;Anion exchange protein;Electrogenic sodium bicarbonate cotransporter 4	4.155	2.62661	faster turnover in glia-enriched cultures
9269	Q9QY17-2;Q9QY17;Q9QY17-4;Q6IRI3;Q9QY17-3;R9PXU3	Pacsin2	Protein kinase C and casein kinase substrate in neurons 2 protein	5.23477	2.48443	faster turnover in glia-enriched cultures
9271	A0A0G2JSS8;Q9R063;Q9R063-2	Prdx5	Peroxiredoxin-5, mitochondrial	9.88521	3.87834	faster turnover in glia-enriched cultures
6	A0A068FP44;Q4AE70-3;Q4AE70-4;Q4AE70-2;Q4AE70	CARM1;Carm1	Histone-arginine methyltransferase CARM1	5.88325	2.99519	not significantly regulated
10	A2VD14;A0A096MIV5	Abcf2		4.13333	1.84639	not significantly regulated
20	A0A096MJ90;F1LNW6;B5DFM3	Ly6h		6.94662	3.20194	not significantly regulated
34	A0A096MJM1;Q32PX6;A0A096MK75	Rhog		4.82295	3.75754	not significantly regulated
35	A0A096MJM8;F7FJR8;B5DFD9	Las1l		6.24268	2.34311	not significantly regulated
50	A0A096MJY6	Gbe1		3.97337	4.14798	not significantly regulated
51	A0A096MJZ0;B1WBZ0	Dnal1;Dnalc1		4.0023	0.5	not significantly regulated
52	A0A096MJZ2;M0RCS2	Tbl2		3.90888	3.07811	not significantly regulated
53	A0A1W2Q6E9;A0A096MK30;O35763	Msn	Moesin	3.74515	3.83694	not significantly regulated
56	A0A096MK73;P13668	Stmn1	Stathmin	4.60825	3.30594	not significantly regulated
62	A0A096MKC0;B2RYE6	Gigyf2		3.79565	2.04257	not significantly regulated
65	A0A096MKE9;Q5U2M4	Lig3	DNA ligase	3.67053	2.28649	not significantly regulated
78	S5RZM8;Q8SEZ5;A0A097PE04;P00406	COX2;Mt-co2;Mtco2	Cytochrome c oxidase subunit 2	6.82214	4.44074	not significantly regulated
84	A0A0A0MXW3;D4AEC0;P0C0S7	H2afz;H2afv	Histone H2A;Histone H2A.Z	6.0503	5.5934	not significantly regulated
85	A0A0A0MXX1;Q6JP77-2;Q6JP77	Akap7	A-kinase anchor protein 7 isoforms delta and gamma	8.43745	2.98138	not significantly regulated
89	A0A0A0MY07;Q9R085;A0A0G2K1U1	Usp15	Ubiquitin carboxyl-terminal hydrolase;Ubiquitin carboxyl-terminal hydrolase 15	3.93694	2.46557	not significantly regulated
120	A0A0G2JSK5;P49134	Itgb1	Integrin beta-1	2.36456	2.49594	not significantly regulated
137	A0A0G2JSQ6;Q6P7A6;P97588	Smad1	Mothers against decapentaplegic homolog;Mothers against decapentaplegic homolog 1	2.99829	0.5	not significantly regulated
138	A0A0G2JSQ9;Q56B11	Pelp1	Proline-, glutamic acid- and leucine-rich protein 1	4.85192	3.44552	not significantly regulated
164	A0A0G2JT00;G3V616;Q6MGD0	Cuta	Protein CutA	6.39374	4.20351	not significantly regulated
170	A0A0G2JT47;P57769;Q80WX6	Snx16	Sorting nexin-16	3.92362	2.18589	not significantly regulated
195	G3V969;A0A0G2JTJ9	Tfcp2		4.19031	2.7472	not significantly regulated
205	A0A0G2JTN4;D4AB17	LOC100912917		7.67509	5.99252	not significantly regulated
215	A0A0G2JTW1			7.04541	3.19875	not significantly regulated
216	A0A0G2JTX2			2.7601	2.72955	not significantly regulated
217	A0A0G2JTY6;F1LRK4;Q3SYP9	Grsf1		3.2651	0.5	not significantly regulated
229	A0A0G2JU77;D4A190	Eif3k		3.91524	3.07151	not significantly regulated
234	A0A0G2K4K3;A0A0G2JU97;F1LMJ7;D3ZF64;O88563	Abcc3	Canalicular multispecific organic anion transporter 2	4.91663	3.05156	not significantly regulated
237	A0A0G2JUA6;A0A0G2JXU2;Q5PQQ2	Wbp11	WW domain-binding protein 11	2.34362	1.98189	not significantly regulated
249	D3ZCH3;A0A0G2JUH8	Snx13		3.32827	2.23008	not significantly regulated
263	A0A0G2JUS7;B0BN86	Tmem11	Transmembrane protein 11, mitochondrial	9.78357	4.04749	not significantly regulated
265	A0A0G2JUT7			5.80926	3.46974	not significantly regulated
270	F1MAA1;A0A0G2JUX4;B2GVC1	Usp47	Ubiquitin carboxyl-terminal hydrolase	3.31664	2.42956	not significantly regulated
273	A0A0G2JUZ5			3.9938	3.15532	not significantly regulated
276	A0A0G2JV16;F1LQ91	Dock11		5.32457	2.3736	not significantly regulated
285	A0A0G2JV57;A0A0U1RRY3;A0A0U1RRZ2;Q64270;A0A1L1WKF1	Eif2b1	Translation initiation factor eIF-2B subunit alpha	6.56972	3.40673	not significantly regulated
302	D3ZMQ9;A0A0G2JVH5	Hltf		4.22167	3.86745	not significantly regulated
306	G3V6Z3;A0A0G2JVI5;Q8VH46	Afap1	Actin filament-associated protein 1	5.6104	0.5	not significantly regulated
315	A0A0G2JVM6;P84060	Dtnb	Dystrobrevin beta	3.84546	2.06003	not significantly regulated
343	A0A0G2JW34			9.14555	3.61581	not significantly regulated
350	A0A0G2JW85;Q9QYJ2;F1LSI5	Rasa3	Ras GTPase-activating protein 3	3.32324	2.00708	not significantly regulated
351	A0A0G2JW88			4.28175	2.46793	not significantly regulated
361	Q5XI19;A0A0G2JWC7	Fermt2		3.47913	3.27256	not significantly regulated
362	A0A0G2JWD2;Q5XI81	Fxr1	Fragile X mental retardation syndrome-related protein 1	2.20525	2.10834	not significantly regulated
369	A0A0G2JWJ0;Q10728-2;Q10728;D4ACS0;D4A1S6;D3ZR53;Q10728-3	Ppp1r12a	Protein phosphatase 1 regulatory subunit 12A;Protein phosphatase 1 regulatory subunit	3.18109	3.96781	not significantly regulated
379	D3ZYG3;A0A0G2JWQ0	Gtf2h1		8.33037	4.13234	not significantly regulated
381	A0A0G2JWR5;A0A0G2JZ19;B2RYG5;D3ZSS1	Taf15		2.89314	3.22181	not significantly regulated
386	A0A0G2JWU3;B5DER4;D3ZFE9;F1M9A4;A0A0G2JUV4	Mrpl1		8.16474	3.21316	not significantly regulated
391	A0A0G2JX25;Q5FVP6	Gmpr2		8.70321	4.20513	not significantly regulated
396	D3ZZ32;A0A0G2JX67;Q5HZA6;Q5HZA6-2	Prepl	Prolyl endopeptidase-like	2.55024	0.5	not significantly regulated
398	Q4V7D1;A0A0G2K075;A0A0G2JX79;A0A0G2JXS8;Q7TPJ0	Ssr1	Translocon-associated protein subunit alpha	3.58072	2.82721	not significantly regulated
403	A0A0G2JXC3;P05765;D3ZRI8;D3ZSE0	Rps21;LOC100360154;LOC100363012	40S ribosomal protein S21	6.07167	4.10339	not significantly regulated
408	A0A0G2JXD7;F1M6A8;Q63484	Akt3	RAC-gamma serine/threonine-protein kinase	5.41522	2.45115	not significantly regulated
409	A0A0G2JXD9			3.09788	2.58594	not significantly regulated
413	F1M0N7;A0A0G2JXG7	Lrrc16a		3.91843	2.69685	not significantly regulated
414	A0A0H2UHS3;A0A0G2JXH2;Q5PPN7	Ccdc51	Coiled-coil domain-containing protein 51	7.20106	3.86264	not significantly regulated
434	F1LQ45;A0A0G2JXY9;Q505I9;Q9Z1Z3	Epn2	Epsin-2	5.52513	2.43771	not significantly regulated
440	A0A0G2JY22			4.8709	2.35166	not significantly regulated
444	F1MAJ0;A0A0G2JY48;B2B9B0	Ephb2	Receptor protein-tyrosine kinase	7.01721	3.37236	not significantly regulated
467	A0A0G2JYN4			5.17152	2.54291	not significantly regulated
468	A0A0G2JYQ3;A0A0G2K678;F1LQJ1;P0CB49	Ylpm1	YLP motif-containing protein 1	2.2599	2.2991	not significantly regulated
476	A0A0G2JYU6			2.40939	4.76296	not significantly regulated
512	A0A0G2JZH9;Q4G031	Dhx57		6.1696	2.30474	not significantly regulated
513	M0RBF0;A0A0G2JZI0;A0A0G2JW97	Safb		3.99139	2.43873	not significantly regulated
527	D4A0F3;A0A0G2JZR1	Osbpl6	Oxysterol-binding protein	6.1021	2.37741	not significantly regulated
529	Q9WUI5;Q548R7;E9PU78;A0A0G2JZS5;Q7TS62;P53563-2;P53563-3;P53563;Q5K547	Bcl2l1;Bcl2l1-ps1;bcl-X	Bcl-2-like protein 1	3.96016	2.24287	not significantly regulated
538	A0A0G2JZY3;A0A0G2KB70			3.65645	2.28873	not significantly regulated
540	A0A0G2JZZ4			6.45719	3.98046	not significantly regulated
542	A0A0G2K012;M0RAE4	Ubxn6		4.5616	1.6235	not significantly regulated
551	F1LUA1;A0A0G2K051	Eea1		4.68816	3.58893	not significantly regulated
572	A0A0G2K0I3;Q80Z29	Nampt	Nicotinamide phosphoribosyltransferase	7.38918	3.14256	not significantly regulated
606	A0A0G2K0Y2			6.17102	2.85883	not significantly regulated
624	A0A0G2K1A9			2.36262	1.86584	not significantly regulated
631	A0A0G2K1E5;F1LSH0	Sympk		5.19067	1.95592	not significantly regulated
637	D3ZHI8;A0A0G2K1K5	Trappc11		6.48693	3.42039	not significantly regulated
663	A0A0G2K1Z9;D3ZP98	Hm13		3.83722	2.54903	not significantly regulated
666	F1M8I7;A0A0G2K217;O08719	Evl	Ena/VASP-like protein	3.94151	2.55096	not significantly regulated
673	Q5HZY3;A0A0G2K2A5	Uchl5	Ubiquitin carboxyl-terminal hydrolase	6.10013	3.03867	not significantly regulated
675	M0R961;A0A0G2K2B3;Q99PF5	Khsrp	Far upstream element-binding protein 2	3.08662	2.38599	not significantly regulated
677	A0A0G2K2B5;A0A096MJA9;A0A096MKE0;A0A096MJT4;A0A096MJR0;Q5U2Q8;A0A0G2KAD6;A0A096MIY8;A0A096MK70	Asph		3.57171	2.90386	not significantly regulated
689	A0A0G2K2L8;Q62915;O35807	Cask;mdg2	Peripheral plasma membrane protein CASK	6.77334	4.22101	not significantly regulated
690	A0A0G2K2M9;B2GUY6	Srrm2		3.19854	2.25891	not significantly regulated
693	A0A0G2K2P5;F1M4A0	Tjp1		2.80179	2.56678	not significantly regulated
698	A0A0G2K2S2;P11167	Slc2a1	Solute carrier family 2, facilitated glucose transporter member 1	3.18296	0.5	not significantly regulated
700	A0A0G2K2U0;Q5PQL5;A0A0G2JZJ5	Ptdss1	Phosphatidylserine synthase 1	4.61507	2.25106	not significantly regulated
704	A0A0G2K2V1;F1M625	Usp46	Ubiquitin carboxyl-terminal hydrolase	4.88951	2.87396	not significantly regulated
706	A0A0G2K2V5			5.64464	2.39921	not significantly regulated
726	F8WFN1;A0A0G2K3B2;Q1H5H1;Q5PQZ8	Selt	Selenoprotein T	2.4092	2.85091	not significantly regulated
749	D3ZKL3;A0A0G2K3Y6	Cpeb4		2.62223	1.85139	not significantly regulated
751	A0A0G2K401;A0A0G2K5P9			8.74539	4.29609	not significantly regulated
763	A0A0G2K4A0			2.89255	3.21627	not significantly regulated
768	B2RYB3;A0A0G2K4F6	Srrm1		3.44154	1.75776	not significantly regulated
786	A0A0G2K4T3;Q5FVC7	Acap2	Arf-GAP with coiled-coil, ANK repeat and PH domain-containing protein 2	5.39078	3.64492	not significantly regulated
787	A0A0G2K4T7;Q5U2Y1-2;Q5U2Y1;A0A1B0GWN0	Gtf2i	General transcription factor II-I	3.40708	0.5	not significantly regulated
788	A0A0G2K4T8;F1LPX0;Q01992	Mipep	Mitochondrial intermediate peptidase	3.92846	2.42233	not significantly regulated
816	D4A3Z3;A0A0G2K5B0	Tbc1d24		12.0505	4.28896	not significantly regulated
831	A0A0G2K5K3;D3ZDB9;P86172	Nmral1	NmrA-like family domain-containing protein 1	4.93698	4.11249	not significantly regulated
845	A0A0G2K5Y1;Q5PQN6	Vipas39	Spermatogenesis-defective protein 39 homolog	6.95779	3.22533	not significantly regulated
856	A0A0G2K677;Q5BJU8	Sptbn4		3.55177	0.5	not significantly regulated
867	F1M9Y7;A0A0G2K6F1	Tcp11l1		3.58113	2.3767	not significantly regulated
874	A0A0G2K6J5;B2GV99;Q64119;A0A0G2JWE1	Myl6	Myosin light polypeptide 6	2.96601	2.62752	not significantly regulated
891	A0A0G2K6X6;O08679	Mark2	Serine/threonine-protein kinase MARK2	4.19696	3.2329	not significantly regulated
911	Q5XI18;A0A0G2K756;G3V6E4;Q7TNY6	Acbd3	Golgi resident protein GCP60	3.66802	3.03428	not significantly regulated
941	A0A0G2K7S6;F1LSM3;A0A0G2JX77;Q9R037	Wdr44	WD repeat-containing protein 44	5.9656	2.91295	not significantly regulated
944	A0A0G2K7T6;F1LS02;P37199	Nup155	Nuclear pore complex protein Nup155	9.54477	8.22849	not significantly regulated
945	Q9QUI9;O88768;A0A0G2K7U5;Q63629	Adap1		10.7028	5.2757	not significantly regulated
953	A0A0G2K7Y0;Q63135-2;Q63135;O35520;Q9QYQ8	Cr1l	Complement component receptor 1-like protein	6.70256	2.57695	not significantly regulated
956	A0A0G2K824;Q5XIC1	Gmppa	Mannose-1-phosphate guanyltransferase alpha	7.66841	3.1035	not significantly regulated
961	A0A0G2K850;B1WC50;A0A140UHY3;Q4KM41	Ewsr1		3.74088	3.54426	not significantly regulated
970	D4A4X7;A0A0G2K8D1	Mospd2		6.59696	2.28511	not significantly regulated
971	A0A0G2K8D6;D3ZRV0	Dcun1d1	DCN1-like protein	6.68936	3.57246	not significantly regulated
987	A0A0G2K8Q8;B2RYX1	Uqcr10		11.7834	4.94437	not significantly regulated
996	F1M0V4;A0A0G2K8V3	Thoc2		3.61559	2.14954	not significantly regulated
1015	A0A0G2K9A9;D3ZT20	Fbxo41		6.53772	2.44877	not significantly regulated
1022	I6LBX8;A0A0G2K9D7	Pcdhgc3		0.5	0.5	not significantly regulated
1028	A0A0G2K9F7;A8C4G9;Q5XI91;K0J5S5	Zmynd8;spikar		2.55754	2.0277	not significantly regulated
1033	A0A0G2K9H8;P61206;A0A0G2JV81;A0A0G2K4Q4	Arf3	ADP-ribosylation factor 3	4.74105	2.93534	not significantly regulated
1035	G3V7K3;A0A0G2K9I6;Q9JL97;P13635	Cp	Ceruloplasmin	2.68699	2.2895	not significantly regulated
1039	D4A927;A0A0G2K9K2	Tacc1		1.83256	1.73733	not significantly regulated
1046	A0A0G2K9P5			5.33602	2.22384	not significantly regulated
1047	A0A0G2K9Q0;D3ZA89	Tbck		8.30149	3.5751	not significantly regulated
1056	A0A0G2K9R9;A0A0G2KAX0			5.73239	1.87224	not significantly regulated
1063	A0A0G2K9Y9;A0A096MKE5;M0R440	LOC682914		2.59454	2.35732	not significantly regulated
1069	A0A0G2KA71;Q5FVC5	Pvrl2		4.17388	3.0956	not significantly regulated
1073	A0A0G2KAB2;Q9Z2A6	Mapk15	Mitogen-activated protein kinase 15	4.91721	3.91637	not significantly regulated
1089	A0A0G2KAP8;E9PU44;Q56A18;Q56A18-4;Q56A18-3;A0A0G2K9C1;Q56A18-2	Smarce1	SWI/SNF-related matrix-associated actin-dependent regulator of chromatin subfamily E member 1	3.61144	2.26536	not significantly regulated
1100	A0A0G2KAY8;Q923V8	Sep15	15 kDa selenoprotein	1.96029	2.4288	not significantly regulated
1114	F8WFF9;A0A0G2KBC0;Q5FVI3	Lrrc57	Leucine-rich repeat-containing protein 57	6.78475	3.91768	not significantly regulated
1122	Q7TMC7;A0A0G2QC06;Q7TP24;Q4FZX7	Tf;Srprb	Signal recognition particle receptor subunit beta	2.55727	2.63206	not significantly regulated
1125	A0A0G2QC21;A3KMH4;Q52NK0;O55043;Q923I5	Arhgef7	Rho guanine nucleotide exchange factor 7	5.91532	4.4555	not significantly regulated
1154	A0A0H2UHE5;P20650;Q4V8L2	Ppm1a	Protein phosphatase 1A	4.92005	2.25832	not significantly regulated
1157	A0A0H2UHF6;Q9ES40	Arl6ip5	PRA1 family protein 3	2.87903	2.84427	not significantly regulated
1172	A0A0H2UHM0;B5DEN9	Vps28	Vacuolar protein sorting-associated protein 28 homolog	3.16192	2.36137	not significantly regulated
1185	A0A0H2UHR9;Q6AYD2	Obfc1	CST complex subunit STN1	4.52734	3.37624	not significantly regulated
1186	A0A0H2UHS1;Q566Q8	Bles03	UPF0696 protein C11orf68 homolog	6.17425	2.41645	not significantly regulated
1211	A0A0H2UI11;P62893	Rpl39	60S ribosomal protein L39	4.73649	3.58307	not significantly regulated
1212	A0A0H2UI14;Q9QZH7	Fbxl20	F-box/LRR-repeat protein 20	4.02824	2.85651	not significantly regulated
1214	A0A0H2UI21;Q704S8	Crat	Carnitine O-acetyltransferase	8.22285	2.43652	not significantly regulated
1228	B5DFG5;A0A0U1RRT8;A0A0U1RRW2;A0A0U1RRQ5	Sept6		14.0187	7.5043	not significantly regulated
1247	A0A140TAC4;P09760	Fer	Tyrosine-protein kinase Fer	8.1769	3.92585	not significantly regulated
1250	A0A140TAE2;Q5RJN4		UPF0515 protein C19orf66 homolog	6.33988	2.77434	not significantly regulated
1256	A0A140TAF7;G3V9D0;Q5BJN4	Poglut1	Protein O-glucosyltransferase 1	4.42074	3.26095	not significantly regulated
1264	A0A140TAJ3;Q32PX7	Fubp1	Far upstream element-binding protein 1	4.02175	2.78695	not significantly regulated
1273	A0A146J2K6;A0A096MJG7;F1LVX3	LOC102554591		8.42854	5.08943	not significantly regulated
1276	B2RZA2;A0A1B0GWR1;M0R8C5	Eri3		7.49565	3.63396	not significantly regulated
1292	A0A1W2Q678			4.40306	2.72667	not significantly regulated
1306	A0JN25	Mapt	Microtubule-associated protein	101.566	5.93038	not significantly regulated
1317	A0JPP1	Drap1	Dr1-associated corepressor	3.87519	2.18382	not significantly regulated
1321	D4A6P3;A0MZ67;A0MZ67-2;A0A0G2K9C4	RGD1311558	Shootin-1	6.39766	2.93771	not significantly regulated
1332	A1L122;F1M7W7;Q9Z1A5	Nae1	NEDD8-activating enzyme E1 regulatory subunit	5.19361	3.77393	not significantly regulated
1340	A1L1L2	Tmem214	Transmembrane protein 214	2.23216	1.78207	not significantly regulated
1342	F1LQZ0;A1L1L9	Tmem65		12.439	5.09507	not significantly regulated
1343	A1L1M0;P27791;P27791-2	Prkaca	cAMP-dependent protein kinase catalytic subunit alpha	5.02722	1.34387	not significantly regulated
1346	A2RRU1	Gys1	Glycogen [starch] synthase, muscle	7.8193	4.43512	not significantly regulated
1353	A2VD09;Q9QZM5	Abi1	Abl interactor 1	6.62766	2.25891	not significantly regulated
1354	A2VD12	Pbxip1	Pre-B-cell leukemia transcription factor-interacting protein 1	2.34974	0.5	not significantly regulated
1355	A3KNA0	Aqr		3.95578	1.92108	not significantly regulated
1369	F1LNF1;A7VJC2;A7VJC2-4	Hnrnpa2b1	Heterogeneous nuclear ribonucleoproteins A2/B1	5.77168	4.18337	not significantly regulated
1384	A9UMV9	Ndufa7l		4.96416	1.70396	not significantly regulated
1390	B0BMU0;Q7TP89	Ppie	Peptidyl-prolyl cis-trans isomerase E;Peptidyl-prolyl cis-trans isomerase	7.22835	2.14101	not significantly regulated
1402	B0BMX3	S100a16		2.26145	2.38562	not significantly regulated
1406	D3ZK97;B0BMY8;P84245	H3f3c;H3f3b	Histone H3;Histone H3.3	9.90701	6.24491	not significantly regulated
1419	B0BN48	Cdk2ap1	Cyclin-dependent kinase 2-associated protein	2.55377	0.5	not significantly regulated
1432	B0BN82	Rpf2		4.61788	1.94692	not significantly regulated
1468	B0BNJ4	Ethe1		7.30011	4.46857	not significantly regulated
1483	B0BNM7;G3V985	Sco1		7.80571	3.09978	not significantly regulated
1484	B0BNM9	GLTP	Glycolipid transfer protein	3.68796	2.12044	not significantly regulated
1490	B0K017	Adprhl2		6.54287	3.98177	not significantly regulated
1496	B0K025	Ostc	Oligosaccharyltransferase complex subunit OSTC	7.57921	5.09847	not significantly regulated
1500	B0K034	Dtd2		4.29214	3.37112	not significantly regulated
1509	B1H227	Rcc1		5.88647	6.369	not significantly regulated
1515	B1H248;P0C0A2	Vps36	Vacuolar protein-sorting-associated protein 36	8.1339	4.20884	not significantly regulated
1520	B1H264	Tbc1d17		3.40397	2.44816	not significantly regulated
1524	Q499V7;F1LPV8;Q68FT4;B1H270;Q5EBA9	Suclg2	Succinyl-CoA ligase subunit beta	2.71306	2.63446	not significantly regulated
1529	B1H2A2	Fsd1		7.7221	3.46606	not significantly regulated
1532	B1WBM0;P40241	Cd9	Tetraspanin;CD9 antigen	3.33011	1.99505	not significantly regulated
1541	B1WBS6	Glb1l		9.17688	10.0547	not significantly regulated
1553	B1WBY1	Cul1		4.14183	2.1864	not significantly regulated
1555	B1WBY7	Erlin1		5.65352	3.34582	not significantly regulated
1558	B1WC02	Ctps1	CTP synthase	4.95285	2.34424	not significantly regulated
1564	B1WC25	Tra2a		4.603	2.89398	not significantly regulated
1580	B1WC67	Slc25a24		8.02803	2.80957	not significantly regulated
1596	B2GUU4;Q3MIB4;Q6TXI3;F7FF30	Lonp2	Lon protease homolog 2, peroxisomal	0.5	0.5	not significantly regulated
1602	B2GUW4	Exd2		3.91382	1.78598	not significantly regulated
1606	B2GUX7	Creg1		3.07789	2.20835	not significantly regulated
1607	B2GUY0	Man1b1	Endoplasmic reticulum mannosyl-oligosaccharide 1,2-alpha-mannosidase	3.72441	2.35007	not significantly regulated
1614	B2GUZ7	Tbcc		4.78596	4.07683	not significantly regulated
1616	B2GV01;Q4FZS6	Mta2		7.26347	2.18493	not significantly regulated
1623	B2GV22	Ptdss2	Phosphatidylserine synthase 2	5.82753	3.14176	not significantly regulated
1624	B2GV24;A0A0G2K266	Ufl1	E3 UFM1-protein ligase 1	3.76357	2.96044	not significantly regulated
1627	B2GV41	Usp39		3.85781	2.79563	not significantly regulated
1638	B2GV74	Klc2		3.61663	2.44475	not significantly regulated
1641	B2GV87-3;B2GV87-2;B2GV87;P70530;P70529	Ptpre	Receptor-type tyrosine-protein phosphatase epsilon	3.57635	2.84937	not significantly regulated
1646	B2GV96	Ccdc115		5.47143	0.5	not significantly regulated
1657	B2RYB8;O09182;G3V7M2	Itgb2;Itgb7	Integrin beta	3.92238	2.50272	not significantly regulated
1661	B2RYC9	Gba	Glucosylceramidase	6.19033	5.57547	not significantly regulated
1662	B2RYD0	Ube2g2		4.27428	2.88707	not significantly regulated
1667	B2RYF6	Clptm1		3.16595	1.85278	not significantly regulated
1668	B2RYF7;Q3MIE3;A0A0G2K6R7;Q5M833	Wash1;Wash2	WAS protein family homolog 1	4.42507	3.12527	not significantly regulated
1669	G3V828;B2RYF8	Cnpy3		3.55211	2.33667	not significantly regulated
1681	B2RYJ1;Q3B7T7	Anapc2		3.18311	1.83023	not significantly regulated
1688	B2RYL4	Armc6		8.39732	1.85579	not significantly regulated
1692	B2RYM5	Brcc3	Lys-63-specific deubiquitinase BRCC36	5.73225	3.06635	not significantly regulated
1694	B2RYN1	Fn3krp		4.5218	3.34714	not significantly regulated
1700	B2RYP3	Fam91a1		3.36279	2.65423	not significantly regulated
1704	B2RYP8	Tubgcp2		3.91755	3.32664	not significantly regulated
1712	B2RYS0;P35171	Cox7a2	Cytochrome c oxidase subunit 7A2, mitochondrial	7.11029	3.61943	not significantly regulated
1714	B2RYS6	Prtfdc1		5.04666	3.4109	not significantly regulated
1720	B2RYT7	Hdhd3		8.92469	3.94956	not significantly regulated
1725	B2RYU6	Trappc2l	Trafficking protein particle complex subunit 2-like protein	5.79544	3.45622	not significantly regulated
1731	B2RYV5;G3V6C3	RGD1562502;Pbdc1		6.00163	2.99208	not significantly regulated
1735	B2RYW7	Srp14		2.88526	3.50076	not significantly regulated
1738	B2RYX0;M0R9L0	Naca		3.31878	2.4941	not significantly regulated
1747	B2RZ37	Reep5	Receptor expression-enhancing protein 5	2.54878	1.99741	not significantly regulated
1754	B2RZ62;G3V9Y9	Ap3s1		11.6694	3.3988	not significantly regulated
1755	F7EY92;B2RZ64	Mbd3		3.53967	1.84433	not significantly regulated
1757	B2RZ68	Dcaf7		5.1945	2.57855	not significantly regulated
1759	B2RZ74;D3Z8H0	Snrnp70		5.17274	4.18459	not significantly regulated
1762	B2RZ79	Iscu		3.08686	0.5	not significantly regulated
1766	B2RZ97;F1LRJ0;A0A0G2JX46	Kcmf1		2.83923	2.73854	not significantly regulated
1772	B2RZB5	Chmp2a		5.72784	2.03329	not significantly regulated
1780	B2RZD1	Sec61b		4.19293	2.78234	not significantly regulated
1789	B3DM95;P04550	Ptms	Parathymosin	4.53678	3.29362	not significantly regulated
1791	B3DMA1;A0A0G2JYE0	Atxn2l		3.01627	2.61259	not significantly regulated
1802	B4F768;A0A0G2JVM0	Aldh4a1		6.12596	3.41834	not significantly regulated
1816	B4F7A3	Lgalsl	Galectin	9.7515	4.01976	not significantly regulated
1817	Q4L2A2;B4F7A5	Cd99		2.35266	2.65267	not significantly regulated
1827	B4F7E2;P50430;A0JPJ3	Arsb	Arylsulfatase B	6.91135	6.58986	not significantly regulated
1830	B4F7E8;Q3MHT9	Fam129b	Niban-like protein 1	3.5731	2.44305	not significantly regulated
1835	B5DEG7	Champ1		4.14493	1.84465	not significantly regulated
1843	B5DEJ8;G3V631	Rabgef1		4.39747	2.50568	not significantly regulated
1859	B5DEQ4	Snrpb2		3.48798	2.57825	not significantly regulated
1868	B5DEZ4;D3ZTL0	Tcerg1		4.34374	3.35728	not significantly regulated
1870	B5DEZ8	Plxdc2		2.0465	1.78344	not significantly regulated
1871	B5DF01;D3ZTB4	Vps11		5.31166	2.2554	not significantly regulated
1873	B5DF03;G3V6L9	Fkbp3	Peptidyl-prolyl cis-trans isomerase	2.85117	2.85695	not significantly regulated
1886	B5DF50;A0A0G2JU25;D3ZFD2	Galnt2	Polypeptide N-acetylgalactosaminyltransferase	3.67896	2.53741	not significantly regulated
1887	B5DF51	Mmgt1	Membrane magnesium transporter 1	4.29496	1.54273	not significantly regulated
1891	B5DF60	Eif1ax		4.41147	2.13228	not significantly regulated
1895	D3ZCH6;B5DF79;A0A0G2K9L0	Rnaset2		4.72329	4.21909	not significantly regulated
1908	B5DFC6;M0RCH5	Gnpda1	Glucosamine-6-phosphate isomerase	6.96361	5.31684	not significantly regulated
1917	G3V752;B5DFI0;A0A0G2JV51;D4AEB4	Nat10;RGD1306717		3.79622	2.46407	not significantly regulated
1919	B5DFI3	Ap1s1		6.37606	2.63541	not significantly regulated
1925	B5DFJ3;G3V9M1	Ddx23		5.24063	2.0792	not significantly regulated
1927	G3V7N6;B5DFK0	LOC100909580;Mboat7		2.9773	3.16507	not significantly regulated
[truncated: 753 more rows]
