# Supplementary material for: Local and global influences on protein turnover in neurons and glia
Source: eLife. 2018 Jun 19;7:e34202. doi: 10.7554/eLife.34202 (PMC6008053; doi:10.7554/eLife.34202)
Supplement: Figure 6—source data 3. [file elife-34202-fig6-data3.xlsx]

## Sheet: Supp Table 10
Figure 6 - Source data 3: GO analysis of proteins with different turnover rates in mixed and neuron-enriched cultures
A) Faster turnover in neuron-enriched cultures					B) Slower turnover in neuron-enriched cultures
Categorie	Term	Fold enrichment	p-value		Categorie	Term	Fold enrichment	p-value
GO molecular function complete	carboxylic acid binding (GO:0031406)	8.22	0.00242		GO molecular function complete	mRNA 5'-UTR binding (GO:0048027)	7.37	0.0265
	organic acid binding (GO:0043177)	8.06	0.00285			structural constituent of ribosome (GO:0003735)	5.83	1.64e-38
	small molecule binding (GO:0036094)	2.03	0.0442			rRNA binding (GO:0019843)	5.63	1.5e-06
GO biological process complete	nucleoside diphosphate phosphorylation (GO:0006165)	16.79	1.95e-05			structural molecule activity (GO:0005198)	3.64	1.45e-24
	ADP metabolic process (GO:0046031)	16.28	0.00019			mRNA binding (GO:0003729)	3.42	1.25e-05
	ATP generation from ADP (GO:0006757)	15.8	0.0123			Unclassified (UNCLASSIFIED)	2.26	0
	nucleoside diphosphate metabolic process (GO:0009132)	13.17	2.51e-05			RNA binding (GO:0003723)	2.19	1.09e-15
	purine ribonucleoside diphosphate metabolic process (GO:0009179)	12.79	0.00117			nucleic acid binding (GO:0003676)	2.04	6.76e-14
	purine nucleoside diphosphate metabolic process (GO:0009135)	12.79	0.00117		GO biological process complete	maturation of SSU-rRNA from tricistronic rRNA transcript (SSU-rRNA, 5.8S rRNA, LSU-rRNA) (GO:0000462)	7.79	0.00462
	glucose metabolic process (GO:0006006)	12.54	0.00791			maturation of SSU-rRNA (GO:0030490)	7.32	0.000224
	ribonucleoside diphosphate metabolic process (GO:0009185)	12.35	0.00153			ribosomal small subunit assembly (GO:0000028)	6.59	0.000739
	pyruvate metabolic process (GO:0006090)	11.94	0.00197			ribosomal small subunit biogenesis (GO:0042274)	6.37	6.77e-08
	carbohydrate catabolic process (GO:0016052)	11.61	0.0131			cytoplasmic translation (GO:0002181)	5.89	1.4e-08
	hexose metabolic process (GO:0019318)	11.19	0.00318			rRNA processing (GO:0006364)	5.6	1.5e-08
	monosaccharide metabolic process (GO:0005996)	9.68	0.0093			rRNA metabolic process (GO:0016072)	5.49	2.38e-08
	pyridine nucleotide metabolic process (GO:0019362)	8.95	0.00385			ribosome biogenesis (GO:0042254)	5.45	2.02e-15
	nicotinamide nucleotide metabolic process (GO:0046496)	8.95	0.00385			ribosome assembly (GO:0042255)	5.2	4.39e-05
	pyridine-containing compound metabolic process (GO:0072524)	8.39	0.00653			ribosomal large subunit biogenesis (GO:0042273)	5.07	0.000941
	oxidoreduction coenzyme metabolic process (GO:0006733)	8.06	0.0091			ncRNA processing (GO:0034470)	4.34	1.59e-06
	regulation of neurotransmitter levels (GO:0001505)	6.4	0.00569			translation (GO:0006412)	3.9	8.13e-26
	carbohydrate metabolic process (GO:0005975)	5.78	0.00511			peptide biosynthetic process (GO:0043043)	3.83	2.76e-25
	ATP metabolic process (GO:0046034)	5.41	0.0279			ribonucleoprotein complex biogenesis (GO:0022613)	3.81	3.83e-12
	purine ribonucleoside triphosphate metabolic process (GO:0009205)	5.27	0.0132			amide biosynthetic process (GO:0043604)	3.62	1.63e-23
	ribonucleoside triphosphate metabolic process (GO:0009199)	5.17	0.0161			peptide metabolic process (GO:0006518)	3.22	2.61e-20
	purine nucleoside triphosphate metabolic process (GO:0009144)	5.17	0.0161			ribonucleoprotein complex assembly (GO:0022618)	3.01	0.00276
	nucleoside triphosphate metabolic process (GO:0009141)	4.97	0.0236			cellular amide metabolic process (GO:0043603)	2.92	2.26e-17
	generation of precursor metabolites and energy (GO:0006091)	4.63	0.0484			ribonucleoprotein complex subunit organization (GO:0071826)	2.91	0.00508
	monocarboxylic acid metabolic process (GO:0032787)	4.48	0.0118			ncRNA metabolic process (GO:0034660)	2.89	0.00353
	carboxylic acid metabolic process (GO:0019752)	3.63	0.000708			Unclassified (UNCLASSIFIED)	2.81	0
	oxoacid metabolic process (GO:0043436)	3.53	0.00111			RNA processing (GO:0006396)	2.55	8.11e-05
	organic acid metabolic process (GO:0006082)	3.51	0.00125			cellular macromolecule biosynthetic process (GO:0034645)	2.55	5.42e-15
	small molecule metabolic process (GO:0044281)	2.59	0.00376			macromolecule biosynthetic process (GO:0009059)	2.53	7.67e-15
GO cellular component complete	axon terminus (GO:0043679)	5.15	0.0219			gene expression (GO:0010467)	2.31	3.95e-15
	neuron projection terminus (GO:0044306)	4.81	0.0383			organonitrogen compound biosynthetic process (GO:1901566)	2.3	1.62e-11
	myelin sheath (GO:0043209)	4.63	0.000586			cellular nitrogen compound biosynthetic process (GO:0044271)	2.26	6.02e-12
	plasma membrane bounded cell projection (GO:0120025)	2.15	0.0114			cellular biosynthetic process (GO:0044249)	1.62	0.00092
	cell projection (GO:0042995)	2.13	0.0143			organic substance biosynthetic process (GO:1901576)	1.61	0.00112
						cellular nitrogen compound metabolic process (GO:0034641)	1.6	1.88e-05
						biosynthetic process (GO:0009058)	1.56	0.00569
						cellular protein metabolic process (GO:0044267)	1.51	0.00775
						cellular macromolecule metabolic process (GO:0044260)	1.41	0.0096
					GO cellular component complete	cytosolic small ribosomal subunit (GO:0022627)	7.9	6.45e-20
						cytosolic ribosome (GO:0022626)	7.64	6.87e-45
						cytosolic large ribosomal subunit (GO:0022625)	7.6	1.19e-22
						small ribosomal subunit (GO:0015935)	5.9	1.36e-15
						cytosolic part (GO:0044445)	5.67	2.49e-36
						ribosomal subunit (GO:0044391)	5.32	7.36e-34
						ribosome (GO:0005840)	5.21	6.85e-37
						large ribosomal subunit (GO:0015934)	4.91	1.05e-15
						Unclassified (UNCLASSIFIED)	3.43	0
						extracellular matrix (GO:0031012)	3.22	1.7e-06
						intracellular ribonucleoprotein complex (GO:0030529)	3.21	3.73e-27
						ribonucleoprotein complex (GO:1990904)	3.2	6.09e-27
						focal adhesion (GO:0005925)	3.07	9.05e-11
						cell-substrate adherens junction (GO:0005924)	3.07	9.05e-11
						cell-substrate junction (GO:0030055)	3.05	1.12e-10
						adherens junction (GO:0005912)	2.82	5.92e-10
						anchoring junction (GO:0070161)	2.79	8.71e-10
						intracellular non-membrane-bounded organelle (GO:0043232)	1.6	3.66e-07
						non-membrane-bounded organelle (GO:0043228)	1.6	3.66e-07
