# Supplementary material for: Local and global influences on protein turnover in neurons and glia
Source: eLife. 2018 Jun 19;7:e34202. doi: 10.7554/eLife.34202 (PMC6008053; doi:10.7554/eLife.34202)
Supplement: Figure 6—source data 4. [file elife-34202-fig6-data4.xlsx]

## Sheet: Sheet 1
Figure 6 - Source data 4: Proteins with different turnover rates in neuron-enriched cultures with and without conditioned medium
Protein group ID	Uniprot IDs	Gene names	Protein names	Relative protein decay in neuron-enriched cultures with conditioned medium	Relative protein decay in neuron-enriched cultures without conditioned medium	p-Value	Regulation of protein turnover
3685	Q9JHU0;Q9JMG8;A0A0G2K8Y5	Dpysl5	Dihydropyrimidinase-related protein 5	0.151603	0.205722	7.731e-10	faster turnover without conditioned medium
485	A0A0G2K757;P25235	Rpn2	Dolichyl-diphosphooligosaccharide--protein glycosyltransferase subunit 2	0.334897	0.406611	1.7228e-08	faster turnover without conditioned medium
3298	Q6IMY8;Q63555;A0A0G2JZ52	Hnrnpu		0.453105	0.521999	3.69009e-10	faster turnover without conditioned medium
3568	Q765A7	Pgap1	GPI inositol-deacylase	0.424557	0.488193	9.5461e-09	faster turnover without conditioned medium
132	A0A0G2JU15;D3ZGM1;Q4KM70	Ptcd3		0.369727	0.420587	1.74338e-05	faster turnover without conditioned medium
3203	Q5XI78	Ogdh	2-oxoglutarate dehydrogenase, mitochondrial	0.294857	0.33255	8.68515e-06	faster turnover without conditioned medium
1747	F1LNT0;Q62951	Dpysl4	Dihydropyrimidinase-related protein 4	0.291266	0.327663	7.9691e-09	faster turnover without conditioned medium
3634	Q920L2;Q0QF18	Sdha	Succinate dehydrogenase [ubiquinone] flavoprotein subunit, mitochondrial	0.343477	0.384039	9.93476e-12	faster turnover without conditioned medium
2037	G3V6U3;Q3B8P6	Alg2		0.505058	0.562697	1.38637e-07	faster turnover without conditioned medium
3675	Q9ER34	Aco2	Aconitate hydratase, mitochondrial	0.316884	0.351469	9.82952e-09	faster turnover without conditioned medium
1946	F1M953;P48721	Hspa9	Stress-70 protein, mitochondrial	0.355115	0.39302	6.83094e-06	faster turnover without conditioned medium
2950	Q4FZZ4;F7FKI5;D4A5G8;A0A0G2JW90;P26284	LOC100365902;Pdha1;Pdha1l1	Pyruvate dehydrogenase E1 component subunit alpha;Pyruvate dehydrogenase E1 component subunit alpha, somatic form, mitochondrial	0.290468	0.3207	5.81673e-06	faster turnover without conditioned medium
1890	F1M3D3;F1LV13;Q62826;Q62826-2	Hnrnpm	Heterogeneous nuclear ribonucleoprotein M	0.43368	0.474668	1.03099e-05	faster turnover without conditioned medium
1726	F1LMV9	Coro2b	Coronin	0.446723	0.487972	2.44098e-05	faster turnover without conditioned medium
3340	Q64428;Q99521	Hadha	Trifunctional enzyme subunit alpha, mitochondrial;Long-chain enoyl-CoA hydratase;Long chain 3-hydroxyacyl-CoA dehydrogenase	0.376468	0.411066	1.31772e-06	faster turnover without conditioned medium
266	A0A0G2JZ69;A0A0G2K1Y8;P16086;Q6IRK8;A0A0G2K1E7;C9EH87;Q63363	Sptan1	Spectrin alpha chain, non-erythrocytic 1	0.494971	0.512964	7.88491e-07	faster turnover without conditioned medium
2737	P63004	Pafah1b1	Platelet-activating factor acetylhydrolase IB subunit alpha	0.602138	0.558489	2.12727e-05	faster turnover with conditioned medium
2012	G3V6D3;P10719;Q0QEP3	Atp5b	ATP synthase subunit beta;ATP synthase subunit beta, mitochondrial	0.260514	0.237942	2.77066e-06	faster turnover with conditioned medium
2452	Q5U322;P15087;D4A8X4	Cpe	Carboxypeptidase E	0.601832	0.53783	1.29737e-05	faster turnover with conditioned medium
2373	P06761	Hspa5	78 kDa glucose-regulated protein	0.426737	0.37949	2.71335e-08	faster turnover with conditioned medium
2607	P47819-2;P47819;A1E251;A1E252;A0A1W2Q6C8;A7REI0	Gfap	Glial fibrillary acidic protein	0.572726	0.506681	5.14561e-06	faster turnover with conditioned medium
1793	F1LRL9;P15205;B0BNK3	Map1b;Mtap1b	Microtubule-associated protein 1B;MAP1B heavy chain;MAP1 light chain LC1	0.600609	0.530188	2.21927e-07	faster turnover with conditioned medium
3056	Q5FVH2	Pld3	Phospholipase D3	0.607921	0.534303	1.72884e-06	faster turnover with conditioned medium
143	A0A0G2JUC7;Q6AYH5	Dctn2	Dynactin subunit 2	0.4802	0.42117	7.62795e-06	faster turnover with conditioned medium
53	A0A0A0MY09;Q66HD0;A0A0G2K4I4;Q66HD0-2	Hsp90b1	Endoplasmin	0.399249	0.348233	7.57762e-07	faster turnover with conditioned medium
640	A0A0H2UHQ0;Q794F9	Slc3a2	4F2 cell-surface antigen heavy chain	0.41159	0.350983	1.11026e-06	faster turnover with conditioned medium
3393	Q68FY0	Uqcrc1	Cytochrome b-c1 complex subunit 1, mitochondrial	0.250834	0.211541	2.00364e-09	faster turnover with conditioned medium
2153	G3V928	Lrp1		0.519146	0.409058	1.94128e-14	faster turnover with conditioned medium
2553	P32551	Uqcrc2	Cytochrome b-c1 complex subunit 2, mitochondrial	0.259304	0.204099	2.77929e-12	faster turnover with conditioned medium
