# Supplementary material for: Local and global influences on protein turnover in neurons and glia
Source: eLife. 2018 Jun 19;7:e34202. doi: 10.7554/eLife.34202 (PMC6008053; doi:10.7554/eLife.34202)
Supplement: Supplementary file 1. [file elife-34202-supp1.xlsx]

## Sheet: A) Mixed cultures
Supplementary Table 1: Half-lives, rate constants, standard errors and coeficient of determination for all proteins in all culture types
A) Mixed cultures
Protein group ID	Uniprot Ids	Genes	Protein names	rate constant k	SE	R2	Half-life [days]
5398	P62078	Timm8b	Mitochondrial import inner membrane translocase subunit Tim8 B	0.444136	0.0233682	0.97	1.56
5704	Q2TA66;Q6AYV6;Q5FVS1;Q66HI5;A0JPM7;P19132;Q6P9V2;Q6LDW6	Fth1	Ferritin;Ferritin heavy chain;Ferritin heavy chain, N-terminally processed	0.434714	0.068012	0.77	1.59
152	A0A0G2JSU4;Q8VBU2-2	Ndrg2	Protein NDRG2	0.427129	0.034943	0.93	1.62
5267	P47875	Csrp1	Cysteine and glycine-rich protein 1	0.427384	0.0840345	0.68	1.62
7317	Q8K3F3	Ppp1r14b	Protein phosphatase 1 regulatory subunit 14B	0.413139	0.0322134	0.87	1.68
2948	D4A031	Ddx42		0.410871	0.0781187	0.78	1.69
3569	F1LMJ8	Micu2		0.408297	0.0110986	1	1.7
3734	F1LSC3	Sf1		0.386759	0.0603851	0.87	1.79
5805	Q45QM2;Q63210	Gna12	Guanine nucleotide-binding protein subunit alpha-12	0.381511	0.0526235	0.83	1.82
1039	D4A927;A0A0G2K9K2	Tacc1		0.378239	0.0410691	0.93	1.83
1052	A0A0G2K9Q7;Q62625-2;Q62625	Map1lc3b	Microtubule-associated proteins 1A/1B light chain 3B	0.379039	0.0318397	0.96	1.83
6965	Q6AYH6	Emc10	ER membrane protein complex subunit 10	0.37167	0.0525431	0.76	1.86
3930	Q6QMG6;F1M3J4;Q6QMG5;F1LR52;Q59DL1	Abcc4		0.371756	0.025929	0.98	1.86
323	A0A0G2JVT3			0.371557	0.037904	0.93	1.87
9032	B3STU1;B0BNE7;F1M9I6	Tspan7	Tetraspanin	0.36459	0.0147702	0.97	1.9
4001	F1M7Q5;O09178;P10759	Ampd3;Ampd1	AMP deaminase 3;AMP deaminase 1	0.365107	0.0328045	0.95	1.9
5160	P29534;A0A0G2K127	Vcam1	Vascular cell adhesion protein 1	0.363764	0.0588965	0.83	1.91
6558	Q5XIU4	Bcap29		0.361076	0.0549949	0.86	1.92
4894	P05942	S100a4	Protein S100-A4	0.359374	0.0247554	0.96	1.93
4698	M0RDD7;Q498T2-2;Q498T2	Chtop	Chromatin target of PRMT1 protein	0.357712	0.0389752	0.97	1.94
920	A0A0G2K7B3;A0A140TAI3;G3V9R8	Hnrnpc	Heterogeneous nuclear ribonucleoprotein C	0.35551	0.019136	0.98	1.95
1100	A0A0G2KAY8;Q923V8	Sep15	15 kDa selenoprotein	0.353594	0.0215888	0.95	1.96
3745	F1LSL6;P97837;A0A0G2JUI3	Dlgap2	Disks large-associated protein 2	0.340922	0.0543391	0.89	2.03
1870	B5DEZ8	Plxdc2		0.338698	0.0465462	0.88	2.05
7254	Q7TP42	Sec62		0.334258	0.0780411	0.75	2.07
2240	D3ZEH3;A0A0U1RRQ7	Sec61a2		0.333429	0.039089	0.77	2.08
7051	Q6JE36;A0A1W2Q6A2;A0A1W2Q609;A0A1W2Q686	Ndrg1	Protein NDRG1	0.33365	0.0794776	0.78	2.08
4641	M0R9T2	Erbb2ip		0.329554	0.02887	0.84	2.1
3852	F1LY78	Dtx3		0.329794	0.0398018	0.91	2.1
4118	F2Z3T8;P63219;Q45QK8	LOC100360499;Gng5	Guanine nucleotide-binding protein subunit gamma;Guanine nucleotide-binding protein G(I)/G(S)/G(O) subunit gamma-5	0.329991	0.0129356	0.99	2.1
2219	D3ZDX5	Plxnb1		0.321803	0.0383184	0.85	2.15
2522	D3ZN95	Hcfc1		0.322071	0.00420947	1	2.15
5688	Q27W01	Rbm8a	RNA-binding protein 8A	0.319535	0.0258914	0.84	2.17
650	A0A0G2K1Q8			0.316736	0.0448608	0.89	2.19
5323	P53812;P53812-2;D3ZCD4	Pitpnb	Phosphatidylinositol transfer protein beta isoform	0.313165	0.0107024	0.99	2.21
2615	D3ZRF6;M0R715	Pnpla6		0.313746	0.0486872	0.66	2.21
362	A0A0G2JWD2;Q5XI81	Fxr1	Fragile X mental retardation syndrome-related protein 1	0.314317	0.0145189	0.98	2.21
9220	A0A0G2K3D9;F1LVX6	Tmem132b		0.311535	0.0260886	0.97	2.22
1340	A1L1L2	Tmem214	Transmembrane protein 214	0.310527	0.0405273	0.88	2.23
2019	D3Z8D8	Slitrk1		0.307985	0.0347482	0.92	2.25
3896	F1M1E4;D3ZXB0;A0A0G2K0Y5	Pnkd		0.308223	0.020423	0.95	2.25
1402	B0BMX3	S100a16		0.306505	0.0249687	0.96	2.26
468	A0A0G2JYQ3;A0A0G2K678;F1LQJ1;P0CB49	Ylpm1	YLP motif-containing protein 1	0.306716	0.0179983	0.99	2.26
4674	M0RC17;O88524	Chl1		0.307289	0.0220908	0.82	2.26
3158	D4A5I4;F1LYK3;F1M031	Nav1		0.305922	0.0357489	0.88	2.27
4536	H2BF30;Q920R3	Fads1	Fatty acid desaturase 1	0.304286	0.0675727	0.91	2.28
3112	D4A4J0	Supt16h		0.302132	0.0238446	0.96	2.29
384	A0A0G2JWT6			0.300822	0.0300343	0.95	2.3
9000	A0A096MJT6	RGD1307100		0.301236	0.00828608	1	2.3
6930	Q6AY81	Npdc1		0.300097	0.02996	0.93	2.31
7030	Q6IMX7	Hspbp1	Hsp70-binding protein 1	0.300098	0.0257086	0.97	2.31
5263	P47819-2;A1E252;A0A1W2Q6C8	Gfap	Glial fibrillary acidic protein	0.297061	0.0218168	0.89	2.33
3533	Q5PQR0;E9PTI6	Raly		0.295664	0.0250565	0.91	2.34
237	A0A0G2JUA6;A0A0G2JXU2;Q5PQQ2	Wbp11	WW domain-binding protein 11	0.29576	0.0325377	0.93	2.34
1817	Q4L2A2;B4F7A5	Cd99		0.294623	0.0239399	0.9	2.35
4275	G3V714;P27682	Scg5	Neuroendocrine protein 7B2;N-terminal peptide;C-terminal peptide	0.294739	0.0201316	0.96	2.35
1354	A2VD12	Pbxip1	Pre-B-cell leukemia transcription factor-interacting protein 1	0.294989	0.0136325	0.82	2.35
3920	F1M392	Limch1		0.293105	0.0315039	0.86	2.36
120	A0A0G2JSK5;P49134	Itgb1	Integrin beta-1	0.29314	0.0103673	0.92	2.36
624	A0A0G2K1A9			0.293381	0.0339373	0.9	2.36
3759	F1LSY2;O35764	Nptxr	Neuronal pentraxin receptor	0.292426	0.0140195	0.86	2.37
4924	P08050	Gja1	Gap junction alpha-1 protein	0.290267	0.0120508	0.85	2.39
4007	F1M7V6;Q1WIM1	Cadm4	Cell adhesion molecule 4	0.288613	0.0138363	0.9	2.4
6099	Q5BMA6;D3ZYR0;A0A0G2K860	Arhgef12		0.289039	0.0338294	0.69	2.4
476	A0A0G2JYU6			0.287686	0.0162916	0.97	2.41
726	F8WFN1;A0A0G2K3B2;Q1H5H1;Q5PQZ8	Selt	Selenoprotein T	0.287709	0.0783734	0.53	2.41
3086	D4A3T5;M0RB98;D3ZEN8	C1ql3;C1ql2;C1ql1		0.286245	0.0221554	0.96	2.42
3634	F1LPE9;Q811U3	Erc1	ELKS/Rab6-interacting/CAST family member 1	0.286604	0.0454773	0.89	2.42
6229	Q5M936	Tor3a	Torsin-3A	0.281323	0.00837084	0.99	2.46
6205	Q5M7W5;Q5M7W5-2	Map4	Microtubule-associated protein 4	0.280283	0.00883822	1	2.47
3502	Q9QX70;G3V6K6;E7CXR9;E7CXR8;A8IP97	Egfr;egfr	Receptor protein-tyrosine kinase	0.281026	0.0285084	0.92	2.47
6454	Q5XI26	Stat2	Signal transducer and activator of transcription	0.279869	0.016618	0.98	2.48
2109	D3ZAS9	Ddrgk1		0.277858	0.0400748	0.92	2.49
7041	Q6IRH7;A0A0G2K3V9	Clpb		0.278615	0.00727005	0.99	2.49
7598	Q9WV25-2;A0A0H2UHZ6;Q9WV25	Puf60	Poly(U)-binding-splicing factor PUF60	0.276181	0.0145099	0.87	2.51
4032	F1M8K0;D9IFS3	Dag1		0.274316	0.0158052	0.93	2.53
743	Q6PW34;A0A0G2K498;A0A0G2K3Q5;Q6PW35;Q6PW38;Q6PW37;A0A1W5DU98;Q6PW36;Q6PW39;A0A1W2Q6M6;P97686-2;P97686	Nrcam	Neuronal cell adhesion molecule	0.272742	0.0239688	0.9	2.54
9238	P60517;Q0VGK0	Gabarap;Gabarapl1	Gamma-aminobutyric acid receptor-associated protein;Gamma-aminobutyric acid receptor-associated protein-like 1	0.273104	0.0224867	0.95	2.54
4966	P10362;G3V7X2;Q8CGL8	Scg2	Secretogranin-2;Secretoneurin;Manserin	0.273289	0.0179382	0.8	2.54
1419	B0BN48	Cdk2ap1	Cyclin-dependent kinase 2-associated protein	0.271421	0.0264061	0.93	2.55
3698	F1LR98;Q9JIW3;Q8R5H2	Cdh10		0.271445	0.0206511	0.96	2.55
396	D3ZZ32;A0A0G2JX67;Q5HZA6;Q5HZA6-2	Prepl	Prolyl endopeptidase-like	0.271797	0.0531184	0.84	2.55
1747	B2RZ37	Reep5	Receptor expression-enhancing protein 5	0.271953	0.0110959	0.98	2.55
6681	Q63635	Stx6	Syntaxin-6	0.272333	0.0120311	0.98	2.55
7373	Q920L7	Elovl5	Elongation of very long chain fatty acids protein 5	0.270329	0.0252299	0.82	2.56
3504	E9PSK7;B0VXR4;Q761U5;Q761U4	Mapk8ip3;JSAP1		0.270484	0.0123485	0.88	2.56
1028	A0A0G2K9F7;A8C4G9;Q5XI91;K0J5S5	Zmynd8;spikar		0.271021	0.0243851	0.93	2.56
1122	Q7TMC7;A0A0G2QC06;Q7TP24;Q4FZX7	Tf;Srprb	Signal recognition particle receptor subunit beta	0.271049	0.0268308	0.89	2.56
3931	F1M3J7;A0A0G2K6L9	Cntnap4		0.269358	0.0173287	0.95	2.57
5793	Q3V5X8	Endog		0.269741	0.0169951	0.92	2.57
1562	B1WC18	Podxl2		0.270088	0.020448	0.96	2.57
5168	P31000;G3V8C3;Q496Z5;F1M7P4;P21807	Vim;Prph	Vimentin;Peripherin	0.26918	0.00812833	0.72	2.58
1063	A0A0G2K9Y9;A0A096MKE5;M0R440	LOC682914		0.267156	0.00992346	1	2.59
4408	G3V8F8;P21263;P21263-2;D3ZWJ2	Nes	Nestin	0.267465	0.0101774	0.78	2.59
3503	E9PSJ4;A0A0G2K6E8;B5DF76	Spag9		0.267938	0.0176234	0.98	2.59
5565	Q6IMX4;P97544	Ppap2b	Lipid phosphate phosphohydrolase 3	0.266445	0.0219502	0.85	2.6
4901	P06686	Atp1a2	Sodium/potassium-transporting ATPase subunit alpha-2	0.266806	0.00837829	0.77	2.6
2671	D3ZTF6	Pik3c2a		0.265122	0.0167729	0.97	2.61
4956	P0C6T3	Prr7	Proline-rich protein 7	0.265309	0.0377095	0.83	2.61
6742	Q64548	Rtn1	Reticulon-1	0.265399	0.0124081	0.76	2.61
4762	O35532	Msmo1	Methylsterol monooxygenase 1	0.265582	0.0270275	0.93	2.61
6505	Q5XIF0	Tex264		0.265963	0.0385943	0.87	2.61
749	D3ZKL3;A0A0G2K3Y6	Cpeb4		0.264335	0.0408016	0.84	2.62
3514	E9PT22;Q5I0K2	Inf2		0.263528	0.0200713	0.96	2.63
6297	Q5PQX1-2;Q5PQX1;Q5PQX1-3	Tor1aip1	Torsin-1A-interacting protein 1	0.261113	0.0235261	0.9	2.65
4373	Q2QC85;G3V829	Fubp3		0.261676	0.0132492	0.93	2.65
3029	D4A263	Plekhb2		0.261822	0.0701852	0.78	2.65
4264	G3V6X7;Q9QXU9	Pcsk1n	ProSAAS;KEP;Big SAAS;Little SAAS;Big PEN-LEN;PEN;PEN-20;Little LEN;Big LEN	0.259209	0.00804551	0.93	2.67
7604	Q9WVB1	Rab6a	Ras-related protein Rab-6A	0.259851	0.0239097	0.8	2.67
2631	D3ZS72	Prex1		0.257219	0.0158595	0.86	2.69
4427	G3V8P3;Q9QYP2	Celsr2	Cadherin EGF LAG seven-pass G-type receptor 2	0.25748	0.0412072	0.87	2.69
1035	G3V7K3;A0A0G2K9I6;Q9JL97;P13635	Cp	Ceruloplasmin	0.257964	0.0234621	0.84	2.69
5536	P84076	Hpca	Neuron-specific calcium-binding protein hippocalcin	0.256342	0.0185086	0.8	2.7
5807	Q496Z0	Elp2	Elongator complex protein 2	0.256595	0.010093	0.99	2.7
1524	Q499V7;F1LPV8;Q68FT4;B1H270;Q5EBA9	Suclg2	Succinyl-CoA ligase subunit beta	0.255485	0.0144031	0.83	2.71
9244	F1LS79;Q00657	Cspg4	Chondroitin sulfate proteoglycan 4	0.255655	0.0117174	0.86	2.71
6247	Q5M9H4;P13638	Atp1b2	Sodium/potassium-transporting ATPase subunit beta-2	0.255655	0.0110459	0.82	2.71
5927	Q4QQV8	Chmp5	Charged multivesicular body protein 5	0.25444	0.0211118	0.92	2.72
507	A0A0G2JZF5;B1H273;A0A0G2K1S9	Ccm2		0.255282	0.0110802	0.99	2.72
4823	O88279-2;F1M450;O88279-3;O88279;F1LS74;O88279-4	Slit1	Slit homolog 1 protein	0.253769	0.0275134	0.91	2.73
1222	A0A0H4SRI7;A0A0H4SN51;A0A0H4SQ65;D3ZWB2;A0A0H4T4D0;A0A0H4SMZ8;A0A0H4SRI2;Q9EQG6;D4ABK9;Q9EQG6-2	Kidins220	Kinase D-interacting substrate of 220 kDa	0.25432	0.00988776	0.92	2.73
1939	B5DFN1	Eif1b		0.252748	0.0217329	0.91	2.74
844	A0A0G2K5X6;Q63604;Q63604-3;Q63604-2;Q7TSD7;S5MHK6	Ntrk2	BDNF/NT-3 growth factors receptor	0.252184	0.0116293	0.81	2.75
6883	Q6AXS5;Q6AXS5-2	Serbp1	Plasminogen activator inhibitor 1 RNA-binding protein;Plasminogen activator inhibitor 1 RNA-binding protein, N-terminally processed	0.252341	0.0100101	0.92	2.75
2968	D4A0W1	Emc4		0.252366	0.0293513	0.91	2.75
6980	Q6AYQ1	Golga7	Golgin subfamily A member 7	0.252424	0.0211076	0.95	2.75
4937	P09456;Q6LCA5	Prkar1a	cAMP-dependent protein kinase type I-alpha regulatory subunit;cAMP-dependent protein kinase type I-alpha regulatory subunit, N-terminally processed	0.252476	0.0149615	0.76	2.75
4619	M0R868	Chst2	Sulfotransferase	0.250771	0.0303588	0.8	2.76
658	A0A0G2K1W1			0.250778	0.0253425	0.92	2.76
822	A0A0G2K5D7			0.250859	0.0271228	0.86	2.76
216	A0A0G2JTX2			0.251131	0.00722368	0.97	2.76
9222	F5CC78;Q7TPH4;Q7TPH3;A0A0F7CRZ7;Q7TPH2;T2F9K4;Q05485;P11530;Q63031;Q9Z147	Dmd;DMD	Dystrophin	0.251488	0.0125836	0.93	2.76
7454	Q9ERQ6-2	Cspg5	Chondroitin sulfate proteoglycan 5	0.24989	0.0270508	0.91	2.77
3607	F1LNL3;Q80ZB2	Abca1		0.2502	0.0247917	0.9	2.77
735	A0A0G2K3J4;F1LNS0;P0C6C0	Sphkap	A-kinase anchor protein SPHKAP	0.250658	0.0232952	0.95	2.77
4397	G3V8C4;A3FM27;Q9Z0W7;F1M9X4;A0A0G2JTB6;Q811Q2	Clic4;Clic6	Chloride intracellular channel protein;Chloride intracellular channel protein 4;Chloride intracellular channel protein 6	0.249258	0.0166755	0.86	2.78
2607	D3ZR69	Gas2l1		0.249303	0.0161427	0.98	2.78
3183	D4A644	Map7d1		0.249352	0.0370794	0.88	2.78
1957	C0JPT7	Flna		0.249361	0.0104666	0.72	2.78
2154	D3ZC56	Dst		0.24803	0.0141534	0.87	2.79
5215	P37397	Cnn3	Calponin-3	0.248619	0.0112334	0.82	2.79
289	A0A0G2JV93;P31422	Grm3	Metabotropic glutamate receptor 3	0.248685	0.0185654	0.97	2.79
7133	Q6P9V1;Q62745	Cd81	Tetraspanin;CD81 antigen	0.247124	0.0117417	0.85	2.8
693	A0A0G2K2P5;F1M4A0	Tjp1		0.247394	0.0121093	0.9	2.8
7385	Q924N5;A0A0G2K7J0;A1L1K7	Acsbg1;Acsbg2	Long-chain-fatty-acid--CoA ligase ACSBG1;Long-chain-fatty-acid--CoA ligase ACSBG2	0.247507	0.00449753	0.95	2.8
1805	B4F773;P0C5X8	Ttyh1	Protein tweety homolog;Protein tweety homolog 1	0.247648	0.024377	0.83	2.8
4990	P11762	Lgals1	Galectin-1	0.246445	0.0258733	0.94	2.81
3061	D4A3D4	Abhd3		0.245616	0.00593601	0.98	2.82
2344	D3ZHG3	Ptk7		0.245795	0.0146678	0.97	2.82
9204	B1VKB4;Q9Z327-2;Q9Z327;A0A0H2UHQ9;Q9Z327-3	Synpo	Synaptopodin	0.245901	0.0126295	0.93	2.82
7448	Q9ER31	Entpd6	Ectonucleoside triphosphate diphosphohydrolase 6	0.246079	0.0300512	0.91	2.82
610	A0A0G2K132			0.244607	0.0155703	0.94	2.83
6985	Q6AYR2;D4ACZ5	Ndrg3	Protein NDRG3	0.244726	0.00964543	0.72	2.83
5670	Q641X5;Q0ZFS7	Agpat6		0.245049	0.031108	0.89	2.83
5147	P27881;O54892	Hk2	Hexokinase-2;Hexokinase	0.243866	0.0223724	0.98	2.84
5803	Q45QJ4;Q99JE6	Plcb3	Phosphoinositide phospholipase C;1-phosphatidylinositol 4,5-bisphosphate phosphodiesterase beta-3	0.244017	0.01744	0.97	2.84
6411	Q5U302;A0A0G2JYF7	Ctnna1		0.244132	0.00688225	0.9	2.84
1766	B2RZ97;F1LRJ0;A0A0G2JX46	Kcmf1		0.244132	0.0188428	0.91	2.84
1873	B5DF03;G3V6L9	Fkbp3	Peptidyl-prolyl cis-trans isomerase	0.24311	0.0105542	0.9	2.85
2052	D3Z9E6	Cpsf2		0.241479	0.0395011	0.86	2.87
178	A0A0G2JT78;F1LVC3	Rab6b		0.241933	0.0204289	0.8	2.87
4555	M0R4H5;P36202	Pdlim4	PDZ and LIM domain protein 4	0.240294	0.0235309	0.85	2.88
1157	A0A0H2UHF6;Q9ES40	Arl6ip5	PRA1 family protein 3	0.240757	0.0120928	0.86	2.88
7482	Q9JHZ9	Slc38a3	Sodium-coupled neutral amino acid transporter 3	0.239508	0.0138056	0.94	2.89
381	A0A0G2JWR5;A0A0G2JZ19;B2RYG5;D3ZSS1	Taf15		0.239583	0.00874529	0.98	2.89
763	A0A0G2K4A0			0.239632	0.0126864	0.96	2.89
6332	Q5RKH0	Glyr1	Putative oxidoreductase GLYR1	0.23972	0.0473367	0.74	2.89
6750	Q64654	Cyp51a1	Lanosterol 14-alpha demethylase	0.239727	0.0230832	0.78	2.89
1735	B2RYW7	Srp14		0.240238	0.0175483	0.97	2.89
1968	C9E895;P18088;B3VQJ0;Q63211	Gad1	Glutamate decarboxylase 1	0.238735	0.00467929	0.92	2.9
327	D3ZP06;A0A0G2JVU1	Itgb8	Integrin beta	0.238966	0.00972443	0.92	2.9
4775	O35821	Mybbp1a	Myb-binding protein 1A	0.238985	0.00950544	0.78	2.9
7415	Q99P55;F1LPB0	Sgpp1	Sphingosine-1-phosphate phosphatase 1	0.239307	0.0168318	0.88	2.9
9091	P32215-5	Adcyap1r1	Pituitary adenylate cyclase-activating polypeptide type I receptor	0.239411	0.00719236	0.99	2.9
3702	F1LRC6;Q5RJY5	LOC100911302;Nup188		0.0680895	0.0066579	0.9	10.18
1066	D4A7F3;A0A0G2KA20;Q63406;A0A0G2JU75	Mcf2l	Guanine nucleotide exchange factor DBS	0.238418	0.0165322	0.93	2.91
3942	F1M4A4;Q2P9S1	Kif1a	Kinesin-like protein	0.23771	0.0110797	0.78	2.92
3794	F1LV12;P26769	Adcy2	Adenylate cyclase type 2	0.236242	0.0110885	0.93	2.93
4189	G3V667;Q924W2	Itga6		0.236243	0.00886025	0.94	2.93
7230	Q76MV3	Cox17		0.236305	0.0224362	0.83	2.93
7194	Q6U6G5;D4AA59	Zc3h15;RGD1564243	Zinc finger CCCH domain-containing protein 15	0.236741	0.0316435	0.84	2.93
3489	D4AEG7	Tbc1d13		0.235576	0.00658329	0.99	2.94
9046	D3ZMJ7	Wnk2		0.23581	0.0314758	0.93	2.94
880	D3ZCR3;A0A0G2K6P4;B4F758;P63159;D3ZXR5;D3ZLG3;D4A6A9;D3ZIU9	Hmg1l1;Hmgb1;RGD1560584	High mobility group protein B1	0.235923	0.00296675	1	2.94
4383	G3V864;Q7TMB7	Lppr4	Lipid phosphate phosphatase-related protein type 4	0.23597	0.00586639	0.91	2.94
4302	G3V7B0	Nol9		0.236035	0.018364	0.94	2.94
1963	C6JUM5	Pcdhgc5		0.236071	0.0298623	0.73	2.94
174	G3V8P4;A0A0G2JT62;Q64604;Q4JFC6	Ptprf	Protein-tyrosine-phosphatase;Receptor-type tyrosine-protein phosphatase F	0.234638	0.0166999	0.88	2.95
4925	Q5PPP1;P08081-2	Clta	Clathrin light chain A	0.235003	0.0130387	0.98	2.95
4612	M0R7T2	Alkbh7		0.235031	0.0343065	0.78	2.95
6683	Q63666-3;Q63666-2;Q63666;Q63666-4	Vamp1	Vesicle-associated membrane protein 1	0.235118	0.00649544	1	2.95
2171	D3ZCM3	Abcg4		0.235198	0.0181957	0.96	2.95
2890	D3ZYT8	Pikfyve		0.235254	0.0122529	0.97	2.95
7537	Q9P290	Slc22a17	Solute carrier family 22 member 17	0.234001	0.0225094	0.77	2.96
6539	Q5XIN4;Q8K3W5	Mtmr9		0.234319	0.0143785	0.95	2.96
1003	A0A0G2K946			0.233212	0.020153	0.77	2.97
1659	B2RYC4;F7FG68;Q4FZS8	Syvn1		0.233586	0.00561607	1	2.97
874	A0A0G2K6J5;B2GV99;Q64119;A0A0G2JWE1	Myl6	Myosin light polypeptide 6	0.233697	0.0132567	0.8	2.97
5238	P41777;A0JN19	Nolc1	Nucleolar and coiled-body phosphoprotein 1	0.23236	0.0153132	0.83	2.98
1539	B1WBS1	Tbc1d25		0.232426	0.0124725	0.96	2.98
835	A0A0G2K5L4;E9PTD7;Q09GS6	Kirrel3		0.232444	0.0172369	0.96	2.98
1927	G3V7N6;B5DFK0	LOC100909580;Mboat7		0.232811	0.0172868	0.96	2.98
4545	M0R3M4;D4A054	Ranbp2		0.232832	0.0130986	0.9	2.98
5096	P20417	Ptpn1	Tyrosine-protein phosphatase non-receptor type 1	0.232963	0.0268032	0.75	2.98
5471	P63090	Ptn	Pleiotrophin	0.231597	0.0143197	0.88	2.99
2227	F1LVA8;D3ZE30;Q63767-2;Q63767	Bcar1	Breast cancer anti-estrogen resistance protein 1	0.231865	0.0152281	0.92	2.99
2030	D3Z8Q5	RGD1561582		0.231904	0.00955022	0.98	2.99
7616	Q9Z122;A0A140TAE1	Fads2	Fatty acid desaturase 2	0.232163	0.0217695	0.76	2.99
5418	P62634	Cnbp	Cellular nucleic acid-binding protein	0.230697	0.0143001	0.83	3
9079	G3V6R5	Suox		0.230755	0.0125103	0.98	3
6303	Q5RJK5;Q5RJL1;A0A0G2JYP0	LOC100360260;Cbx3		0.230773	0.0214741	0.91	3
2149	D3ZBZ6	Disp2		0.230884	0.0200835	0.75	3
6504	Q5XIE8	Itm2b	Integral membrane protein 2B;BRI2, membrane form;BRI2 intracellular domain;BRI2C, soluble form;Bri23 peptide	0.230915	0.0187604	0.8	3
6073	Q5BJV6	Moap1		0.231071	0.0248374	0.92	3
5269	P47971;A0A0H2UHC1	Nptx1	Neuronal pentraxin-1	0.231111	0.00679999	0.93	3
5152	P28841	Pcsk2	Neuroendocrine convertase 2	0.231127	0.0111956	0.95	3
4369	G3V818;Q9HB97	Parva	Alpha-parvin	0.231173	0.0232332	0.93	3
137	A0A0G2JSQ6;Q6P7A6;P97588	Smad1	Mothers against decapentaplegic homolog;Mothers against decapentaplegic homolog 1	0.231181	0.0419135	0.86	3
3662	F1LQ83;D3ZW49	Ascl3;Tmem9b		0.229929	0.0131926	0.98	3.01
975	A0A0G2K8H0;Q5M9G3	Caprin1	Caprin-1	0.230067	0.00849822	0.84	3.01
5447	Q3ZAV2;P62961;Q76MJ6;D3ZEV0	Ybx1;LOC100912427	Nuclease-sensitive element-binding protein 1	0.230198	0.0157766	0.93	3.01
4458	G3V912;Q52KK2	Tmx4		0.230356	0.013817	0.89	3.01
7138	Q6P9X2;P42667	Sec11a	Signal peptidase complex catalytic subunit SEC11;Signal peptidase complex catalytic subunit SEC11A	0.230417	0.0103815	0.97	3.01
9221	F1LT41;Q9JI51;F1M938;Q9JI51-2	Vti1a	Vesicle transport through interaction with t-SNAREs homolog 1A	0.23051	0.0103338	0.99	3.01
6653	Q63475	Ptprn2	Receptor-type tyrosine-protein phosphatase N2	0.230605	0.00724421	0.92	3.01
2714	D3ZUD8	Tm9sf3		0.230621	0.00985114	0.94	3.01
1534	B1WBQ0;O08837	Cdc5l	Cell division cycle 5-like protein	0.229236	0.0107977	0.89	3.02
868	A0A0G2K6F2			0.229354	0.018957	0.97	3.02
1234	A0A0U1RRZ5;Q6MG48	Prrc2a	Protein PRRC2A	0.229415	0.00620076	0.99	3.02
5004	P13109	Fgf2	Fibroblast growth factor 2	0.229416	0.027764	0.91	3.02
5173	P31596;P31596-2;I1T7F1;G3V6R0;Q8R462	Slc1a2	Excitatory amino acid transporter 2;Amino acid transporter	0.229472	0.0269228	0.74	3.02
1791	B3DMA1;A0A0G2JYE0	Atxn2l		0.229803	0.0153069	0.93	3.02
852	A0A0G2K654			0.228469	0.00435606	1	3.03
4855	P00173-2;P00173	Cyb5a	Cytochrome b5	0.228474	0.0113938	0.88	3.03
2031	D3Z8Q7	Fam96b		0.22855	0.0353905	0.93	3.03
7238	Q794E4	Hnrnpf	Heterogeneous nuclear ribonucleoprotein F;Heterogeneous nuclear ribonucleoprotein F, N-terminally processed	0.228986	0.00896717	0.82	3.03
3648	F1LPQ9;Q5U301;A0A096MJ48	Akap2	A-kinase anchor protein 2	0.227652	0.0157947	0.92	3.04
9254	A0A140TAE0;Q62667	Mvp	Major vault protein	0.22773	0.0272479	0.91	3.04
7593	Q9WUC8	Plrg1	Pleiotropic regulator 1	0.228133	0.0212899	0.89	3.04
1904	B5DFB2;D4A250	Rbbp4;RGD1563620		0.228152	0.017256	0.85	3.04
3159	D4A5I9	Myo6		0.228383	0.00565613	0.91	3.04
4512	Q5I2Z0;G3V9N7	Pacsin3		0.226922	0.0319308	0.93	3.05
3513	E9PT04;A0A0G2KA50;Q5PQS9	Vps39		0.226971	0.0080349	0.96	3.05
3138	D4A511	Srp9	Signal recognition particle 9 kDa protein	0.227115	0.0110284	0.98	3.05
7029	Q6IML7	Dnajc27	DnaJ homolog subfamily C member 27	0.227555	0.016584	0.94	3.05
1592	B2CZC8;P31424;P31424-2;A0A0H2UHN1;A0A0H2UHW6	Grm5	Metabotropic glutamate receptor 5	0.227561	0.013205	0.9	3.05
2377	D3ZII1	Rftn2		0.226519	0.0105412	0.98	3.06
9074	F2Z3R4	Nfix	Nuclear factor 1	0.226568	0.0340237	0.79	3.06
3755	F1LST0;Q6AXS6	Heatr5b		0.225531	0.0200978	0.91	3.07
2032	D3Z8R4;F1LT30	Rbm25l1;Rbm25		0.225582	0.0129872	0.87	3.07
2310	D3ZGL5	Prpf38a		0.225617	0.0242974	0.89	3.07
5680	Q1HAQ0	Lpcat1	Lysophosphatidylcholine acyltransferase 1	0.2257	0.0133905	0.94	3.07
2876	D3ZYJ5	Gramd1b		0.225785	0.00963865	0.96	3.07
6301	Q5QD51-3;Q5QD51-2;Q5QD51;Q62766	Akap12	A-kinase anchor protein 12	0.225847	0.0239588	0.77	3.07
4708	M3ZCQ2;F1LNJ2	Snrnp200	U5 small nuclear ribonucleoprotein 200 kDa helicase	0.224746	0.00843309	0.8	3.08
3536	E9PTT0	Zdhhc17	Palmitoyltransferase	0.224952	0.0512096	0.87	3.08
3712	F1LRL9;B0BNK3;P15205	Map1b;Mtap1b	Microtubule-associated protein 1B;MAP1B heavy chain;MAP1 light chain LC1	0.225018	0.00241069	0.92	3.08
522	A0A0G2JZN2;O08721	Unc5a	Netrin receptor UNC5A	0.225077	0.0128013	0.97	3.08
179	D3ZTV7;A0A0G2JT90	Ash2l		0.225194	0.0282534	0.9	3.08
1606	B2GUX7	Creg1		0.225202	0.0197548	0.96	3.08
7088	Q6P685	Eif2s2		0.225307	0.0255904	0.84	3.08
5819	Q498M4	Wdr5	WD repeat-containing protein 5	0.223987	0.0170356	0.97	3.09
6994	Q6AYS8	Hsd17b11	Estradiol 17-beta-dehydrogenase 11	0.224185	0.0077513	0.99	3.09
5029	P14925;P14925-5;P14925-2;P14925-3;P14925-4;P14925-6;P14925-7	Pam	Peptidyl-glycine alpha-amidating monooxygenase;Peptidylglycine alpha-hydroxylating monooxygenase;Peptidyl-alpha-hydroxyglycine alpha-amidating lyase	0.224274	0.0090564	0.85	3.09
5739	Q3B7U9	Fkbp8	Peptidyl-prolyl cis-trans isomerase FKBP8	0.224523	0.00874832	0.85	3.09
1762	B2RZ79	Iscu		0.224547	0.0136031	0.92	3.09
675	M0R961;A0A0G2K2B3;Q99PF5	Khsrp	Far upstream element-binding protein 2	0.224565	0.0114319	0.84	3.09
4321	G3V7I8;O08815	Slk	STE20-like serine/threonine-protein kinase	0.223448	0.0081272	0.99	3.1
4825	Q9QX80;Q9Z0U8;O88311;Q9QX81;Q7M032	Hnrnpab;alf-c1		0.223461	0.00874932	0.89	3.1
3144	D4A542	Gprasp2		0.223468	0.0464743	0.79	3.1
6203	Q5M7V8	Thrap3	Thyroid hormone receptor-associated protein 3	0.223631	0.0127023	0.82	3.1
409	A0A0G2JXD9			0.223749	0.0221038	0.86	3.1
2073	D3Z9Z9	Smarcad1	SWI/SNF-related matrix-associated actin-dependent regulator of chromatin subfamily A containing DEAD/H box 1	0.223774	0.0621628	0.87	3.1
1800	B4F764;Q4KM65	Nudt21	Cleavage and polyadenylation specificity factor subunit 5	0.223792	0.00853369	0.93	3.1
6546	Q5XIP9	Tmem43	Transmembrane protein 43	0.222752	0.0210782	0.72	3.11
5586	P97886;P08430	UGT1;Ugt1a6	UDP-glucuronosyltransferase 1-6	0.222787	0.026867	0.9	3.11
4726	O08835;Q505J5	Syt11	Synaptotagmin-11	0.222965	0.0177167	0.79	3.11
2960	D4A0A1	Soga3		0.223067	0.0105329	0.92	3.11
9080	G3V963	Tmem132a		0.222329	0.0147684	0.83	3.12
7589	Q9WTW8	Slc23a2	Solute carrier family 23 member 2	0.221223	0.0143367	0.9	3.13
4754	O35314	Chgb	Secretogranin-1;PE-11;CCB peptide short form;CCB peptide long form	0.221374	0.0125491	0.9	3.13
6276	Q5PQL7	Itm2c	Integral membrane protein 2C;CT-BRI3	0.221572	0.011186	0.82	3.13
2166	D3ZCI5	Stxbp6		0.221581	0.016381	0.97	3.13
5465	P63047;Q06FK3	Sult4a1	Sulfotransferase 4A1;Sulfotransferase	0.221583	0.00721858	0.92	3.13
2943	D3ZZZ9	Ctnnd1		0.221729	0.00635259	0.92	3.13
794	A0A0G2K4X8;Q6PEC4	Skp1	S-phase kinase-associated protein 1	0.221789	0.00920362	0.87	3.13
2591	D3ZQL8;A0A0G2K8F9	Pum2		0.220441	0.0405616	0.88	3.14
656	A0A0G2K1U9;M0R686	Irgq		0.22056	0.0141134	0.97	3.14
1395	B0BMV0	Rap2ip		0.2206	0.0138812	0.9	3.14
2604	D3ZR52	Lpcat4		0.220602	0.0179177	0.92	3.14
2170	D3ZCL3	Snrpc	U1 small nuclear ribonucleoprotein C	0.220692	0.0138815	0.95	3.14
5644	Q07936;Q07936-2	Anxa2	Annexin A2	0.220787	0.034746	0.87	3.14
3704	F1LRE5;A0A0G2K9H3	Osbpl9	Oxysterol-binding protein	0.219809	0.00486049	1	3.15
4237	G3V6P6;Q5PPI5;Q925G0;Q925G0-2	Rbm3	RNA-binding protein 3	0.21988	0.0106821	0.92	3.15
5798	Q3ZB99	Tjp2		0.220119	0.0105432	0.93	3.15
6732	Q642E3;Q9JLH7	Cdk5rap3	CDK5 regulatory subunit-associated protein 3	0.219096	0.0104697	0.95	3.16
1172	A0A0H2UHM0;B5DEN9	Vps28	Vacuolar protein sorting-associated protein 28 homolog	0.219218	0.0178857	0.85	3.16
1044	A0A0G2K9M4			0.21927	0.00869813	0.97	3.16
1601	B2GUW3	Hdac11		0.219348	0.0165415	0.96	3.16
6270	Q5PQK2	Fus		0.219361	0.00586054	0.93	3.16
4466	G3V928;Q5I0H1	Lrp1		0.219504	0.00336208	0.88	3.16
2150	D3ZC01	Rbbp5		0.219553	0.0132008	0.91	3.16
4380	G3V852;Q3B7U7;Q498D4	Tln1		0.218424	0.00785448	0.93	3.17
4005	F1M7S2;Q5XIU5	Psmf1	Proteasome inhibitor PI31 subunit	0.218537	0.0203073	0.98	3.17
4083	F1MA98	Tpr	Nucleoprotein TPR	0.218658	0.009621	0.96	3.17
4129	F7EN52;A0A0G2JWG7	Cyp46a1		0.218889	0.00836375	0.92	3.17
1667	B2RYF6	Clptm1		0.218938	0.00983308	0.88	3.17
2107	D3ZAS2	Sgsm1		0.217719	0.0128052	0.97	3.18
1681	B2RYJ1;Q3B7T7	Anapc2		0.217758	0.0187086	0.95	3.18
698	A0A0G2K2S2;P11167	Slc2a1	Solute carrier family 2, facilitated glucose transporter member 1	0.217768	0.0166342	0.87	3.18
4365	G3V803;Q9Z1Y3;Q9JIV7	Cdh2	Cadherin-2	0.217828	0.00624668	0.91	3.18
2804	D3ZWJ9	RGD1306151		0.217847	0.021027	0.88	3.18
369	A0A0G2JWJ0;Q10728-2;Q10728;D4ACS0;D4A1S6;D3ZR53;Q10728-3	Ppp1r12a	Protein phosphatase 1 regulatory subunit 12A;Protein phosphatase 1 regulatory subunit	0.217896	0.0061993	0.97	3.18
4919	P07872-2;F1LQC1;P07872;F1M609	Acox1	Peroxisomal acyl-coenzyme A oxidase 1;Peroxisomal acyl-CoA oxidase 1, A chain;Peroxisomal acyl-CoA oxidase 1, B chain;Peroxisomal acyl-CoA oxidase 1, C chain;Acyl-coenzyme A oxidase	0.218172	0.0103209	0.87	3.18
5681	Q1HL14	Cers1		0.218207	0.0132013	0.91	3.18
4015	F1M842	Tp53bp1		0.218242	0.0201424	0.94	3.18
312	A0A0G2JVL5			0.217129	0.0107013	0.98	3.19
974	G3V8Q9;A0A0G2K8G0;P70478	Apc	Adenomatous polyposis coli protein	0.217497	0.0235462	0.85	3.19
7280	Q80W98	Sgtb	Small glutamine-rich tetratricopeptide repeat-containing protein beta	0.217502	0.0120186	0.91	3.19
3638	F1LPG9;Q80X08;A0A0U1RRY6;A0A0U1RS11	Fam21c;Fam21	WASH complex subunit FAM21	0.217551	0.0173851	0.96	3.19
2625	D3ZRX7;F1M6B6	Pcdh10		0.2176	0.0399322	0.91	3.19
7460	Q9ES71	Gnpat	Dihydroxyacetone phosphate acyltransferase	0.216304	0.0168351	0.9	3.2
4348	G3V7T6;Q9ET34	Sf3b1		0.216349	0.00787337	0.85	3.2
690	A0A0G2K2M9;B2GUY6	Srrm2		0.216707	0.0157418	0.84	3.2
2594	D3ZQN3	Pnmal2		0.215619	0.0228043	0.75	3.21
6609	Q62920;Q62920-2	Pdlim5	PDZ and LIM domain protein 5	0.215662	0.0132198	0.9	3.21
7187	Q6TRW4-3;D3ZU56;F1M797;D3ZXE2;Q6TRW4-2;Q6TRW4;D3ZMU3	Pds5b	Sister chromatid cohesion protein PDS5 homolog B	0.215693	0.0327343	0.9	3.21
3616	Q3MUI1;Q2LC86;Q2LC87;H9KVE4;Q2LC85;F1LRS4;F1LNZ2;Q2LC84-2;Q2LC84	Numb;rCG_20893	Protein numb homolog	0.21573	0.0117514	0.99	3.21
6314	Q5RJR9;P29457	Serpinh1	Serpin H1	0.215771	0.00456172	0.89	3.21
3700	F1LRB8;P18298;Q6P688;F1LZ34;A0A0G2K248;P13444	LOC100363915;Mat2a;Mat1a	S-adenosylmethionine synthase;S-adenosylmethionine synthase isoform type-2;S-adenosylmethionine synthase isoform type-1	0.215805	0.011369	0.93	3.21
1884	G3V8Z6;B5DF47	Krit1		0.215899	0.00643938	0.99	3.21
6122	Q5FVH2	Pld3	Phospholipase D3	0.215941	0.00972893	0.82	3.21
5919	Q4QQT3	Celf1	CUGBP Elav-like family member 1	0.215981	0.0133005	0.75	3.21
3932	F1M3L7	Eps8	Epidermal growth factor receptor kinase substrate 8	0.216069	0.0109128	0.97	3.21
5288	P50411;A0A0H2UHA0;Q6AXT2	Ppp1r2;LOC497940	Protein phosphatase inhibitor 2	0.216199	0.00899527	0.98	3.21
4414	G3V8J0;Q9JJS5	Sh3bp4	SH3 domain-binding protein 4	0.215023	0.0683047	0.71	3.22
3225	D4A7A8	Rab7b		0.215157	0.00532471	1	3.22
5534	Q56R20;P83953	Kpna1	Importin subunit alpha;Importin subunit alpha-5;Importin subunit alpha-5, N-terminally processed	0.215197	0.00769724	0.97	3.22
264	A0A0G2JUT1;Q6AYP5;Q6AYP5-2	Cadm1		0.215357	0.00767958	0.92	3.22
6911	Q6AY24	Ubl7		0.215508	0.0233293	0.94	3.22
9081	I7FKL4;P02688;P02688-2	Mbp	Myelin basic protein	0.214357	0.0135571	0.97	3.23
5588	P97888;A0A0G2JWY9;A0A0G2K5X0	Ppp2r2c	Serine/threonine-protein phosphatase 2A 55 kDa regulatory subunit B gamma isoform	0.214421	0.0168184	0.92	3.23
9237	A0A0G2K5C6;G3V7U2;P34926	Map1a	Microtubule-associated protein 1A;MAP1A heavy chain;MAP1 light chain LC2	0.21465	0.00388615	0.91	3.23
4086	F1MAA5;Q66H32	Rangap1		0.214749	0.0130291	0.83	3.23
2859	D3ZXY2	Pdzd8		0.214755	0.0247429	0.84	3.23
4119	F2Z3T9;Q5EB64	U2af2		0.214885	0.0074622	0.86	3.23
4768	O35761;P24388	Crhbp	Corticotropin-releasing factor-binding protein	0.213745	0.0229454	0.84	3.24
2264	D3ZF54	Ano10	Anoctamin	0.213764	0.0100526	0.98	3.24
6808	Q66HJ7;A0A0G2JVR0	Ptpra	Receptor-type tyrosine-protein phosphatase	0.213805	0.0109502	0.94	3.24
3148	D4A563	Peak1		0.213887	0.023608	0.91	3.24
6040	Q56A19;P51794	Clcn4	Chloride channel protein;H(+)/Cl(-) exchange transporter 4	0.21409	0.0109126	0.94	3.24
6110	Q5EB77	Rab18	Ras-related protein Rab-18	0.213151	0.00645364	0.93	3.25
6487	Q5XIA6	Smpd1	Sphingomyelin phosphodiesterase	0.213188	0.0126047	0.84	3.25
6590	Q62768-2;Q62768;Q62768-3	Unc13a	Protein unc-13 homolog A	0.213302	0.0142653	0.95	3.25
4224	G3V6L4;A0A0G2K070	Kif5c	Kinesin-like protein	0.213455	0.00606655	0.87	3.25
5194	P35332;Q9QWR2	Hpcal4	Hippocalcin-like protein 4	0.213474	0.00860787	0.84	3.25
6530	Q5XIK2	Tmx2	Thioredoxin-related transmembrane protein 2	0.21349	0.00883273	0.9	3.25
4169	G3V614;Q4G074	LOC606294;Kbp	KIF1-binding protein	0.212456	0.0163424	0.92	3.26
2174	D3ZCQ2	Alg11		0.212456	0.00826983	0.99	3.26
2115	D3ZAY8	Pnn		0.212909	0.0152003	0.94	3.26
5400	P62142;Q63682	Ppp1cb	Serine/threonine-protein phosphatase PP1-beta catalytic subunit	0.211857	0.00617809	0.95	3.27
4496	G3V9F3;A0A140TA95;Q9ERE6;Q9ERE6-2	Mprip	Myosin phosphatase Rho-interacting protein	0.211952	0.0142695	0.97	3.27
3599	F1LNC4;P58200	Vti1b	Vesicle transport through interaction with t-SNAREs homolog 1B	0.21198	0.0179144	0.89	3.27
6383	Q5U2R7	Mesdc2	LDLR chaperone MESD	0.211991	0.00668735	0.95	3.27
2616	D3ZRH1	Oxa1l		0.212094	0.0117846	0.98	3.27
3999	Q5RJP4;F1M7N2;O35795;O35795-2	Entpd2	Ectonucleoside triphosphate diphosphohydrolase 2	0.212179	0.00615607	0.96	3.27
963	A0A0G2K872;Q1WIM3	Cadm3	Cell adhesion molecule 3	0.212212	0.00688009	0.86	3.27
9211	A0A0G2JVP5;B2RZ22;D3ZZF8	Paip1		0.212223	0.0152128	0.92	3.27
217	A0A0G2JTY6;F1LRK4;Q3SYP9	Grsf1		0.21229	0.0171565	0.85	3.27
6772	Q66H79	Trim32		0.211462	0.0192646	0.98	3.28
3516	E9PT51	Poldip2		0.211524	0.0105558	0.94	3.28
3200	D4A6R1	Fbxo44		0.211525	0.0114653	0.98	3.28
288	A0A0G2JV84			0.211559	0.0161163	0.96	3.28
5616	Q03346	Pmpcb	Mitochondrial-processing peptidase subunit beta	0.210379	0.00982233	0.92	3.29
7355	Q8VIL3;B3SVE5	Zwint	ZW10 interactor	0.210419	0.0110713	0.85	3.29
2791	D3ZWA1	Fam63b		0.210501	0.0115458	0.98	3.29
2307	D3ZGJ0	Dhx32		0.210614	0.0234638	0.91	3.29
6200	Q5M7T7	Pla2g7		0.210852	0.0192251	0.81	3.29
17	A0A096MJ42;Q62936-2;Q62936;A0A0G2K0Y9;A0A096MJR5	Dlg3	Disks large homolog 3	0.210916	0.00616732	0.92	3.29
6294	Q5PQW5;Q64566;Q64566-2;F1M281;F1M9B5	Atp2c1	Calcium-transporting ATPase;Calcium-transporting ATPase type 2C member 1	0.210963	0.0158095	0.89	3.29
5378	P61150-2;P61150;M0RBB2	Fgf12	Fibroblast growth factor 12;Fibroblast growth factor	0.20987	0.00641645	0.98	3.3
7123	Q6P7P5	Bzw1	Basic leucine zipper and W2 domain-containing protein 1	0.210039	0.0148602	0.86	3.3
9063	F1LRS2	Dock7		0.210114	0.0230896	0.87	3.3
6424	Q5U3Y8;M0R5M7;A0A0G2K5C5	Btf3;RGD1563812	Transcription factor BTF3	0.210216	0.0229304	0.85	3.3
3948	F1M4J1	LOC100294508		0.210228	0.0341246	0.84	3.3
2966	D4A0T8	Dhrs7		0.209576	0.0109195	0.89	3.31
350	A0A0G2JW85;Q9QYJ2;F1LSI5	Rasa3	Ras GTPase-activating protein 3	0.208575	0.00691541	0.95	3.32
5535	P84039	Enpp5	Ectonucleotide pyrophosphatase/phosphodiesterase family member 5	0.208718	0.00672454	0.93	3.32
239	Q2MH90;A0A0G2JUB3;F1M9C4;Q8R5M4;Q8R5M4-2;G8JLS4;A0A0G2K3Z1;Q2MH91;M0RAB4;A0A0G2JT32;Q8CJH5	FIP-2B variant;Optn;FIP-2A variant	Optineurin	0.208756	0.0259408	0.92	3.32
1738	B2RYX0;M0R9L0	Naca		0.208856	0.0234581	0.85	3.32
3967	F1M5W8;M0R484	Afap1l2		0.208886	0.0215455	0.92	3.32
4341	G3V7Q7;B5DFH1	Iqgap1		0.208935	0.0139755	0.97	3.32
270	F1MAA1;A0A0G2JUX4;B2GVC1	Usp47	Ubiquitin carboxyl-terminal hydrolase	0.208991	0.0103468	0.99	3.32
1532	B1WBM0;P40241	Cd9	Tetraspanin;CD9 antigen	0.208146	0.0233353	0.85	3.33
249	D3ZCH3;A0A0G2JUH8	Snx13		0.20826	0.00675198	0.99	3.33
5796	Q3ZAV8;F7F707	Edc4	Enhancer of mRNA-decapping protein 4	0.208315	0.015045	0.89	3.33
5451	P62994;P62994-2;P62994-3;Q63058	Grb2	Growth factor receptor-bound protein 2	0.207588	0.00465699	0.94	3.34
1944	B6DTP5;Q6AYI1;O88757	Ddx5;ddx5		0.207676	0.00970719	0.76	3.34
3134	D4A4Z9	Ktn1		0.207812	0.00529447	0.92	3.34
297	A0A0G2JVE8;Q80WA4;D4AAF8	Nova1	RNA-binding protein Nova-1	0.206615	0.013957	0.93	3.35
4201	G3V6D9;Q920G2	Slc9a3r2	Na(+)/H(+) exchange regulatory cofactor NHE-RF;Na(+)/H(+) exchange regulatory cofactor NHE-RF2	0.20672	0.0243377	0.91	3.35
3965	F1M5V2	Glipr2		0.206831	0.00849231	0.88	3.35
5371	P60841-2;P60841	Ensa	Alpha-endosulfine	0.207018	0.0458575	0.77	3.35
2243	D3ZEI4	Hepacam		0.207053	0.00522779	0.95	3.35
3034	D4A2D3;A0A1W2Q616	Mycbp2		0.207078	0.0303836	0.89	3.35
7395	Q99J86;Q99J86-2	Atrn	Attractin	0.205998	0.0118971	0.83	3.36
4960	P0CC10	Lrrc4b	Leucine-rich repeat-containing protein 4B	0.206013	0.00599409	0.93	3.36
1700	B2RYP3	Fam91a1		0.206123	0.00461413	1	3.36
713	A0A0G2K329;P97686-3	Nrcam	Neuronal cell adhesion molecule	0.206151	0.0306853	0.88	3.36
3295	D4A914	Xrn2		0.2065	0.0217115	0.86	3.36
5456	P63018;D4A4S3;M0RCB1;F1LZI1	Hspa8;LOC102549957;LOC680121	Heat shock cognate 71 kDa protein	0.205547	0.00238286	1	3.37
7174	Q6RJR6	Rtn3	Reticulon-3	0.205641	0.00419737	0.96	3.37
7393	Q99068	Lrpap1	Alpha-2-macroglobulin receptor-associated protein	0.20598	0.00954796	0.9	3.37
5596	Q00972;A0A0H2UHR5	Bckdk	[3-methyl-2-oxobutanoate dehydrogenase [lipoamide]] kinase, mitochondrial	0.204787	0.00961004	0.98	3.38
9100	Q3T1J9	Mob1a	MOB kinase activator 1A	0.204995	0.0284342	0.93	3.38
2026	D3Z8L7	Rras	Ras-related protein R-Ras	0.205028	0.0121145	0.91	3.38
3881	F1M0J7	Prickle2		0.205032	0.0263079	0.86	3.38
7470	Q9ET64	Smpd2	Sphingomyelin phosphodiesterase 2	0.205079	0.00454755	1	3.38
2920	D3ZZK3	Epha4	Receptor protein-tyrosine kinase	0.205117	0.0103452	0.88	3.38
2673	D3ZTG3	Fam171b		0.205215	0.0129076	0.98	3.38
22	D4A560;A0A096MJ99;A0A096MK21	Vamp4		0.204193	0.0171294	0.95	3.39
7218	Q71UF4	Rbbp7	Histone-binding protein RBBP7	0.204464	0.0130666	0.84	3.39
6624	Q63083;Q6P6Q3	Nucb1	Nucleobindin-1	0.204497	0.00833777	0.86	3.39
7195	Q6UPE0;Q64644	Chdh;RRCHDH	Choline dehydrogenase, mitochondrial	0.204651	0.0314248	0.88	3.39
3365	D4ABD7	Trip11		0.204654	0.0222003	0.89	3.39
4354	G3V7V6;Q8VHE9	Retsat	All-trans-retinol 13,14-reductase	0.20358	0.00415412	0.96	3.4
1520	B1H264	Tbc1d17		0.203629	0.0181284	0.96	3.4
5949	Q4V7F2	Creld1	Cysteine-rich with EGF-like domain protein 1	0.203631	0.00901557	0.92	3.4
4813	O70454;A0A096MK83;A0A096MK59;A0A096MK58	Bud31	Protein BUD31 homolog	0.203752	0.0410387	0.78	3.4
7523	Q9JLD2	Serpini1	Neuroserpin	0.203854	0.0156396	0.73	3.4
1255	A0A140TAF5;Q9WU61;Q9WU61-2;Q9WU61-3;Q9WU61-5;D3ZKI2;Q9WU61-4	Clcc1	Chloride channel CLIC-like protein 1	0.203867	0.0027738	1	3.4
7171	Q6QI88;Q6AXN3	Tmed5	Transmembrane emp24 domain-containing protein 5	0.204111	0.0167242	0.88	3.4
5578	P97629;A0A0G2JUW8;A0A0G2JYN3;A0A0H2UHK5;Q8R438	Lnpep	Leucyl-cystinyl aminopeptidase	0.203058	0.00530979	0.99	3.41
5510	P70580;A0A0H2UHK2	Pgrmc1	Membrane-associated progesterone receptor component 1	0.203074	0.00481095	0.95	3.41
2866	D3ZY46;G8CYZ7;A0A0G2K4S6	Elmo1		0.203123	0.00642303	0.99	3.41
4043	F1M949;Q32Q01	Ckap5		0.203153	0.00687745	0.88	3.41
5815	Q498C8	Rer1	Protein RER1	0.203419	0.00869082	0.99	3.41
787	A0A0G2K4T7;Q5U2Y1-2;Q5U2Y1;A0A1B0GWN0	Gtf2i	General transcription factor II-I	0.203443	0.0318469	0.74	3.41
1165	A0A0H2UHJ5;Q562A2	Zfr	Zinc finger RNA-binding protein	0.203555	0.0185557	0.76	3.41
4938	P09495;A0A0G2K2G8	Tpm4	Tropomyosin alpha-4 chain	0.203555	0.0184009	0.88	3.41
1201	A0A0H2UHX1;A1L1I6;Q6RJR6-2	Rtn3	Reticulon;Reticulon-3	0.202516	0.00746714	0.97	3.42
4527	G3V9W5;O88370	Pip4k2c	Phosphatidylinositol 5-phosphate 4-kinase type-2 gamma	0.202588	0.00380356	1	3.42
5377	P61023	Chp1	Calcineurin B homologous protein 1	0.202611	0.00762461	0.98	3.42
6153	Q5FWU3	Atg9a	Autophagy-related protein 9A	0.202756	0.00846848	0.96	3.42
4016	F1M853	Rrbp1		0.202877	0.00569748	0.9	3.42
6168	Q5HZY0;A9CMB3	Ubxn4;Ubxd2	UBX domain-containing protein 4	0.201919	0.0120939	0.92	3.43
5976	Q4V8E1	Gatad2b		0.202184	0.0474763	0.86	3.43
2572	D3ZQ57	Plxnb2		0.202274	0.0108798	0.88	3.43
461	A0A0G2JYH7			0.202323	0.0219652	0.94	3.43
4735	O35049;D4A8L3	Smpd3	Sphingomyelin phosphodiesterase 3	0.202343	0.0208905	0.87	3.43
144	A0A0G2JSR7;P43244;B5DEM0;Q6P6H1	Matr3	Matrin-3	0.201205	0.00382895	0.86	3.44
2744	D3ZUZ4	Fam20b		0.201255	0.0231892	0.82	3.44
3605	F1LNK0;P15146;Q78DZ1;P15146-4;A0A0U1RRQ0	Map2	Microtubule-associated protein;Microtubule-associated protein 2	0.201317	0.0200722	0.93	3.44
768	B2RYB3;A0A0G2K4F6	Srrm1		0.201406	0.0106117	0.96	3.44
3555	F1LM42;A0A0G2KBB9;F1M5N3	Ank2		0.201504	0.0050345	0.99	3.44
2200	D3ZDC0;F1LPZ8;Q62889-4;Q62889;Q62889-2;Q62889-3;A0A096MK63	Nlgn3	Neuroligin-3	0.201514	0.00622802	0.94	3.44
63	A0A096MKD9	Trim46		0.201554	0.0368684	0.71	3.44
4761	O35509;A0A0G2JZR4;P62494;B5DEP2	Rab11b;Rab11a;Rab25	Ras-related protein Rab-11B;Ras-related protein Rab-11A	0.201611	0.00391586	0.94	3.44
11	E9PT29;A0A096MIX2;A0A096MJW9;Q568Z8	Ddx17		0.201642	0.00861405	0.81	3.44
2938	D3ZZW1	Dock1		0.201658	0.00906821	0.95	3.44
2369	D3ZI68	Prpf31		0.201741	0.0136654	0.85	3.44
5058	P18395	Csde1	Cold shock domain-containing protein E1	0.200637	0.0098724	0.86	3.45
4837	O88763	Pik3c3	Phosphatidylinositol 3-kinase catalytic subunit type 3	0.200873	0.00794551	0.97	3.45
7066	Q6MG82	Prrt1	Proline-rich transmembrane protein 1	0.200942	0.0175507	0.93	3.45
4287	G3V746;Q00960	Grin2b	Glutamate receptor ionotropic, NMDA 2B	0.20096	0.00634003	0.95	3.45
6041	Q56A27	Ncbp1	Nuclear cap-binding protein subunit 1	0.200963	0.0225921	0.92	3.45
4940	P09606	Glul	Glutamine synthetase	0.201042	0.00275121	0.96	3.45
4792	O54861	Sort1	Sortilin	0.201131	0.0096453	0.88	3.45
871	Q5XHX3;A0A0G2K6I4	Enah		0.20114	0.008013	0.94	3.45
2810	D3ZWP6	Plxna2		0.201164	0.00826801	0.94	3.45
9230	F1LPM3;O35413;O35413-2	Sorbs2	Sorbin and SH3 domain-containing protein 2	0.201172	0.0153721	0.86	3.45
250	A0A0G2JUJ9;D4A2Z6	Sec63		0.201181	0.0362451	0.86	3.45
6178	Q5I0H4	Tmco1	Transmembrane and coiled-coil domains protein 1	0.200273	0.0088678	0.94	3.46
1238	A0A140TA89;P50442	Gatm	Glycine amidinotransferase, mitochondrial	0.200284	0.00258328	0.96	3.46
334	F1LZX9;A0A0G2JVZ6	Itgav		0.200445	0.00703055	0.93	3.46
6056	Q5BJP4	Rbm39		0.200458	0.00871724	0.81	3.46
5956	Q4V888	Tmem55a	Type 2 phosphatidylinositol 4,5-bisphosphate 4-phosphatase	0.200564	0.0274922	0.93	3.46
7508	Q9JK11-3	Rtn4	Reticulon-4	0.199603	0.00262131	1	3.47
4262	Q499P4;G3V6W7	Cpsf3		0.199627	0.0132355	0.9	3.47
4008	F1M7W0;D3ZBZ7;D3ZCV9;P54757-2;P54757;P54757-5;P54757-4;P54757-3	Epha5	Receptor protein-tyrosine kinase;Ephrin type-A receptor 5	0.19972	0.0344293	0.83	3.47
1796	B3SVE9;Q64232	Tecr	Very-long-chain enoyl-CoA reductase	0.199736	0.00746428	0.87	3.47
4743	O35165	Gosr2	Golgi SNAP receptor complex member 2	0.199846	0.0115683	0.89	3.47
5782	Q3SWS8	Rae1	mRNA export factor	0.199871	0.0206926	0.82	3.47
2857	D3ZXS8	Ube2k		0.199875	0.00695632	0.96	3.47
7274	Q7TSY2	Lhfpl4	Lipoma HMGIC fusion partner-like protein 4	0.199927	0.00827524	0.96	3.47
3050	D4A2P1	Ccar1		0.199955	0.00995317	0.94	3.47
3571	F1LMM8;Q64536	Pdk2	[Pyruvate dehydrogenase (acetyl-transferring)] kinase isozyme 2, mitochondrial	0.198994	0.0476741	0.78	3.48
5634	Q06486;Q06486-2	Csnk1d	Casein kinase I isoform delta	0.199132	0.0116929	0.92	3.48
361	Q5XI19;A0A0G2JWC7	Fermt2		0.19923	0.00630789	0.95	3.48
2270	D3ZFB2	Luc7l3		0.199238	0.0221345	0.79	3.48
9201	A0A140TA98;F1LQS1;Q62599;Q62599-2	Mta1	Metastasis-associated protein MTA1	0.19924	0.0226012	0.67	3.48
1726	B2RYU7	Cbx5		0.199373	0.0240696	0.87	3.48
4270	G3V702;Q99M63	Smu1	WD40 repeat-containing protein SMU1;WD40 repeat-containing protein SMU1, N-terminally processed	0.198341	0.00794476	0.86	3.49
6593	Q62797;Q64641	Ptpro	Protein-tyrosine-phosphatase	0.198407	0.0190763	0.81	3.49
5450	Q6PED0;P62982;D4A0J6;F1LU69;Q63654;Q6P7R7;F1LML2;P62986;P0CG51;Q63429;Q5FWT0;F1M927	Rps27a;LOC688462;Rps27l3;Ubb;Uba52;Ubc;LOC100360548;RGD1560997	Ubiquitin-40S ribosomal protein S27a;Ubiquitin;40S ribosomal protein S27a;Ubiquitin-60S ribosomal protein L40;60S ribosomal protein L40;Polyubiquitin-B;Polyubiquitin-C;Ubiquitin-related	0.09431	0.0108504	0.9346	7.35045
6100	Q5CD99;A0A096MJF8	Wbscr17	Polypeptide N-acetylgalactosaminyltransferase	0.198545	0.0175855	0.8	3.49
3826	F1LWQ2;Q63199;Q9R230	Fas	Tumor necrosis factor receptor superfamily member 6	0.198575	0.0248402	0.9	3.49
5424	P62762;Q56A29	Vsnl1	Visinin-like protein 1	0.198719	0.00600968	0.87	3.49
1859	B5DEQ4	Snrpb2		0.198724	0.0130942	0.97	3.49
448	A0A0G2JY69;G3V907;Q9QYU1	LOC100911356;Pex19	Peroxisomal biogenesis factor 19	0.198831	0.00787072	0.93	3.49
3665	F1LQD2;P97756	Camkk1	Calcium/calmodulin-dependent protein kinase kinase 1	0.197867	0.0081866	0.99	3.5
2266	D3ZF86	Arfgef3		0.197953	0.00622386	0.95	3.5
5961	Q4V898	Rbmx	RNA-binding motif protein, X chromosome;RNA-binding motif protein, X chromosome, N-terminally processed	0.198001	0.00738071	0.97	3.5
7054	Q6MFX8;Q9Z0U4-2;Q9Z0U4;Q924M0;Q9Z0U4-3;Q9Z0U4-4;Q9Z0U4-5;Q5CC44;Q5CC43;B5D5S8;Q920D8	Gabbr1	Gamma-aminobutyric acid type B receptor subunit 1	0.198019	0.00585674	0.93	3.5
7116	Q6P792;Q9WUH4	Fhl1	Four and a half LIM domains protein 1	0.198177	0.00964648	0.97	3.5
212	A0A0G2JTT6			0.19823	0.00785557	0.96	3.5
1948	B6DYQ4;P08011	Mgst1	Microsomal glutathione S-transferase 1	0.19825	0.0107849	0.96	3.5
7494	Q9JJ19	Slc9a3r1	Na(+)/H(+) exchange regulatory cofactor NHE-RF1	0.197304	0.00875742	0.94	3.51
1010	A0A0G2K977;A0A140TAB6;Q62839	Golga2	Golgin subfamily A member 2	0.197349	0.0125912	0.88	3.51
5009	Q5U328;P13383;C1KE06	Ncl	Nucleolin	0.197569	0.0063855	0.9	3.51
1291	A0A1W2Q656;Q5U215	Dner		0.197616	0.0348287	0.64	3.51
9224	G8EXB7;D3ZHK8;A0A0G2JY45;G8EXB8;A0A0G2K520;D4AD99	Cpeb2;Cpeb3		0.196683	0.0174682	0.94	3.52
3115	D4A4L5	Isca2		0.196772	0.00866547	0.97	3.52
2194	D3ZD73	Ddx6		0.196867	0.00735225	0.91	3.52
5932	Q4QR73	Dnaja4		0.197154	0.00870047	0.99	3.52
4660	M0RB22	Ptprd		0.196209	0.0194724	0.86	3.53
5525	P81377;Q3SWU5;F1M9X5;Q5BJR2	Prkar1b;Cyp4f18	cAMP-dependent protein kinase type I-beta regulatory subunit	0.1965	0.0145388	0.75	3.53
4986	P11507-2;P11507;Q71UZ2;Q63080;B4F7E5;Q64578	Atp2a2;Atp2a1	Sarcoplasmic/endoplasmic reticulum calcium ATPase 2;Calcium-transporting ATPase;Sarcoplasmic/endoplasmic reticulum calcium ATPase 1	0.196591	0.00361419	0.89	3.53
5822	Q498R3	Dnajc10	DnaJ homolog subfamily C member 10	0.195719	0.0062489	0.96	3.54
1755	F7EY92;B2RZ64	Mbd3		0.195823	0.0268307	0.87	3.54
4075	F1MA42	Sez6		0.195845	0.0360535	0.68	3.54
7233	Q78PB6-2;Q78PB6;Q9ES39	Ndel1;Nde1	Nuclear distribution protein nudE-like 1;Nuclear distribution protein nudE homolog 1	0.195876	0.0132213	0.85	3.54
5078	P19491-2	#Gria2		0.195961	0.01499	0.97	3.54
6418	Q5U322;D4A8X4	Cpe		0.195979	0.0154396	0.9	3.54
6004	Q505J9;A0A0H2UHI7	Atad1	ATPase family AAA domain-containing protein 1	0.195067	0.00543843	0.95	3.55
7462	Q9ESB5	Necab1	N-terminal EF-hand calcium-binding protein 1	0.195116	0.0118656	0.96	3.55
3672	F1LQN3;Q9JK11;Q5U1Z3	Rtn4	Reticulon;Reticulon-4	0.195133	0.00331923	0.94	3.55
1669	G3V828;B2RYF8	Cnpy3		0.195137	0.00877585	0.93	3.55
856	A0A0G2K677;Q5BJU8	Sptbn4		0.195155	0.00546737	0.96	3.55
4442	G3V8T4;Q9ESW0	Ddb1	DNA damage-binding protein 1	0.195197	0.00473357	0.92	3.55
2386	D3ZIP8	Endod1		0.195231	0.00866774	0.94	3.55
5373	P60881-2	Snap25	Synaptosomal-associated protein 25	0.195264	0.00374237	1	3.55
4375	Q6P7S6;G3V836;P05371;Q9ERD1;O35510;A0A0G2KB42	Clu	Clusterin;Clusterin beta chain;Clusterin alpha chain	0.195356	0.0130944	0.94	3.55
180	A0A0G2JT93;Q9WU82;B6DMG1	Ctnnb1	Catenin beta-1	0.195467	0.00301044	0.93	3.55
4386	G3V881;Q562A6	Lingo1		0.195512	0.00920041	0.95	3.55
7447	Q9ER24	Atxn10	Ataxin-10	0.194618	0.0094294	0.81	3.56
6748	Q64605-2;Q64605;Q4JFL8;M0R711;M0RA99;Q4JFL7;A0A0G2K1N1;Q4JFL6;Q62604	Ptprs;LAR-PTP2	Receptor-type tyrosine-protein phosphatase S;Protein-tyrosine-phosphatase	0.19484	0.00392717	0.92	3.56
849	A0A0G2K618;D4A390	Large		0.194859	0.0357725	0.81	3.56
3288	D4A8T3	Copz1		0.19489	0.013324	0.89	3.56
2552	D3ZPL1	Cpsf6		0.193939	0.00580867	0.97	3.57
1830	B4F7E8;Q3MHT9	Fam129b	Niban-like protein 1	0.19399	0.0150041	0.91	3.57
3996	F1M7L6;P47868	Scg3	Secretogranin-3	0.193996	0.0150806	0.86	3.57
6406	Q5U2Y6	Tfip11	Tuftelin-interacting protein 11	0.193996	0.032035	0.75	3.57
677	A0A0G2K2B5;A0A096MJA9;A0A096MKE0;A0A096MJT4;A0A096MJR0;Q5U2Q8;A0A0G2KAD6;A0A096MIY8;A0A096MK70	Asph		0.194066	0.00590889	0.96	3.57
7245	Q7TMZ5	Arl6ip1		0.194119	0.0100912	0.94	3.57
5212	P37285-3;A0A140TAB3;P37285-2;P37285;A0A1B0GWT8	Klc1	Kinesin light chain 1	0.194221	0.00588313	0.91	3.57
6757	Q66H20;Q66H20-2	Ptbp2	Polypyrimidine tract-binding protein 2	0.194412	0.00336534	0.94	3.57
4473	G3V949;A0A0G2JZF2;O55156	Clip2	CAP-Gly domain-containing linker protein 2	0.193361	0.00748225	0.92	3.58
5767	Q3KRF2;Q9Z1A6;Q6P513	Hdlbp	Vigilin	0.193545	0.00642319	0.88	3.58
867	F1M9Y7;A0A0G2K6F1	Tcp11l1		0.193555	0.0159458	0.97	3.58
398	Q4V7D1;A0A0G2K075;A0A0G2JX79;A0A0G2JXS8;Q7TPJ0	Ssr1	Translocon-associated protein subunit alpha	0.193578	0.00895945	0.94	3.58
1313	A0JPL2;P97633;D3ZRE3;P97633-2	Csnk1a1	Casein kinase I isoform alpha	0.193708	0.0103382	0.87	3.58
5164	P30121	Timp2	Metalloproteinase inhibitor 2	0.19371	0.0209618	0.92	3.58
1641	B2GV87-3;B2GV87-2;B2GV87;P70530;P70529	Ptpre	Receptor-type tyrosine-protein phosphatase epsilon	0.193814	0.00445879	0.96	3.58
7228	Q76KC5	Pde8b		0.193815	0.0088111	0.97	3.58
5366	P60522	Gabarapl2	Gamma-aminobutyric acid receptor-associated protein-like 2	0.193826	0.00743041	0.94	3.58
6621	Q63055	Arfrp1	ADP-ribosylation factor-related protein 1	0.192823	0.0145077	0.97	3.59
1236	F1LY19;A0A0U1RS25	Upf1		0.192955	0.00618196	0.87	3.59
4503	G3V9K8;Q8CFD1	Rbm45	RNA-binding protein 45	0.193104	0.0244722	0.91	3.59
4038	F1M8X9;A0A0G2K3N1	Gbf1		0.193112	0.0115888	0.87	3.59
4618	M0R835	Sf3b6		0.1925	0.022224	0.85	3.6
9040	D3ZAD6;Q63374-9;Q63374-5;Q63374-2;Q63374-4;Q63374-6;Q63374;Q63374-3;Q63374-8;Q63374-7;Q63374-10	Nrxn2	Neurexin-2	0.192529	0.00628205	0.92	3.6
9015	A0A0G2JYV0;D3ZGX8;Q497A6	Brd4		0.19268	0.0273373	0.86	3.6
2595	D3ZQN7	Lamb1		0.192725	0.0295281	0.84	3.6
3380	D4ABT8	Hnrnpul2		0.1928	0.00615715	0.9	3.6
1945	B6DYP8;P04904;Q9JLX3;A0A0G2JVT2;A0A0G2JTB1;P46418;A0A0G2K8Q5;Q498T5;F7F2H5;Q4FZZ3;B6DYP7;P04903;P00502;Q9JLQ6;Q7M0F7;Q63232	Gsta1;Gsta3;Gsta5;Gsta2;GSTA3	Glutathione S-transferase;Glutathione S-transferase alpha-3;Glutathione S-transferase alpha-5;Glutathione S-transferase alpha-2;Glutathione S-transferase alpha-1;Glutathione S-transferase alpha-1, N-terminally processed	0.191824	0.00505139	0.95	3.61
9009	F1LQI2;A0A0G2JW21;O55005;D3ZEC8	Robo1	Roundabout homolog 1	0.191867	0.00836581	0.97	3.61
5370	Q6NT88;P60825	Cirbp	Cold-inducible RNA-binding protein	0.191879	0.00509514	0.95	3.61
4364	G3V7Z8	Pabpn1		0.19189	0.00997373	0.98	3.61
1089	A0A0G2KAP8;E9PU44;Q56A18;Q56A18-4;Q56A18-3;A0A0G2K9C1;Q56A18-2	Smarce1	SWI/SNF-related matrix-associated actin-dependent regulator of chromatin subfamily E member 1	0.191931	0.013071	0.91	3.61
4108	F1SW39;Q812D1;Q566D6;Q812D1-2	Psip1	PC4 and SFRS1-interacting protein	0.191968	0.00527306	0.94	3.61
3358	D4AB66	Ston2	Stonin-2	0.192008	0.014243	0.93	3.61
9105	Q63372-13;Q63372-1;Q63372-7;Q63372-9;Q63372-6;Q63372-8;Q63372-5;Q63372-4;Q63372-12;Q63372-3;Q63372;Q63372-11;M0RBN6;Q63373;Q63373-3;Q63373-2;Q63373-4;A0A0U1RRR4	Nrxn1	Neurexin-1;Neurexin-1-beta	0.192099	0.0038338	0.94	3.61
3816	F1LWE6	Msi2		0.19222	0.00726501	0.96	3.61
5656	Q09167	Srsf5	Serine/arginine-rich splicing factor 5	0.192267	0.0336543	0.66	3.61
5153	P29066;A0A0G2K2P1;R4GNK4;P15887	Arrb1;Sag	Beta-arrestin-1;S-arrestin	0.191413	0.0111192	0.86	3.62
6511	Q5XIG4	Ociad1	OCIA domain-containing protein 1	0.191562	0.00914854	0.9	3.62
1638	B2GV74	Klc2		0.191656	0.00764273	0.93	3.62
996	F1M0V4;A0A0G2K8V3	Thoc2		0.191711	0.0199586	0.82	3.62
7380	Q923T0;E9PTJ1	Coil		0.19174	0.0365547	0.85	3.62
2067	D3Z9L5	Wdr11		0.190718	0.0165217	0.96	3.63
5460	P63036	Dnaja1	DnaJ homolog subfamily A member 1	0.190736	0.00641161	0.88	3.63
6920	Q6AY55	Dcakd	Dephospho-CoA kinase domain-containing protein	0.190811	0.00616991	0.9	3.63
6039	Q569C9;Q9ERE4	Golph3	Golgi phosphoprotein 3	0.190829	0.01216	0.9	3.63
2696	D3ZU13;D4AD15;M0RD03	LOC100911431;Eif4g1;LOC100912571		0.190881	0.00609154	0.9	3.63
3325	D4A9Y0	Sdf2l1		0.191006	0.0240909	0.89	3.63
559	A0A0G2K0B4;A0A0G2K8P3;Q62940	Nedd4	E3 ubiquitin-protein ligase NEDD4	0.191035	0.010283	0.78	3.63
6613	Q62991	Scfd1	Sec1 family domain-containing protein 1	0.191065	0.00726252	0.92	3.63
9011	A0A0G2JWP1			0.191088	0.0120338	0.92	3.63
6176	Q5I0F0	Drg1		0.191197	0.011783	0.89	3.63
2405	D3ZJA9	Slc27a3		0.190213	0.010954	0.87	3.64
1241	A0A140TAA1			0.190215	0.00648261	0.93	3.64
2936	D3ZZV1;Q6EIX2	Pam16;Magmas-ps1	Mitochondrial import inner membrane translocase subunit TIM16	0.190242	0.0150203	0.87	3.64
613	Q65ZS7;A0A0G2K151;P02650;Q6PAH0	Apoe	Apolipoprotein E	0.190436	0.00778152	0.82	3.64
6887	Q6AXT8	Sf3a2	Splicing factor 3A subunit 2	0.19059	0.00758295	0.97	3.64
5765	Q3KRF0;Q63615;A0A0G2K5N1;A0A0G2KAN2	Vps33a	Vacuolar protein sorting-associated protein 33A	0.189685	0.00263012	1	3.65
6363	Q5U211;B0BMY2	Snx3;LOC684097	Sorting nexin-3	0.190034	0.00514512	0.94	3.65
6999	Q6AYT7	Abhd12	Monoacylglycerol lipase ABHD12	0.190055	0.00421672	0.94	3.65
2961	D4A0C3	Hid1		0.190116	0.0150748	0.94	3.65
292	A0A0G2JVB6;G3V7P1;A0A0G2K4U8	Stx12	Syntaxin-12	0.189162	0.00629999	0.89	3.66
5047	P17046	Lamp2	Lysosome-associated membrane glycoprotein 2	0.189172	0.00704431	0.95	3.66
4552	M0R402	Tmx3		0.189361	0.0064917	0.93	3.66
4388	G3V886;Q66HP7;Q925S8	Yme1l1	ATP-dependent zinc metalloprotease YME1L1	0.189409	0.0247576	0.83	3.66
3774	F1LTX8;Q6TXI6	Lpgat1;LOC317456		0.189498	0.0103525	0.91	3.66
538	A0A0G2JZY3;A0A0G2KB70			0.189568	0.0155164	0.9	3.66
1923	B5DFJ1	Nkiras1		0.189577	0.0262023	0.77	3.66
819	A0A0G2K5C8;P84903;A0A1B0GWQ1;B2RYV1;A0A1B0GWK9	Stim1	Stromal interaction molecule 1	0.188688	0.00528287	0.96	3.67
3053	D4A2Z8	Dhx36		0.188692	0.028456	0.77	3.67
65	A0A096MKE9;Q5U2M4	Lig3	DNA ligase	0.188841	0.0183108	0.88	3.67
7521	Q9JL55;M0R5Q9	Gde1	Glycerophosphodiester phosphodiesterase 1	0.188901	0.0151069	0.92	3.67
6754	Q66H09	Ttc1		0.188907	0.00624955	0.97	3.67
5701	Q2PQA9	Kif5b	Kinesin-1 heavy chain	0.18894	0.00651878	0.93	3.67
911	Q5XI18;A0A0G2K756;G3V6E4;Q7TNY6	Acbd3	Golgi resident protein GCP60	0.188971	0.0112587	0.92	3.67
808	A0A0G2K561;F1LP13	Ptprg	Protein-tyrosine-phosphatase	0.188996	0.0205724	0.91	3.67
1707	B2RYQ5;A0A0G2KAN5	Erh	Enhancer of rudimentary homolog	0.189045	0.00536239	0.96	3.67
3440	D4ADE5	Setd7	Histone-lysine N-methyltransferase SETD7	0.188105	0.00487455	1	3.68
6561	Q5XIW0;O35093	Timm23	Mitochondrial import inner membrane translocase subunit Tim23	0.188216	0.011462	0.94	3.68
3838	F1LXD6;A0A0G2JW50	Pitpnm2		0.188272	0.00529144	0.99	3.68
4209	G3V6H2;Q4FZS3	Prpf8		0.188289	0.00484197	0.83	3.68
2502	D3ZML4	Trabd		0.188334	0.0110146	0.96	3.68
6016	Q562A4	Ipo11		0.188368	0.00934797	0.97	3.68
1886	B5DF50;A0A0G2JU25;D3ZFD2	Galnt2	Polypeptide N-acetylgalactosaminyltransferase	0.188408	0.013589	0.92	3.68
3175	D4A5X1	Stim2		0.187592	0.0276581	0.9	3.69
5417	P62632	Eef1a2	Elongation factor 1-alpha 2	0.187717	0.00714415	0.89	3.69
3855	F1LYH3	Mto1		0.187743	0.0185738	0.93	3.69
3199	D4A6P1	Sez6l2		0.187794	0.0130735	0.77	3.69
9098	Q3B8Q1	Ddx21	Nucleolar RNA helicase 2	0.187811	0.0155479	0.74	3.69
3660	F1LQ55;P11915;A0A0G2KAC1;P11915-2	Scp2	Non-specific lipid-transfer protein	0.187845	0.00399108	0.95	3.69
1576	B1WC49	Api5		0.187917	0.0136217	0.84	3.69
1484	B0BNM9	GLTP	Glycolipid transfer protein	0.187949	0.0161363	0.92	3.69
5497	P68511;A0A0G2K2B8	Ywhah	14-3-3 protein eta	0.187973	0.00421323	0.91	3.69
4621	M0R8C1;Q0VGJ9;A0A0G2K1L5	Reep2	Receptor expression-enhancing protein	0.18805	0.0126242	0.93	3.69
3592	F1LN69;A0A0G2JV77;A0A0G2K382;F1LP90;Q5EB61;Q3SYQ1	Mink1;LOC303259	Misshapen-like kinase 1	0.188065	0.00629179	0.95	3.69
2783	D3ZW09;A0A0G2K902	Sorcs2		0.18714	0.00585903	0.92	3.7
3527	E9PTB7;Q62884;A0A0G2JXZ9	Ptprj	Protein-tyrosine-phosphatase	0.187366	0.00968753	0.97	3.7
4300	G3V798	Srsf4		0.187519	0.00899168	0.98	3.7
2898	D3ZZ38	Snx18	Sorting nexin	0.186646	0.0110077	0.97	3.71
5262	P47819	Gfap	Glial fibrillary acidic protein	0.186662	0.0083648	0.96	3.71
6751	Q64715	Map2	Microtubule-associated protein	0.186713	0.0162801	0.91	3.71
2254	D3ZEX7;A0A0G2JZR0	Spire1		0.186825	0.0101434	0.95	3.71
4238	G3V6P7;Q62812;Q62704	LOC100911597;Myh9	Myosin-9	0.186849	0.00363357	0.93	3.71
3103	D4A456	Lrch2		0.186916	0.0216071	0.9	3.71
3864	F1LZ81;M0R6K4	Dock4		0.186939	0.00641902	0.95	3.71
6872	Q6AXM8	Pon2	Serum paraoxonase/arylesterase 2	0.186965	0.00329621	0.98	3.71
4785	O54701	Slc24a2	Sodium/potassium/calcium exchanger 2	0.187058	0.00672987	0.97	3.71
1607	B2GUY0	Man1b1	Endoplasmic reticulum mannosyl-oligosaccharide 1,2-alpha-mannosidase	0.186109	0.0114525	0.91	3.72
5181	P32577	Csk	Tyrosine-protein kinase CSK	0.186175	0.00973622	0.95	3.72
2592	D3ZQM0	Sf3a1		0.186214	0.0059621	0.93	3.72
3321	D5MTH0;D4A9U6;A0A0G2K1U4;Q32PY1	Ubr2		0.186233	0.0225848	0.92	3.72
6905	Q6AY17	Abhd17b	Alpha/beta hydrolase domain-containing protein 17B	0.186248	0.0081128	0.96	3.72
3674	F1LQP9;Q5D008	Tnpo1		0.186473	0.00843711	0.98	3.72
6628	Q63151;Q63151-2	Acsl3	Long-chain-fatty-acid--CoA ligase 3	0.186481	0.0052466	0.91	3.72
2818	D3ZWS6	Naa30		0.186539	0.0156421	0.95	3.72
5006	P13234;P13234-2;Q63082	Camk4	Calcium/calmodulin-dependent protein kinase type IV	0.186566	0.0123293	0.96	3.72
6992	Q6AYS6	Snx17	Sorting nexin-17	0.185707	0.0109237	0.9	3.73
6589	Q62765-4;Q62765;Q62765-2;Q62765-3	Nlgn1	Neuroligin-1	0.185742	0.0161631	0.92	3.73
1017	A0A0G2K9B2;Q80VJ4	Gpcpd1	Glycerophosphocholine phosphodiesterase GPCPD1	0.185828	0.0321479	0.75	3.73
3073	D4A3L3	Megf9		0.18586	0.0128542	0.92	3.73
6167	Q5HZX7		UPF0554 protein C2orf43 homolog	0.185905	0.00598607	0.96	3.73
6467	Q5XI64	Abhd6	Monoacylglycerol lipase ABHD6	0.185921	0.00510076	0.93	3.73
9090	P19492-2	#Gria3		0.1851	0.00710639	0.94	3.74
7033	Q6IMZ5;P70567;D3ZSG3	Tmod1;Tmod4	Tropomodulin-1	0.185159	0.0127676	0.88	3.74
4776	O35828;A0A0G2K9F9;A0A0A0MXU2	Coro7	Coronin-7;Coronin	0.185193	0.0138448	0.86	3.74
3334	D4AA63	Ubqln2		0.185222	0.00541991	0.93	3.74
3639	F1LPJ6;Q66H62	Cyld	Ubiquitin carboxyl-terminal hydrolase CYLD	0.185232	0.0174294	0.97	3.74
961	A0A0G2K850;B1WC50;A0A140UHY3;Q4KM41	Ewsr1		0.18529	0.00965086	0.92	3.74
2246	D3ZEJ9	RGD1310429		0.185347	0.00640826	0.99	3.74
3272	D4A8F2	Rsu1		0.185419	0.00837621	0.91	3.74
6907	Q6AY19	Adck4	AarF domain-containing protein kinase 4	0.185499	0.00764733	0.94	3.74
4006	F1M7V4;D3Z9C7	Pclo		0.1855	0.00494741	0.99	3.74
6398	Q5U2V8	Emc3	ER membrane protein complex subunit 3	0.185543	0.00971005	0.92	3.74
5514	P70600;P70600-3;P70600-2	Ptk2b	Protein-tyrosine kinase 2-beta	0.1846	0.00964483	0.93	3.75
3079	D4A3S6	Mtss1l		0.184614	0.0142155	0.98	3.75
9251	Q5FVG2;Q5FVG2-2	Epb41l5	Band 4.1-like protein 5	0.184633	0.0112753	0.99	3.75
3411	D4ACM1	Elp3		0.184664	0.0116249	0.93	3.75
1090	Q7TNX2;A0A0G2KAQ8;G3V9N2;Q07066	Pxmp2	Peroxisomal membrane protein 2	0.184735	0.0068961	0.99	3.75
5436	P62870;A0A140TA99;F1M937;A0JN07;M0R6V0;F1LZ51	Tceb2;LOC684822;RGD1565653	Transcription elongation factor B polypeptide 2	0.184751	0.00654381	0.95	3.75
3177	D4A5Y6;M0RBI3;B5DFB7;A0A0G2K1A0	Naa50;LOC102553099		0.184759	0.0366778	0.64	3.75
7023	Q6GMM8;P97849	Slc27a1	Long-chain fatty acid transport protein 1	0.184781	0.00220358	0.98	3.75
314	A0A0G2JVM2;A0A0G2K0A8			0.184846	0.0145174	0.89	3.75
2912	D3ZZC1	Txndc5		0.184853	0.00430629	0.94	3.75
9071	F1M7R5	Pde4dip		0.184941	0.0395194	0.81	3.75
4586	M0R6E0	Atp9a	Phospholipid-transporting ATPase	0.184959	0.00395093	0.95	3.75
53	A0A1W2Q6E9;A0A096MK30;O35763	Msn	Moesin	0.185078	0.00922931	0.86	3.75
5399	P62138;A0A0G2JYS8	Ppp1ca	Serine/threonine-protein phosphatase PP1-alpha catalytic subunit	0.184172	0.00771046	0.92	3.76
1624	B2GV24;A0A0G2K266	Ufl1	E3 UFM1-protein ligase 1	0.184173	0.00851237	0.96	3.76
9234	D4A144;O88917-2;O88917-3;O88917-4;O88917	Adgrl1;Lphn1	Latrophilin-1	0.184309	0.00369396	0.95	3.76
5802	Q45NC2;E9PT92	Csmd1		0.184388	0.0100795	0.98	3.76
6909	Q6AY21	G3bp2		0.18447	0.0067372	0.9	3.76
4141	F7EZ89	Tbc1d15		0.184472	0.00856971	0.99	3.76
4587	M0R6E6	Safb2		0.183773	0.0220528	0.96	3.77
7348	Q8VH49	Higd1a	HIG1 domain family member 1A, mitochondrial	0.183814	0.00971074	0.98	3.77
2201	D3ZDC2	Slc43a2		0.183884	0.0194834	0.92	3.77
3600	F1LNF0	Myh14		0.183913	0.00539509	0.97	3.77
6497	Q5XID1	Ciapin1	Anamorsin	0.183951	0.00968891	0.87	3.77
1864	B5DEX3	Cpne8		0.184024	0.0203765	0.92	3.77
1434	B0BN85;Q7TQ12;F1LMY6	Sugt1	Suppressor of G2 allele of SKP1 homolog	0.183162	0.00647138	0.97	3.78
2262	D3ZF26	Tnks1bp1		0.183173	0.0103688	0.93	3.78
5754	Q3KRC3	Srpr		0.183188	0.00998053	0.91	3.78
9014	A0A0G2JY68;M0RCH8			0.183277	0.0228821	0.82	3.78
4256	G3V6U4;A0A1B0GWU2;Q8CH84;A0A1B0GWQ5;A0A1B0GWY9	Elavl2	ELAV-like protein;ELAV-like protein 2	0.183325	0.0122513	0.93	3.78
5200	Q62683;P35439;P35439-2;Q62648;P35439-3;P35439-4;P35439-6;P35439-5;P35439-7	Grin1	Glutamate receptor ionotropic, NMDA 1	0.183352	0.00963321	0.91	3.78
5335	P54777	Pex6	Peroxisome assembly factor 2	0.183354	0.00572798	0.99	3.78
6575	Q62651	Ech1	Delta(3,5)-Delta(2,4)-dienoyl-CoA isomerase, mitochondrial	0.183361	0.00427691	0.94	3.78
2944	D4A017	Tmem87a		0.183453	0.0180852	0.9	3.78
4453	G3V8W2;Q91XU8	Cds2	Phosphatidate cytidylyltransferase;Phosphatidate cytidylyltransferase 2	0.183481	0.00766296	0.92	3.78
9070	F1M1I3	RGD1559441		0.183528	0.0105281	0.99	3.78
2926	D3ZZN3	Acss1	Acetyl-coenzyme A synthetase	0.183561	0.00201311	0.99	3.78
145	A0A0G2JSR9;Q91ZS3;Q91ZS3-2	Sdf4	45 kDa calcium-binding protein	0.18269	0.0208799	0.77	3.79
6500	Q5XIE1	Them6	Protein THEM6	0.18279	0.0147979	0.93	3.79
1261	A0A140TAI1;Q9JJP9	Ubqln1	Ubiquilin-1	0.182793	0.00627322	0.96	3.79
7502	Q9JJK4	Pex3	Peroxisomal biogenesis factor 3	0.182799	0.0154662	0.9	3.79
2601	D3ZQY4	Fryl		0.182832	0.00652982	0.95	3.79
5636	Q06C60	Bola1		0.182877	0.0187929	0.92	3.79
7112	Q6P775;Q8CFG2	Fibp		0.182906	0.0246038	0.82	3.79
1304	A0FKI7-2;A0FKI7-3;A0A096MJJ6;B1H213;M0R9S4;A0A0G2K3Z5;A0FKI7	Acbd5;LOC100910957	Acyl-CoA-binding domain-containing protein 5	0.182942	0.00985596	0.95	3.79
5041	P16409;P02600-2;P02600	Myl3;Myl1	Myosin light chain 3;Myosin light chain 1/3, skeletal muscle isoform	0.182979	0.0106293	0.95	3.79
6667	Q6IMY8;Q63555;A0A0G2JZ52	Hnrnpu		0.182999	0.0039732	0.83	3.79
4332	G3V7N0;Q5BJX3	Hs2st1		0.183108	0.0168721	0.94	3.79
6419	Q5U355;Q8R4E1	Itfg1	T-cell immunomodulatory protein	0.182392	0.00578766	0.91	3.8
5115	Q68G44;P22791	Hmgcs2	Hydroxymethylglutaryl-CoA synthase, mitochondrial	0.1824	0.0033863	0.98	3.8
9236	P63142;P15384;P10499;Q9EPB0	Kcna2;Kcna3;Kcna1	Potassium voltage-gated channel subfamily A member 2;Potassium voltage-gated channel subfamily A member 3;Potassium voltage-gated channel subfamily A member 1	0.182402	0.00784797	0.94	3.8
1958	C0KUC5;C0KUC6;A0A0G2KAE1;Q5PQM7	Lims1;Lims2		0.182524	0.0163478	0.86	3.8
1917	G3V752;B5DFI0;A0A0G2JV51;D4AEB4	Nat10;RGD1306717		0.182589	0.015442	0.85	3.8
62	A0A096MKC0;B2RYE6	Gigyf2		0.182616	0.0207472	0.86	3.8
5462	P63041	Cplx1	Complexin-1	0.182637	0.00746817	0.97	3.8
1645	B2GV94	Fam134c		0.1818	0.018726	0.92	3.81
6973	Q6AYL5	Sf3b4	Splicing factor 3B subunit 4	0.181812	0.00577596	0.97	3.81
4525	G3V9W0;Q99MJ7	Cetn2		0.18188	0.00729696	0.96	3.81
2768	D3ZVQ3	Porcn		0.181932	0.00725539	0.99	3.81
2874	D3ZYH3	LOC100912928		0.181974	0.006095	0.99	3.81
4876	P04631	S100b	Protein S100-B	0.181982	0.00684869	0.96	3.81
5415	P62628	Dynlrb1	Dynein light chain roadblock-type 1	0.182086	0.00565802	0.96	3.81
5759	Q3KRD8;A0A0G2K110	Eif6	Eukaryotic translation initiation factor 6	0.182105	0.00888886	0.95	3.81
814	A0A0G2K5A4;D3ZLD5	Golga3		0.181234	0.00991956	0.94	3.82
6197	Q5M7T2	Spryd7	SPRY domain-containing protein 7	0.181261	0.00888267	0.92	3.82
588	A0A0G2K7R8;A0A0G2K0P8;Q8VII6-2;Q8VII6	Slc44a1	Choline transporter-like protein 1	0.181279	0.00831932	0.94	3.82
2634	D3ZSA0	Anxa9	Annexin	0.181348	0.0147428	0.96	3.82
226	F1M836;A0A0G2JU56;Q8VHF0;A0A1B0GWN5	Mark3	MAP/microtubule affinity-regulating kinase 3	0.181398	0.0240248	0.89	3.82
528	A0A0G2JZS1;Q56R15;Q3KR98;F1LT58	Kpna6	Importin subunit alpha	0.181457	0.00590283	0.97	3.82
3540	E9PU01	Chd4		0.181468	0.016125	0.84	3.82
1424	B0BN59;G3V6B8	RGD1562416;Tsr2		0.181526	0.00679896	0.97	3.82
2041	D3Z946	Tmem70		0.181585	0.0206235	0.85	3.82
4777	O35867	Ppp1r9a	Neurabin-1	0.181589	0.00968748	0.94	3.82
5151	P28572-1;P28572	Slc6a9	Sodium- and chloride-dependent glycine transporter 1	0.180841	0.0126726	0.97	3.83
6044	Q56R17	Kpna4	Importin subunit alpha	0.180854	0.00498173	0.98	3.83
6302	Q5QJC9	Bag5	BAG family molecular chaperone regulator 5	0.181004	0.0112577	0.89	3.83
7271	Q7TSE9;B8YDD0;Q7TSE9-5;Q7TSE9-3;M0R639;M0RC50;A0A096MKE1;B8YDD2;Q1XD58;Q7TSE9-2;A0A096MJ14;Q7TSE9-6;B8YDD1	Hax1;LOC679116	HCLS1-associated protein X-1	0.181024	0.00850858	0.92	3.83
3224	D4A781;M0RB74	Ipo5		0.181174	0.00340554	0.93	3.83
1530	B1H2A6	Fxr2		0.181196	0.0235534	0.82	3.83
6891	Q6AXW1-2;Q6AXW1	Glrx2	Glutaredoxin-2, mitochondrial	0.180283	0.00740901	0.95	3.84
433	A0A0G2JXY6;Q9QXU3;Q00954	Scn1b	Sodium channel subunit beta-1	0.180458	0.00628433	0.99	3.84
5925	Q4QQV4	Hars		0.180579	0.00599706	0.97	3.84
663	A0A0G2K1Z9;D3ZP98	Hm13		0.180638	0.0111902	0.91	3.84
3805	F1LVV4	Rcc2		0.179866	0.0290222	0.86	3.85
7364	Q91ZQ0	Vmp1	Vacuole membrane protein 1	0.179904	0.00792984	0.94	3.85
4105	F1MAR6;A0A0G2K2S1;B4F7D0	Prodh		0.179966	0.00820052	0.88	3.85
315	A0A0G2JVM6;P84060	Dtnb	Dystrobrevin beta	0.180251	0.00995821	0.98	3.85
6990	Q6AYS3	Ctsa		0.180268	0.004549	0.95	3.85
5708	Q2YDU8;Q2YDU8-2	Spns1	Protein spinster homolog 1	0.179433	0.00688235	0.97	3.86
3630	F1LPA6;P20717	Padi2	Protein-arginine deiminase type-2	0.179507	0.00625812	0.97	3.86
7399	Q99M64	Pi4k2a	Phosphatidylinositol 4-kinase type 2-alpha	0.17952	0.00974473	0.85	3.86
1627	B2GV41	Usp39		0.179674	0.00967233	0.92	3.86
5121	P23711	Hmox2	Heme oxygenase 2	0.179675	0.00572293	0.95	3.86
3964	F1M5T2	Dgkd	Diacylglycerol kinase	0.179748	0.0174819	0.95	3.86
7386	Q924S1	Agpat4	1-acyl-sn-glycerol-3-phosphate acyltransferase delta	0.179761	0.00717515	0.97	3.86
1599	B2GUV7;A0A0H2UHV4;M0R7Z0;Q4FZQ8	Eif5b;Eif5b-ps1	Eukaryotic translation initiation factor 5B	0.17978	0.00886154	0.94	3.86
6743	Q64548-2	Rtn1	Reticulon-1	0.179792	0.00583618	0.94	3.86
2327	D3ZH36	Elfn2		0.178924	0.00492377	0.99	3.87
3723	F1LRU1;Q9JIL3-2;A0A0G2K2T6;A0A0G2K4U6;Q9JIL3	Ilf3	Interleukin enhancer-binding factor 3	0.179062	0.00414096	0.94	3.87
4751	O35276	Nrp2	Neuropilin-2	0.179116	0.00427855	0.94	3.87
1898	B5DF91	Elavl1	ELAV-like protein	0.179222	0.00465652	0.95	3.87
1608	D4A559;B2GUY4	Dmtn		0.179273	0.0087907	0.97	3.87
2374	D3ZIF0	Zfp512		0.178504	0.0255832	0.87	3.88
2145	D3ZBU7	RGD1310819		0.178558	0.00909026	0.94	3.88
5988	Q4V8I7	Lrrc8a	Volume-regulated anion channel subunit LRRC8A	0.178562	0.00582195	0.95	3.88
6767	Q66H58	Vwa9	von Willebrand factor A domain-containing protein 9	0.178723	0.013772	0.95	3.88
5427	P62813	Gabra1	Gamma-aminobutyric acid receptor subunit alpha-1	0.178727	0.0293097	0.82	3.88
4493	G3V9D3;F1LQ92;Q80Z70	Sel1l	Protein sel-1 homolog 1	0.178756	0.00680213	0.91	3.88
1317	A0JPP1	Drap1	Dr1-associated corepressor	0.178868	0.0275746	0.86	3.88
3354	D4AB03	Fam120a		0.177976	0.00605967	0.93	3.89
9033	B1WC16	Bclaf1		0.17803	0.0232405	0.79	3.89
5686	Q6AYN8;Q1PS21	Mcm7	DNA helicase	0.178154	0.0336054	0.8	3.89
7644	Q9Z2Q7	Stx8	Syntaxin-8	0.178171	0.00627502	0.97	3.89
7264	Q7TQ77	Hook3		0.178365	0.00845228	0.95	3.89
6385	Q5U2S5	Snx24	Sorting nexin-24	0.177534	0.00480564	0.99	3.9
2582	D3ZQG3	Rhbdd2		0.177688	0.0173953	0.87	3.9
7089	Q6P686	Ostf1	Osteoclast-stimulating factor 1	0.177792	0.00893356	0.94	3.9
2718	D3ZUJ8	Tmtc3		0.177854	0.00520399	0.99	3.9
2703	D3ZU55	Foxk1		0.177866	0.0179289	0.96	3.9
6811	Q66HM7;P38656;D3ZLH9;Q4V8Q3	Ssb;LOC680385	Lupus La protein homolog	0.17792	0.00574474	0.92	3.9
7535	Q9JMJ4	Prpf19	Pre-mRNA-processing factor 19	0.177057	0.00557234	0.89	3.91
5911	Q4KMA8;Q9JJ22;A0A0G2K2Y3;Q9JJ22-2	Erap1	Endoplasmic reticulum aminopeptidase 1	0.177102	0.00577989	0.95	3.91
1602	B2GUW4	Exd2		0.177103	0.0176451	0.86	3.91
5045	P16970	Abcd3	ATP-binding cassette sub-family D member 3	0.177124	0.00315797	0.94	3.91
6579	Q62703	Rcn2	Reticulocalbin-2	0.177208	0.00495092	0.94	3.91
52	A0A096MJZ2;M0RCS2	Tbl2		0.177326	0.00494527	0.97	3.91
2728	D3ZUP8	Lmbrd2		0.177358	0.00484137	0.99	3.91
6456	Q5XI29	Cpsf7	Cleavage and polyadenylation specificity factor subunit 7	0.177476	0.008236	0.95	3.91
4311	Q3MHS8;G3V7F6	Sap18;RGD1561590		0.177481	0.0166774	0.92	3.91
170	A0A0G2JT47;P57769;Q80WX6	Snx16	Sorting nexin-16	0.17666	0.00682375	0.98	3.92
1657	B2RYB8;O09182;G3V7M2	Itgb2;Itgb7	Integrin beta	0.176716	0.0149913	0.95	3.92
5364	P60203;A0A097BVK2;Q63436;Q63440	Plp1	Myelin proteolipid protein	0.176759	0.0102048	0.89	3.92
7590	Q9WU49	Carhsp1	Calcium-regulated heat stable protein 1	0.176767	0.0236282	0.92	3.92
3155	D4A5F4	RGD1311575		0.17683	0.00625745	0.97	3.92
413	F1M0N7;A0A0G2JXG7	Lrrc16a		0.176894	0.0123489	0.98	3.92
1704	B2RYP8	Tubgcp2		0.176934	0.00575305	0.98	3.92
365	A0A0G2JWG1;D4A4J3	Man2a2	Alpha-mannosidase	0.176938	0.0220947	0.91	3.92
6600	Q62847-2;Q62847	Add3	Gamma-adducin	0.176968	0.0116347	0.93	3.92
7629	Q9Z1W6-3;Q9Z1W6;Q9Z1W6-4;Q9Z1W6-2	Mtdh	Protein LYRIC	0.176999	0.0109884	0.93	3.92
229	A0A0G2JU77;D4A190	Eif3k		0.177038	0.00855002	0.96	3.92
6870	Q6AXM5	Cept1	Choline/ethanolaminephosphotransferase 1	0.177044	0.0113521	0.98	3.92
5457	P63025	Vamp3	Vesicle-associated membrane protein 3	0.17623	0.0123341	0.96	3.93
1770	B2RZA9	Ube2l3		0.176371	0.00933644	0.87	3.93
4887	P05197;Q8K1G4	Eef2	Elongation factor 2	0.176385	0.00326428	0.89	3.93
788	A0A0G2K4T8;F1LPX0;Q01992	Mipep	Mitochondrial intermediate peptidase	0.176442	0.0119522	0.9	3.93
2602	D3ZR27;Q8R4Z9;A0A0G2K5J3	Mfn1	Mitofusin-1	0.176471	0.0342642	0.93	3.93
485	A0A0G2JZ27			0.176483	0.0180325	0.92	3.93
5994	Q4V8K2	Ctnnbl1	Beta-catenin-like protein 1	0.175748	0.0138076	0.84	3.94
666	F1M8I7;A0A0G2K217;O08719	Evl	Ena/VASP-like protein	0.175858	0.00400338	1	3.94
7306	Q8CGU6;B3DM90	Ncstn	Nicastrin	0.175872	0.00470749	0.94	3.94
89	A0A0A0MY07;Q9R085;A0A0G2K1U1	Usp15	Ubiquitin carboxyl-terminal hydrolase;Ubiquitin carboxyl-terminal hydrolase 15	0.176063	0.00465808	0.95	3.94
454	A0A0G2JYB9;F1M8D3	Cmip		0.176106	0.0147826	0.95	3.94
6102	Q5D023;Q62698;A0A096MIY2;O35109;O35108;Q76N43;O35110;A0A096MKA1;A0A096MIX4	Dync1li2	Cytoplasmic dynein 1 light intermediate chain 2	0.175293	0.00470262	0.92	3.95
668	A0A0G2K249;Q5RKH1	Prpf4b	Serine/threonine-protein kinase PRP4 homolog	0.175417	0.00864587	0.91	3.95
6817	Q66SY1	Picalm		0.175424	0.00689167	0.99	3.95
5332	Q99JD5;P54690;Q9R170	Bcat1	Branched-chain-amino-acid aminotransferase;Branched-chain-amino-acid aminotransferase, cytosolic	0.175471	0.0033794	0.96	3.95
7077	Q6P0K8;P70565	Jup	Junction plakoglobin	0.175604	0.0123986	0.89	3.95
316	A0A0G2JVN4;M0RDN9;Q6J1Y9	Usp19	Ubiquitin carboxyl-terminal hydrolase;Ubiquitin carboxyl-terminal hydrolase 19	0.174937	0.0112581	0.94	3.96
7026	Q6GQY2;Q8K5B3	Mcfd2	Multiple coagulation factor deficiency protein 2 homolog	0.174964	0.0083783	0.94	3.96
529	Q9WUI5;Q548R7;E9PU78;A0A0G2JZS5;Q7TS62;P53563-2;P53563-3;P53563;Q5K547	Bcl2l1;Bcl2l1-ps1;bcl-X	Bcl-2-like protein 1	0.17503	0.0111471	0.94	3.96
7417	Q99P75	Rab9a	Ras-related protein Rab-9A	0.175055	0.00521278	0.96	3.96
5896	Q4KM38	Srsf10		0.175056	0.0131344	0.9	3.96
1437	B0BN97;Q498E0	Txndc12	Thioredoxin domain-containing protein 12	0.175164	0.00504767	0.95	3.96
6583	Q62733	Tmpo	Lamina-associated polypeptide 2, isoform beta	0.175199	0.0140835	0.9	3.96
3563	Q6P9U2;F1LMA5	Fv1		0.175223	0.0167624	0.87	3.96
1355	A3KNA0	Aqr		0.175224	0.0141446	0.91	3.96
210	A0A0G2JUQ5;Q498N4;A0A0G2JTT2;O55012;Q66WT9;O55012-2	Picalm	Phosphatidylinositol-binding clathrin assembly protein	0.175257	0.014835	0.85	3.96
6005	Q52KJ9	Tmx1		0.174399	0.00618258	0.96	3.97
2913	D3ZZC3;A0A0G2KA06	Klhl22	Kelch-like protein 22	0.174421	0.00706276	0.95	3.97
7008	Q6AZ44;Q8VHK0;F7F557	Acot8	Acyl-coenzyme A thioesterase 8	0.17443	0.00772779	0.94	3.97
50	A0A096MJY6	Gbe1		0.174448	0.00476117	1	3.97
3626	F1LP76;Q8VHU4	Ikbkap	Elongator complex protein 1	0.174673	0.00734174	0.96	3.97
4034	F1M8P2	Zyg11b		0.174693	0.016046	0.84	3.97
7326	Q8K4M9;A0A0G2K327	Osbpl1a	Oxysterol-binding protein-related protein 1	0.174757	0.00545316	0.99	3.97
590	A0A0G2K0Q7;D3ZFU9	Mylk		0.174777	0.00735613	0.96	3.97
3590	F1LN59;Q5BJU2;Q1RP76	Eif4g2		0.174167	0.0044414	0.92	3.98
1141	A0A0H2UHA3;Q5U308	Lrrc8d	Volume-regulated anion channel subunit LRRC8D	0.174173	0.00801462	0.95	3.98
5454	P63004	Pafah1b1	Platelet-activating factor acetylhydrolase IB subunit alpha	0.174205	0.00233804	0.95	3.98
1849	B5DEL7	LOC100363239		0.174213	0.0141781	0.95	3.98
2822	D3ZWV8	Tiam1		0.174237	0.00786832	0.96	3.98
273	A0A0G2JUZ5			0.173556	0.00420862	0.99	3.99
7478	Q9JHW5	Vamp7	Vesicle-associated membrane protein 7	0.173586	0.00871861	0.97	3.99
578	A0A0G2K5D4;A0A0G2K0J9;Q5XPT5;P63079	Gabrb3	Gamma-aminobutyric acid receptor subunit beta-3	0.17362	0.00664781	0.95	3.99
513	M0RBF0;A0A0G2JZI0;A0A0G2JW97	Safb		0.173661	0.0169767	0.95	3.99
5809	Q496Z2	Tril	TLR4 interactor with leucine rich repeats	0.173701	0.0368119	0.88	3.99
1285	A0A1L1WKE8;Q6DGG9;Q9ERK1	Camlg		0.173749	0.00978163	0.98	3.99
501	A0A0G2JZC6;F1LQS9;Q9ES67	Arhgef11	Rho guanine nucleotide exchange factor 11	0.173766	0.00584214	0.96	3.99
6052	Q5BJN3	Tial1		0.173803	0.00596997	0.98	3.99
6784	Q66HA5;Q66HA5-2	Cc2d1a	Coiled-coil and C2 domain-containing protein 1A	0.173828	0.0197031	0.93	3.99
6265	Q5PPL3	Nsdhl	Sterol-4-alpha-carboxylate 3-dehydrogenase, decarboxylating	0.173931	0.00402433	0.96	3.99
51	A0A096MJZ0;B1WBZ0	Dnal1;Dnalc1		0.173187	0.0125711	0.97	4
2937	D3ZZV7	Rasgef1a		0.173414	0.0111191	0.91	4
7213	Q71RJ2	Cacng2	Voltage-dependent calcium channel gamma-2 subunit	0.17347	0.00969091	0.99	4
7031	Q6IMY6;Q64194	Lipa	Lipase;Lysosomal acid lipase/cholesteryl ester hydrolase	0.172641	0.00889431	0.89	4.01
3747	F1LSM2;P0C6B1	Slc35e1	Solute carrier family 35 member E1	0.172908	0.0256006	0.87	4.01
1610	M0R851;B2GUZ1	Usp4	Ubiquitin carboxyl-terminal hydrolase;Ubiquitin carboxyl-terminal hydrolase 4	0.172929	0.00804787	0.98	4.01
5563	Q5RKJ7;P97538	Mras	Ras-related protein M-Ras	0.172949	0.00775593	0.9	4.01
6894	Q6AXX5;Q6TUD3	Rdh11		0.173012	0.00803183	0.91	4.01
2435	D3ZKF5;A0A0G2JZB1	Htra4	Serine protease HTR4	0.1723	0.011825	0.98	4.02
3730	F1LRZ9;A1L117	Rundc3a		0.172323	0.00598497	0.96	4.02
1264	A0A140TAJ3;Q32PX7	Fubp1	Far upstream element-binding protein 1	0.17235	0.0159763	0.94	4.02
4248	G3V6S3	Calu		0.172387	0.0119146	0.9	4.02
5435	Q5BJN7;P62864	LOC100360647;Fau	40S ribosomal protein S30	0.172388	0.00827936	0.96	4.02
5141	P27008	Parp1	Poly [ADP-ribose] polymerase 1	0.172451	0.0202748	0.82	4.02
3653	F1LPV2;P98166	Vldlr	Very low-density lipoprotein receptor	0.172519	0.0176553	0.91	4.02
6592	Q62785	Pdap1	28 kDa heat- and acid-stable phosphoprotein	0.172548	0.00442938	0.99	4.02
804	A0A0G2K542;Q4V8I9;Q5XFW3	Ugp2		0.172603	0.00650427	0.92	4.02
6271	Q5PQK5;Q5WQV5;E9PT65;T1SRT4;A0A0G2K095	Rdx		0.171925	0.00815353	0.95	4.03
1212	A0A0H2UI14;Q9QZH7	Fbxl20	F-box/LRR-repeat protein 20	0.172072	0.0117683	0.91	4.03
423	A0A0G2JXN8			0.171367	0.00289843	0.97	4.04
9260	Q64LD0;A0A0G2K7X6;Q5XLP8;A0A0G2JY21;A0A0G2JUH2;A0A0G2JZQ1;Q68FX3	Ddx19b;Ddx19a		0.171377	0.0166961	0.87	4.04
2657	D3ZT03;A0A0U1RRY8;A0A0U1RRS6	Upf2		0.171437	0.0127326	0.94	4.04
5598	Q01066	Pde1b	Calcium/calmodulin-dependent 3,5-cyclic nucleotide phosphodiesterase 1B	0.171689	0.00500842	0.99	4.04
1441	B0BNA7;M0RCH0	Eif3i	Eukaryotic translation initiation factor 3 subunit I	0.171734	0.00766467	0.9	4.04
7394	Q99J82	Ilk	Integrin-linked protein kinase	0.170992	0.0156167	0.83	4.05
6773	Q66H80	Arcn1	Coatomer subunit delta	0.171067	0.0116347	0.84	4.05
3171	D4A5T1	Sf3b5		0.171125	0.00624497	0.99	4.05
4472	G3V946;Q8K3E7	Dpy30	Protein dpy-30 homolog	0.171135	0.00406309	0.98	4.05
442	A0A0G2JY43;G3V9W6;P30839;P11883	Aldh3a2;Aldh3a1	Aldehyde dehydrogenase;Fatty aldehyde dehydrogenase;Aldehyde dehydrogenase, dimeric NADP-preferring	0.171154	0.00675594	0.85	4.05
3162	D4A5K6	Zmpste24		0.171173	0.00608135	0.95	4.05
6656	Q63486	Rraga	Ras-related GTP-binding protein A	0.171188	0.00501051	0.99	4.05
1129	A0A0G2QC31			0.170573	0.020307	0.95	4.06
7624	Q9Z1M9;F1LSS1	Smc1a	Structural maintenance of chromosomes protein 1A;Structural maintenance of chromosomes protein	0.17066	0.0129171	0.88	4.06
7425	Q99PV2	Stxbp3		0.170831	0.00524294	0.98	4.06
2799	D3ZWF5	Eny2	Transcription and mRNA export factor ENY2	0.170847	0.00384989	1	4.06
5762	Q3KRE3;Q45QK2;O35358	Gng10	Guanine nucleotide-binding protein subunit gamma	0.170854	0.00682257	0.95	4.06
7158	Q6PST4	Atl1	Atlastin-1	0.170855	0.00391901	0.89	4.06
2439	D3ZKG7	Inpp5f		0.170167	0.00853699	0.98	4.07
4626	M0R8V0	LOC100910056		0.170353	0.0106832	0.94	4.07
2511	D3ZMS1	Sf3b2		0.170369	0.0134355	0.93	4.07
5302	P51792;P51792-2;A0A0G2K2K6	Clcn3	H(+)/Cl(-) exchange transporter 3	0.170491	0.0228084	0.81	4.07
3137	D4A510	Smarcc2		0.169701	0.00693945	0.96	4.08
2903	D3ZZ62	Xpot		0.169735	0.0181812	0.95	4.08
4934	P09117;A0A0G2K3Q6;Q6PCU3;A0A0G2QC57	Aldoc	Fructose-bisphosphate aldolase C;Fructose-bisphosphate aldolase	0.169749	0.00154692	0.98	4.08
7032	Q6IMZ3;P48037	Anxa6	Annexin;Annexin A6	0.16977	0.00288544	0.95	4.08
9018	A0A0G2K0P2;O70436	Smad2	Mothers against decapentaplegic homolog 2	0.169842	0.0205968	0.89	4.08
6213	Q5M827	Pir	Pirin	0.169894	0.015428	0.94	4.08
7577	Q9R0J8;Q5PPG2	Lgmn	Legumain	0.170009	0.00982278	0.96	4.08
747	A0A0G2K3W1			0.170018	0.010497	0.85	4.08
3178	D4A604	Pigt		0.170062	0.0151319	0.94	4.08
2655	D3ZSZ4	Pgbd5		0.170065	0.0105451	0.92	4.08
5458	P63029	Tpt1	Translationally-controlled tumor protein	0.169335	0.00735434	0.93	4.09
6154	Q5FWY5	Aip	AH receptor-interacting protein	0.169411	0.00611748	0.98	4.09
6384	Q5U2R9	Scfd2		0.169444	0.00886705	0.99	4.09
1006	A0A0G2K952;D3ZBB7	Usp32	Ubiquitin carboxyl-terminal hydrolase	0.169524	0.0140807	0.95	4.09
6339	Q5RKI1;A0A0G2K8B7;O08772	Eif4a2	Eukaryotic initiation factor 4A-II;Eukaryotic initiation factor 4A-II, N-terminally processed	0.169571	0.00589769	0.91	4.09
7747	W8BZ34;A0A0G2K9N3;C9WPN2	DDX3Y;Ddx3		0.169619	0.0207203	0.84	4.09
5274	P48508;Q2VC85	Gclm;Gcln	Glutamate--cysteine ligase regulatory subunit	0.168868	0.0164619	0.94	4.1
5537	P84079	Arf1	ADP-ribosylation factor 1	0.168909	0.0119716	0.93	4.1
5849	Q4FZS2;D4A567;Q7TP72	Bub3		0.168941	0.00795414	0.91	4.1
2832	D3ZX42	Rabgap1		0.169017	0.00597457	0.96	4.1
4465	G3V927;P97839	Dlgap4	Disks large-associated protein 4	0.169037	0.00572359	0.94	4.1
9002	B0BMV1;A0A0G2JSU3;Q63945;Q63945-2;Q6QI56;A0A0G2K5L9;Q6UN82;D4A466	Set;LOC317165;Setl1;RGD1563307	Protein SET	0.16912	0.00810424	0.91	4.1
6482	Q5XI90	Dynlt3		0.169156	0.00254218	0.98	4.1
6949	Q6AYC2;J7NUQ1	Irgm	Immunity-related GTPase family M protein	0.169208	0.00458599	0.99	4.1
1215	A0A0H2UI28;Q99NV7;A0A0G2K624;P23363	Bdnf	Brain-derived neurotrophic factor	0.169257	0.0252727	0.87	4.1
5795	Q3ZAU6;B2GV23	Rnf14		0.169263	0.00221766	0.98	4.1
2644	D3ZSN7;A0A0U1RRQ6	Slc25a44		0.168518	0.0240419	0.91	4.11
6785	Q66HA6	Arl8b	ADP-ribosylation factor-like protein 8B	0.168537	0.00658056	0.94	4.11
3654	F1LQ09	Atl2		0.168546	0.00658609	0.95	4.11
3984	F1M6V6;Q562B0	Spock1		0.168558	0.0151318	0.89	4.11
9106	Q63470-2;Q63470	Dyrk1a	Dual specificity tyrosine-phosphorylation-regulated kinase 1A	0.168653	0.00996332	0.97	4.11
4636	M0R9L2	Cntfr		0.16869	0.0155221	0.87	4.11
7424	Q99PR0;A0A0G2K523	Pomt1	Protein O-mannosyl-transferase 1	0.168696	0.0061401	0.99	4.11
2613	D3ZRD3	Pde6d		0.168716	0.0196287	0.94	4.11
2272	D3ZFF4	Lclat1		0.168804	0.00473202	0.99	4.11
5331	P54645	Prkaa1	5-AMP-activated protein kinase catalytic subunit alpha-1	0.168063	0.0100205	0.97	4.12
918	A0A0G2K791;D4ABL7	Mrpl33		0.168096	0.0193626	0.94	4.12
7471	Q9JHB5	Tsnax	Translin-associated protein X	0.168184	0.00356746	1	4.12
5506	P70500	Cdipt	CDP-diacylglycerol--inositol 3-phosphatidyltransferase	0.168247	0.00735212	0.98	4.12
6922	Q6AY58	Bcap31		0.168375	0.00629885	0.98	4.12
4750	O35274;B1H262	Ppp1r9b	Neurabin-2	0.16842	0.00355447	0.95	4.12
3303	D4A994	Emc1		0.167671	0.00282838	0.95	4.13
161	A0A0G2JSZ1;Q6GQP4;P97632	Rab31	Ras-related protein Rab-31	0.167675	0.00657745	0.95	4.13
10	A2VD14;A0A096MIV5	Abcf2		0.167697	0.0243595	0.78	4.13
5706	Q2TGK3	LOC683192	Palmitoyltransferase	0.167896	0.00764809	0.99	4.13
3307	D4A9D6	Dhx9		0.167957	0.0028195	0.89	4.13
9096	Q01728-7			0.168023	0.00473696	0.99	4.13
5363	P60192;Q4KM25	Snapin	SNARE-associated protein Snapin	0.168024	0.00464899	0.98	4.13
1835	B5DEG7	Champ1		0.167228	0.0285597	0.81	4.14
4741	O35115	Fhl2	Four and a half LIM domains protein 2	0.167231	0.0171448	0.9	4.14
1553	B1WBY1	Cul1		0.167353	0.00807503	0.95	4.14
4856	P00388	Por	NADPH--cytochrome P450 reductase	0.167511	0.00218791	0.96	4.14
5732	Q3B7D1	Ube2z	Ubiquitin-conjugating enzyme E2 Z	0.166826	0.0266628	0.69	4.15
3992	F1M787;O35116	Ctnnd2	Catenin delta-2	0.166897	0.00261831	0.95	4.15
1091	A0A0G2KAS7;G3V846;P24942;A0A0G2K611;A0A0G2JSU1;P24942-2	Slc1a3	Amino acid transporter;Excitatory amino acid transporter 1	0.166923	0.00337065	0.97	4.15
4269	G3V700;P47245;D3ZQ59;P47245-2	Nrd1	Nardilysin	0.167013	0.00561628	0.92	4.15
4917	P07687;F1LTS8	Ephx1	Epoxide hydrolase 1	0.166486	0.00251689	0.96	4.16
6574	Q62640;F1LUR6	Grid1	Glutamate receptor ionotropic, delta-1	0.166501	0.00479711	0.97	4.16
4764	O35547	Acsl4	Long-chain-fatty-acid--CoA ligase 4	0.166598	0.0053272	0.85	4.16
7056	Q6MG08	Abcf1	ATP-binding cassette sub-family F member 1	0.166735	0.0105631	0.88	4.16
2199	D3ZD97	Dhx15		0.166746	0.00970075	0.79	4.16
5142	P27139	Ca2	Carbonic anhydrase 2	0.166755	0.00564126	0.99	4.16
4161	F8WFH6;Q568Z1	Fam131b	Protein FAM131B	0.166779	0.0054138	1	4.16
5995	Q4V8K5	Brox	BRO1 domain-containing protein BROX	0.166792	0.0150554	0.98	4.16
9267	A0A0H2UHB7;Q9JI66;Q9JI66-2;Q9QYA6;L0N559;Q6RI88	Slc4a4;SLC4A5;Slc4a5	Electrogenic sodium bicarbonate cotransporter 1;Anion exchange protein;Electrogenic sodium bicarbonate cotransporter 4	0.166822	0.0022122	0.96	4.16
1069	A0A0G2KA71;Q5FVC5	Pvrl2		0.166068	0.0154265	0.97	4.17
1132	Q4KLK1;A0A0G2QC38	Srsf11		0.166233	0.00820448	0.93	4.17
4939	P09527;A0A0G2K930	Rab7a	Ras-related protein Rab-7a	0.166381	0.00238149	0.96	4.17
5583	P97846	Cntnap1	Contactin-associated protein 1	0.166398	0.00416973	0.93	4.17
2337	D3ZHA1	B3gnt1		0.166409	0.0281372	0.76	4.17
395	B1WBT4;A0A0G2JX62;A0A096MJB4	Srpk2		0.165643	0.00819265	0.96	4.18
4065	F1M9Q8;Q9EQR2	Agps	Alkyldihydroxyacetonephosphate synthase, peroxisomal	0.165669	0.0124006	0.78	4.18
4400	P97877;G3V8D0	St8sia3		0.165726	0.0321376	0.79	4.18
3628	F1LPA3;Q76M68	Iqsec3	IQ motif and SEC7 domain-containing protein 3	0.165793	0.00347777	0.95	4.18
5412	P62483;A0A0G2K670	Kcnab2	Voltage-gated potassium channel subunit beta-2	0.165798	0.00379099	0.94	4.18
2990	D4A1C0	Cnnm1		0.165873	0.00208984	1	4.18
5393	P61980;Q5D059;M0R9K1	Hnrnpk;LOC100359916	Heterogeneous nuclear ribonucleoprotein K	0.165928	0.0025643	0.92	4.18
5879	Q4KLI7;A0A0G2K2X3	Sf3a3		0.165935	0.00362659	0.98	4.18
5905	Q4KM74	Sec22b	Vesicle-trafficking protein SEC22b	0.16602	0.0030088	0.96	4.18
9092	P42260	Grik2	Glutamate receptor ionotropic, kainate 2	0.166023	0.00577106	0.95	4.18
3872	F1LZX5	Hectd4		0.165235	0.0092396	0.94	4.19
1780	B2RZD1	Sec61b		0.165313	0.00836531	0.94	4.19
6472	Q5XI72;A0A0G2KAW7	Eif4h	Eukaryotic translation initiation factor 4H	0.165378	0.00532969	0.95	4.19
195	G3V969;A0A0G2JTJ9	Tfcp2		0.165417	0.009237	0.98	4.19
7284	Q80WE1-2;Q80WE1;A0A0G2JZV8;A0A067XNH0;A0A067XMV0;A0A067XMK2	Fmr1	Fragile X mental retardation protein 1 homolog	0.165537	0.00564417	0.96	4.19
4278	G3V721;Q8R478	Wbp2	WW domain-binding protein 2	0.165544	0.00384066	0.98	4.19
2589	D3ZQK4	Txndc16		0.165585	0.0103233	0.89	4.19
1824	B4F7C9;A0A0G2JWH5	Stt3a		0.165609	0.00528007	0.97	4.19
1096	A0A0G2KAW2;F1LS65;Q5JCS7;O35412;D3ZQP5;A0A0G2K2Z9	Sipa1l1	Signal-induced proliferation-associated 1-like protein 1	0.164851	0.00244528	0.99	4.2
4254	G3V6T7	Pdia4	Protein disulfide-isomerase A4	0.164885	0.00211666	1	4.2
6970	Q6AYK6	Cacybp	Calcyclin-binding protein	0.164893	0.00843881	0.9	4.2
294	A0A0G2JVD6;A0A0G2K913;P80385	Prkag1	5-AMP-activated protein kinase subunit gamma-1	0.1649	0.00336225	1	4.2
4411	G3V8G5;Q62638	Glg1	Golgi apparatus protein 1	0.164972	0.00393327	0.88	4.2
4550	M0R3X3	Arhgef10		0.165051	0.0124889	0.96	4.2
3219	D4A769;A0A1W2Q6M8	Samd4b		0.165072	0.00757811	0.93	4.2
160	A0A0G2JSZ0;D3ZWK0;Q8VGC3-2;Q8VGC3-5;Q8VGC3-4;Q8VGC3-3;Q8VGC3	Cacnb2	Voltage-dependent L-type calcium channel subunit beta-2	0.165089	0.00775415	0.99	4.2
196	A0A0G2JTK0;Q761X5;F1LM73	Unc5c	Netrin receptor UNC5C	0.165095	0.00730773	0.95	4.2
891	A0A0G2K6X6;O08679	Mark2	Serine/threonine-protein kinase MARK2	0.165155	0.0157389	0.9	4.2
5842	Q499S9	Rhbdf1	Inactive rhomboid protein 1	0.16517	0.0160795	0.92	4.2
6427	Q5U3Z5	Bri3bp		0.16447	0.0163986	0.83	4.21
3182	D4A634	Ranbp6		0.164516	0.00437015	0.98	4.21
5469	P63086	Mapk1	Mitogen-activated protein kinase 1	0.164621	0.00306909	0.93	4.21
3377	D4ABP9	Fbxo3	F-box only protein 3	0.164651	0.0199089	0.91	4.21
5353	P57760	Stk16	Serine/threonine-protein kinase 16	0.164656	0.00268512	1	4.21
5685	Q1M168	Atcay	Caytaxin	0.164715	0.00512607	0.94	4.21
1471	B0BNK1	Rab5c		0.164745	0.00395163	0.94	4.21
5483	P63312;CON__P21752	Tmsb10	Thymosin beta-10	0.164151	0.00334228	1	4.22
247	A0A0G2JUG7			0.164172	0.00207408	0.99	4.22
7356	Q91V33	Khdrbs1	KH domain-containing, RNA-binding, signal transduction-associated protein 1	0.164175	0.00611612	0.9	4.22
302	D3ZMQ9;A0A0G2JVH5	Hltf		0.164188	0.0130076	0.91	4.22
2332	D3ZH59;D4AAL4;Q9Z173-5;Q9Z173-7;Q9Z173-4;Q9Z173-6;Q9Z173-2;Q9Z173-3;Q9Z173;F1LRG7	Adgrl3;Lphn3	Latrophilin-3	0.164238	0.0096482	0.92	4.22
7635	Q9Z269	Vapb	Vesicle-associated membrane protein-associated protein B	0.164263	0.00494549	0.94	4.22
6095	Q5BK81;Q5BK81-2	Ptgr2	Prostaglandin reductase 2	0.164316	0.00913852	0.93	4.22
3687	F1LR10	Lima1		0.164355	0.0142393	0.95	4.22
3067	D4A3H5	Clcn6	Chloride channel protein	0.164417	0.00527185	0.93	4.22
4551	M0R3Z8	Rbm15		0.163672	0.0210347	0.92	4.23
1084	A0A0G2KAL9;A0A0G2K2M2;A0A0H2UHM6;Q4KM98	Mff	Mitochondrial fission factor	0.163722	0.00641797	0.92	4.23
3299	D4A944	Snrnp40		0.163985	0.00676431	0.97	4.23
1954	B6ID11	Urm1	Ubiquitin-related modifier 1	0.164056	0.0216305	0.91	4.23
5682	Q1JU68	Eif3a	Eukaryotic translation initiation factor 3 subunit A	0.163375	0.00340125	0.92	4.24
6886	Q6AXT5	Rab21	Ras-related protein Rab-21	0.163379	0.00438338	0.94	4.24
9004	A0A0G2JTR4			0.163403	0.00252126	0.98	4.24
4381	G3V856;Q5BKC9;Q6AZ62	LOC100912512;Ngef	Ephexin-1	0.163419	0.0144288	0.81	4.24
3876	F1M062	Larp1		0.163555	0.00642428	0.95	4.24
1308	A0JN30	Cnpy2		0.163591	0.00293233	0.98	4.24
7588	Q9WTT7	Bzw2	Basic leucine zipper and W2 domain-containing protein 2	0.163639	0.0142257	0.85	4.24
9111	Q9EPR9	Pde1a		0.163656	0.00624631	0.99	4.24
5908	Q4KM87	Actl6a		0.163656	0.0048282	0.99	4.24
3671	F1LQN1;Q5BJS5	Galnt16	Polypeptide N-acetylgalactosaminyltransferase	0.16292	0.0177388	0.93	4.25
3456	D4ADU2	Slc7a11		0.162938	0.0158144	0.93	4.25
6948	Q6AYB5;Q62801	Srp54;Srp54a	Signal recognition particle 54 kDa protein	0.163122	0.0117924	0.92	4.25
3167	D4A5Q9	Gldc		0.163127	0.00474515	0.99	4.25
5675	Q14TE9;Q63177	Top2b	DNA topoisomerase 2	0.162647	0.00501423	0.85	4.26
9104	Q5PQR7	Tia1		0.162672	0.0182416	0.91	4.26
5297	P51583;F8WFR8;A0A0G2K5S4	Paics;LOC100359876	Multifunctional protein ADE2;Phosphoribosylaminoimidazole-succinocarboxamide synthase;Phosphoribosylaminoimidazole carboxylase	0.162735	0.00404986	0.96	4.26
1662	B2RYD0	Ube2g2		0.162167	0.0249816	0.89	4.27
1811	B4F779	Appl2		0.162187	0.00879392	0.98	4.27
7277	Q80W83	LOC100909468		0.162196	0.0128634	0.9	4.27
7050	Q6JAM9	Tmem35	Transmembrane protein 35	0.162224	0.00690394	0.88	4.27
7381	Q923V4	Fbxo6	F-box only protein 6	0.162324	0.00354508	0.99	4.27
7301	Q8CFN2	Cdc42	Cell division control protein 42 homolog	0.16237	0.0105245	0.93	4.27
2925	D3ZZM9	Ccsap		0.16244	0.00272429	1	4.27
5818	Q498D8	Rbx1		0.162504	0.0109072	0.97	4.27
4538	I2FHN3;P07154	CatL;Ctsl	Cathepsin L1;Procathepsin L;Cathepsin L1 heavy chain;Cathepsin L1 light chain	0.161832	0.00541434	0.95	4.28
351	A0A0G2JW88			0.161884	0.00580844	0.97	4.28
2624	D3ZRN5	Trove2		0.162002	0.0125351	0.95	4.28
2888	D3ZYS7	G3bp1		0.16201	0.00584974	0.92	4.28
966	A0A0G2K890;P31977	Ezr	Ezrin	0.162061	0.004215	0.96	4.28
5914	Q4QQS3;A7VLG3	Oscp1;OSCP1	Protein OSCP1	0.162111	0.0061699	0.98	4.28
1887	B5DF51	Mmgt1	Membrane magnesium transporter 1	0.161386	0.00572666	0.97	4.29
2843	D3ZXH7	Alyref		0.161457	0.00395682	0.96	4.29
1500	B0K034	Dtd2		0.161492	0.00629132	0.98	4.29
6389	Q5U2U0	Clpx	ATP-dependent Clp protease ATP-binding subunit clpX-like, mitochondrial	0.161539	0.0100447	0.86	4.29
5085	Q5U330;Q8CJD2;P19686	Gucy1a3	Guanylate cyclase soluble subunit alpha-3	0.161548	0.00531311	0.99	4.29
5752	Q3KR59	Usp10	Ubiquitin carboxyl-terminal hydrolase 10	0.161609	0.010783	0.91	4.29
7748	Z4YNP1;Q792H5-2;Q792H5-3;Q792H5;Q792H5-4;Q9JIX6	Celf2	CUGBP Elav-like family member 2	0.161725	0.00587733	0.86	4.29
6064	Q5BJS4	Fundc1	FUN14 domain-containing protein 1	0.161726	0.00755985	0.97	4.29
4445	G3V8T9;Q9JKL3;Q63690	Bax	Apoptosis regulator BAX	0.161745	0.017492	0.96	4.29
4671	M0RBS9;G3V8U4;Q8K4V4;Q8K4V4-2	Snx27	Sorting nexin-27	0.161067	0.00262772	0.97	4.3
1897	B5DF89;A0A0G2JSP3	Cul3	Cullin-3	0.161076	0.00936339	0.8	4.3
4680	M0RCA3	Zfpl1		0.16137	0.00990329	0.96	4.3
5380	P61212	Arl1	ADP-ribosylation factor-like protein 1	0.160671	0.00429818	0.97	4.31
1422	B0BN55;P32362	Urod	Uroporphyrinogen decarboxylase	0.160785	0.0103053	0.91	4.31
3116	D4A4M0	Shisa6		0.160815	0.00586908	0.97	4.31
1630	B2GV54	Nceh1	Neutral cholesterol ester hydrolase 1	0.160822	0.00344804	0.95	4.31
7321	Q8K3X8	Hsbp1	Heat shock factor-binding protein 1	0.160843	0.00462726	0.97	4.31
4836	O88664;F1M9G6	Taok1	Serine/threonine-protein kinase TAO1	0.160889	0.00474904	0.97	4.31
3684	F1LQZ3;A0A0G2JUD6;Q2P9S3;Q9WV62	Kif3a	Kinesin-like protein	0.160911	0.0113376	0.89	4.31
4283	G3V734;Q64591	Decr1	2,4-dienoyl-CoA reductase, mitochondrial	0.160304	0.00240476	0.98	4.32
927	A0A0G2K7G7;G3V9Z6;B0BNF1;A0A0G2JVY6	Sept8	Septin-8	0.160326	0.00369705	0.95	4.32
746	A0A0G2K3S9;D3ZCC3	Slc24a4		0.160379	0.0225597	0.96	4.32
5851	Q4FZT2	Ppme1	Protein phosphatase methylesterase 1	0.160533	0.00453064	0.92	4.32
3371	D4ABM3	Daam1		0.159961	0.00877237	0.98	4.33
4984	P11506;P11506-14	Atp2b2	Plasma membrane calcium-transporting ATPase 2	0.160112	0.00547807	0.98	4.33
6686	Q63692;A0A140TAG9;A0A0G2K3C1	Cdc37	Hsp90 co-chaperone Cdc37;Hsp90 co-chaperone Cdc37, N-terminally processed	0.160201	0.0033266	0.99	4.33
3924	M0RDT6;F1M3D2	Dmwd		0.160226	0.00537804	0.97	4.33
6513	Q5XIG8;M0RCV0	Strap;LOC100910575	Serine-threonine kinase receptor-associated protein	0.160238	0.00387967	0.92	4.33
4299	G3V796;P08503	Acadm	Medium-chain specific acyl-CoA dehydrogenase, mitochondrial	0.160253	0.00646161	0.98	4.33
3949	F1M4K6;P70587-4;P70587;P70587-2;P70587-3;P70587-5;B8Q4G3;B8Q4G2;B8Q4G4;B8Q4F9;B8Q4H1;B8Q4G9;B8Q4H5;F1LMG7;B8Q4H4;A0A0A0MXW8;B8Q4H3;B8Q4G1;B8Q4G0	Lrrc7	Leucine-rich repeat-containing protein 7	0.159548	0.00383709	0.98	4.34
1868	B5DEZ4;D3ZTL0	Tcerg1		0.159574	0.0198191	0.9	4.34
6251	Q5MJ12	Fbxl16	F-box/LRR-repeat protein 16	0.159586	0.00789219	0.93	4.34
5749	Q3HSE5;P47197	Akt2	RAC-beta serine/threonine-protein kinase	0.159653	0.0281007	0.91	4.34
1459	B0BNF6	March5		0.159661	0.00457669	0.97	4.34
4739	O35095	Ncdn	Neurochondrin	0.159721	0.00298269	0.92	4.34
5584	Q6IN39;P97852	Hsd17b4	Peroxisomal multifunctional enzyme type 2;(3R)-hydroxyacyl-CoA dehydrogenase;Enoyl-CoA hydratase 2	0.159886	0.00218287	0.95	4.34
2557	Q6PDW2;D3ZPN7;D3ZZH9;D3Z9G3;P20280	LOC100360604;LOC681195;LOC100361103;Rpl21	60S ribosomal protein L21	0.159178	0.0298281	0.85	4.35
4444	G3V8T7;Q6PCT7	Tdrkh		0.159186	0.00422377	0.95	4.35
5077	P19490-2;M0R9A7	Gria1	Glutamate receptor 1	0.159351	0.00910853	0.93	4.35
1270	A0A140UHX6;Q6XDA0	Sptb		0.158816	0.00951603	0.96	4.36
4932	Q45QM8;P08753	Gnai3	Guanine nucleotide-binding protein G(k) subunit alpha	0.159048	0.00937138	0.89	4.36
4638	M0R9Q1;M0R3R6;Q920B2	LOC100911677;Rbm14		0.15906	0.00382962	0.96	4.36
1517	B1H257	Loh12cr1		0.159078	0.00902939	0.97	4.36
7115	Q6P791	Lamtor1	Ragulator complex protein LAMTOR1	0.159105	0.00263767	0.98	4.36
5930	Q4QQW4;D3ZVU7;Q99PA2	Hdac1;Hdac1l	Histone deacetylase 1	0.159107	0.0116857	0.94	4.36
7636	Q9Z270;A0A0G2K8E6	Vapa	Vesicle-associated membrane protein-associated protein A	0.159123	0.00312037	0.95	4.36
7308	Q8CHN6	Sgpl1	Sphingosine-1-phosphate lyase 1	0.158536	0.00818712	0.93	4.37
5864	Q4G063	Creld2	Cysteine-rich with EGF-like domain protein 2	0.158555	0.00926227	0.97	4.37
615	D3ZIP3;A0A0G2K161;A0A0G2KAK2;D3ZKF7;D4A9A6;D4A6Q4	Epb4.1		0.158569	0.0238177	0.94	4.37
7034	Q6IN22;P00787	Ctsb	Cathepsin B;Cathepsin B light chain;Cathepsin B heavy chain	0.15857	0.00265838	0.95	4.37
6605	Q62888;Q62888-2;F1LQ41;A0A0U1RRX0	Nlgn2	Neuroligin-2	0.158605	0.00375953	0.97	4.37
4622	M0R8E8	Ipo11		0.158621	0.0338874	0.88	4.37
6239	Q5M9F7	Actr10		0.158634	0.0053978	0.94	4.37
3641	F1LPK7;Q63598;Q562B2	Pls3	Plastin-3	0.158679	0.0021918	0.99	4.37
7013	Q6BBI8;B3IYD2	Ufc1	Ubiquitin-fold modifier-conjugating enzyme 1	0.158737	0.0107308	0.96	4.37
3222	D4A772	Dtna		0.15811	0.00473373	0.97	4.38
1703	B2RYP6	Luc7l2		0.158112	0.0105492	0.83	4.38
6544	Q5XIP2	Pigk		0.15821	0.0100535	0.94	4.38
5337	P54921	Napa	Alpha-soluble NSF attachment protein	0.158212	0.00259289	0.96	4.38
5551	P85973	Pnp	Purine nucleoside phosphorylase	0.158228	0.00475514	0.97	4.38
877	A0A0G2K6N2;D3ZN99	Adgrb2		0.158237	0.00766592	0.96	4.38
6627	Q63128;Q6PLD8	cpg2;Cpg2b		0.158242	0.00640045	0.99	4.38
2826	D3ZWZ9	Gpr107		0.158264	0.015115	0.93	4.38
904	A0A0G2K737;Q920J4	Txnl1	Thioredoxin-like protein 1	0.158355	0.00474813	0.94	4.38
7206	Q6XVN8	Map1lc3a	Microtubule-associated proteins 1A/1B light chain 3A	0.158384	0.00645018	0.97	4.38
6403	Q5U2X6	Ccdc47	Coiled-coil domain-containing protein 47	0.158425	0.00414321	0.93	4.38
5145	P27615	Scarb2	Lysosome membrane protein 2	0.157892	0.00245831	0.96	4.39
5929	Q4QQW3	Adhfe1	Hydroxyacid-oxoacid transhydrogenase, mitochondrial	0.157935	0.0125076	0.95	4.39
2226	D3ZE26	Tmcc2		0.157936	0.0160977	0.93	4.39
1950	B6DYQ7;P04906;D4A8S2;A0A0G2K4Q5	Gstp1;RGD1307603	Glutathione S-transferase P	0.157978	0.00456866	0.93	4.39
3215	D4A742	Romo1		0.158011	0.0104026	0.94	4.39
232	A0A0G2JU89;F1LQI5;Q2TL32	Ubr4	E3 ubiquitin-protein ligase UBR4	0.158022	0.00245588	0.94	4.39
7290	Q810W7-2;Q810W7	Mast1	Microtubule-associated serine/threonine-protein kinase 1	0.157366	0.00690153	0.95	4.4
1292	A0A1W2Q678			0.157424	0.00802021	0.91	4.4
535	A0A0G2JZV3;G3V8G1;B0BN26	Agtpbp1		0.157553	0.0112816	0.89	4.4
3085	D4A3T4	Zfyve1		0.157568	0.00777068	0.97	4.4
679	D3ZC84;A0A0G2K2C7	Usp9x	Ubiquitin carboxyl-terminal hydrolase	0.157573	0.00242037	0.95	4.4
6629	Q63184;M0RDJ3	Eif2ak2	Interferon-induced, double-stranded RNA-activated protein kinase	0.157623	0.0243274	0.91	4.4
1843	B5DEJ8;G3V631	Rabgef1		0.157624	0.00956797	0.95	4.4
1634	B2GV65;D3ZU87	Higd2a;Higd2al1		0.157661	0.00873358	0.94	4.4
1799	Q7TPJ6;B4F759;P83871	Phf5a	PHD finger-like domain-containing protein 5A	0.157684	0.00579411	0.96	4.4
2555	D3ZPN3	Mlf2		0.157697	0.0272625	0.83	4.4
1034	D3ZB76;B2GV48;A0A0G2K9H9	Dnajb5		0.157002	0.0100634	0.98	4.41
9216	A0A0G2JTD7;F1LNR0;A0A0G2JUI5;F1LNQ9;F1LNR1;A0A1B0GWS3;A0A1B0GWM1;Q5M928;A0A1B0GWX9	Clasp1		0.157037	0.00276478	0.98	4.41
7628	Q9Z1T4;Q9Z1T4-2	Cnksr2	Connector enhancer of kinase suppressor of ras 2	0.15704	0.00464186	0.93	4.41
5338	P55051	Fabp7	Fatty acid-binding protein, brain	0.157094	0.00328911	0.95	4.41
3425	D4AD29	Lamtor4		0.157095	0.00596815	0.99	4.41
1891	B5DF60	Eif1ax		0.157124	0.0137629	0.88	4.41
9021	A0A0G2K344;A0A0G2K5T3			0.157128	0.00621318	1	4.41
7485	Q9JI85;G3V8R1	Nucb2	Nucleobindin-2;Nesfatin-1	0.157133	0.00825855	0.94	4.41
1502	F1LRZ1;F1LS89;B0LPN4-2;B0LPN4;B3DM99	Ryr2	Ryanodine receptor 2	0.157142	0.00296975	0.96	4.41
6961	Q7TP03;Q6AYF6	Glt8d1	Glycosyltransferase 8 domain-containing protein 1	0.157157	0.0299857	0.82	4.41
6665	Q63541;A0A0G2KB93;F1LMH2	Scn8a	Sodium channel protein	0.157186	0.00803718	0.98	4.41
3928	F1M3H8	Hnrnpa0		0.15731	0.00517202	0.88	4.41
94	A0A0A0MY31;F1LQX8;C7E1V2;F1LNT1;P29994-8;P29994-7;P29994-6;P29994-5;P29994-4;P29994-2;P29994-3;P29994;A0A0G2KAH9	Itpr1	Inositol 1,4,5-trisphosphate receptor type 1	0.156763	0.0102594	0.89	4.42
6248	Q5M9H7;O35824	Dnaja2	DnaJ homolog subfamily A member 2	0.156764	0.00341649	0.95	4.42
1256	A0A140TAF7;G3V9D0;Q5BJN4	Poglut1	Protein O-glucosyltransferase 1	0.156794	0.00643572	0.93	4.42
6139	Q5FVM4	Nono	Non-POU domain-containing octamer-binding protein	0.156814	0.0030906	0.97	4.42
4670	M0RBS7			0.156849	0.0215515	0.68	4.42
9024	A0A0G2K4U4			0.156985	0.0152066	0.94	4.42
4396	G3V8C0;Q4KM59	Dctn5		0.15699	0.00400016	0.99	4.42
4416	G3V8J5;Q9ESQ7	Psd	PH and SEC7 domain-containing protein 1	0.156332	0.0131421	0.93	4.43
7409	Q99MZ4	Ggt7	Gamma-glutamyltransferase 7;Gamma-glutamyltransferase 7 heavy chain;Gamma-glutamyltransferase 7 light chain	0.156443	0.00327829	0.95	4.43
1699	B2RYP0;A0A0G2K6E0	Rhoc		0.15648	0.0082245	0.98	4.43
2525	D3ZNI3	Pdcd11		0.156535	0.0167137	0.85	4.43
3617	F1LP01;P49621	Dgkb	Diacylglycerol kinase;Diacylglycerol kinase beta	0.156571	0.00416661	0.93	4.43
1668	B2RYF7;Q3MIE3;A0A0G2K6R7;Q5M833	Wash1;Wash2	WAS protein family homolog 1	0.156641	0.0148702	0.96	4.43
6417	Q5U318	Pea15	Astrocytic phosphoprotein PEA-15	0.156288	0.00347103	0.97	4.44
6024	Q566E5	Kdelc2	KDEL motif-containing protein 2	0.155589	0.00811896	0.94	4.45
5202	P35467	S100a1	Protein S100-A1	0.155601	0.00377255	0.99	4.45
7544	Q9QWJ9;Q9QX38	Nrp1	Neuropilin-1	0.155628	0.00447389	0.94	4.45
6055	Q5BJP3	Ufm1	Ubiquitin-fold modifier 1	0.155668	0.00580536	0.95	4.45
4211	G3V6H9;Q9Z2G8;Q6P769;D4AEJ0	Nap1l1;RGD1560617	Nucleosome assembly protein 1-like 1	0.155695	0.00330568	0.96	4.45
9200	D3ZMJ7;A0A0G2KAS8	Wnk2		0.155708	0.00344069	1	4.45
5272	P48450	Lss	Lanosterol synthase	0.15576	0.00611547	0.99	4.45
711	D3ZET9;A0A0G2K315;Q91Y79	Cep170		0.155812	0.00635328	0.98	4.45
5826	Q498T4	Mrpl2	39S ribosomal protein L2, mitochondrial	0.155853	0.0093969	0.98	4.45
3561	F1LM66;Q5EB83;A0A1W2Q6N7	Eftud2		0.155877	0.00269173	0.96	4.45
2448	D3ZKQ4	Rabl6		0.155307	0.00921695	0.86	4.46
5862	Q4G017	Nisch	Nischarin	0.155353	0.00776572	0.89	4.46
3986	F1M6W2;Q6UPR8	Ermp1	Endoplasmic reticulum metallopeptidase 1	0.155386	0.00260422	0.97	4.46
3036	D4A2D8	Lsm7		0.155438	0.00918822	0.95	4.46
2042	D3Z955	Pgm2l1		0.155507	0.00362419	0.92	4.46
9233	O88777;P97887	Psen2;Psen1	Presenilin-2;Presenilin-2 NTF subunit;Presenilin-2 CTF subunit;Presenilin-1;Presenilin-1 NTF subunit;Presenilin-1 CTF subunit;Presenilin-1 CTF12	0.15556	0.00563823	0.98	4.46
4428	G3V8P5;Q499P8	RGD1310127	RUS1 family protein C16orf58 homolog	0.155565	0.00623138	0.99	4.46
936	A0A0G2K7N9;Q6TUE6	Arhgap5		0.154898	0.00401953	0.97	4.47
5740	Q3B7V5;Q562A5	Rab2b		0.154902	0.00422404	0.98	4.47
5022	P14562;A0A0U1RRS9	Lamp1	Lysosome-associated membrane glycoprotein 1	0.154919	0.00335289	0.98	4.47
96	A0A0A0MY43;F1LPQ2	Ascc3	Activating signal cointegrator 1 complex subunit 3	0.154947	0.0106345	0.96	4.47
1784	B2RZD6	Ndufa4		0.154984	0.0056319	0.95	4.47
4239	G3V6P8;Q45QK0;O35359	Gng12	Guanine nucleotide-binding protein subunit gamma	0.155001	0.0105688	0.93	4.47
6034	Q568Z9	Phyhip	Phytanoyl-CoA hydroxylase-interacting protein	0.155001	0.00346349	0.98	4.47
9235	P0C6S7;P0C6S7-3;P0C6S7-2	Anks1b	Ankyrin repeat and sterile alpha motif domain-containing protein 1B	0.155017	0.0066471	0.9	4.47
7260	Q7TPI8;Q5XID0	Yipf5	Protein YIPF5	0.155065	0.0105637	0.96	4.47
5951	Q4V882	Epn3	Epsin-3	0.155144	0.00675233	0.95	4.47
6818	Q66X93;D4A8Y5	Snd1	Staphylococcal nuclease domain-containing protein 1	0.155155	0.00220967	0.94	4.47
1901	B5DFA2;P0C0R5	Pik3r4	Phosphoinositide 3-kinase regulatory subunit 4	0.155157	0.00458906	0.98	4.47
9240	D3Z8M8;P62501	Tsc22d1	TSC22 domain family protein 1	0.155158	0.00556625	0.98	4.47
3795	F1LV13;F1M3D3;Q62826;Q62826-2;A0A0G2JZ75;Q9WV78	Hnrnpm;Plvap	Heterogeneous nuclear ribonucleoprotein M;Plasmalemma vesicle-associated protein	0.155173	0.00240718	0.95	4.47
3631	F1LPB8;Q6P6S9	Entpd5	Ectonucleoside triphosphate diphosphohydrolase 5	0.155237	0.00554564	0.97	4.47
7097	Q6P6S5	Wrb	Tail-anchored protein insertion receptor WRB	0.154552	0.00619788	0.97	4.48
4667	M0RBL8;M0RDJ7	Tceal6;Tceal5		0.154603	0.00875022	0.95	4.48
1274	A0A173DW29;G3V792;Q63100-3;Q63100;A0A173DW30;Q63100-4;A0A173DW41	Dync1i1	Cytoplasmic dynein 1 intermediate chain 1	0.154608	0.00391797	0.93	4.48
5336	Q62861;P54900	Scn2b	Sodium channel subunit beta-2	0.15472	0.00698967	0.93	4.48
6293	Q5PQV5	Tpbg	Trophoblast glycoprotein	0.154791	0.0171283	0.92	4.48
4230	G3V6N2;B5DEM3;A0A0G2K8M5	Tmed4		0.154863	0.00736931	0.97	4.48
2675	D3ZTK0	Ttc9b		0.15487	0.0107646	0.97	4.48
4100	F1MAN8	Lama5		0.154239	0.00315348	1	4.49
1307	A0JN29	Lnp		0.154289	0.00714408	0.95	4.49
6966	Q6AYI5	Shoc2	Leucine-rich repeat protein SHOC-2	0.154302	0.00815462	0.91	4.49
2510	D3ZMS0	LOC100911713		0.154384	0.0063289	0.94	4.49
2611	D3ZRC3;D3ZRG7	Rbm26		0.154398	0.0226535	0.92	4.49
7518	Q9JKS6;Q9JKS6-3;Q9JKS6-2	Pclo	Protein piccolo	0.153885	0.00433021	0.96	4.5
632	A0A0G2K1G1;Q3SWT5	Slc41a3	Solute carrier family 41 member 3	0.154043	0.00623618	0.99	4.5
2293	D3ZG48;Q5BJM0	Ddx50		0.154115	0.0207598	0.78	4.5
1199	A0A0H2UHV9;D4ABY2;D3ZYY8	Copg2;Pigb	Coatomer subunit gamma-2	0.154202	0.00453416	0.93	4.5
6448	Q5XI04	Stom		0.153539	0.00381508	0.96	4.51
4991	P11884	Aldh2	Aldehyde dehydrogenase, mitochondrial	0.153584	0.00525137	0.98	4.51
6169	Q5HZY2	Sar1b	GTP-binding protein SAR1b	0.153717	0.00578688	0.96	4.51
7582	Q9R1K2-4;Q9R1K2-2;Q9R1K2;Q9R1K2-3;A0A096P6L6	Tenm2	Teneurin-2;Ten-2, soluble form;Ten-2 intracellular domain	0.153748	0.008272	0.91	4.51
3913	F1M2K6	Pkp4		0.153213	0.00610787	0.93	4.52
2449	D3ZKR8	Tmem167a	Protein kish	0.153259	0.00529854	0.98	4.52
1694	B2RYN1	Fn3krp		0.15329	0.00866682	0.98	4.52
5175	P31662	Slc6a17	Sodium-dependent neutral amino acid transporter SLC6A17	0.153333	0.00434782	0.9	4.52
5016	P13852	Prnp	Major prion protein	0.153343	0.00716445	0.95	4.52
4435	G3V8Q8;Q4KM40	Sec23ip		0.153355	0.019229	0.93	4.52
6699	Q63941;Q9QYT8;Q6P9W6	Rab3b	Ras-related protein Rab-3B	0.153504	0.00518107	0.96	4.52
4314	G3V7G9	Eif3l	Eukaryotic translation initiation factor 3 subunit L	0.152924	0.00365231	0.94	4.53
5747	Q3B8Q2	Eif4a3	Eukaryotic initiation factor 4A-III;Eukaryotic initiation factor 4A-III, N-terminally processed	0.152924	0.00723381	0.93	4.53
2514	D3ZMY7	Nt5c2		0.152948	0.00489557	0.96	4.53
6001	Q505J6	Slc25a18	Mitochondrial glutamate carrier 2	0.152954	0.00796519	0.96	4.53
4910	P07171	Calb1	Calbindin	0.15303	0.0018159	0.98	4.53
3370	D4ABK7	Hnrnph3		0.153044	0.00582149	0.94	4.53
5275	P49088	Asns	Asparagine synthetase [glutamine-hydrolyzing]	0.153045	0.00721478	0.88	4.53
7567	Q9QZK5	Htra1	Serine protease HTRA1	0.153054	0.00617399	0.93	4.53
2536	D3ZP15	Rab9b		0.153098	0.00331266	0.98	4.53
1185	A0A0H2UHR9;Q6AYD2	Obfc1	CST complex subunit STN1	0.153102	0.0135257	0.95	4.53
3074	D4A3M7	Bsdc1		0.153123	0.0119523	0.96	4.53
7128	Q6P7R8;D3ZPU3	Hsd17b12	Very-long-chain 3-oxoacyl-CoA reductase	0.152508	0.00226392	0.97	4.54
2880	D3ZYM7	Lyrm4		0.152513	0.00397691	0.99	4.54
1041	A0A0G2K9L2;D4A6C9	Tom1l2		0.152656	0.00219213	0.97	4.54
5526	P81795;A0A096MJB9	Eif2s3	Eukaryotic translation initiation factor 2 subunit 3	0.152661	0.00592776	0.94	4.54
1789	B3DM95;P04550	Ptms	Parathymosin	0.152784	0.0120082	0.96	4.54
7545	Q9QX69	Lancl1	LanC-like protein 1	0.152803	0.00311235	0.97	4.54
3368	D4ABI7	LOC100365676		0.152835	0.00413701	0.92	4.54
6934	Q6AY87	Thoc6	THO complex subunit 6 homolog	0.152252	0.0100781	0.94	4.55
3300	D4A962	Hnrnpul1		0.152262	0.00807293	0.87	4.55
5128	P24368	Ppib	Peptidyl-prolyl cis-trans isomerase B	0.152285	0.00253669	0.95	4.55
7125	Q6P7Q1	Bre	BRCA1-A complex subunit BRE	0.152287	0.00794883	0.94	4.55
4352	G3V7V3;Q5BJL7	Slc27a4		0.152403	0.00650104	0.91	4.55
542	A0A0G2K012;M0RAE4	Ubxn6		0.151953	0.0038209	0.99	4.56
3289	D4A8U7;A0A0G2K428;P28023	Dctn1	Dynactin subunit 1	0.15196	0.00180794	0.95	4.56
1740	B2RZ09;P0C5H9	Manf	Mesencephalic astrocyte-derived neurotrophic factor	0.152086	0.0043306	0.95	4.56
3120	D4A4Q4	Ociad2		0.152128	0.00444481	0.97	4.56
7067	Q6MG85;A0A0G2JUM4	Agpat1	1-acyl-sn-glycerol-3-phosphate acyltransferase	0.151587	0.00396147	0.96	4.57
7257	Q7TP91;D4A1D8	Surf4		0.151631	0.0045359	0.97	4.57
503	M0R8T1;A0A0G2JZE4;F1M7H7;Q4L1J4-2;Q4L1J4	Magi1	Membrane-associated guanylate kinase, WW and PDZ domain-containing protein 1	0.15167	0.0139935	0.96	4.57
4895	P05982	Nqo1	NAD(P)H dehydrogenase [quinone] 1	0.151704	0.0113481	0.86	4.57
1426	B0BN65	Fam49a		0.15177	0.0076546	0.89	4.57
5493	P68182;Q05759	Prkacb	cAMP-dependent protein kinase catalytic subunit beta	0.151794	0.00825025	0.93	4.57
356	A0A0G2JWA5;B5DF63;D3ZKE6;P0C219	Slmap	Sarcolemmal membrane-associated protein	0.151821	0.00850574	0.98	4.57
7080	Q6P3V8;Q812C4	Eif4a1		0.151227	0.00645985	0.89	4.58
28	F1LQP7;A0A096MJG4;Q5EB82;Q9QX63;A0A096MJM0	Crtac1		0.151257	0.00859177	0.95	4.58
4432	G3V8Q1;B1WBX7;A0A0U1RRT4;A0A0U1RRX3	Cope		0.151264	0.0069152	0.93	4.58
4199	G3V6C9;O54874;A0A0G2K5Z1	Cdc42bpa	Non-specific serine/threonine protein kinase;Serine/threonine-protein kinase MRCK alpha	0.151264	0.00466025	0.99	4.58
3940	F1M446	AI314180		0.151276	0.00608667	0.91	4.58
1909	B5DFC8	Eif3c	Eukaryotic translation initiation factor 3 subunit C	0.151286	0.00592431	0.91	4.58
4835	O88656	Arpc1b	Actin-related protein 2/3 complex subunit 1B	0.151376	0.0102944	0.95	4.58
7003	Q6AYU5	Pcbp2		0.151406	0.0105257	0.97	4.58
9068	F1M0X6	Magohb		0.151412	0.00643971	0.95	4.58
5735	Q3B7D6;P35446	Spon1	Spondin-1	0.151427	0.0094828	0.93	4.58
5547	P85515	Actr1a	Alpha-centractin	0.151465	0.00453387	0.94	4.58
536	A0A0G2JZX5			0.151486	0.00370917	0.98	4.58
3771	F1LTR1	Wdr26		0.150858	0.00498603	0.98	4.59
3236	D4A7I6	RGD1309995		0.150874	0.00687757	0.96	4.59
1460	B0BNG0	Emc2	ER membrane protein complex subunit 2	0.150938	0.00535634	0.99	4.59
7009	Q6AZ50	Atg3	Ubiquitin-like-conjugating enzyme ATG3	0.150995	0.00317087	0.99	4.59
3213	D4A732	Mvb12b		0.151013	0.00653018	0.95	4.59
7648	Q9Z2X5;Q6IRH2	Homer3	Homer protein homolog 3	0.151052	0.00708757	0.94	4.59
5203	P35565	Canx	Calnexin	0.150521	0.0018869	0.96	4.6
694	A0A0G2K2P6;Q6AXM7	Hbs1l	HBS1-like protein	0.150532	0.00736103	0.97	4.6
4315	G3V7H2;O35217;M0R8T0	Minpp1;RGD1564801	Multiple inositol polyphosphate phosphatase 1	0.150535	0.00790389	0.91	4.6
1320	A0MV40	Shisa4		0.150583	0.00719239	0.98	4.6
1564	B1WC25	Tra2a		0.150586	0.0104396	0.93	4.6
2579	D3ZQE7;A0A0G2JT21	Jakmip2		0.150631	0.0128983	0.89	4.6
5504	Q1PBJ1;P70490;A0A0G2K506	Mfge8	Lactadherin	0.15067	0.00438671	0.92	4.6
6278	Q5PQN0	Ncald	Neurocalcin-delta	0.150685	0.0025545	0.96	4.6
4410	G3V8G4;P55068;P55068-2;A0A0G2JYH8	Bcan	Brevican core protein	0.150698	0.00470097	0.92	4.6
3939	F1M403	Ube2o		0.150718	0.00348885	0.95	4.6
77	A0A097BVJ5;P13233	Cnp	2,3-cyclic-nucleotide 3-phosphodiesterase	0.150771	0.00288261	0.94	4.6
3054	D4A304	Diras1		0.150777	0.00760558	0.95	4.6
7596	Q9WUL0;A0A0G2K3V7;Q7M0H8	Top1	DNA topoisomerase 1	0.150286	0.0142294	0.87	4.61
3738	F1LSG0;O08816	Wasl	Neural Wiskott-Aldrich syndrome protein	0.150329	0.00582155	0.98	4.61
5758	Q3KRD5	Tomm34	Mitochondrial import receptor subunit TOM34	0.150382	0.00793431	0.87	4.61
56	A0A096MK73;P13668	Stmn1	Stathmin	0.150414	0.00814646	0.95	4.61
4343	G3V7S0;P70627;D4A2Y7;B5DF85	Folh1;Naalad2	Glutamate carboxypeptidase 2	0.150444	0.00395304	0.99	4.61
5783	Q3SWT7	Nrbp1		0.150445	0.00597612	0.95	4.61
5185	P34058;A0A0G2K793	Hsp90ab1	Heat shock protein HSP 90-beta	0.14989	0.00178265	0.94	4.62
6867	Q68G39;A0A140UHY2;Q63686;Q63686-2	Cdk16	Cyclin-dependent kinase 16	0.149894	0.00501588	0.95	4.62
4255	G3V6U3;Q3B8P6	Alg2		0.149925	0.00326117	0.92	4.62
5470	P63088;Q6AYZ4;P63088-2;A0A0G2JVK2	Ppp1cc	Serine/threonine-protein phosphatase PP1-gamma catalytic subunit;Serine/threonine-protein phosphatase	0.149985	0.00453354	0.99	4.62
1432	B0BN82	Rpf2		0.150101	0.0271366	0.79	4.62
6252	Q5MPA9;Q5MPA9-3;E9PSS1;Q5MPA9-2;A0A0G2JY17	Dclk2	Serine/threonine-protein kinase DCLK2	0.150151	0.00329414	0.95	4.62
4145	F7F1Y3;Q793F9;Q6IRG3	Vps4a	Vacuolar protein sorting-associated protein 4A	0.150157	0.0168801	0.96	4.62
3782	F1LUB7;Q6RVG2-2;Q6RVG2-3;Q6RVG2	Slc4a8	Anion exchange protein;Electroneutral sodium bicarbonate exchanger 1	0.150164	0.00513442	0.95	4.62
700	A0A0G2K2U0;Q5PQL5;A0A0G2JZJ5	Ptdss1	Phosphatidylserine synthase 1	0.150192	0.0110989	0.92	4.62
1933	B5DFL0;Q498T0	Snta1		0.150193	0.00345266	0.98	4.62
4011	F1M7Z1	Edc3		0.14955	0.0200525	0.87	4.63
1880	B5DF41	Snph	Syntaphilin	0.149573	0.00379547	0.98	4.63
4679	M0RC99	Rab5a	Ras-related protein Rab-5A	0.149603	0.00445835	0.96	4.63
6977	Q6AYN4;Q6AYN4-2	Phyhipl	Phytanoyl-CoA hydroxylase-interacting protein-like	0.149636	0.00327644	0.97	4.63
6804	Q66HG5	Tm9sf2	Transmembrane 9 superfamily member 2	0.149701	0.0110792	0.87	4.63
6377	Q5U2Q7	Etf1	Eukaryotic peptide chain release factor subunit 1	0.149729	0.006626	0.94	4.63
608	A0A0G2K104;Q62976;Q62976-11;Q62976-10;Q62976-8	Kcnma1	Calcium-activated potassium channel subunit alpha-1	0.149823	0.0065513	0.98	4.63
1410	B0BN18	Pfdn2	Prefoldin subunit 2	0.149853	0.00481404	0.96	4.63
7634	Q9Z254	Gipc1	PDZ domain-containing protein GIPC1	0.149857	0.00863291	0.96	4.63
7413	Q99ND9	Rwdd1	RWD domain-containing protein 1	0.14986	0.0130092	0.96	4.63
6943	Q6AYA6		Uncharacterized protein C17orf62 homolog	0.149225	0.0146165	0.95	4.64
2301	D3ZG88	Sssca1		0.149255	0.00819786	0.97	4.64
4736	O35052	Cds1	Phosphatidate cytidylyltransferase 1	0.149482	0.00958699	0.98	4.64
5576	P97615	Txn2	Thioredoxin, mitochondrial	0.149508	0.00528371	0.95	4.64
4549	M0R3V4	LOC501282		0.149513	0.00519841	0.98	4.64
3501	E2RUH2;A0A0G2K9E0;P29315	Rnh1	Ribonuclease inhibitor	0.149524	0.00325664	0.97	4.64
2562	D3ZPT0;D3ZUH5	Prr36		0.149537	0.0056317	0.98	4.64
6227	Q5M8C7;Q6P9X7;Q8K581	Txndc9	Thioredoxin domain-containing protein 9	0.148905	0.00927042	0.91	4.65
6865	Q68G33;F6T071;Q9R064	Gorasp2	Golgi reassembly-stacking protein 2	0.148969	0.00379924	0.98	4.65
5416	P62630;M0R757;F1M6C2	Eef1a1;LOC100360413;LOC100360150	Elongation factor 1-alpha 1;Elongation factor 1-alpha	0.148998	0.00339762	0.93	4.65
9101	Q4V8F6	Pcbp2		0.149106	0.00737669	0.96	4.65
4251	G3V6S8	Srsf6	Serine/arginine-rich splicing factor 6	0.149108	0.0123066	0.85	4.65
2359	D3ZHX3	Diras2		0.149155	0.00445677	0.94	4.65
92	A0A0A0MY16;Q1WIM2-2;Q1WIM2;A0A0G2K5U6	Cadm2	Cell adhesion molecule 2	0.148605	0.00366613	0.95	4.66
1940	B5DFN2;A0A140TAI8	Ahcyl1	Adenosylhomocysteinase	0.148744	0.00230402	0.97	4.66
1911	B5DFD8	Sh3bgrl	SH3 domain-binding glutamic acid-rich-like protein	0.148745	0.0022194	0.99	4.66
7164	Q6Q7Y5	Gna13	Guanine nucleotide-binding protein subunit alpha-13	0.148756	0.0023131	0.99	4.66
5257	P47196	Akt1	RAC-alpha serine/threonine-protein kinase	0.148805	0.00491252	0.99	4.66
5003	P13084;P13084-2;Q7TP95;F7FKF2;D3ZXI2;D3ZP59	Npm1;LOC364556	Nucleophosmin	0.148827	0.00337246	0.93	4.66
7527	Q9JLZ1;Q9JLZ1-2;A0A0G2K5P8	Glrx3	Glutaredoxin-3	0.148886	0.00585645	0.94	4.66
439	A0A0G2JY20;F1LN38;P63301	Sepw1	Selenoprotein W	0.148903	0.0102723	0.97	4.66
5033	P15431	Gabrb1	Gamma-aminobutyric acid receptor subunit beta-1	0.148299	0.0106884	0.95	4.67
3962	F1M5N7;A0A0G2K7Q9	Kif21b	Kinesin-like protein	0.14844	0.00516772	0.94	4.67
997	Q6XD99;A0A0G2K8W9;G3V6S0;A0A0G2JZY6;Q5D002;Q99MI4;Q8VI65	Sptbn1		0.148464	0.00068006	0.96	4.67
241	A0A0G2JUC7;Q6AYH5	Dctn2	Dynactin subunit 2	0.148499	0.00134571	0.98	4.67
6045	Q56R18	Kpna3	Importin subunit alpha	0.148542	0.00246558	0.98	4.67
7456	Q9ES21	Sacm1l	Phosphatidylinositide phosphatase SAC1	0.147953	0.00388602	0.94	4.68
3885	F1M0U5	Nbas		0.147977	0.00325256	0.97	4.68
2097	D3ZAN4	Slc35b4		0.148084	0.00430068	0.99	4.68
2605	D3ZR63	Gfod1		0.148129	0.00261976	1	4.68
124	D3ZLW4;A0A0G2JSL4;P49816-4;P49816-2;P49816-3;P49816	Tsc2	Tuberin	0.148129	0.00264599	1	4.68
2957	D4A068	Pnma2		0.148155	0.0173281	0.9	4.68
7060	Q6MG55;A0A0G2K0X5;A0A0G2K4N8;A0A096MJC0;A0A096MKA7	Abhd16a	Abhydrolase domain-containing protein 16A	0.148166	0.00305176	0.98	4.68
1067	A0A0G2KA25;Q4KLL4	Tm9sf4	Transmembrane 9 superfamily member 4	0.148175	0.00743953	0.89	4.68
6661	Q63525;A0A0G2K0V8	Nudc	Nuclear migration protein nudC	0.148196	0.00254019	0.98	4.68
4981	P11497-2;P11497;A0A0G2K5G8;D3ZRA3	Acaca	Acetyl-CoA carboxylase 1;Biotin carboxylase	0.148202	0.00529946	0.95	4.68
3557	F1LM55;B5DFM4	Ccar2;RGD1309922		0.147649	0.00493109	0.9	4.69
7592	Q9WUC4	Atox1	Copper transport protein ATOX1	0.147669	0.00790174	0.95	4.69
3773	F1LTW9	Efr3b		0.147708	0.00688156	0.95	4.69
6678	Q63622;Q63622-2;Q63622-6;Q63622-7;F1M907;Q63622-4;Q63622-3;Q63622-5	Dlg2	Disks large homolog 2	0.147748	0.00261986	0.96	4.69
5910	Q4KMA2	Rad23b	UV excision repair protein RAD23 homolog B	0.147836	0.00231306	0.98	4.69
551	F1LUA1;A0A0G2K051	Eea1		0.147851	0.00396902	0.96	4.69
5664	Q0PGW2	Lchn	Protein LCHN	0.147865	0.010776	0.94	4.69
2954	D4A055-1;D4A055	Cacnb4		0.147918	0.00571206	0.98	4.69
3802	F1LVR4	Camk1d		0.14736	0.00363328	0.99	4.7
5751	Q3KR55	U2af1		0.147369	0.0159131	0.85	4.7
3995	F1M7K7;Q8VHW5	Cacng8	Voltage-dependent calcium channel gamma subunit;Voltage-dependent calcium channel gamma-8 subunit	0.147473	0.00581872	0.86	4.7
4716	O08651	Phgdh	D-3-phosphoglycerate dehydrogenase	0.147103	0.0026693	0.95	4.71
2185	D3ZD09;D3ZSB0	Cox6b1		0.147105	0.00253515	0.96	4.71
3235	D4A7H9	Chmp7		0.147111	0.0036054	0.98	4.71
3587	F1LN34;P58366	Ankh	Progressive ankylosis protein homolog	0.147161	0.018223	0.87	4.71
3479	D4AE96	Ipo7		0.147221	0.00236076	0.98	4.71
2398	D3ZJ32	Esyt2		0.147245	0.0115766	0.96	4.71
4363	G3V7Z4;P07092	Serpine2	Glia-derived nexin	0.147309	0.00464423	0.92	4.71
6498	Q5XID7;A0A0G2KAU2	Armcx3	Armadillo repeat-containing X-linked protein 3	0.146707	0.0115262	0.84	4.72
5401	P62168	Ncs1	Neuronal calcium sensor 1	0.146738	0.00482991	0.91	4.72
1895	D3ZCH6;B5DF79;A0A0G2K9L0	Rnaset2		0.146751	0.00890662	0.91	4.72
449	A0A0G2JY73;D4A554	Eif4g3		0.146861	0.00340339	0.99	4.72
6715	Q641Y8;Q9JIJ7	Ddx1	ATP-dependent RNA helicase DDX1	0.146959	0.00261593	0.93	4.72
2036	D3Z900;O88994;M0R6N2	Marc2;LOC100910481	Mitochondrial amidoxime reducing component 2	0.146982	0.00531905	0.96	4.72
601	A0A1B0GWY5;A0A0G2K0V4;Q5FVC2	Arhgef2	Rho guanine nucleotide exchange factor 2	0.146402	0.00667346	0.91	4.73
5314	P52925;D3ZN59;D3ZS25	Hmgb2;LOC100911856;RGD1561694	High mobility group protein B2	0.146419	0.010599	0.92	4.73
3799	F1LV89;Q5EB70	Rap1gap		0.146426	0.00712401	0.91	4.73
1409	B0BN06	Bcas3		0.146444	0.00593932	0.98	4.73
6062	Q5BJR4	Prune2	Protein prune homolog 2	0.146502	0.00764746	0.98	4.73
3740	F1LSH6;Q9JKB0	Hcn1	Potassium/sodium hyperpolarization-activated cyclic nucleotide-gated channel 1	0.146507	0.00858015	0.92	4.73
3441	D4ADF5;B1H286	Pdcd5;RGD1564319		0.146577	0.00469978	0.97	4.73
4883	Q45QN0;P04897;Q5EEY4;Q5EEY3	Gnai2	Guanine nucleotide-binding protein G(i) subunit alpha-2	0.146599	0.00234417	0.95	4.73
4481	G3V982;Q5FVI2	Elmo2		0.146621	0.00467648	0.94	4.73
7132	Q6P9U8;D3ZL77	Eif3h	Eukaryotic translation initiation factor 3 subunit H	0.146636	0.00458897	0.94	4.73
6904	Q6AY09	Hnrnph2	Heterogeneous nuclear ribonucleoprotein H2	0.14665	0.00348415	0.94	4.73
9268	F1LYS1;A0A0G2JT77;A0A0G2KA18;A0A0G2K708;A0A0G2KAV8;Q9JIR4-2;Q9JIR4	Rims1	Regulating synaptic membrane exocytosis protein 1	0.146089	0.00372312	0.98	4.74
6882	Q6AXS4	Atp6ap2	Renin receptor	0.146128	0.0125217	0.77	4.74
762	A0A0G2K490			0.146199	0.00967147	0.97	4.74
1033	A0A0G2K9H8;P61206;A0A0G2JV81;A0A0G2K4Q4	Arf3	ADP-ribosylation factor 3	0.146201	0.00463596	0.98	4.74
1684	B2RYJ7	Actr1b		0.146232	0.00351105	0.94	4.74
192	A0A0G2JTG7;G3V9Q3;Q8VHV7;Q8VHV7-2;Q8VHV7-3;Q499R8	Hnrnph1	Heterogeneous nuclear ribonucleoprotein H;Heterogeneous nuclear ribonucleoprotein H, N-terminally processed	0.146302	0.00446479	0.91	4.74
6459	Q5XI34;O35511	Ppp2r1a;PP2A ARa		0.14631	0.0016437	0.96	4.74
1211	A0A0H2UI11;P62893	Rpl39	60S ribosomal protein L39	0.146342	0.0101227	0.95	4.74
6814	Q66HR0;M0R3V5;M0RAK3;A0A096MJB7;A0A096MK93	Slc12a9	Solute carrier family 12 member 9	0.145785	0.00258163	0.98	4.75
1476	B0BNL8;G3V648	Agpat3		0.145838	0.002651	0.99	4.75
509	A0A0G2JZG7;Q6P799	Sars	Serine--tRNA ligase, cytoplasmic	0.145865	0.00359351	0.94	4.75
6567	Q60587;A0A0G2K330	Hadhb	Trifunctional enzyme subunit beta, mitochondrial;3-ketoacyl-CoA thiolase	0.145947	0.00151205	0.97	4.75
5707	Q2THW7	Zdhhc5	Palmitoyltransferase ZDHHC5	0.146053	0.0096702	0.94	4.75
3844	F1LXQ7	Arhgap21		0.146069	0.0057341	0.94	4.75
5169	P31016;A0A0G2K7F5;P97630	Dlg4	Disks large homolog 4	0.14551	0.00190635	0.97	4.76
5787	Q3T1J1	Eif5a	Eukaryotic translation initiation factor 5A-1	0.145628	0.00446549	0.96	4.76
6710	Q641X8	Eif3e	Eukaryotic translation initiation factor 3 subunit E	0.145632	0.00886741	0.98	4.76
7126	Q6P7Q2;P35053	Gpc1	Glypican-1;Secreted glypican-1	0.14517	0.00281332	0.98	4.77
6390	Q5U2U2	Crkl	Crk-like protein	0.145308	0.00324608	0.96	4.77
3786	F1LUG5	2310067B10Rik		0.145456	0.00870426	0.98	4.77
5712	Q5M918;Q32KJ5;F7EQ81	Gns		0.144895	0.0034422	0.95	4.78
5110	P21775;F1LPD6;P07871;P21775-2	Acaa1a;Acaa1b	3-ketoacyl-CoA thiolase A, peroxisomal;3-ketoacyl-CoA thiolase B, peroxisomal	0.144905	0.00202297	0.96	4.78
9241	F1LP59;A0A0G2JXA1;P69735	Rab3gap1	Rab3 GTPase-activating protein catalytic subunit	0.144938	0.00503013	0.94	4.78
9057	F1LMN8	Khdrbs3		0.145139	0.00504509	0.94	4.78
5308	P52020	Sqle	Squalene monooxygenase	0.145141	0.0170261	0.81	4.78
9272	A0A096P6L7;M0R4L3;A0A0A0MP84;Q2M2R8;A0A0H2UHI4	Pex5	Peroxisomal targeting signal 1 receptor	0.144564	0.00667937	0.97	4.79
3820	F1LWK7	Ablim1		0.144569	0.0214472	0.66	4.79
3386	D4ABX9	Emc6		0.144596	0.00996095	0.98	4.79
2013	D3Z865	Mpdu1		0.144695	0.00257528	0.98	4.79
4818	O70593	Sgta	Small glutamine-rich tetratricopeptide repeat-containing protein alpha	0.144717	0.00206328	0.99	4.79
2263	D3ZF39	Uap1		0.144726	0.0122857	0.95	4.79
2186	D3ZD11	Spcs2		0.144812	0.00476071	0.95	4.79
1614	B2GUZ7	Tbcc		0.144829	0.00987193	0.92	4.79
7235	Q792I0	Lin7c	Protein lin-7 homolog C	0.144846	0.00316186	0.99	4.79
101	A0A0A6YYM0;P33124-2	Acsl6	Long-chain-fatty-acid--CoA ligase 6	0.144348	0.00582438	0.98	4.8
3945	F1M4H5	Nova2		0.144416	0.0107675	0.79	4.8
3880	F1M0G0	Rgs17		0.144451	0.0134292	0.91	4.8
5388	P61751	Arf4	ADP-ribosylation factor 4	0.144475	0.00424964	0.98	4.8
1298	D4A6U1;A0A1W2Q6C2	Adam11		0.144517	0.00625582	0.97	4.8
2234	D3ZE85	Frrs1l	DOMON domain-containing protein FRRS1L	0.144544	0.00589843	0.97	4.8
1457	B0BNE9	Mtif3		0.144048	0.00821383	0.98	4.81
6698	Q63881	Kcnd2	Potassium voltage-gated channel subfamily D member 2	0.144089	0.0103751	0.96	4.81
5703	Q2TA63	Tmem147	Transmembrane protein 147	0.144091	0.00420343	0.99	4.81
5127	P24329	Tst	Thiosulfate sulfurtransferase	0.144123	0.00210589	0.98	4.81
6331	Q5RKG9	Eif4b		0.144132	0.00314881	0.98	4.81
3099	D4A415	Fam175b		0.144143	0.0141595	0.95	4.81
6340	Q5RKI5	Flii		0.144201	0.00383953	0.97	4.81
2455	D3ZKX8	Fam169a		0.144202	0.00940874	0.98	4.81
34	A0A096MJM1;Q32PX6;A0A096MK75	Rhog		0.143719	0.00720286	0.97	4.82
4575	M0R5U4	Adcy9		0.143762	0.00424092	0.96	4.82
2933	D3ZZR9	Fkbp2	Peptidyl-prolyl cis-trans isomerase	0.143776	0.00202496	0.99	4.82
2257	D3ZF12	Spcs3		0.143777	0.00919165	0.98	4.82
4789	O54783	Chkb	Choline/ethanolamine kinase	0.143803	0.00765566	0.98	4.82
3726	F1LRY5;Q64380	Sardh	Sarcosine dehydrogenase, mitochondrial	0.143955	0.00289867	1	4.82
3873	F1M018;Q498D9	Gipc2	PDZ domain-containing protein GIPC2	0.14343	0.00594962	0.97	4.83
3428	D4AD37	Impad1	Inositol monophosphatase 3	0.143443	0.0239977	0.84	4.83
6918	Q6AY48	Pcbp3		0.143494	0.00596329	0.95	4.83
5125	P24051	Rps27l	40S ribosomal protein S27-like	0.143572	0.00728629	0.98	4.83
5178	P32198	Cpt1a	Carnitine O-palmitoyltransferase 1, liver isoform	0.143589	0.00201692	0.97	4.83
3471	D4AE56	Ptges2		0.143638	0.00362211	0.98	4.83
5324	P53987	Slc16a1	Monocarboxylate transporter 1	0.143647	0.00654523	0.95	4.83
2436	D3ZKG1	Mut		0.143166	0.00193528	0.98	4.84
5249	P45479	Ppt1	Palmitoyl-protein thioesterase 1	0.143263	0.00281666	0.96	4.84
3439	D4ADD8	Dctn6		0.142822	0.00477392	0.98	4.85
1101	A0A0G2KAZ7;Q3SWU3	Hnrnpdl	Heterogeneous nuclear ribonucleoprotein D-like	0.142847	0.00484463	0.93	4.85
138	A0A0G2JSQ9;Q56B11	Pelp1	Proline-, glutamic acid- and leucine-rich protein 1	0.14286	0.00840359	0.92	4.85
2007	D2XV59	Gtpbp1	GTP-binding protein 1	0.142873	0.00967735	0.93	4.85
4188	G3V665;Q2V6E2;Q5BJZ0	Gatsl2;Gatsl3	GATS-like protein 3	0.142919	0.00520002	0.97	4.85
3746	F1LSM0;Q4G007	Usp24	Ubiquitin carboxyl-terminal hydrolase	0.142926	0.00655826	0.98	4.85
7226	Q76IJ9	Elavl3	ELAV-like protein	0.142936	0.00744271	0.87	4.85
4241	G3V6Q9;Q925T8	Brinp1	BMP/retinoic acid-inducible neural-specific protein 1	0.14298	0.0142618	0.93	4.85
510	A0A0G2JZH0;D3ZJ77	Cab39		0.143064	0.0027664	0.97	4.85
4873	P04182	Oat	Ornithine aminotransferase, mitochondrial	0.142576	0.0014554	0.97	4.86
163	E9PSS2;B9TSW3;A0A0G2JSZ9;Q9JK72	Ccs;CCS	Superoxide dismutase [Cu-Zn];Copper chaperone for superoxide dismutase	0.142616	0.00821853	0.92	4.86
4721	O08700	Vps45	Vacuolar protein sorting-associated protein 45	0.142693	0.00344633	0.96	4.86
411	A0A0G2JXG3;Q6AY41;D3Z9E9	Tmem30a;Tmem30b	Cell cycle control protein 50A	0.142715	0.00546684	0.94	4.86
5452	P62997;F1LVK5	Tra2b	Transformer-2 protein homolog beta	0.142736	0.00420092	0.93	4.86
954	A0A0G2K7Y2;A0A0G2JYS1;A0A0G2KAL4;A0A0G2JZ50;Q4V8B0	Oxr1	Oxidation resistance protein 1	0.142738	0.00318077	0.96	4.86
9029	A0A0H2UHB7			0.142279	0.00773693	0.97	4.87
4886	P05065	Aldoa	Fructose-bisphosphate aldolase A	0.142282	0.00199397	0.96	4.87
440	A0A0G2JY22			0.142304	0.0054971	0.99	4.87
3811	F1LW74	Iqgap2		0.142306	0.00273506	0.99	4.87
6769	Q66H61	RGD1562301		0.142353	0.0114631	0.92	4.87
2342	D3ZHF8	Guf1	Translation factor Guf1, mitochondrial	0.142388	0.0118863	0.97	4.87
4784	O35987;A0A0G2K911	Nsfl1c	NSFL1 cofactor p47	0.142398	0.00226379	0.97	4.87
9243	F1LZV1;P97924-6;P97924-5	Kalrn		0.142441	0.0037606	0.94	4.87
6011	Q561K4	Ccdc32	Uncharacterized protein C15orf57 homolog	0.142444	0.0105971	0.93	4.87
4192	G3V679;Q99376	Tfrc	Transferrin receptor protein 1	0.142465	0.00304371	0.92	4.87
6954	Q6AYD5;Q812C3	Gspt1		0.142467	0.00248078	0.99	4.87
5641	Q07205	Eif5	Eukaryotic translation initiation factor 5	0.141931	0.00316958	0.97	4.88
9207	A0A0G2JV72;A0A0G2K739;P61078;F1M5C9;D3ZDK2	Ube2d3;Ube2d2;Ube2d1	Ubiquitin-conjugating enzyme E2 D3;Ubiquitin-conjugating enzyme E2 D1	0.141942	0.00343882	0.99	4.88
2612	D3ZRC4;A0A0G2K621;A0A1W2Q6G9	Pnpla8		0.142021	0.00613956	0.94	4.88
6895	Q6AXX6	Fam213a	Redox-regulatory protein FAM213A	0.14212	0.00361458	0.94	4.88
5581	P97710	Sirpa	Tyrosine-protein phosphatase non-receptor type substrate 1	0.142126	0.00547873	0.99	4.88
6559	Q5XIU9	Pgrmc2	Membrane-associated progesterone receptor component 2	0.141623	0.00384374	0.98	4.89
4456	G3V8Y5	Polr2b	DNA-directed RNA polymerase	0.141639	0.0207864	0.89	4.89
704	A0A0G2K2V1;F1M625	Usp46	Ubiquitin carboxyl-terminal hydrolase	0.141762	0.00356039	0.99	4.89
7300	Q8CFD0	Sfxn5	Sideroflexin-5	0.141769	0.00271492	0.94	4.89
2401	D3ZJ91	Ddhd2		0.141855	0.00854759	0.96	4.89
5666	Q0VGK4;A0A0G2K8E7;A0A0G2K080	Gdpd1	Glycerophosphodiester phosphodiesterase domain-containing protein 1	0.141431	0.00448644	0.95	4.9
7024	Q6GMN2-2;Q6GMN2	Baiap2	Brain-specific angiogenesis inhibitor 1-associated protein 2	0.141445	0.00245651	0.96	4.9
5487	P63331;A0A0G2JYA4	Ppp2ca	Serine/threonine-protein phosphatase 2A catalytic subunit alpha isoform	0.14146	0.00211375	1	4.9
6971	Q6AYK8	Eif3d	Eukaryotic translation initiation factor 3 subunit D	0.141478	0.00424803	0.95	4.9
3694	F1LR60;O35430-2;O35430	Apba1	Amyloid beta A4 precursor protein-binding family A member 1	0.141506	0.00627076	0.96	4.9
2932	D3ZZR5;D3ZLF6	Snrpa1		0.141131	0.00474663	0.95	4.91
3317	D4A9P7	LOC100363408		0.141144	0.00798919	0.95	4.91
3688	F1LR11;Q6WAY2	Lppr1	Lipid phosphate phosphatase-related protein type 1	0.14115	0.0130978	0.94	4.91
5217	P37996;F8WG91	Arl3	ADP-ribosylation factor-like protein 3	0.141221	0.00377538	0.91	4.91
1656	B2RYA8;D4ABC2	Dnajb2		0.141234	0.00900777	0.98	4.91
3105	D4A465;A0A1B0GWT7	Lamtor2		0.141247	0.00261939	0.99	4.91
3218	D4A758	Lrrc8b		0.141297	0.0127163	0.94	4.91
4755	O35346;O35346-2	Ptk2	Focal adhesion kinase 1	0.1413	0.00806452	0.98	4.91
1366	G3V9T4;A6ZIQ8	Tmem38a	Trimeric intracellular cation channel type A	0.140765	0.00716598	0.96	4.92
1223	A0A0K0WYI6;F1M0J3;Q9R1N3-5;Q9R1N3-4;Q9R1N3-3;Q9R1N3-2;Q9R1N3-6;Q9R1N3;A0A0K0WYG5	Slc4a7	Anion exchange protein;Sodium bicarbonate cotransporter 3	0.140873	0.00419462	0.93	4.92
1154	A0A0H2UHE5;P20650;Q4V8L2	Ppm1a	Protein phosphatase 1A	0.140882	0.00277591	0.98	4.92
1073	A0A0G2KAB2;Q9Z2A6	Mapk15	Mitogen-activated protein kinase 15	0.140964	0.00335381	0.99	4.92
234	A0A0G2K4K3;A0A0G2JU97;F1LMJ7;D3ZF64;O88563	Abcc3	Canalicular multispecific organic anion transporter 2	0.14098	0.00379526	0.98	4.92
2297	D3ZG78	Zzef1		0.140475	0.00387658	0.99	4.93
5143	P27274	Cd59	CD59 glycoprotein	0.140508	0.00325128	0.97	4.93
5289	P50475	Aars	Alanine--tRNA ligase, cytoplasmic	0.140534	0.00121573	0.97	4.93
7607	Q9WVI4;Q8CH90;Q8R5L4	Gucy1a2	Guanylate cyclase soluble subunit alpha-2	0.140582	0.00329831	0.99	4.93
7309	Q8CHN7;P63055	Pcp4	Purkinje cell protein 4	0.140635	0.00352641	0.97	4.93
3979	F1M6P8	Edil3		0.140642	0.00426529	0.93	4.93
6166	Q5HZW3	Asphd2	Aspartate beta-hydroxylase domain-containing protein 2	0.140664	0.00761467	0.97	4.93
4643	M0R9X8;F1LRT9;P38650;Q6LCG3	Dync1h1	Cytoplasmic dynein 1 heavy chain 1	0.140676	0.000685136	0.95	4.93
692	D4A9G3;A0A0G2K2P3	Tnfaip8		0.140708	0.00217249	1	4.93
7216	Q71SY3;Q7TP02;E9PT79;A0A1B0GWQ7	Tsn		0.140185	0.0029784	0.98	4.94
7503	Q9JJL4	Rhoq	Rho-related GTP-binding protein RhoQ	0.140246	0.00318584	1	4.94
6318	Q5RJY4-2;Q5RJY4	Dhrs7b	Dehydrogenase/reductase SDR family member 7B	0.140328	0.00812063	0.96	4.94
831	A0A0G2K5K3;D3ZDB9;P86172	Nmral1	NmrA-like family domain-containing protein 1	0.140399	0.0104775	0.95	4.94
1605	B2GUX5	Nt5c3a	5-nucleotidase	0.14042	0.00538624	0.95	4.94
1558	B1WC02	Ctps1	CTP synthase	0.139949	0.0097588	0.94	4.95
9249	D3ZVF4;Q5BJL8	Trappc2	Trafficking protein particle complex subunit 2	0.140007	0.00348377	0.98	4.95
6615	Q63009;A0A0G2K9I8	Prmt1	Protein arginine N-methyltransferase 1	0.140098	0.00359858	0.94	4.95
2256	D3ZF11	Lamtor5		0.1401	0.00493938	0.98	4.95
371	A0A0G2JWK6			0.140158	0.00515852	0.99	4.95
6156	Q5GFD9	Impact	Protein IMPACT	0.140167	0.00391103	0.94	4.95
5643	Q07803	Gfm1	Elongation factor G, mitochondrial	0.139619	0.00729767	0.98	4.96
1831	B4F7F3	Arvcf		0.139626	0.00644905	0.97	4.96
1384	A9UMV9	Ndufa7l		0.13963	0.00319774	0.97	4.96
6720	Q641Z8	Pef1	Peflin	0.139672	0.00263925	0.99	4.96
7074	Q6NX65	Pdcd10	Programmed cell death protein 10	0.139752	0.00478763	0.99	4.96
1461	B0BNG3	Lman2		0.139793	0.0032744	0.94	4.96
7614	Q9Z0V5	Prdx4	Peroxiredoxin-4	0.13982	0.00408194	0.95	4.96
4449	G3V8V1;P23785;Q6IN42;F1LMP7	Grn	Granulins;Acrogranin;Granulin-1;Granulin-2;Granulin-3;Granulin-4;Granulin-5;Granulin-6;Granulin-7	0.13984	0.00900562	0.81	4.96
3577	F1LMU7;F1LNE8;P23576	Gabra2	Gamma-aminobutyric acid receptor subunit alpha-2	0.13934	0.00871393	0.92	4.97
3987	F1M6X3;O88943-3;O88943-9;O88943;O88943-6;O88943-8;O88943-4;O88943-5;O88943-2;O88943-7	Kcnq2	Potassium voltage-gated channel subfamily KQT member 2	0.13947	0.00386635	0.97	4.97
6778	Q66H91	Git2		0.139055	0.00472354	0.98	4.98
7316	Q8K1Q0	Nmt1	Glycylpeptide N-tetradecanoyltransferase 1	0.139067	0.0119376	0.73	4.98
1383	A9UMV7	Uqcr11		0.139229	0.00688348	0.94	4.98
110	A0A0G2JSH4;A0A0G2KB98;P18266	Gsk3b	Glycogen synthase kinase-3 beta	0.138847	0.00356045	0.94	4.99
1349	A2RUW1;C9K104	Tollip;tollip	Toll-interacting protein	0.138855	0.00339242	0.96	4.99
7620	Q9Z1B2;Q7M0B6	Gstm5	Glutathione S-transferase Mu 5	0.138856	0.00410679	0.98	4.99
9001	A0A096MJW2;Q66H50;A0A096MJJ7	Far1	Fatty acyl-CoA reductase 1	0.138877	0.0200116	0.77	4.99
469	A0A0G2JYR1;B5DEY3	Exoc6b		0.138977	0.00296973	0.97	4.99
4409	G3V8G2;B2RYP1	Psmd5		0.139012	0.00473979	0.99	4.99
3858	F1LYQ8	Farp1	FERM, RhoGEF and pleckstrin domain-containing protein 1	0.138555	0.00267395	0.93	5
5394	P61983	Ywhag	14-3-3 protein gamma;14-3-3 protein gamma, N-terminally processed	0.138587	0.00228746	0.96	5
930	A0A0G2K7L2;F1LZ40	Igsf3		0.138665	0.0144865	0.94	5
2177	D3ZCS3	Pcbp4		0.138693	0.00632997	0.95	5
6736	Q64303	Pak2	Serine/threonine-protein kinase PAK 2;PAK-2p27;PAK-2p34	0.138756	0.00663989	0.95	5
3752	F1LSQ0;Q924K2	Faf1	FAS-associated factor 1	0.138757	0.00501879	0.97	5
821	A0A0G2K5D5;D3ZMS4	Arhgap26		0.138763	0.00603762	0.99	5
4213	G3V6I2;P21932	Adcy3	Adenylate cyclase type 3	0.138767	0.0126831	0.87	5
7538	Q9QUH6;F1LQW8;Q9QUH6-2;D3ZCL8;Q6MGD1	Syngap1	Ras/Rap GTPase-activating protein SynGAP	0.138253	0.0138971	0.88	5.01
6359	Q5U204	Lamtor3	Ragulator complex protein LAMTOR3	0.13833	0.00227776	0.99	5.01
1857	B5DEP7	LOC100911683		0.138388	0.00305506	0.99	5.01
6452	Q5XI21	Tom1		0.138479	0.00189937	0.99	5.01
2516	D3ZN19	Rnf121		0.137964	0.00686587	0.97	5.02
5397	P62076	Timm13	Mitochondrial import inner membrane translocase subunit Tim13	0.138029	0.00351218	0.97	5.02
2144	D3ZBT9;F1MAH5	Ppp6r3		0.138127	0.00294363	0.99	5.02
1286	A0A1L5YJQ7			0.137691	0.00858256	0.97	5.03
5191	P35284;D4A376	Rab12	Ras-related protein Rab-12	0.137714	0.00342618	0.98	5.03
3113	D4A4K4	Vps13c		0.137726	0.00410699	0.97	5.03
6603	Q62867	Ggh	Gamma-glutamyl hydrolase	0.137749	0.00550865	0.98	5.03
7141	Q6PCT3	Tpd52l2	Tumor protein D54	0.137817	0.00488316	0.97	5.03
6582	Q62720	Slc30a1	Zinc transporter 1	0.137832	0.0048054	0.97	5.03
141	A0A0G2JSR2;B1AC44;P40748	Syt3	Synaptotagmin-3	0.137857	0.0158772	0.86	5.03
4294	Q9Z1X8;G3V774	Fbxo2		0.137863	0.00219839	0.98	5.03
6906	Q6AY18	Sar1a		0.137875	0.00467259	0.96	5.03
1343	A1L1M0;P27791;P27791-2	Prkaca	cAMP-dependent protein kinase catalytic subunit alpha	0.137879	0.00198143	0.99	5.03
3544	E9PU28;Q6P9U9	Impdh2	Inosine-5-monophosphate dehydrogenase 2;Inosine-5-monophosphate dehydrogenase	0.137887	0.00412937	0.95	5.03
555	A0A0G2K093;O35162	Hspa13	Heat shock 70 kDa protein 13	0.137506	0.00652418	0.93	5.04
3862	F1LZ38	Tenm4		0.137568	0.00209374	0.98	5.04
4893	P05714	Rab4a	Ras-related protein Rab-4A	0.137602	0.0041623	0.99	5.04
4616	M0R809	Gng4	Guanine nucleotide-binding protein subunit gamma	0.137142	0.015917	0.93	5.05
1503	B0LT89;H9KVF3	Stk24	Serine/threonine-protein kinase 24;Serine/threonine-protein kinase 24 35 kDa subunit;Serine/threonine-protein kinase 24 12 kDa subunit	0.137145	0.00577329	0.99	5.05
3391	D4AC36	Eif3f		0.137184	0.00267709	0.98	5.05
3790	F1LUT4;A0A0G2KAZ5	Atp8a1	Phospholipid-transporting ATPase	0.137315	0.00291587	0.96	5.05
6787	Q66HA8	Hsph1	Heat shock protein 105 kDa	0.137334	0.00167049	0.96	5.05
6353	Q5U1Y4	Akr1e2	1,5-anhydro-D-fructose reductase	0.13734	0.00314805	1	5.05
1714	B2RYS6	Prtfdc1		0.137348	0.00502328	0.96	5.05
6576	Q62658	Fkbp1a	Peptidyl-prolyl cis-trans isomerase FKBP1A	0.137372	0.00251649	0.97	5.05
5210	P36876	Ppp2r2a	Serine/threonine-protein phosphatase 2A 55 kDa regulatory subunit B alpha isoform	0.136909	0.00485492	0.91	5.06
9066	F1LZV1	Kalrn		0.136937	0.00638836	0.92	5.06
1551	B1WBX0	Fam57b		0.136966	0.00213175	1	5.06
4037	F1M8V2	Ube4b		0.136971	0.00875307	0.86	5.06
2784	D3ZW15	Sec24b		0.137053	0.00316537	0.97	5.06
7007	Q6AZ35;D3ZU74;G3V9V3;Q62871-2;Q62871-3;Q62871	Dync1i2	Cytoplasmic dynein 1 intermediate chain 2	0.137054	0.00544549	0.96	5.06
2512	D3ZMW3	Msto1		0.137054	0.00515492	0.99	5.06
2988	D4A1B8	Dctn3		0.137054	0.00321531	0.97	5.06
7231	Q78EG7	Ptp4a1	Protein tyrosine phosphatase type IVA 1	0.137094	0.0136182	0.93	5.06
5552	P86173;A0A0G2JW70	Actl6b	Actin-like protein 6B	0.136607	0.0162715	0.93	5.07
7531	Q9JMB5	Adrm1	Proteasomal ubiquitin receptor ADRM1	0.136631	0.0136802	0.88	5.07
6591	Q62780	Ddx46	Probable ATP-dependent RNA helicase DDX46	0.136654	0.0148304	0.88	5.07
5298	P51593	Huwe1	E3 ubiquitin-protein ligase HUWE1	0.136432	0.00558404	0.96	5.08
5303	P51799	Clcn7	H(+)/Cl(-) exchange transporter 7	0.136445	0.00641329	0.96	5.08
3131	D4A4W6	Slirp		0.136512	0.0032633	0.99	5.08
1889	B5DF55	Stam		0.136106	0.00279025	0.97	5.09
5884	Q4KLK7;Q5RJN5	Nop56		0.136108	0.00488904	0.9	5.09
373	A0A0G2JWM2;Q5RJQ4	Sirt2	NAD-dependent protein deacetylase sirtuin-2	0.136123	0.00289887	0.95	5.09
5857	Q4FZY0	Efhd2	EF-hand domain-containing protein D2	0.136128	0.00191156	0.99	5.09
6910	Q6AY23	Pycr2	Pyrroline-5-carboxylate reductase 2	0.13619	0.00343984	0.97	5.09
3468	D4AE31;A0A0G2K3C7	Fam126a		0.135943	0.00981904	0.93	5.1
3750	F1LSM8;A0A0G2K2I6	Dock9		0.135973	0.0107125	0.83	5.1
4974	P11030;Q6TXF3	Dbi	Acyl-CoA-binding protein;Triakontatetraneuropeptide;Octadecaneuropeptide	0.135977	0.00245905	0.99	5.1
7307	Q8CHM7;Q9JHT3	Hacl1	2-hydroxyacyl-CoA lyase 1	0.135992	0.0105886	0.93	5.1
7071	Q6MGC4	Pfdn6		0.136031	0.00234784	0.99	5.1
9016	A0A0G2JZ56			0.136042	0.00210195	0.99	5.1
9232	A0A0G2K1R9;A0A0G2K0J3;A0A0G2K2B9;O70511;Q792M9;O70510	Ank3	Ankyrin-3	0.135557	0.00326939	0.89	5.11
2824	D3ZWX4	Nckipsd		0.135653	0.0047376	0.99	5.11
7297	Q8CF97	Vcpip1	Deubiquitinating protein VCIP135	0.135685	0.00636697	0.92	5.11
7641	Q9Z2I7;A0A0G2JZX3	Svop	Synaptic vesicle 2-related protein	0.135768	0.00851698	0.95	5.11
5981	Q4V8F9	Hsdl2	Hydroxysteroid dehydrogenase-like protein 2	0.135249	0.00288852	0.98	5.12
7059	Q6MG49;A0A0G2K7C1;Q6MG49-2	Bag6	Large proline-rich protein BAG6	0.135258	0.00483659	0.95	5.12
60	A0A096MKB0;G3V842	Rab24		0.135339	0.0219988	0.88	5.12
4072	F1MA15;Q8K1M8;A0A096MJX1	Brinp2	BMP/retinoic acid-inducible neural-specific protein 2	0.135386	0.00364126	0.97	5.12
7069	Q6MGB4	Slc39a7		0.135411	0.00502773	0.98	5.12
4457	G3V8Y8;Q8VHU1	Hip1		0.135508	0.00709767	0.88	5.12
6174	Q5I0D7	Pepd	Xaa-Pro dipeptidase	0.135016	0.0040662	0.98	5.13
6646	Q63396	Sub1	Activated RNA polymerase II transcriptional coactivator p15	0.135017	0.00684037	0.94	5.13
2162	D3ZXD2;D3ZCF8	Abca8a		0.135061	0.00773351	0.98	5.13
9013	A0A0G2JXR9;D3ZY03;O88382-3;O88382-2	Magi2	Membrane-associated guanylate kinase, WW and PDZ domain-containing protein 2	0.135096	0.00374739	0.97	5.13
6491	Q5XIB4	Ufsp2	Ufm1-specific protease 2	0.135115	0.00311481	0.99	5.13
2461	D3ZL85	Hccs		0.135131	0.00252583	0.98	5.13
5410	P62329;A0A0G2K021;M0R7Y9	Tmsb4x	Thymosin beta-4;Hematopoietic system regulatory peptide	0.135155	0.00835797	0.92	5.13
2909	D3ZZA8	Sec24a		0.135172	0.00794456	0.96	5.13
6123	Q5FVH4	Aktip	AKT-interacting protein	0.135195	0.0125017	0.87	5.13
2412	D3ZJH2	Sugp2		0.134756	0.00633537	0.91	5.14
3879	F1M0F4;O54923	Exoc6	Exocyst complex component 6	0.134818	0.0104177	0.97	5.14
9035	F7ETI3;B2RYI7	Wdr41		0.134939	0.0161414	0.93	5.14
3757	F1LSW6;P0C644	Ppip5k1	Inositol hexakisphosphate and diphosphoinositol-pentakisphosphate kinase 1	0.134491	0.00574242	0.99	5.15
5395	P62024;F1LNB2	Phactr1	Phosphatase and actin regulator 1;Phosphatase and actin regulator	0.134498	0.00452569	0.99	5.15
5575	P97612	Faah	Fatty-acid amide hydrolase 1	0.134547	0.00280033	0.96	5.15
7185	Q6TEK3;Q6TUH2;F7FDC8	Vkorc1l1;rCG_65915	Vitamin K epoxide reductase complex subunit 1-like protein 1	0.134562	0.00453315	0.98	5.15
1542	M0RDY2;B1WBS7	Fam185a		0.134643	0.00508802	0.99	5.15
3707	F1LRI5;B5DFK9	Gcn1l1		0.134663	0.00530991	0.91	5.15
3095	D4A401	Tex10		0.134673	0.00514708	0.97	5.15
2253	F1LQL1;D3ZEW7;P29476-2;P29476;P29476-3	Nos1	Nitric oxide synthase;Nitric oxide synthase, brain	0.134223	0.00664147	0.93	5.16
5492	P68101	Eif2s1	Eukaryotic translation initiation factor 2 subunit 1	0.134282	0.00317668	0.97	5.16
5117	P23514	Copb1	Coatomer subunit beta	0.134286	0.00347552	0.92	5.16
3960	F1M5M9	Srgap3		0.134293	0.00356719	0.96	5.16
3462	D4AE02	Fam98b		0.13432	0.0103601	0.92	5.16
4849	O88954	Mpp3	MAGUK p55 subfamily member 3	0.134353	0.00613078	0.97	5.16
5467	P63074;A0A1W2Q627	Eif4e	Eukaryotic translation initiation factor 4E	0.134387	0.00323931	0.97	5.16
3812	F1LW77	Rab33b		0.134409	0.00476442	0.96	5.16
3581	F1LMY3;Q62656;Q62656-2;Q62656-3	Ptprz1	Protein-tyrosine-phosphatase;Receptor-type tyrosine-protein phosphatase zeta	0.134442	0.00775044	0.81	5.16
4847	O88871	Gabbr2	Gamma-aminobutyric acid type B receptor subunit 2	0.133998	0.00476729	0.99	5.17
1759	B2RZ74;D3Z8H0	Snrnp70		0.134	0.00678692	0.96	5.17
467	A0A0G2JYN4			0.134032	0.0115285	0.9	5.17
7457	Q9ES53	Ufd1l	Ubiquitin fusion degradation protein 1 homolog	0.134067	0.00397465	0.97	5.17
3448	D4ADL7	Xxylt1		0.134082	0.0153681	0.9	5.17
4012	F1M801	Anapc1		0.133709	0.00723014	0.96	5.18
6729	Q642B0	Gpc4		0.133721	0.00292832	0.97	5.18
5875	Q4KLH4;A0A0G2JYN7	Pspc1	Paraspeckle component 1	0.133813	0.00399406	0.95	5.18
5341	P55161	Nckap1	Nck-associated protein 1	0.133863	0.0133025	0.81	5.18
4892	P05712	Rab2a	Ras-related protein Rab-2A	0.133868	0.00308085	0.99	5.18
1556	F7ENH8;B1WBY8	Hdac2	Histone deacetylase	0.13388	0.019029	0.86	5.18
2705	D3ZU64	Vps37b		0.133895	0.0200455	0.92	5.18
2726	D3ZUN5	Pofut2		0.133906	0.00465068	0.96	5.18
4970	P10818	Cox6a1	Cytochrome c oxidase subunit 6A1, mitochondrial	0.133921	0.00372565	0.98	5.18
1757	B2RZ68	Dcaf7		0.133439	0.0154456	0.9	5.19
5359	P59215-2	Gnao1	Guanine nucleotide-binding protein G(o) subunit alpha	0.133459	0.00117561	1	5.19
1332	A1L122;F1M7W7;Q9Z1A5	Nae1	NEDD8-activating enzyme E1 regulatory subunit	0.133462	0.0133458	0.93	5.19
4982	P11505-2	Atp2b1	Plasma membrane calcium-transporting ATPase 1	0.133466	0.00892858	0.98	5.19
6942	Q6AYA5;Q6TUE3	Tmem106b	Transmembrane protein 106B	0.13348	0.0496372	0.71	5.19
6115	Q5EBD0;Q99MS0;B1WC82;Q9Z1J8	Sec14l2;Sec14l3	SEC14-like protein 2;SEC14-like protein 3	0.133501	0.00526255	0.99	5.19
631	A0A0G2K1E5;F1LSH0	Sympk		0.133537	0.0185473	0.88	5.19
3632	F1LPB9;P47709	Rph3a	Rabphilin-3A	0.133574	0.00138766	0.97	5.19
6370	Q5U2N3	Pitpnm1	Membrane-associated phosphatidylinositol transfer protein 1	0.133669	0.00275251	0.96	5.19
801	A0A0G2K528;B5DF99	Stx16		0.133679	0.00222409	0.99	5.19
3710	F1LRK9;Q8VI02	Ppp4r1	Serine/threonine-protein phosphatase 4 regulatory subunit 1	0.13317	0.0107429	0.92	5.2
1398	B0BMW0;P61107;A0A1B0GWR3	Rab14	Ras-related protein Rab-14	0.133271	0.00207128	0.96	5.2
6597	Q62829	Pak3	Serine/threonine-protein kinase PAK 3	0.133297	0.0039856	0.95	5.2
4342	G3V7R1;O08587	Npap60;Nup50	Nuclear pore complex protein Nup50	0.237869	0.0228194	0.83	2.91
4881	P04785	P4hb	Protein disulfide-isomerase	0.133406	0.00120486	0.98	5.2
6263	Q5PPK9;F1LNX7	Tssc1	Protein TSSC1	0.13305	0.00257133	0.99	5.21
995	R9PXU6;A0A0G2K8V2;P85972	Vcl	Vinculin	0.132698	0.00343309	0.96	5.22
6313	Q5RJR8	Lrrc59	Leucine-rich repeat-containing protein 59	0.132746	0.00232169	0.96	5.22
5529	P82995;Q6B437	Hsp90aa1	Heat shock protein HSP 90-alpha	0.13276	0.000873081	0.98	5.22
1453	B0BNE3	Trappc5		0.132775	0.00459182	0.97	5.22
9006	A0A0G2JV72;A0A0G2K739;P61078;F1M5C9;P70711	Ube2d3;Ube2d2;Ube2d2b	Ubiquitin-conjugating enzyme E2 D3;Ubiquitin-conjugating enzyme E2 D2B	0.132812	0.00334104	0.98	5.22
6372	Q5U2P1	Cnnm2	Metal transporter CNNM2	0.132824	0.004762	0.97	5.22
4033	F1M8L9;Q9QYV3	Rapgef1		0.132829	0.0059901	0.98	5.22
640	F1LNM0;A0A0G2K1M2;Q62696	Dlg1	Disks large homolog 1	0.132844	0.00398988	0.98	5.22
9269	Q9QY17-2;Q9QY17;Q9QY17-4;Q6IRI3;Q9QY17-3;R9PXU3	Pacsin2	Protein kinase C and casein kinase substrate in neurons 2 protein	0.132412	0.00593859	0.93	5.23
1430	B0BN74;F1LQH9	Bag2		0.132421	0.00693911	0.96	5.23
6908	Q6AY20	M6pr	Cation-dependent mannose-6-phosphate receptor	0.132543	0.00425626	0.96	5.23
6162	Q5HZE0	Slc25a29	Mitochondrial basic amino acids transporter	0.132632	0.00476321	0.99	5.23
6657	Q63487-2;Q63487	RragB	Ras-related GTP-binding protein B	0.132637	0.00541079	0.99	5.23
5572	P97603;F1M0Z6	Neo1	Neogenin	0.132641	0.00267238	0.95	5.23
7384	R9PXT4;Q924I2;A0A0G2JYP2;A0A0G2JVZ8;D3ZXB1	Map4k3;Map4k2	Mitogen-activated protein kinase kinase kinase kinase;Mitogen-activated protein kinase kinase kinase kinase 3	0.132657	0.00811496	0.96	5.23
5687	Q1RP74;Q1W1V7	LOC100911774;Tbcb		0.132158	0.00412534	0.95	5.24
6834	Q68FR9	Eef1d	Elongation factor 1-delta	0.132185	0.0067095	0.97	5.24
2794	D3ZWB7	Neu4		0.132228	0.00329922	1	5.24
1393	B0BMU7;Q6IUP3	Elp5	Elongator complex protein 5	0.132251	0.0131022	0.94	5.24
1925	B5DFJ3;G3V9M1	Ddx23		0.132264	0.0215705	0.84	5.24
6945	Q6AYB2	Sphk2		0.132313	0.00318915	0.98	5.24
5606	Q02293	Fntb	Protein farnesyltransferase subunit beta	0.13234	0.0169298	0.95	5.24
4318	G3V7I3;B5DEX7	Atp13a1		0.132354	0.00414867	0.95	5.24
5402	P62193	Psmc1	26S protease regulatory subunit 4	0.13238	0.00366353	0.92	5.24
4313	G3V7G8;Q5I0G4	Gars	Glycine--tRNA ligase	0.132394	0.00370839	0.92	5.24
3715	F1LRN5;Q63155	Dcc	Netrin receptor DCC	0.131921	0.00328276	0.97	5.25
2709	D3ZUB0	Rcn1		0.132019	0.00303843	0.96	5.25
4112	F2Z3Q8;P52296	Kpnb1	Importin subunit beta-1	0.132032	0.00142839	0.97	5.25
4204	G3V6F5;Q8CGS5	Elac2	Zinc phosphodiesterase ELAC protein 2	0.132071	0.00773143	0.94	5.25
5833	Q499N5	Acsf2	Acyl-CoA synthetase family member 2, mitochondrial	0.132073	0.00214002	0.97	5.25
1315	A0JPM9	Eif3j	Eukaryotic translation initiation factor 3 subunit J	0.132109	0.00442599	0.98	5.25
3578	F1LMV9	Coro2b	Coronin	0.13167	0.00261955	0.97	5.26
2116	D3ZAZ0	Eif3m	Eukaryotic translation initiation factor 3 subunit M	0.131691	0.00367671	0.97	5.26
5408	P62275	Rps29	40S ribosomal protein S29	0.131702	0.00377586	0.96	5.26
1210	A0A0H2UI10;Q8VIJ5;Q8VIJ5-3;Q8VIJ5-2	Mgea5	Protein O-GlcNAcase	0.131717	0.00233543	0.97	5.26
6596	Q62825	Exoc3	Exocyst complex component 3	0.131718	0.00203324	0.99	5.26
6680	Q63633-2;Q63633;D3ZGI9;F1LNP4	Slc12a5	Solute carrier family 12 member 5	0.131722	0.00121649	0.97	5.26
162	A0A0G2JSZ5;Q63081	Pdia6	Protein disulfide-isomerase A6	0.131811	0.00145909	0.98	5.26
5480	P63251;O08871	Kcnj3	G protein-activated inward rectifier potassium channel 1	0.131842	0.0164723	0.91	5.26
6573	Q62639;M0R3K1	Rheb	GTP-binding protein Rheb	0.131895	0.00378595	0.96	5.26
5293	P51146	Rab4b	Ras-related protein Rab-4B	0.131412	0.00391782	0.97	5.27
3499	D7NIW0;F1LRN8;A0A0G2JXP3;A0A0G2JUY1;Q5U1Z5;Q6P778	Nedd4l		0.131426	0.00359637	0.96	5.27
7043	Q6IRK8	Sptan1		0.131466	0.00431092	0.99	5.27
2373	D3ZIE9	Aldh18a1		0.131483	0.00250979	0.92	5.27
5522	P80386	Prkab1	5-AMP-activated protein kinase subunit beta-1	0.13158	0.00531062	0.99	5.27
6587	Q62760	Tomm20	Mitochondrial import receptor subunit TOM20 homolog	0.131158	0.00864982	0.97	5.28
4875	Q6P6G9;Q5I0M7;P04256;F1M2S4;D4ACJ7;A0A0G2K3G4;F1M6C7	Hnrnpa1;Hnrpa1	Heterogeneous nuclear ribonucleoprotein A1;Heterogeneous nuclear ribonucleoprotein A1, N-terminally processed	0.131172	0.00236747	0.96	5.28
9036	B4F772	Hspa4l		0.131195	0.00147624	0.98	5.28
2558	D3ZPP2	Arl8a		0.131197	0.00394954	0.98	5.28
5886	Q4KLL0	Tcea1	Transcription elongation factor A protein 1	0.131208	0.0110907	0.95	5.28
5221	P38659	Pdia4	Protein disulfide-isomerase A4	0.131208	0.00443995	0.97	5.28
3893	F1M1B3	RGD1564420		0.131272	0.00320498	0.97	5.28
7283	Q80WD1	Rtn4rl2	Reticulon-4 receptor-like 2	0.131273	0.0150901	0.92	5.28
4884	P04905;Q6LDP3;G3V983;B6DYQ1;Q7M0F1	Gstm1	Glutathione S-transferase Mu 1	0.131285	0.00355226	0.95	5.28
3031	D4A280	Pak7	Serine/threonine-protein kinase PAK 7	0.13132	0.00429979	0.99	5.28
4740	O35112	Alcam	CD166 antigen	0.131357	0.00361209	0.93	5.28
3633	F1LPC6;Q9JHW1;A0A0G2JY30;Q9JHW1-2	Cpd	Carboxypeptidase D	0.131364	0.00779631	0.82	5.28
4786	O54701-2	Slc24a2	Sodium/potassium/calcium exchanger 2	0.131374	0.00768899	0.97	5.28
1598	B2GUV5	Atp6v1g1		0.130908	0.00387776	0.96	5.29
6527	Q5XIJ6	Babam1	BRISC and BRCA1-A complex member 1	0.130959	0.00336638	0.98	5.29
9085	O08730;F8WFR6	Gyg1	Glycogenin-1	0.130977	0.0027972	0.98	5.29
6599	Q62844;A0A0G2K2E3;A0A096MKC1;A0A096MKC5	Fyn	Tyrosine-protein kinase Fyn;Non-specific protein-tyrosine kinase	0.131123	0.0032052	0.95	5.29
6569	Q62609;Q62609-3;Q62609-2;Q62609-4	Olfm1	Noelin	0.130709	0.00453097	0.93	5.3
3624	F1LP57;Q4KSH6;S4VP54	Map2k4		0.130762	0.00244437	0.97	5.3
6944	Q6AYA7	Rfk		0.130777	0.00428171	0.96	5.3
4598	M0R781	Dpp9		0.130791	0.00391793	0.99	5.3
6494	Q5XIC2	Ecsit	Evolutionarily conserved signaling intermediate in Toll pathway, mitochondrial	0.130799	0.00706726	0.91	5.3
3539	E9PTX9;Q9QX10;Q9R1N0	Slc12a2;NKCC1		0.130806	0.00379836	0.96	5.3
5250	P45592;A0A0G2KA35	Cfl1	Cofilin-1	0.130814	0.00194967	0.97	5.3
171	M0R4R4;M0RD55;A0A0G2JT50;O55148	Gas7	Growth arrest-specific protein 7	0.130846	0.00675248	0.95	5.3
4312	G3V7G0;Q9QXU8	Dync1li1	Cytoplasmic dynein 1 light intermediate chain 1	0.130862	0.00130752	0.98	5.3
1777	B2RZC6;A0A0H2UHX8;Q7TP98	Ilf2	Interleukin enhancer-binding factor 2	0.130415	0.00264636	0.95	5.31
1871	B5DF01;D3ZTB4	Vps11		0.130495	0.00562425	0.95	5.31
6023	Q566E4;Q811S1	Hnrnpr		0.130496	0.00287879	0.93	5.31
1462	Q3B8R8;B0BNG7	Nudt16l1		0.1305	0.0205518	0.85	5.31
2486	D3ZLZ7;A0A0A0MXZ8	Impdh1	Inosine-5-monophosphate dehydrogenase 1;Inosine-5-monophosphate dehydrogenase	0.130555	0.00439543	1	5.31
4904	P06761	Hspa5	78 kDa glucose-regulated protein	0.130621	0.00151555	0.95	5.31
7613	Q9Z0G8;Q9Z0G8-2	Wipf3	WAS/WASL-interacting protein family member 3	0.130631	0.00500238	0.99	5.31
276	A0A0G2JV16;F1LQ91	Dock11		0.130179	0.00869955	0.97	5.32
3938	F1M400	Ankrd28		0.130195	0.00571017	0.96	5.32
5952	Q4V884;A0A0G2JT88	Cdc16		0.130238	0.00870381	0.93	5.32
6998	Q6AYT5;A0A1B0GWT0	Armt1	Protein-glutamate O-methyltransferase	0.130251	0.00559194	0.96	5.32
4845	Q6IN15;O88813;F1LPB3	Acsl5	Long-chain-fatty-acid--CoA ligase 5	0.130266	0.00521491	0.97	5.32
9028	A0A0G2KA27			0.13027	0.00206646	0.97	5.32
3102	D4A435	Icam5		0.1303	0.00126921	0.98	5.32
4404	G3V8E2	Strip1		0.130355	0.00451355	0.97	5.32
5196	P35400;D3ZMI1	Grm7	Metabotropic glutamate receptor 7	0.130371	0.00809799	0.98	5.32
1043	A0A0G2K9L9;A0A096MJ77	Mdn1		0.130374	0.00297601	0.99	5.32
2806	D3ZWL6	Ahcyl2	Adenosylhomocysteinase	0.129925	0.00239043	0.97	5.33
3589	F1LN46;Q3KR63	Cpt1c	Carnitine O-palmitoyltransferase 1, brain isoform	0.129956	0.00236587	0.98	5.33
3840	F1LXF5	Get4		0.12998	0.000898121	1	5.33
4994	P11980-2;Q6P7S0;A0A0G2JVG3;M0RD14	Pkm	Pyruvate kinase PKM;Pyruvate kinase	0.129999	0.00423842	0.96	5.33
1174	A0A0H2UHM5;P11598	Pdia3	Protein disulfide-isomerase A3	0.130025	0.00106998	0.97	5.33
5354	P58405;E9PT82;P58405-2;Q1KLB7	Strn3	Striatin-3	0.130116	0.00379053	0.98	5.33
1814	B4F7A1	Lyrm7	Complex III assembly factor LYRM7	0.130123	0.00378109	0.99	5.33
4765	O35550;G3V9J7	Rabep1	Rab GTPase-binding effector protein 1	0.130131	0.00335111	0.97	5.33
3111	D4A4H5	Sdf2		0.129702	0.00358421	0.96	5.34
3192	D4A6F2	Lynx1		0.129737	0.00885947	0.93	5.34
1711	B2RYR9;Q9Z336	Dynlt1	Dynein light chain Tctex-type 1	0.129748	0.00994136	0.84	5.34
2232	D3ZE72	Metap1	Methionine aminopeptidase 1	0.129791	0.0058811	0.93	5.34
9094	P86410	Ralgapb	Ral GTPase-activating protein subunit beta	0.129802	0.00412463	0.98	5.34
4505	G3V9M3;Q5BJR0	Wdr47		0.129809	0.00161865	0.97	5.34
1050	A0A0G2K9Q3;Q6QI44	Naa25	N-alpha-acetyltransferase 25, NatB auxiliary subunit	0.129895	0.00573229	0.95	5.34
1046	A0A0G2K9P5			0.1299	0.00521272	0.99	5.34
5517	P70617	Ninj1	Ninjurin-1	0.129905	0.00943702	0.97	5.34
2085	D3ZAA9;O88953	Mpp2		0.129446	0.00262951	0.94	5.35
4010	F1M7Y5;Q9R1X8	Prkci	Protein kinase C iota type	0.129538	0.0108774	0.96	5.35
7039	Q6IRE4	Tsg101	Tumor susceptibility gene 101 protein	0.129615	0.00422457	0.96	5.35
181	A0A0G2JTA0;Q5BK32	Faf2	FAS-associated factor 2	0.129644	0.00284589	0.98	5.35
2393	D3ZIX4	H1fx		0.129663	0.0185818	0.86	5.35
7361	Q91Y81	Sept2	Septin-2	0.129675	0.00176392	0.97	5.35
4521	Q4G022;G3V9T7	Asna1	Arsenical pump-driving ATPase;ATPase Asna1	0.12921	0.00183954	0.97	5.36
5137	P26453;Q6GT74;P26453-2	Bsg	Basigin	0.129226	0.00370516	0.96	5.36
5540	P84087	Cplx2	Complexin-2	0.129243	0.00430059	0.96	5.36
4880	P04775	Scn2a	Sodium channel protein type 2 subunit alpha	0.129263	0.00846158	0.98	5.36
5717	Q32PY7;A0A0G2K226	Nudcd3		0.129264	0.00475869	0.95	5.36
2205	D3ZDJ3	Elmod1		0.129293	0.0250877	0.79	5.36
5696	Q2KMM2	Trappc1	Trafficking protein particle complex subunit 1	0.129417	0.00256961	0.99	5.36
7288	Q80ZG1;B1H241;A0A1L1WKK3	Ric8a	Synembryn-A	0.129417	0.0120053	0.93	5.36
5543	P84586;A0A0A0MXW9;A0A0G2K8K9;D4AE41	Rbmxrtl;Rbmxl1	RNA-binding motif protein, X chromosome retrogene-like;RNA-binding motif protein, X chromosome retrogene-like, N-terminally processed;RNA binding motif protein, X-linked-like-1	0.128964	0.00239798	0.99	5.37
2268	D3ZF97	Erlec1		0.128975	0.00513083	0.95	5.37
4320	G3V7I7;A0A0G2QC24;Q5I0H6	Lrrc40		0.129015	0.00663955	0.94	5.37
1433	B0BN83	Armc1	Armadillo repeat-containing protein 1	0.129018	0.00241959	0.98	5.37
1931	B5DFK7	Abhd17c		0.129051	0.0248863	0.79	5.37
1076	Q6AY49;A0A0G2KAE2	Tusc3		0.129053	0.0080319	0.97	5.37
1676	B2RYI2	Srp68	Signal recognition particle subunit SRP68	0.129058	0.00281054	0.98	5.37
6836	Q68FS1	Nubp2	Cytosolic Fe-S cluster assembly factor NUBP2	0.129095	0.00255041	1	5.37
4794	O54924	Exoc8	Exocyst complex component 8	0.129157	0.00437443	0.98	5.37
9041	D3ZYN2;D3ZCG2;D3ZJJ7;D4A1V5;D4ADI4	Kif21a	Kinesin-like protein	0.128792	0.00191148	0.98	5.38
7578	Q9R0T3;A0A1W2Q6P6	Dnajc3	DnaJ homolog subfamily C member 3	0.128907	0.0155165	0.9	5.38
4110	F2W8B0;P22734-2;P22734	Comt	Catechol O-methyltransferase	0.12854	0.0020059	0.98	5.39
262	A0A0G2JUS5			0.12856	0.0108683	0.97	5.39
437	A0A0G2JY08;D3ZFD0;Q3B8R3	Myo18a		0.128573	0.00156617	0.97	5.39
786	A0A0G2K4T3;Q5FVC7	Acap2	Arf-GAP with coiled-coil, ANK repeat and PH domain-containing protein 2	0.12858	0.00334475	1	5.39
6336	Q5RKH7	Slc35f6	Solute carrier family 35 member F6	0.128586	0.00578189	0.98	5.39
5144	P27605;Q6LDG5	Hprt1	Hypoxanthine-guanine phosphoribosyltransferase	0.128607	0.00142442	0.99	5.39
3985	F1M6V8;B5DF70;A0A0G2JX43	Strn4		0.128645	0.0027769	0.97	5.39
1670	B2RYG2	Pck2		0.128716	0.0085231	0.95	5.39
4959	P0CAX5	Ophn1	Oligophrenin-1	0.128326	0.00505328	0.99	5.4
4358	G3V7W1;G3V7W1-2	Pdcd6		0.128444	0.00262042	0.99	5.4
3981	F1M6T6;A0A0G2JV49	Ppp6r2		0.128459	0.00706162	0.93	5.4
4802	O55173	Pdpk1	3-phosphoinositide-dependent protein kinase 1	0.128046	0.00533599	0.96	5.41
3941	F1M471	Epm2aip1		0.128095	0.00347758	0.95	5.41
7209	Q6YDN8	Gid8		0.128099	0.00589085	0.95	5.41
887	A0A0G2K6T9;Q00A22	Pcdh1		0.128161	0.0017719	0.96	5.41
3610	F1LNP8;Q9WTY6;A0A1L1WKJ6	Pvrl1		0.128192	0.00242565	0.98	5.41
9212	D3ZFY7;D4A2Q3;D4A404	Psd3		0.128213	0.0072754	0.91	5.41
665	A0A0G2K214			0.128235	0.0116484	0.95	5.41
3276	D4A8H3	Uba6		0.127842	0.00250777	0.99	5.42
5533	P83941;A0A0G2K2A0;A0A096MIY6	Tceb1	Transcription elongation factor B polypeptide 1	0.127977	0.00127138	0.99	5.42
3888	H1UBM8;F1M0Z3	Cpne4		0.127992	0.00195691	0.96	5.42
408	A0A0G2JXD7;F1M6A8;Q63484	Akt3	RAC-gamma serine/threonine-protein kinase	0.128	0.00281845	1	5.42
506	A0A0G2JZF0;B5DEG8	Sec24c		0.127548	0.00281115	0.97	5.43
3264	D4A857	Ipo9		0.127597	0.00228443	0.98	5.43
5434	P62859;A0A0A0MY14;F1M168	Rps28;LOC100359503;LOC100360689	40S ribosomal protein S28	0.127647	0.0034399	0.98	5.43
6374	Q5U2P5;A0A0G2K2V4	C2cd2l		0.127684	0.00252704	0.95	5.43
3268	D4A8A0	Cad		0.127754	0.00640263	0.9	5.43
1107	A0A0G2KB46;D4AD82;P81128	Arhgap35	Rho GTPase-activating protein 35	0.127302	0.00191572	0.97	5.44
1936	B5DFL9	Sestd1		0.127318	0.00663211	0.93	5.44
7595	Q9WUD9-2;Q9WUD9	Src	Proto-oncogene tyrosine-protein kinase Src	0.127338	0.0031548	0.97	5.44
7118	Q6P7A7;P07153	Rpn1	Dolichyl-diphosphooligosaccharide--protein glycosyltransferase subunit 1	0.12737	0.00177076	0.95	5.44
6435	Q5VLR5	Erp44		0.127525	0.00391117	0.93	5.44
3919	F1M378	Unc13a		0.127079	0.00715795	0.98	5.45
5208	P36506	Map2k2	Dual specificity mitogen-activated protein kinase kinase 2	0.12711	0.00308027	0.98	5.45
3333	D4AA35	Asmtl		0.127148	0.00629705	0.99	5.45
5061	P18422;Q6IE67	Psma3	Proteasome subunit alpha type-3;Proteasome subunit alpha type	0.12717	0.00196255	0.99	5.45
5955	Q4V887	Slc39a6	Zinc transporter ZIP6	0.127182	0.00341146	0.99	5.45
9072	F1M950	Robo2		0.127206	0.00589922	0.99	5.45
299	A0A0G2JVG4;Q9WVK3;A0A0G2JUF1;A0A0G2K6H4	Pecr	Peroxisomal trans-2-enoyl-CoA reductase	0.127221	0.00271891	0.99	5.45
1467	B0BNJ1	Sri		0.127231	0.00209079	0.99	5.45
1585	B1WC73	Arl6		0.127256	0.0038951	0.95	5.45
91	A0A0A0MY13;D4A6L0	Gpr158	Probable G-protein coupled receptor 158	0.126841	0.00216041	0.97	5.46
6651	Q63450	Camk1	Calcium/calmodulin-dependent protein kinase type 1	0.126871	0.0161161	0.9	5.46
7173	Q6QIX3;Q8K4Y6;Q6QIX3-2	Slc30a3	Zinc transporter 3	0.126897	0.00700823	0.95	5.46
5997	Q4VBH2	Trnt1		0.126924	0.00744403	0.96	5.46
5946	Q4V7D9	Smpdl3b		0.126952	0.00266658	0.98	5.46
5592	Q00566-2;A0A0G2JWK2;Q00566	Mecp2	Methyl-CpG-binding protein 2	0.126996	0.00282043	0.98	5.46
769	A0A0G2K4G3;Q71UE8	Nedd8	NEDD8	0.127051	0.00209501	1	5.46
1425	B0BN63	Ahsa1		0.126605	0.00222089	0.97	5.47
4322	G3V7J0;Q02253	Aldh6a1	Methylmalonate-semialdehyde dehydrogenase [acylating], mitochondrial	0.126629	0.00158072	0.96	5.47
1571	B1WC34	Prkcsh		0.126631	0.00174937	0.97	5.47
1646	B2GV96	Ccdc115		0.126685	0.0153192	0.91	5.47
797	A0A0G2K9X3;A0A0G2K4Y7;Q9QYF3;A0A0G2K9S4	Myo5a	Unconventional myosin-Va	0.126692	0.00132183	0.96	5.47
4159	F8V328;P35280;Q5M970;A0A0G2K553	Rab8a	Ras-related protein Rab-8A	0.12672	0.00349879	0.98	5.47
7273	Q7TSU1	Arfgef2	Brefeldin A-inhibited guanine nucleotide-exchange protein 2	0.12673	0.0238363	0.85	5.47
274	D3ZHG8;A0A0G2JV04	Gga3		0.12677	0.00323698	0.99	5.47
1815	B4F7A2;F1M943	Armc8		0.126396	0.00366609	0.95	5.48
4063	F1M9N7;Q4KLH5	Agfg1	Arf-GAP domain and FG repeat-containing protein 1	0.126478	0.0100518	0.92	5.48
493	U6A022;A0A0G2JZ83;A0A0G2K2D4;G3V9Z5;B0BN79	AGAP3;Agap3		0.126546	0.00299018	0.98	5.48
1386	A9UMW1;P14942;Q6TUG1	Gsta4;LOC688925	Glutathione S-transferase;Glutathione S-transferase alpha-4	0.126565	0.00221916	0.99	5.48
5254	P46462	Vcp	Transitional endoplasmic reticulum ATPase	0.126569	0.000863598	0.97	5.48
4482	G3V984;O88778;A0A0G2K1X6	Bsn	Protein bassoon	0.126185	0.00124343	0.95	5.49
3708	F1LRI7;P0C1X8	Aak1	AP2-associated protein kinase 1	0.126249	0.00171241	0.96	5.49
1259	A0A140TAH1;Q9JJ50-2;Q9JJ50	Hgs	Hepatocyte growth factor-regulated tyrosine kinase substrate	0.126281	0.00286819	0.95	5.49
5425	P62775	Mtpn	Myotrophin	0.126297	0.00238754	0.97	5.49
5098	Q642D2;P20611	Acp2	Lysosomal acid phosphatase	0.125976	0.00207663	0.98	5.5
842	A0A0G2K5U9			0.125998	0.00740235	0.9	5.5
5205	P35745;D4A1G1	Acyp2	Acylphosphatase-2;Acylphosphatase	0.126107	0.00361373	0.97	5.5
5736	Q3B7K9;A0A0G2JVF1	Rundc3b	RUN domain-containing protein 3B	0.125778	0.0111396	0.95	5.51
3035	D4A2D7	Ipo4		0.125808	0.00412103	0.95	5.51
9055	E9PST5	Acin1		0.125864	0.00451764	0.95	5.51
4048	F1M964;Q68FX8;P20069	Pmpca	Mitochondrial-processing peptidase subunit alpha	0.125865	0.00348497	0.96	5.51
331	A0A0G2JVW5;E9PSZ5;Q5RJQ1	Huwe1		0.125868	0.0034761	0.93	5.51
6542	Q5XIP0	Dnajb4		0.125886	0.0019978	0.99	5.51
6281	Q5PQN7	Lzic	Protein LZIC	0.125477	0.0054948	0.99	5.52
3407	D4ACG7;H1UBM5	Cpne6		0.125503	0.00269121	0.93	5.52
6063	Q5BJS0;A0A0G2JW51	Dhx30	Putative ATP-dependent RNA helicase DHX30	0.12555	0.0142473	0.8	5.52
3357	G3V9H1;D4AB55;O08774;A0A0G2K326;O08774-2	Rgs12	Regulator of G-protein signaling 12	0.125578	0.00434789	0.98	5.52
5024	P14659;A0A0G2JUT0	Hspa2	Heat shock-related 70 kDa protein 2	0.125608	0.00327009	0.99	5.52
1719	B2RYT5;D3ZYX8	Cox7a2l		0.125617	0.00601077	0.95	5.52
6968	Q6AYK1	Rnps1	RNA-binding protein with serine-rich domain 1	0.125626	0.00769822	0.91	5.52
6254	Q5NDF0	Pomgnt2	Protein O-linked-mannose beta-1,4-N-acetylglucosaminyltransferase 2	0.125632	0.00243039	0.96	5.52
2180	D3ZCU8	Rab33a		0.125262	0.00475629	0.98	5.53
1334	A1L1J8	Rab5b		0.125266	0.00227077	0.97	5.53
3156	D4A5F7	Vps8		0.125347	0.0034796	0.99	5.53
3976	F1M6D0	Mrps6		0.125402	0.00493226	0.94	5.53
4357	G3V7V9;Q6P4Z6	Lcmt1	Leucine carboxyl methyltransferase 1	0.125429	0.00420961	0.98	5.53
434	F1LQ45;A0A0G2JXY9;Q505I9;Q9Z1Z3	Epn2	Epsin-2	0.125453	0.0104369	0.92	5.53
4074	F1MA36;Q9QWN8	Sptbn2	Spectrin beta chain, non-erythrocytic 2	0.12511	0.000806636	0.96	5.54
3110	D4A4F9	LOC682489		0.125118	0.00400851	0.99	5.54
5279	P49620	Dgkg	Diacylglycerol kinase gamma	0.125142	0.0055301	0.97	5.54
5651	Q6P9Y2;Q08603;Q68G48;F1LSM6	Rabggtb	Geranylgeranyl transferase type-2 subunit beta	0.125152	0.00375415	0.98	5.54
3211	Q4KLJ1;D4A720	Srsf7		0.125161	0.00818324	0.9	5.54
4715	O08629	Trim28	Transcription intermediary factor 1-beta	0.124895	0.00262219	0.91	5.55
5863	Q4G061	Eif3b	Eukaryotic translation initiation factor 3 subunit B	0.124907	0.0018307	0.97	5.55
5724	Q32Q54	Uqcc1		0.124923	0.00539085	0.98	5.55
6984	Q6AYR1;Q4R1A4	Tfg;TFG		0.124989	0.00477516	0.95	5.55
5234	P41499;P41499-2;Q9QWQ8;Q62987	Ptpn11	Tyrosine-protein phosphatase non-receptor type 11	0.124616	0.00201213	0.99	5.56
3314	D4A9L2	Srsf1		0.124721	0.00278965	0.93	5.56
5496	P68403-2;A0A0G2K5Q0;F1LS42;P68403;F1LS36;Q6LDV0	Prkcb	Protein kinase C beta type;Protein kinase C	0.124371	0.00224744	0.97	5.57
5477	P63170	Dynll1	Dynein light chain 1, cytoplasmic	0.124374	0.00387504	0.98	5.57
166	A0A0G2JT23;D3ZA69	Nrbp2		0.124416	0.00358006	0.98	5.57
4153	Q8CHN5;F7FJQ3	Npc2		0.124423	0.00558935	0.94	5.57
3491	D4AEH9	Agl		0.124445	0.00141425	0.98	5.57
4692	M0RD20;Q64537;A0A0G2K6H7	Capns1	Calpain small subunit 1	0.124178	0.00185653	0.99	5.58
3124	D4A4T0;I6L9H8	Stub1		0.124188	0.00627079	0.95	5.58
1540	B1WBS4	Vps26b		0.124231	0.00276389	0.97	5.58
1941	D3Z949;B5DFN3	RGD1561671;Uqcc2	Ubiquinol-cytochrome-c reductase complex assembly factor 2	0.124254	0.00592273	0.93	5.58
2251	D3ZES2	Trappc6b		0.124262	0.00201606	0.99	5.58
2218	D3ZDU2	Rptor		0.124263	0.00255044	0.98	5.58
7351	Q8VHK7;F1LPC7;M0R3J6	Hdgf	Hepatoma-derived growth factor	0.124267	0.00686858	0.96	5.58
3573	Q3B8P5;F1LMQ3	Psmd8		0.124303	0.00227633	0.97	5.58
1783	D3ZSF9;B2RZD5	Rpl22l2;LOC688712		0.124313	0.00919066	0.88	5.58
5114	P22509	Fbl	rRNA 2-O-methyltransferase fibrillarin	0.124314	0.0111098	0.88	5.58
7458	Q9ES54;F1LQX9;A0A0G2JU66	Nploc4	Nuclear protein localization protein 4 homolog	0.123981	0.00417394	0.95	5.59
836	A0A0G2K5N6;F1LQT3;Q62868	Rock2	Rho-associated protein kinase 2	0.124013	0.00376248	0.96	5.59
6523	Q5XII9	Mtfr1l	Mitochondrial fission regulator 1-like	0.12409	0.00253055	0.98	5.59
1942	B5DFN4	Pfdn5		0.12409	0.00208185	0.99	5.59
4720	O08697;G3V8V0;A0A1B0GWW8	Arl2	ADP-ribosylation factor-like protein 2	0.124106	0.00492564	0.94	5.59
7507	Q9JK00	Scn3b	Sodium channel subunit beta-3	0.123666	0.0131616	0.92	5.6
4265	G3V6Y6	Pygb	Alpha-1,4 glucan phosphorylase	0.123686	0.00561006	0.94	5.6
912	A0A0G2K757;P25235	Rpn2	Dolichyl-diphosphooligosaccharide--protein glycosyltransferase subunit 2	0.12376	0.00166046	0.95	5.6
7610	Q9WVR3;Q9WVR3-2;V9GZ88;A0A1B0GWM0	Inppl1	Phosphatidylinositol 3,4,5-trisphosphate 5-phosphatase 2	0.123803	0.00294373	1	5.6
306	G3V6Z3;A0A0G2JVI5;Q8VH46	Afap1	Actin filament-associated protein 1	0.123547	0.0120976	0.93	5.61
3550	F1LM09;Q4VSI4	Usp7	Ubiquitin carboxyl-terminal hydrolase;Ubiquitin carboxyl-terminal hydrolase 7	0.123596	0.00308764	0.94	5.61
1414	B0BN30;A0A1W2Q6G8;Q4G025	Mtch1		0.12364	0.00221827	0.96	5.61
4617	M0R830;Q6P5P5	Mest	Mesoderm-specific transcript homolog protein	0.123274	0.0118707	0.84	5.62
7019	Q6DUV1;P09216;F1LMV8;A0A0G2JXV8;Q63432	Prkce	Protein kinase C epsilon type;Protein kinase C	0.123302	0.00216304	0.95	5.62
5605	Q01986;A0A0H2UHI2	Map2k1	Dual specificity mitogen-activated protein kinase kinase 1	0.123384	0.00300486	0.91	5.62
5067	P18886	Cpt2	Carnitine O-palmitoyltransferase 2, mitochondrial	0.123385	0.0026527	0.99	5.62
6457	Q5XI31	Pigs	GPI transamidase component PIG-S	0.123421	0.00377688	0.92	5.62
7650	Q9Z2Z8	Dhcr7	7-dehydrocholesterol reductase	0.123441	0.00676422	0.96	5.62
9027	A0A0G2K681;Q5G6W1	Rsn		0.123038	0.0143946	0.94	5.63
2792	D3ZWA8	Appl1		0.123039	0.00413778	0.93	5.63
595	F1LNV5;A0A0G2K0T5;Q6P6Q9	Micu1	Calcium uptake protein 1, mitochondrial	0.123039	0.00585091	0.92	5.63
3731	F1LS01	Pcdh9		0.12305	0.0152797	0.92	5.63
3642	F1LPK9;Q8CHJ1;A0A0G2KAR3	Pigu	Phosphatidylinositol glycan anchor biosynthesis class U protein	0.123083	0.00777933	0.97	5.63
3764	F1LT49	Lrrc47		0.123085	0.00572267	0.94	5.63
706	A0A0G2K2V5			0.122797	0.00912797	0.94	5.64
307	A0A0G2JVI6;D4A8M2;A0A0G2K8F4	Cask		0.122811	0.0224436	0.83	5.64
6133	Q5FVL2	Emc8	ER membrane protein complex subunit 8	0.122998	0.00324214	0.97	5.64
1555	B1WBY7	Erlin1		0.122605	0.0073611	0.97	5.65
2755	D3ZVA5	Fbll1		0.122625	0.0136257	0.87	5.65
6407	Q5U2Z3;A0A0H2UHZ2	Nap1l4	Nucleosome assembly protein 1-like 4	0.122665	0.0018443	0.97	5.65
4912	P07335	Ckb	Creatine kinase B-type	0.122668	0.00122684	0.97	5.65
4385	G3V878;Q9WTR7	Sec11c	Signal peptidase complex catalytic subunit SEC11;Signal peptidase complex catalytic subunit SEC11C	0.122389	0.00489724	0.96	5.66
2056	D3Z9H2	Hapln4		0.12241	0.0153588	0.79	5.66
5066	P18666;A0A0G2JSW0	Myl12b	Myosin regulatory light chain 12B	0.122431	0.0048878	0.99	5.66
6312	Q5RJR2	Twf1	Twinfilin-1	0.12246	0.00174315	0.99	5.66
626	A0A0G2K1B4;A1L127;Q62739	Rab3ip	Rab-3A-interacting protein	0.122544	0.0106292	0.96	5.66
4307	G3V7D4;A5HTT2	Efnb3		0.122166	0.0123173	0.88	5.67
7015	Q6DGF2	Clint1		0.122177	0.00383679	0.97	5.67
4127	F7EMB2;Q6QI16;Q7TQ71	RGD1304704;LOC360933		0.122209	0.00202721	0.97	5.67
5853	Q4FZT9	Psmd2	26S proteasome non-ATPase regulatory subunit 2	0.122353	0.00138976	0.96	5.67
7382	Q923W4	Hdgfrp3	Hepatoma-derived growth factor-related protein 3	0.121939	0.00256725	0.99	5.68
5645	Q07984	Ssr4	Translocon-associated protein subunit delta	0.121946	0.00748049	0.93	5.68
7412	Q99ND8;Q642F2;A0A0G2K7C6;P35815;P35815-2	Ppm1b	Protein phosphatase 1B	0.121947	0.00419638	0.99	5.68
6537	Q5XIM7	Kars	Lysine--tRNA ligase	0.121966	0.0032968	0.94	5.68
3063	D4A3E1	Hnrnpll		0.122007	0.00483132	0.91	5.68
3860	F1LYZ8	Ppp1r21		0.122073	0.00355326	0.97	5.68
496	A0A0G2JZA2;P97576	Grpel1	GrpE protein homolog 1, mitochondrial	0.122107	0.00295675	0.96	5.68
9218	A0A0G2K9J0;F1LTE0	Tanc2		0.122118	0.00417014	0.95	5.68
7275	Q7TT49;A0A0G2KB58	Cdc42bpb	Serine/threonine-protein kinase MRCK beta	0.122119	0.0013394	0.99	5.68
1158	A0A0H2UHG0;Q4KM49	Yars	Tyrosine--tRNA ligase, cytoplasmic;Tyrosine--tRNA ligase, cytoplasmic, N-terminally processed	0.121718	0.00288717	0.93	5.69
9112	Q9QZA2	Pdcd6ip	Programmed cell death 6-interacting protein	0.121771	0.0037484	0.97	5.69
6953	Q6AYD3;Q6AYD3-2;A0A0G2JVS2	Pa2g4	Proliferation-associated protein 2G4	0.121784	0.00489362	0.92	5.69
6246	Q5M9H2;P45953	Acadvl	Very long-chain specific acyl-CoA dehydrogenase, mitochondrial	0.121791	0.00188386	0.97	5.69
5931	Q4QQW8;B1WBP6	Plbd2	Putative phospholipase B-like 2	0.121816	0.00186083	0.98	5.69
1080	A0A0G2KAI8			0.121826	0.00513326	0.96	5.69
6749	Q64620	Ppp6c	Serine/threonine-protein phosphatase 6 catalytic subunit;Serine/threonine-protein phosphatase 6 catalytic subunit, N-terminally processed	0.12189	0.00189383	0.98	5.69
5059	P18418;F1M5A1;D3ZYM6	Calr;Calr4	Calreticulin	0.121903	0.00114037	0.98	5.69
3566	F1LMB9;O54921;A0A0G2K888;A0A0G2K1K8;M0R602;A0A0G2K711	Exoc2	Exocyst complex component 2	0.121537	0.00255512	0.97	5.7
3098	I6L9I0;D4A414	Cox15		0.121549	0.00467953	0.97	5.7
5756	Q3KRD0	Dars2	Aspartate--tRNA ligase, mitochondrial	0.12155	0.00562259	0.97	5.7
1761	B2RZ78;A0A0G2JTS3;B2RZ78-2	Vps29	Vacuolar protein sorting-associated protein 29	0.121584	0.00148149	0.98	5.7
5235	P41542	Uso1	General vesicular transport factor p115	0.121596	0.00177841	0.97	5.7
6344	Q5RKJ4;Q04631	Fnta	Protein farnesyltransferase/geranylgeranyltransferase type-1 subunit alpha	0.121601	0.0016815	1	5.7
2250	D3ZER6	Tnpo2		0.121667	0.00211988	0.97	5.7
7526	Q9JLU4-2;Q9JLU4;A0A0G2K042;A0A0U1RS13;Q9JLU4-3;A0A0U1RRP5	Shank3	SH3 and multiple ankyrin repeat domains protein 3	0.121674	0.0163623	0.89	5.7
293	A0A0G2JVC8;A0A096MK62	Lss		0.121709	0.00443192	0.99	5.7
6046	Q587K3	Tbc1d10a		0.121321	0.0127985	0.95	5.71
4725	O08776-4;O08776;O08776-2;O08776-3	Ndufaf3	NADH dehydrogenase [ubiquinone] 1 alpha subcomplex assembly factor 3	0.121332	0.00936928	0.91	5.71
3000	D4A1J6	Ankfy1		0.121357	0.00215198	0.97	5.71
182	A0A0G2JTA1;D3ZHI9	Ppp2r5e		0.121397	0.00133612	0.98	5.71
5889	Q4KLN7;A0A0G2K4J0;M0R738	Arfgap3	ADP-ribosylation factor GTPase-activating protein 3	0.121447	0.00722083	0.97	5.71
201	A0A0G2JTL4;Q63116;Q9EQ22;Q9EQ24;B7SCJ0;Q9JKS0;Q9JKR8;Q9EQ23;Q9JKS1;Q9JKS2	Kit;KIT	Tyrosine-protein kinase receptor	0.121496	0.00200305	0.99	5.71
7487	Q9JID2;G3V6Q6;Q63229	Gna11	Guanine nucleotide-binding protein subunit alpha-11	0.121133	0.00251788	0.97	5.72
3943	F1M4B6	RGD1563349		0.121145	0.0179539	0.9	5.72
3376	F1LMT8;D4ABP4	Rab3gap2		0.121165	0.00561258	0.97	5.72
5174	P31647	Slc6a11	Sodium- and chloride-dependent GABA transporter 3	0.121195	0.00202621	0.99	5.72
5201	P35465	Pak1	Serine/threonine-protein kinase PAK 1	0.121267	0.00240264	0.98	5.72
4841	O88794	Pnpo	Pyridoxine-5-phosphate oxidase	0.12087	0.00239962	0.99	5.73
1056	A0A0G2K9R9;A0A0G2KAX0			0.120918	0.00730319	0.98	5.73
1692	B2RYM5	Brcc3	Lys-63-specific deubiquitinase BRCC36	0.120921	0.00436372	0.99	5.73
5542	P84100;Q63287;F1M5A9	Rpl19;RGD1560099;RGD1562420	60S ribosomal protein L19	0.120992	0.00249208	0.96	5.73
4613	M0R7U1	Ak5		0.121008	0.00516387	0.93	5.73
1772	B2RZB5	Chmp2a		0.121014	0.0106176	0.98	5.73
5070	P19139	Csnk2a1	Casein kinase II subunit alpha	0.121042	0.00150958	0.97	5.73
4888	P05370	G6pdx	Glucose-6-phosphate 1-dehydrogenase	0.120671	0.00208934	0.96	5.74
6324	Q5RK17;D4A7Z5	Diablo;LOC100360940		0.120699	0.00432402	0.96	5.74
3496	D4AEP0	Adss	Adenylosuccinate synthetase isozyme 2	0.120828	0.00248047	0.97	5.74
[truncated: 1,613 more rows]

## Sheet: B) Neuron-enriched cultures
Supplementary Table 1: Half-lives, rate constants, standard errors and coeficient of determination for all proteins in all culture types
B) Neuron-enriched cultures
Protein group ID	Uniprot Ids	Genes	Protein names	rate constant k	SE	R2	Half-life [days]
730	A0A0G2K3G9;A4QN30;O55000	Ppp1r10	Serine/threonine-protein phosphatase 1 regulatory subunit 10	0.560423	0.129063	0.758599	1.23683
350	A0A0G2JW85;Q9QYJ2;F1LSI5	Rasa3	Ras GTPase-activating protein 3	0.549393	0.0955379	0.916825	1.26166
5398	P62078	Timm8b	Mitochondrial import inner membrane translocase subunit Tim8 B	0.527701	0.0362062	0.972531	1.31352
57	A0A096MK76;G3V7M5;Q9QZC4	Pcyt1b	Choline-phosphate cytidylyltransferase B	0.519784	0.0545639	0.937983	1.33353
1956	C0IXW6;C0IXW5;A0A096MIW7	Fry		0.499178	0.0416132	0.979577	1.38858
9063	F1LRS2	Dock7		0.463562	0.106476	0.67805	1.49526
4870	P04094	Penk	Proenkephalin-A;Synenkephalin;Met-enkephalin;PENK(114-133);PENK(143-185);Met-enkephalin-Arg-Gly-Leu;Leu-enkephalin;PENK(239-260);Met-enkephalin-Arg-Phe	0.462914	0.0323346	0.976186	1.49735
5325	P54001	P4ha1	Prolyl 4-hydroxylase subunit alpha-1	0.460354	0.0327336	0.965818	1.50568
5565	Q6IMX4;P97544	Ppap2b	Lipid phosphate phosphohydrolase 3	0.403675	0.0445603	0.891383	1.71709
2604	D3ZR52	Lpcat4		0.3936	0.0241591	0.977895	1.76105
2112	D3ZAW4	Abhd4		0.392113	0.0497692	0.939461	1.76772
5323	P53812;P53812-2;D3ZCD4	Pitpnb	Phosphatidylinositol transfer protein beta isoform	0.374158	0.0701991	0.686055	1.85255
4536	H2BF30;Q920R3	Fads1	Fatty acid desaturase 1	0.368684	0.0229603	0.959084	1.88006
5578	P97629;A0A0G2JUW8;A0A0G2JYN3;A0A0H2UHK5;Q8R438	Lnpep	Leucyl-cystinyl aminopeptidase	0.367674	0.0525004	0.680758	1.88522
3920	F1M392	Limch1		0.36551	0.0540628	0.851049	1.89638
6965	Q6AYH6	Emc10	ER membrane protein complex subunit 10	0.363878	0.0370831	0.914518	1.90489
9001	A0A096MJW2;Q66H50;A0A096MJJ7	Far1	Fatty acyl-CoA reductase 1	0.362247	0.0181822	0.98756	1.91346
10	A2VD14;A0A096MIV5	Abcf2		0.362117	0.0523985	0.90523	1.91415
4441	G3V8T3;P55266	Adar	Double-stranded RNA-specific adenosine deaminase	0.36108	0.0452316	0.819882	1.91965
3059	D4A383	Ttyh3	Protein tweety homolog	0.360307	0.017044	0.986752	1.92377
967	A0A0G2K8A9			0.360268	0.0131524	0.990757	1.92398
1328	A1A5S1	Prpf6	Pre-mRNA-processing factor 6	0.359155	0.0459979	0.938429	1.92994
2732	D3ZUT9	Ints3		0.354865	0.0369023	0.92963	1.95327
22	D4A560;A0A096MJ99;A0A096MK21	Vamp4		0.351935	0.0595801	0.744091	1.96953
1534	B1WBQ0;O08837	Cdc5l	Cell division cycle 5-like protein	0.347802	0.0181751	0.940904	1.99294
4490	G3V9C1;Q99MG9;A0A0G2KAZ2;Q99MG9-2	Kcnip4	Kv channel-interacting protein 4	0.342904	0.0145327	0.989338	2.0214
1596	B2GUU4;Q3MIB4;Q6TXI3;F7FF30	Lonp2	Lon protease homolog 2, peroxisomal	0.335809	0.0296201	0.889298	2.06411
7123	Q6P7P5	Bzw1	Basic leucine zipper and W2 domain-containing protein 1	0.329252	0.0325808	0.87944	2.10522
1967	C7E1V1;Q63269	Itpr3	Inositol 1,4,5-trisphosphate receptor type 3	0.329085	0.0341494	0.948909	2.10628
7373	Q920L7	Elovl5	Elongation of very long chain fatty acids protein 5	0.326529	0.0201181	0.946127	2.12278
4813	O70454;A0A096MK83;A0A096MK59;A0A096MK58	Bud31	Protein BUD31 homolog	0.324012	0.0352012	0.954916	2.13927
1285	A0A1L1WKE8;Q6DGG9;Q9ERK1	Camlg		0.323637	0.0855495	0.613922	2.14175
4218	G3V6J5;O35831	Cdk17	Cyclin-dependent kinase 17	0.31914	0.024934	0.953441	2.17192
23	A0A096MJB3;M0R565	Wdr82		0.319085	0.0222359	0.962603	2.17229
7537	Q9P290	Slc22a17	Solute carrier family 22 member 17	0.318976	0.0197753	0.875495	2.17304
5805	Q45QM2;Q63210	Gna12	Guanine nucleotide-binding protein subunit alpha-12	0.318719	0.0262379	0.973607	2.17479
1066	D4A7F3;A0A0G2KA20;Q63406;A0A0G2JU75	Mcf2l	Guanine nucleotide exchange factor DBS	0.318668	0.0334512	0.937985	2.17514
4059	F1M9F9;Q6DTM3	Ahi1	Jouberin	0.317496	0.0145053	0.989672	2.18317
1028	A0A0G2K9F7;A8C4G9;Q5XI91;K0J5S5	Zmynd8;spikar		0.315763	0.0243084	0.960168	2.19515
3731	F1LS01	Pcdh9		0.315364	0.0138535	0.990444	2.19793
2293	D3ZG48;Q5BJM0	Ddx50		0.31438	0.0203773	0.933339	2.20481
1968	C9E895;P18088;B3VQJ0;Q63211	Gad1	Glutamate decarboxylase 1	0.312248	0.00937455	0.874648	2.21986
2948	D4A031	Ddx42		0.310399	0.0419132	0.886814	2.23309
3535	E9PTR4;A0A0G2JYC6	Ubap2l		0.309829	0.0457177	0.766385	2.23719
7415	Q99P55;F1LPB0	Sgpp1	Sphingosine-1-phosphate phosphatase 1	0.307633	0.0132596	0.985355	2.25317
7566	Q9QZA6	Cd151	CD151 antigen	0.307406	0.0410447	0.836049	2.25482
3759	F1LSY2;O35764	Nptxr	Neuronal pentraxin receptor	0.307342	0.0133016	0.853005	2.25529
1432	B0BN82	Rpf2		0.306052	0.0295395	0.930643	2.2648
2525	D3ZNI3	Pdcd11		0.305686	0.0172848	0.993646	2.26751
6436	Q5XFV8	Cox14	Cytochrome c oxidase assembly protein COX14	0.305166	0.0300274	0.953825	2.27137
2167	D3ZCI6;F1LNK2;D4A8C5;Q9QW07-2;Q9QW07;Q9QW07-3	Plcb4	Phosphoinositide phospholipase C;1-phosphatidylinositol 4,5-bisphosphate phosphodiesterase beta-4	0.304875	0.0104522	0.99184	2.27355
2582	D3ZQG3	Rhbdd2		0.302424	0.0102261	0.99206	2.29197
975	A0A0G2K8H0;Q5M9G3	Caprin1	Caprin-1	0.301813	0.00770431	0.950454	2.29661
1302	A0A1W2Q6L3			0.300373	0.0149999	0.982843	2.30762
7616	Q9Z122;A0A140TAE1	Fads2	Fatty acid desaturase 2	0.299725	0.0166173	0.900369	2.31261
5684	Q1LZ53;Q1LZ53-2	Dnmt3a	DNA (cytosine-5)-methyltransferase 3A	0.299503	0.0207565	0.892799	2.31433
1255	A0A140TAF5;Q9WU61;Q9WU61-2;Q9WU61-3;Q9WU61-5;D3ZKI2;Q9WU61-4	Clcc1	Chloride channel CLIC-like protein 1	0.299064	0.0287588	0.892686	2.31772
6539	Q5XIN4;Q8K3W5	Mtmr9		0.29902	0.0108855	0.964221	2.31807
7004	Q6AYY8	Slc33a1	Acetyl-coenzyme A transporter 1	0.298971	0.00819046	0.994032	2.31845
4545	M0R3M4;D4A054	Ranbp2		0.298723	0.010771	0.951743	2.32037
7030	Q6IMX7	Hspbp1	Hsp70-binding protein 1	0.298648	0.0162025	0.960424	2.32095
3034	D4A2D3;A0A1W2Q616	Mycbp2		0.29849	0.0250874	0.94651	2.32218
699	D4A5P3;A0A0G2K2T2	Fam73a		0.297234	0.0318857	0.92545	2.33199
3540	E9PU01	Chd4		0.296294	0.0184618	0.911527	2.33939
433	A0A0G2JXY6;Q9QXU3;Q00954	Scn1b	Sodium channel subunit beta-1	0.295635	0.00383823	0.998653	2.3446
1354	A2VD12	Pbxip1	Pre-B-cell leukemia transcription factor-interacting protein 1	0.294105	0.0229005	0.854874	2.3568
9201	A0A140TA98;F1LQS1;Q62599;Q62599-2	Mta1	Metastasis-associated protein MTA1	0.293711	0.0194855	0.919096	2.35996
6454	Q5XI26	Stat2	Signal transducer and activator of transcription	0.293244	0.0129074	0.962697	2.36372
314	A0A0G2JVM2;A0A0G2K0A8			0.292851	0.0124728	0.950023	2.36689
3671	F1LQN1;Q5BJS5	Galnt16	Polypeptide N-acetylgalactosaminyltransferase	0.292788	0.0272157	0.935346	2.3674
4754	O35314	Chgb	Secretogranin-1;PE-11;CCB peptide short form;CCB peptide long form	0.292513	0.0359067	0.892423	2.36963
3978	F1M6I9	Celf4		0.292251	0.0274875	0.933907	2.37175
4129	F7EN52;A0A0G2JWG7	Cyp46a1		0.291902	0.00937611	0.969977	2.37459
2651	D3ZSW5	LOC100363110		0.291523	0.0283888	0.963454	2.37768
3504	E9PSK7;B0VXR4;Q761U5;Q761U4	Mapk8ip3;JSAP1		0.290986	0.0110931	0.883195	2.38206
6915	Q6AY39	B3galnt1	UDP-GalNAc:beta-1,3-N-acetylgalactosaminyltransferase 1	0.290772	0.0432027	0.900593	2.38382
3502	Q9QX70;G3V6K6;E7CXR9;E7CXR8;A8IP97	Egfr;egfr	Receptor protein-tyrosine kinase	0.289627	0.0334853	0.949246	2.39324
4507	G3V9M7;P52190	Kcnj4	Inward rectifier potassium channel 4	0.289485	0.0448899	0.892674	2.39441
5752	Q3KR59	Usp10	Ubiquitin carboxyl-terminal hydrolase 10	0.288541	0.0318954	0.872121	2.40225
3180	D4A626	Clmn		0.288471	0.0121926	0.987649	2.40283
5111	P21818	Stmn2	Stathmin-2	0.287515	0.069099	0.571144	2.41082
2410	D3ZJG3	P4htm		0.287062	0.013874	0.981656	2.41463
6750	Q64654	Cyp51a1	Lanosterol 14-alpha demethylase	0.28681	0.0154485	0.910214	2.41675
5465	P63047;Q06FK3	Sult4a1	Sulfotransferase 4A1;Sulfotransferase	0.28658	0.00797536	0.935516	2.41868
5418	P62634	Cnbp	Cellular nucleic acid-binding protein	0.28605	0.0171722	0.852526	2.42316
4008	F1M7W0;D3ZBZ7;D3ZCV9;P54757-2;P54757;P54757-5;P54757-4;P54757-3	Epha5	Receptor protein-tyrosine kinase;Ephrin type-A receptor 5	0.285402	0.0239881	0.909999	2.42867
1944	B6DTP5;Q6AYI1;O88757	Ddx5;ddx5		0.285233	0.00934273	0.863772	2.43011
6883	Q6AXS5;Q6AXS5-2	Serbp1	Plasminogen activator inhibitor 1 RNA-binding protein;Plasminogen activator inhibitor 1 RNA-binding protein, N-terminally processed	0.284526	0.0147819	0.911438	2.43615
1601	B2GUW3	Hdac11		0.284209	0.0162944	0.974378	2.43886
2149	D3ZBZ6	Disp2		0.283644	0.0155428	0.851676	2.44372
2019	D3Z8D8	Slitrk1		0.283525	0.030233	0.91662	2.44475
585	D3ZWA5;A0A0G2K0P1	Kifap3		0.283424	0.0109081	0.979684	2.44562
6100	Q5CD99;A0A096MJF8	Wbscr17	Polypeptide N-acetylgalactosaminyltransferase	0.28339	0.0147685	0.902012	2.44591
2599	D3ZQV8;M0R464	Phf6		0.283154	0.0185234	0.98317	2.44795
4043	F1M949;Q32Q01	Ckap5		0.28289	0.0102879	0.862045	2.45024
9238	P60517;Q0VGK0	Gabarap;Gabarapl1	Gamma-aminobutyric acid receptor-associated protein;Gamma-aminobutyric acid receptor-associated protein-like 1	0.282041	0.015246	0.91449	2.45761
7367	Q91ZY8	Trim9	E3 ubiquitin-protein ligase TRIM9	0.282017	0.0126578	0.98414	2.45782
4264	G3V6X7;Q9QXU9	Pcsk1n	ProSAAS;KEP;Big SAAS;Little SAAS;Big PEN-LEN;PEN;PEN-20;Little LEN;Big LEN	0.281209	0.0176519	0.891148	2.46489
4007	F1M7V6;Q1WIM1	Cadm4	Cell adhesion molecule 4	0.281197	0.00896716	0.958104	2.46499
5588	P97888;A0A0G2JWY9;A0A0G2K5X0	Ppp2r2c	Serine/threonine-protein phosphatase 2A 55 kDa regulatory subunit B gamma isoform	0.280417	0.0178136	0.968726	2.47184
7066	Q6MG82	Prrt1	Proline-rich transmembrane protein 1	0.280016	0.0219836	0.920565	2.47538
2021	D3Z8E6;A0A0G2K5T1	Camsap1	Calmodulin-regulated spectrin-associated protein 1	0.278841	0.0311201	0.851513	2.48581
3183	D4A644	Map7d1		0.278326	0.0241749	0.956694	2.49042
4775	O35821	Mybbp1a	Myb-binding protein 1A	0.277751	0.0075085	0.948696	2.49557
2154	D3ZC56	Dst		0.277558	0.0109	0.911445	2.4973
3745	F1LSL6;P97837;A0A0G2JUI3	Dlgap2	Disks large-associated protein 2	0.277072	0.0183363	0.978571	2.50169
9222	F5CC78;Q7TPH4;Q7TPH3;A0A0F7CRZ7;Q7TPH2;T2F9K4;Q05485;P11530;Q63031;Q9Z147	Dmd;DMD	Dystrophin	0.276802	0.0135258	0.960991	2.50413
6530	Q5XIK2	Tmx2	Thioredoxin-related transmembrane protein 2	0.276553	0.00649702	0.96743	2.50638
3698	F1LR98;Q9JIW3;Q8R5H2	Cdh10		0.276278	0.0415573	0.846736	2.50888
1419	B0BN48	Cdk2ap1	Cyclin-dependent kinase 2-associated protein	0.275561	0.023408	0.945423	2.51541
5288	P50411;A0A0H2UHA0;Q6AXT2	Ppp1r2;LOC497940	Protein phosphatase inhibitor 2	0.273494	0.0107126	0.977504	2.53441
1010	A0A0G2K977;A0A140TAB6;Q62839	Golga2	Golgin subfamily A member 2	0.273104	0.0117013	0.954445	2.53804
1656	B2RYA8;D4ABC2	Dnajb2		0.272813	0.0101693	0.993101	2.54074
5318	P53534	Pygb	Glycogen phosphorylase, brain form	0.272174	0.089903	0.647024	2.5467
6176	Q5I0F0	Drg1		0.27207	0.0199152	0.963849	2.54768
4612	M0R7T2	Alkbh7		0.270565	0.0176816	0.95125	2.56185
9264	Q767I4;Q767H7	Pcdha8;Pcdhac2		0.270457	0.0181139	0.965358	2.56287
6653	Q63475	Ptprn2	Receptor-type tyrosine-protein phosphatase N2	0.269995	0.00610707	0.946719	2.56726
3029	D4A263	Plekhb2		0.269829	0.0548335	0.828855	2.56884
1313	A0JPL2;P97633;D3ZRE3;P97633-2	Csnk1a1	Casein kinase I isoform alpha	0.269823	0.0117506	0.900901	2.5689
5238	P41777;A0JN19	Nolc1	Nucleolar and coiled-body phosphoprotein 1	0.269756	0.0108669	0.937615	2.56954
7395	Q99J86;Q99J86-2	Atrn	Attractin	0.269048	0.0125957	0.910227	2.57629
7194	Q6U6G5;D4AA59	Zc3h15;RGD1564243	Zinc finger CCCH domain-containing protein 15	0.268522	0.0221248	0.854904	2.58134
775	A0A0G2K4I2;D3ZF45	Larp4b		0.268311	0.00786476	0.994022	2.58337
278	A0A0G2JV20;Q6AYQ3	Fars2	Phenylalanine--tRNA ligase, mitochondrial	0.268188	0.0318822	0.972512	2.58456
1602	B2GUW4	Exd2		0.267755	0.0132512	0.96229	2.58873
1052	A0A0G2K9Q7;Q62625-2;Q62625	Map1lc3b	Microtubule-associated proteins 1A/1B light chain 3B	0.267406	0.00637712	0.978845	2.59211
2744	D3ZUZ4	Fam20b		0.267368	0.0132379	0.959993	2.59249
4348	G3V7T6;Q9ET34	Sf3b1		0.267275	0.00628569	0.924337	2.59338
1035	G3V7K3;A0A0G2K9I6;Q9JL97;P13635	Cp	Ceruloplasmin	0.267098	0.0255378	0.879411	2.5951
5739	Q3B7U9	Fkbp8	Peptidyl-prolyl cis-trans isomerase FKBP8	0.267022	0.0105829	0.91387	2.59585
3669	F1LQI6	Zer1		0.266715	0.020044	0.977908	2.59883
5029	P14925;P14925-5;P14925-2;P14925-3;P14925-4;P14925-6;P14925-7	Pam	Peptidyl-glycine alpha-amidating monooxygenase;Peptidylglycine alpha-hydroxylating monooxygenase;Peptidyl-alpha-hydroxyglycine alpha-amidating lyase	0.266571	0.0156741	0.823483	2.60024
5269	P47971;A0A0H2UHC1	Nptx1	Neuronal pentraxin-1	0.266261	0.0113728	0.916405	2.60326
4546	M0R3M8	Rrp12		0.26609	0.0244565	0.95176	2.60494
3881	F1M0J7	Prickle2		0.265913	0.0165621	0.955519	2.60667
6151	Q5FWT7;A0A0H2UHC8	Ublcp1	Ubiquitin-like domain-containing CTD phosphatase 1	0.265717	0.0201499	0.966647	2.60859
3951	F1M4N6	Dock3		0.264586	0.0136031	0.964315	2.61974
2520	D3ZN39	Usp8	Ubiquitin carboxyl-terminal hydrolase	0.264212	0.007705	0.989065	2.62345
4023	F1M8D5	Fam117b		0.263912	0.0274805	0.948575	2.62644
698	A0A0G2K2S2;P11167	Slc2a1	Solute carrier family 2, facilitated glucose transporter member 1	0.263907	0.0136184	0.959135	2.62648
6930	Q6AY81	Npdc1		0.263866	0.0329604	0.889026	2.62689
6276	Q5PQL7	Itm2c	Integral membrane protein 2C;CT-BRI3	0.263752	0.0104085	0.86994	2.62803
1222	A0A0H4SRI7;A0A0H4SN51;A0A0H4SQ65;D3ZWB2;A0A0H4T4D0;A0A0H4SMZ8;A0A0H4SRI2;Q9EQG6;D4ABK9;Q9EQG6-2	Kidins220	Kinase D-interacting substrate of 220 kDa	0.263498	0.0101508	0.934798	2.63056
5514	P70600;P70600-3;P70600-2	Ptk2b	Protein-tyrosine kinase 2-beta	0.263023	0.0108301	0.951599	2.63531
4458	G3V912;Q52KK2	Tmx4		0.262541	0.0187966	0.902818	2.64015
6732	Q642E3;Q9JLH7	Cdk5rap3	CDK5 regulatory subunit-associated protein 3	0.262409	0.0164851	0.910195	2.64148
4224	G3V6L4;A0A0G2K070	Kif5c	Kinesin-like protein	0.262359	0.00503801	0.936462	2.64198
9014	A0A0G2JY68;M0RCH8			0.262152	0.0374408	0.890958	2.64407
5919	Q4QQT3	Celf1	CUGBP Elav-like family member 1	0.261127	0.0106083	0.919565	2.65445
1402	B0BMX3	S100a16		0.261113	0.0226606	0.943172	2.65458
228	A0A0G2JU73;F1LP64;A0A0A0MXY4;A0A1W2Q676;F1LP64-2;Q3KR60	Trip12	E3 ubiquitin-protein ligase TRIP12	0.260726	0.0126671	0.963608	2.65852
597	A0A0G2K0U3;A0A0G2K701;A0A0H2UHY1;A0A0H2UHE0;Q8R426-2;Q8R426	Kcnip1	Kv channel-interacting protein 1	0.260065	0.00550829	0.997762	2.66528
5611	Q02769	Fdft1	Squalene synthase	0.26003	0.0241767	0.852593	2.66565
2306	O70509;D3ZGF1;F1LSA1;O08779;P26051-2;P26051;Q62913	Cd44	CD44 antigen	0.259787	0.022803	0.884191	2.66814
9080	G3V963	Tmem132a		0.259652	0.0103512	0.873649	2.66952
396	D3ZZ32;A0A0G2JX67;Q5HZA6;Q5HZA6-2	Prepl	Prolyl endopeptidase-like	0.259569	0.0175517	0.865459	2.67037
4708	M3ZCQ2;F1LNJ2	Snrnp200	U5 small nuclear ribonucleoprotein 200 kDa helicase	0.259542	0.00797723	0.923248	2.67066
5793	Q3V5X8	Endog		0.259528	0.0343758	0.87692	2.6708
2937	D3ZZV7	Rasgef1a		0.25936	0.0128441	0.935744	2.67253
5767	Q3KRF2;Q9Z1A6;Q6P513	Hdlbp	Vigilin	0.259219	0.00601636	0.933145	2.67398
7546	Q9QX73;Q9QX73-2	Arhgef9	Rho guanine nucleotide exchange factor 9	0.25819	0.0193162	0.899327	2.68464
5371	P60841-2;P60841	Ensa	Alpha-endosulfine	0.257984	0.022602	0.812832	2.68679
4034	F1M8P2	Zyg11b		0.257968	0.0123294	0.931881	2.68695
2412	D3ZJH2	Sugp2		0.257931	0.00874346	0.984167	2.68733
1954	B6ID11	Urm1	Ubiquitin-related modifier 1	0.257743	0.0238344	0.951196	2.68929
4342	G3V7R1;O08587	Npap60;Nup50	Nuclear pore complex protein Nup50	0.257136	0.0186584	0.969376	2.69564
4714	O08623;O08623-2;A0A0H2UHB5;O08623-3	Sqstm1	Sequestosome-1	0.256733	0.0263964	0.85533	2.69988
7604	Q9WVB1	Rab6a	Ras-related protein Rab-6A	0.255975	0.0193469	0.956297	2.70787
844	A0A0G2K5X6;Q63604;Q63604-3;Q63604-2;Q7TSD7;S5MHK6	Ntrk2	BDNF/NT-3 growth factors receptor	0.255856	0.0112349	0.869265	2.70913
6823	Q68FP5	Snupn	Snurportin-1	0.255677	0.00640242	0.99563	2.71103
5892	Q4KM24	Pex11b		0.255648	0.00793076	0.99236	2.71134
1562	B1WC18	Podxl2		0.255109	0.0115046	0.949779	2.71706
2145	D3ZBU7	RGD1310819		0.255045	0.0162446	0.949904	2.71775
2594	D3ZQN3	Pnmal2		0.255027	0.0205277	0.837261	2.71794
3599	F1LNC4;P58200	Vti1b	Vesicle transport through interaction with t-SNAREs homolog 1B	0.254946	0.00366697	0.99876	2.7188
4823	O88279-2;F1M450;O88279-3;O88279;F1LS74;O88279-4	Slit1	Slit homolog 1 protein	0.254619	0.0205366	0.8748	2.72229
4804	O70150-2;O70150	Pnck	Calcium/calmodulin-dependent protein kinase type 1B	0.254603	0.00356989	0.999411	2.72246
3159	D4A5I9	Myo6		0.254561	0.0133729	0.947692	2.72291
1539	B1WBS1	Tbc1d25		0.254185	0.0108666	0.980292	2.72694
522	A0A0G2JZN2;O08721	Unc5a	Netrin receptor UNC5A	0.25368	0.0383419	0.75768	2.73237
3794	F1LV12;P26769	Adcy2	Adenylate cyclase type 2	0.253087	0.0144244	0.924891	2.73877
9237	A0A0G2K5C6;G3V7U2;P34926	Map1a	Microtubule-associated protein 1A;MAP1A heavy chain;MAP1 light chain LC2	0.252996	0.00390763	0.9299	2.73975
4237	G3V6P6;Q5PPI5;Q925G0;Q925G0-2	Rbm3	RNA-binding protein 3	0.252799	0.0380168	0.880521	2.74189
856	A0A0G2K677;Q5BJU8	Sptbn4		0.252719	0.0074109	0.957197	2.74276
6511	Q5XIG4	Ociad1	OCIA domain-containing protein 1	0.252371	0.00767343	0.92635	2.74654
3931	F1M3J7;A0A0G2K6L9	Cntnap4		0.251979	0.00788416	0.958703	2.75081
1849	B5DEL7	LOC100363239		0.251823	0.011788	0.964087	2.75252
4209	G3V6H2;Q4FZS3	Prpf8		0.251693	0.00353248	0.94614	2.75394
898	A0A0G2K719			0.251354	0.0317915	0.899295	2.75765
3115	D4A4L5	Isca2		0.251267	0.0315125	0.95494	2.75861
9011	A0A0G2JWP1			0.251047	0.0165848	0.93473	2.76103
4337	G3V7Q0;B5DF49	Dennd5a		0.251009	0.0167675	0.982464	2.76145
1700	B2RYP3	Fam91a1		0.250091	0.0332997	0.918573	2.77158
2913	D3ZZC3;A0A0G2KA06	Klhl22	Kelch-like protein 22	0.250086	0.0134787	0.942506	2.77164
4086	F1MAA5;Q66H32	Rangap1		0.250071	0.0178854	0.802867	2.77181
5308	P52020	Sqle	Squalene monooxygenase	0.249715	0.0296192	0.922158	2.77576
1757	B2RZ68	Dcaf7		0.249522	0.0380556	0.914878	2.7779
2240	D3ZEH3;A0A0U1RRQ7	Sec61a2		0.249473	0.00600744	0.979551	2.77845
217	A0A0G2JTY6;F1LRK4;Q3SYP9	Grsf1		0.249456	0.0207341	0.814346	2.77864
393	A0A0G2JX54;P28840	Pcsk1	Neuroendocrine convertase 1	0.249056	0.0205539	0.948329	2.7831
9261	P14056;Q6P9W2	Araf	Serine/threonine-protein kinase A-Raf	0.248868	0.0122878	0.93397	2.78521
3852	F1LY78	Dtx3		0.248831	0.0156175	0.944208	2.78562
2920	D3ZZK3	Epha4	Receptor protein-tyrosine kinase	0.248723	0.0150123	0.872813	2.78682
3103	D4A456	Lrch2		0.24864	0.0196759	0.958006	2.78775
1638	B2GV74	Klc2		0.248104	0.0102151	0.91899	2.79378
3173	D4A5V8;P49186-2	Mapk9	Mitogen-activated protein kinase;Mitogen-activated protein kinase 9	0.247906	0.00913638	0.989251	2.79601
1807	B4F775	Gopc		0.247581	0.0115653	0.982843	2.79968
2348	D3ZHK4	Rb1cc1		0.247148	0.0424464	0.944294	2.80458
1458	B0BNF5;Q91XU1;A0A0G2JUS0;D4A2X0;F1LMH5;A0A0G2JXZ5	Qk;Qki;LOC100910212	Protein quaking	0.247121	0.0679215	0.767947	2.80489
5312	P52631	Stat3	Signal transducer and activator of transcription 3	0.24706	0.0292908	0.898919	2.80559
3605	F1LNK0;P15146;Q78DZ1;P15146-4;A0A0U1RRQ0	Map2	Microtubule-associated protein;Microtubule-associated protein 2	0.246991	0.00322953	0.998805	2.80636
4015	F1M842	Tp53bp1		0.246955	0.0102046	0.945131	2.80677
5701	Q2PQA9	Kif5b	Kinesin-1 heavy chain	0.245972	0.0226765	0.873754	2.81799
6411	Q5U302;A0A0G2JYF7	Ctnna1		0.245798	0.021192	0.691561	2.81999
822	A0A0G2K5D7			0.245633	0.0272193	0.910551	2.82188
7465	Q9ESM0	Ip6k1	Inositol hexakisphosphate kinase 1	0.245226	0.0201345	0.973742	2.82656
1870	B5DEZ8	Plxdc2		0.244693	0.0168785	0.901361	2.83272
5535	P84039	Enpp5	Ectonucleotide pyrophosphatase/phosphodiesterase family member 5	0.244686	0.0095206	0.90171	2.8328
665	A0A0G2K214			0.244682	0.00628258	0.990854	2.83285
5536	P84076	Hpca	Neuron-specific calcium-binding protein hippocalcin	0.244405	0.014284	0.851643	2.83606
1904	B5DFB2;D4A250	Rbbp4;RGD1563620		0.244396	0.0271674	0.920388	2.83617
6294	Q5PQW5;Q64566;Q64566-2;F1M281;F1M9B5	Atp2c1	Calcium-transporting ATPase;Calcium-transporting ATPase type 2C member 1	0.244295	0.0170184	0.949323	2.83734
3770	F1LTP8	Cers6		0.24417	0.0144434	0.97277	2.83879
1873	B5DF03;G3V6L9	Fkbp3	Peptidyl-prolyl cis-trans isomerase	0.243978	0.00969344	0.960576	2.84103
4493	G3V9D3;F1LQ92;Q80Z70	Sel1l	Protein sel-1 homolog 1	0.24352	0.00384387	0.987453	2.84636
6014	Q561R9	Lactb2	Beta-lactamase-like protein 2	0.243418	0.0139861	0.980577	2.84755
1330	A1KXK4;Q5BQE6	Dhcr24	Delta(24)-sterol reductase	0.243248	0.0187209	0.96568	2.84955
5058	P18395	Csde1	Cold shock domain-containing protein E1	0.243047	0.00604631	0.946685	2.85191
2109	D3ZAS9	Ddrgk1		0.243003	0.0294838	0.894639	2.85242
1355	A3KNA0	Aqr		0.242851	0.0163119	0.982273	2.85421
334	F1LZX9;A0A0G2JVZ6	Itgav		0.242628	0.021725	0.892648	2.85683
1659	B2RYC4;F7FG68;Q4FZS8	Syvn1		0.242432	0.00710707	0.993172	2.85915
3712	F1LRL9;B0BNK3;P15205	Map1b;Mtap1b	Microtubule-associated protein 1B;MAP1B heavy chain;MAP1 light chain LC1	0.242276	0.00213832	0.937077	2.86098
7260	Q7TPI8;Q5XID0	Yipf5	Protein YIPF5	0.241961	0.00591737	0.983529	2.86471
6609	Q62920;Q62920-2	Pdlim5	PDZ and LIM domain protein 5	0.241505	0.0242755	0.933945	2.87012
7116	Q6P792;Q9WUH4	Fhl1	Four and a half LIM domains protein 1	0.241447	0.0188219	0.959198	2.8708
4640	M0R9R0;Q920R4	Gprasp1	G-protein coupled receptor-associated sorting protein 1	0.24131	0.0245561	0.941502	2.87244
369	A0A0G2JWJ0;Q10728-2;Q10728;D4ACS0;D4A1S6;D3ZR53;Q10728-3	Ppp1r12a	Protein phosphatase 1 regulatory subunit 12A;Protein phosphatase 1 regulatory subunit	0.241303	0.0174923	0.940681	2.87252
6398	Q5U2V8	Emc3	ER membrane protein complex subunit 3	0.241282	0.00649443	0.977342	2.87277
144	A0A0G2JSR7;P43244;B5DEM0;Q6P6H1	Matr3	Matrin-3	0.240842	0.00231017	0.965446	2.87802
7174	Q6RJR6	Rtn3	Reticulon-3	0.24075	0.0048293	0.962808	2.87912
1063	A0A0G2K9Y9;A0A096MKE5;M0R440	LOC682914		0.24058	0.00898047	0.978192	2.88115
7385	Q924N5;A0A0G2K7J0;A1L1K7	Acsbg1;Acsbg2	Long-chain-fatty-acid--CoA ligase ACSBG1;Long-chain-fatty-acid--CoA ligase ACSBG2	0.239823	0.00606047	0.926076	2.89025
4776	O35828;A0A0G2K9F9;A0A0A0MXU2	Coro7	Coronin-7;Coronin	0.239547	0.0192619	0.927998	2.89358
6561	Q5XIW0;O35093	Timm23	Mitochondrial import inner membrane translocase subunit Tim23	0.239483	0.0152045	0.942985	2.89434
7056	Q6MG08	Abcf1	ATP-binding cassette sub-family F member 1	0.239322	0.00694345	0.974569	2.8963
4762	O35532	Msmo1	Methylsterol monooxygenase 1	0.238865	0.0119078	0.934942	2.90183
6389	Q5U2U0	Clpx	ATP-dependent Clp protease ATP-binding subunit clpX-like, mitochondrial	0.238479	0.0112323	0.951454	2.90653
5262	P47819	Gfap	Glial fibrillary acidic protein	0.238387	0.0296474	0.889889	2.90765
7470	Q9ET64	Smpd2	Sphingomyelin phosphodiesterase 2	0.238275	0.00787775	0.994564	2.90902
1553	B1WBY1	Cul1		0.238235	0.0130613	0.914762	2.90951
4038	F1M8X9;A0A0G2K3N1	Gbf1		0.238185	0.00861456	0.962239	2.91012
4311	Q3MHS8;G3V7F6	Sap18;RGD1561590		0.237979	0.0172381	0.936146	2.91265
693	A0A0G2K2P5;F1M4A0	Tjp1		0.237904	0.0184282	0.938085	2.91356
7184	Q6TA25-2;Q6TA25	Fgfr1op2	FGFR1 oncogene partner 2 homolog	0.237711	0.00891125	0.991638	2.91593
7355	Q8VIL3;B3SVE5	Zwint	ZW10 interactor	0.237358	0.0166259	0.871694	2.92026
6624	Q63083;Q6P6Q3	Nucb1	Nucleobindin-1	0.237229	0.0136779	0.777669	2.92185
9110	Q767I4	Pcdha8		0.237215	0.0217053	0.944638	2.92203
4937	P09456;Q6LCA5	Prkar1a	cAMP-dependent protein kinase type I-alpha regulatory subunit;cAMP-dependent protein kinase type I-alpha regulatory subunit, N-terminally processed	0.237061	0.0143081	0.848536	2.92392
9009	F1LQI2;A0A0G2JW21;O55005;D3ZEC8	Robo1	Roundabout homolog 1	0.237047	0.00925002	0.974767	2.9241
1122	Q7TMC7;A0A0G2QC06;Q7TP24;Q4FZX7	Tf;Srprb	Signal recognition particle receptor subunit beta	0.236452	0.00758676	0.977852	2.93146
3350	D4AAU6	Ccdc25		0.236316	0.0184305	0.96479	2.93313
178	A0A0G2JT78;F1LVC3	Rab6b		0.236157	0.00974154	0.889509	2.93512
1667	B2RYF6	Clptm1		0.236059	0.0206305	0.91604	2.93633
5451	P62994;P62994-2;P62994-3;Q63058	Grb2	Growth factor receptor-bound protein 2	0.235898	0.00385859	0.952594	2.93834
754	A0A0G2K435;Q75N36;G3V8B8	Dnajc7		0.235707	0.0490199	0.885148	2.94072
7245	Q7TMZ5	Arl6ip1		0.235225	0.0101514	0.958923	2.94674
4037	F1M8V2	Ube4b		0.235145	0.00342904	0.997032	2.94774
4270	G3V702;Q99M63	Smu1	WD40 repeat-containing protein SMU1;WD40 repeat-containing protein SMU1, N-terminally processed	0.234876	0.00718336	0.953617	2.95112
5994	Q4V8K2	Ctnnbl1	Beta-catenin-like protein 1	0.234668	0.0077093	0.977838	2.95374
7156	Q6PEC1	Tbca	Tubulin-specific chaperone A	0.234489	0.0113898	0.97695	2.95599
7447	Q9ER24	Atxn10	Ataxin-10	0.234478	0.00595625	0.928133	2.95613
4759	O35431	Apba2	Amyloid beta A4 precursor protein-binding family A member 2	0.234469	0.0109856	0.982741	2.95625
295	A0A0G2JVE0			0.234359	0.0239096	0.932089	2.95763
3999	Q5RJP4;F1M7N2;O35795;O35795-2	Entpd2	Ectonucleoside triphosphate diphosphohydrolase 2	0.234212	0.0078844	0.982191	2.95948
1556	F7ENH8;B1WBY8	Hdac2	Histone deacetylase	0.233977	0.00673182	0.993421	2.96245
7399	Q99M64	Pi4k2a	Phosphatidylinositol 4-kinase type 2-alpha	0.233836	0.00603664	0.965883	2.96424
6882	Q6AXS4	Atp6ap2	Renin receptor	0.233164	0.0133962	0.841641	2.97279
7746	W0T3G7;D4A4L4	Map7d2		0.233157	0.0151816	0.947762	2.97287
79	A0A0A0MP80;D3ZEH5	Sidt2	SID1 transmembrane family member 2	0.233077	0.0181817	0.970473	2.97389
5076	P19490;A0A0G2K798;M0R5P7	Gria1	Glutamate receptor 1	0.233006	0.0179722	0.928211	2.9748
4383	G3V864;Q7TMB7	Lppr4	Lipid phosphate phosphatase-related protein type 4	0.232922	0.00720249	0.870921	2.97588
362	A0A0G2JWD2;Q5XI81	Fxr1	Fragile X mental retardation syndrome-related protein 1	0.232853	0.00510527	0.984851	2.97675
5152	P28841	Pcsk2	Neuroendocrine convertase 2	0.232807	0.0145735	0.87337	2.97735
4332	G3V7N0;Q5BJX3	Hs2st1		0.232767	0.00863999	0.97449	2.97786
9236	P63142;P15384;P10499;Q9EPB0	Kcna2;Kcna3;Kcna1	Potassium voltage-gated channel subfamily A member 2;Potassium voltage-gated channel subfamily A member 3;Potassium voltage-gated channel subfamily A member 1	0.232691	0.00825206	0.962475	2.97883
1143	A0A0H2UHA6;Q9Z142	Tmem33	Transmembrane protein 33	0.232484	0.0103029	0.958583	2.98149
6110	Q5EB77	Rab18	Ras-related protein Rab-18	0.232407	0.00516001	0.932861	2.98247
3200	D4A6R1	Fbxo44		0.23227	0.0117609	0.919818	2.98423
1641	B2GV87-3;B2GV87-2;B2GV87;P70530;P70529	Ptpre	Receptor-type tyrosine-protein phosphatase epsilon	0.232152	0.00429874	0.969742	2.98575
4698	M0RDD7;Q498T2-2;Q498T2	Chtop	Chromatin target of PRMT1 protein	0.232086	0.0209274	0.953485	2.98659
6004	Q505J9;A0A0H2UHI7	Atad1	ATPase family AAA domain-containing protein 1	0.232023	0.00501307	0.979426	2.9874
4726	O08835;Q505J5	Syt11	Synaptotagmin-11	0.231969	0.0151859	0.841346	2.9881
5370	Q6NT88;P60825	Cirbp	Cold-inducible RNA-binding protein	0.231911	0.00962502	0.93104	2.98886
5598	Q01066	Pde1b	Calcium/calmodulin-dependent 3,5-cyclic nucleotide phosphodiesterase 1B	0.231849	0.00656576	0.993625	2.98965
3100	D4A416	Clptm1l		0.231811	0.0283949	0.89283	2.99014
3513	E9PT04;A0A0G2KA50;Q5PQS9	Vps39		0.231515	0.00710599	0.97699	2.99396
1234	A0A0U1RRZ5;Q6MG48	Prrc2a	Protein PRRC2A	0.231384	0.00822433	0.977765	2.99565
11	E9PT29;A0A096MIX2;A0A096MJW9;Q568Z8	Ddx17		0.231339	0.00819954	0.890381	2.99624
1201	A0A0H2UHX1;A1L1I6;Q6RJR6-2	Rtn3	Reticulon;Reticulon-3	0.231265	0.00779304	0.971323	2.9972
763	A0A0G2K4A0			0.230997	0.00335602	0.997474	3.00067
212	A0A0G2JTT6			0.230611	0.00809781	0.951878	3.0057
6980	Q6AYQ1	Golga7	Golgin subfamily A member 7	0.23038	0.0213251	0.966863	3.00871
4792	O54861	Sort1	Sortilin	0.230338	0.0173081	0.867716	3.00926
316	A0A0G2JVN4;M0RDN9;Q6J1Y9	Usp19	Ubiquitin carboxyl-terminal hydrolase;Ubiquitin carboxyl-terminal hydrolase 19	0.230283	0.01879	0.961587	3.00999
7102	Q9Z0N9;Q6P6T9;M0R7I0	Kpna2;LOC100359600	Importin subunit alpha	0.230214	0.0494815	0.755638	3.01088
5681	Q1HL14	Cers1		0.230032	0.010777	0.982744	3.01326
5671	Q10468	B4galnt1	Beta-1,4 N-acetylgalactosaminyltransferase 1	0.230029	0.0283252	0.89182	3.0133
1227	A0A0U1RRS7;B0VXR6;A0A0U1RVI2;P49187	Mapk10	Mitogen-activated protein kinase;Mitogen-activated protein kinase 10	0.229793	0.0208071	0.897036	3.01639
2067	D3Z9L5	Wdr11		0.229748	0.0101184	0.982843	3.01699
3579	F1LMW0	Tmem130		0.229689	0.0188672	0.804566	3.01776
3655	F1LQ22;B0BNG6	Use1		0.229511	0.0148424	0.971558	3.02011
970	D4A4X7;A0A0G2K8D1	Mospd2		0.229365	0.00719949	0.987354	3.02203
5200	Q62683;P35439;P35439-2;Q62648;P35439-3;P35439-4;P35439-6;P35439-5;P35439-7	Grin1	Glutamate receptor ionotropic, NMDA 1	0.229254	0.00839088	0.924457	3.02348
7425	Q99PV2	Stxbp3		0.229164	0.00959608	0.979392	3.02467
1096	A0A0G2KAW2;F1LS65;Q5JCS7;O35412;D3ZQP5;A0A0G2K2Z9	Sipa1l1	Signal-induced proliferation-associated 1-like protein 1	0.229149	0.0082098	0.967704	3.02488
4986	P11507-2;P11507;Q71UZ2;Q63080;B4F7E5;Q64578	Atp2a2;Atp2a1	Sarcoplasmic/endoplasmic reticulum calcium ATPase 2;Calcium-transporting ATPase;Sarcoplasmic/endoplasmic reticulum calcium ATPase 1	0.228599	0.00210696	0.973374	3.03216
4380	G3V852;Q3B7U7;Q498D4	Tln1		0.228492	0.0278249	0.905956	3.03358
677	A0A0G2K2B5;A0A096MJA9;A0A096MKE0;A0A096MJT4;A0A096MJR0;Q5U2Q8;A0A0G2KAD6;A0A096MIY8;A0A096MK70	Asph		0.228381	0.00973932	0.970011	3.03505
94	A0A0A0MY31;F1LQX8;C7E1V2;F1LNT1;P29994-8;P29994-7;P29994-6;P29994-5;P29994-4;P29994-2;P29994-3;P29994;A0A0G2KAH9	Itpr1	Inositol 1,4,5-trisphosphate receptor type 1	0.228034	0.00329383	0.997088	3.03967
74	A0A096UWG9;Q2YDU7	Dgke	Diacylglycerol kinase	0.227926	0.0116315	0.987146	3.0411
1576	B1WC49	Api5		0.227576	0.0111605	0.930618	3.04578
819	A0A0G2K5C8;P84903;A0A1B0GWQ1;B2RYV1;A0A1B0GWK9	Stim1	Stromal interaction molecule 1	0.227198	0.0054212	0.976103	3.05084
1044	A0A0G2K9M4			0.227182	0.0106752	0.924474	3.05107
6610	Q62931	Gosr1	Golgi SNAP receptor complex member 1	0.227149	0.0195788	0.9439	3.05151
2041	D3Z946	Tmem70		0.227095	0.027038	0.946341	3.05224
2439	D3ZKG7	Inpp5f		0.226689	0.0209864	0.943401	3.05771
6742	Q64548	Rtn1	Reticulon-1	0.226576	0.00693152	0.912857	3.05923
6627	Q63128;Q6PLD8	cpg2;Cpg2b		0.226482	0.0165873	0.978995	3.0605
2032	D3Z8R4;F1LT30	Rbm25l1;Rbm25		0.226477	0.00590754	0.977389	3.06056
2936	D3ZZV1;Q6EIX2	Pam16;Magmas-ps1	Mitochondrial import inner membrane translocase subunit TIM16	0.226449	0.00995119	0.929961	3.06094
3503	E9PSJ4;A0A0G2K6E8;B5DF76	Spag9		0.226417	0.0259172	0.927114	3.06137
1100	A0A0G2KAY8;Q923V8	Sep15	15 kDa selenoprotein	0.226336	0.0155547	0.963592	3.06247
148	A0A0G2JSS9			0.226278	0.0196514	0.923391	3.06326
468	A0A0G2JYQ3;A0A0G2K678;F1LQJ1;P0CB49	Ylpm1	YLP motif-containing protein 1	0.226001	0.0471163	0.793161	3.06701
5372	P60881	Snap25	Synaptosomal-associated protein 25	0.225995	0.011062	0.967546	3.0671
65	A0A096MKE9;Q5U2M4	Lig3	DNA ligase	0.225978	0.0127452	0.960289	3.06732
1426	B0BN65	Fam49a		0.225665	0.00523095	0.968264	3.07157
1190	A0A0H2UHS9;Q3KR56	Gramd1a	GRAM domain-containing protein 1A	0.225594	0.0298503	0.904937	3.07254
4095	F1MAK3;B5DEI5	Arhgap32;Rics		0.225247	0.0166135	0.948406	3.07728
6992	Q6AYS6	Snx17	Sorting nexin-17	0.225052	0.0152936	0.964372	3.07994
2254	D3ZEX7;A0A0G2JZR0	Spire1		0.22491	0.0046164	0.99497	3.08188
3116	D4A4M0	Shisa6		0.224774	0.00724061	0.992789	3.08375
1089	A0A0G2KAP8;E9PU44;Q56A18;Q56A18-4;Q56A18-3;A0A0G2K9C1;Q56A18-2	Smarce1	SWI/SNF-related matrix-associated actin-dependent regulator of chromatin subfamily E member 1	0.224657	0.0296605	0.919833	3.08535
7230	Q76MV3	Cox17		0.224633	0.0212776	0.910172	3.08569
6999	Q6AYT7	Abhd12	Monoacylglycerol lipase ABHD12	0.224591	0.00314105	0.974645	3.08627
794	A0A0G2K4X8;Q6PEC4	Skp1	S-phase kinase-associated protein 1	0.224251	0.00544981	0.965777	3.09094
3672	F1LQN3;Q9JK11;Q5U1Z3	Rtn4	Reticulon;Reticulon-4	0.224229	0.00276519	0.961823	3.09124
4108	F1SW39;Q812D1;Q566D6;Q812D1-2	Psip1	PC4 and SFRS1-interacting protein	0.224168	0.00528968	0.976086	3.09208
974	G3V8Q9;A0A0G2K8G0;P70478	Apc	Adenomatous polyposis coli protein	0.2241	0.017592	0.885418	3.09303
9090	P19492-2	#Gria3		0.224058	0.00609347	0.970568	3.09361
4032	F1M8K0;D9IFS3	Dag1		0.223916	0.0145959	0.951485	3.09557
4016	F1M853	Rrbp1		0.223851	0.00323864	0.973708	3.09647
5212	P37285-3;A0A140TAB3;P37285-2;P37285;A0A1B0GWT8	Klc1	Kinesin light chain 1	0.223745	0.00561671	0.916805	3.09794
5377	P61023	Chp1	Calcineurin B homologous protein 1	0.223711	0.011793	0.939924	3.09841
4940	P09606	Glul	Glutamine synthetase	0.223541	0.00282373	0.970274	3.10077
2510	D3ZMS0	LOC100911713		0.223525	0.00651154	0.973562	3.10098
5525	P81377;Q3SWU5;F1M9X5;Q5BJR2	Prkar1b;Cyp4f18	cAMP-dependent protein kinase type I-beta regulatory subunit	0.223488	0.0157765	0.869945	3.1015
3774	F1LTX8;Q6TXI6	Lpgat1;LOC317456		0.223192	0.011142	0.950268	3.10561
2307	D3ZGJ0	Dhx32		0.223106	0.00510398	0.995831	3.1068
5194	P35332;Q9QWR2	Hpcal4	Hippocalcin-like protein 4	0.222975	0.00705897	0.896654	3.10864
5634	Q06486;Q06486-2	Csnk1d	Casein kinase I isoform delta	0.222494	0.00730896	0.985117	3.11535
6772	Q66H79	Trim32		0.222494	0.00854402	0.941677	3.11536
5078	P19491-2	#Gria2		0.222359	0.0057802	0.994623	3.11725
4525	G3V9W0;Q99MJ7	Cetn2		0.222348	0.00827561	0.965235	3.1174
2590	D3ZQL1	Emc7		0.222299	0.0122619	0.91381	3.11808
2229	D3ZE55;D3ZE55-2	Pcdh8	Protocadherin-8	0.222189	0.0143853	0.872059	3.11963
9234	D4A144;O88917-2;O88917-3;O88917-4;O88917	Adgrl1;Lphn1	Latrophilin-1	0.222119	0.00548432	0.922398	3.12061
1624	B2GV24;A0A0G2K266	Ufl1	E3 UFM1-protein ligase 1	0.22209	0.0109936	0.962274	3.12102
5822	Q498R3	Dnajc10	DnaJ homolog subfamily C member 10	0.22175	0.00634936	0.955355	3.1258
4785	O54701	Slc24a2	Sodium/potassium/calcium exchanger 2	0.221639	0.00898001	0.960578	3.12737
1917	G3V752;B5DFI0;A0A0G2JV51;D4AEB4	Nat10;RGD1306717		0.221632	0.0155878	0.971176	3.12747
3054	D4A304	Diras1		0.221528	0.00435994	0.984367	3.12893
6251	Q5MJ12	Fbxl16	F-box/LRR-repeat protein 16	0.221503	0.00769826	0.951718	3.1293
3120	D4A4Q4	Ociad2		0.221477	0.00778479	0.960826	3.12966
368	A0A0G2JWH3			0.221413	0.00596462	0.989232	3.13057
3043	D4A2H2	Sptlc1		0.221336	0.0154786	0.966899	3.13165
6063	Q5BJS0;A0A0G2JW51	Dhx30	Putative ATP-dependent RNA helicase DHX30	0.22119	0.00510931	0.96948	3.13372
6628	Q63151;Q63151-2	Acsl3	Long-chain-fatty-acid--CoA ligase 3	0.221143	0.00367259	0.962312	3.13438
9224	G8EXB7;D3ZHK8;A0A0G2JY45;G8EXB8;A0A0G2K520;D4AD99	Cpeb2;Cpeb3		0.22107	0.013064	0.950225	3.13542
4083	F1MA98	Tpr	Nucleoprotein TPR	0.221044	0.00713731	0.992755	3.13579
963	A0A0G2K872;Q1WIM3	Cadm3	Cell adhesion molecule 3	0.22101	0.00573922	0.936234	3.13627
2264	D3ZF54	Ano10	Anoctamin	0.220972	0.00281721	0.99773	3.13681
4013	F1M820	Sorbs1		0.220863	0.00804096	0.994726	3.13835
4660	M0RB22	Ptprd		0.220852	0.00599603	0.97136	3.13852
4825	Q9QX80;Q9Z0U8;O88311;Q9QX81;Q7M032	Hnrnpab;alf-c1		0.220782	0.0106478	0.865174	3.13951
6891	Q6AXW1-2;Q6AXW1	Glrx2	Glutaredoxin-2, mitochondrial	0.220731	0.00880578	0.944389	3.14023
5680	Q1HAQ0	Lpcat1	Lysophosphatidylcholine acyltransferase 1	0.220508	0.0119089	0.958083	3.14342
4251	G3V6S8	Srsf6	Serine/arginine-rich splicing factor 6	0.220487	0.00603498	0.98962	3.14372
2362	D3ZI07	Kif3b	Kinesin-like protein	0.220286	0.00300477	0.996662	3.14658
6153	Q5FWU3	Atg9a	Autophagy-related protein 9A	0.220263	0.00436152	0.989908	3.14691
4791	O54857	Pten		0.220164	0.0219021	0.926637	3.14832
7029	Q6IML7	Dnajc27	DnaJ homolog subfamily C member 27	0.220099	0.00919197	0.972851	3.14925
6985	Q6AYR2;D4ACZ5	Ndrg3	Protein NDRG3	0.220038	0.00650597	0.83017	3.15013
284	A0A0G2JV54;Q9Z118	Ptbp3	Polypyrimidine tract-binding protein 3	0.219553	0.00482449	0.996152	3.15708
5796	Q3ZAV8;F7F707	Edc4	Enhancer of mRNA-decapping protein 4	0.219493	0.0108346	0.96474	3.15795
5366	P60522	Gabarapl2	Gamma-aminobutyric acid receptor-associated protein-like 2	0.219472	0.00651409	0.946628	3.15826
2369	D3ZI68	Prpf31		0.219448	0.00958328	0.975808	3.1586
1609	B2GUY8	Slc25a17		0.219435	0.0118455	0.982816	3.15878
2227	F1LVA8;D3ZE30;Q63767-2;Q63767	Bcar1	Breast cancer anti-estrogen resistance protein 1	0.219349	0.0232445	0.816596	3.16002
1476	B0BNL8;G3V648	Agpat3		0.219326	0.0091639	0.951813	3.16035
5045	P16970	Abcd3	ATP-binding cassette sub-family D member 3	0.219316	0.00345092	0.973722	3.1605
4145	F7F1Y3;Q793F9;Q6IRG3	Vps4a	Vacuolar protein sorting-associated protein 4A	0.219215	0.00313754	0.994297	3.16195
5802	Q45NC2;E9PT92	Csmd1		0.218684	0.00817818	0.978113	3.16962
216	A0A0G2JTX2			0.21834	0.00536606	0.977563	3.17462
1945	B6DYP8;P04904;Q9JLX3;A0A0G2JVT2;A0A0G2JTB1;P46418;A0A0G2K8Q5;Q498T5;F7F2H5;Q4FZZ3;B6DYP7;P04903;P00502;Q9JLQ6;Q7M0F7;Q63232	Gsta1;Gsta3;Gsta5;Gsta2;GSTA3	Glutathione S-transferase;Glutathione S-transferase alpha-3;Glutathione S-transferase alpha-5;Glutathione S-transferase alpha-2;Glutathione S-transferase alpha-1;Glutathione S-transferase alpha-1, N-terminally processed	0.218294	0.0104057	0.907234	3.17529
2824	D3ZWX4	Nckipsd		0.218042	0.0117114	0.977441	3.17895
3945	F1M4H5	Nova2		0.217906	0.0080259	0.954672	3.18094
2615	D3ZRF6;M0R715	Pnpla6		0.217742	0.0137302	0.887124	3.18334
384	A0A0G2JWT6			0.217726	0.0355325	0.824355	3.18358
1939	B5DFN1	Eif1b		0.217583	0.0263953	0.839409	3.18567
3285	D4A8Q2	Kndc1		0.217563	0.0137376	0.96909	3.18596
3050	D4A2P1	Ccar1		0.216718	0.00961882	0.992182	3.19839
5387	P61621	Sec61a1	Protein transport protein Sec61 subunit alpha isoform 1	0.216627	0.00645836	0.99294	3.19973
398	Q4V7D1;A0A0G2K075;A0A0G2JX79;A0A0G2JXS8;Q7TPJ0	Ssr1	Translocon-associated protein subunit alpha	0.21619	0.00453353	0.989556	3.2062
6487	Q5XIA6	Smpd1	Sphingomyelin phosphodiesterase	0.216152	0.0104424	0.910727	3.20676
4119	F2Z3T9;Q5EB64	U2af2		0.216044	0.00415907	0.969113	3.20836
6322	Q5RK09	Eif3g	Eukaryotic translation initiation factor 3 subunit G	0.215919	0.00941112	0.974092	3.21022
6886	Q6AXT5	Rab21	Ras-related protein Rab-21	0.215599	0.00578955	0.955227	3.21498
6905	Q6AY17	Abhd17b	Alpha/beta hydrolase domain-containing protein 17B	0.215588	0.00666495	0.992412	3.21514
788	A0A0G2K4T8;F1LPX0;Q01992	Mipep	Mitochondrial intermediate peptidase	0.215424	0.0113178	0.981045	3.2176
3199	D4A6P1	Sez6l2		0.21539	0.0170293	0.803997	3.21811
6948	Q6AYB5;Q62801	Srp54;Srp54a	Signal recognition particle 54 kDa protein	0.215369	0.0124914	0.964316	3.21842
6743	Q64548-2	Rtn1	Reticulon-1	0.215351	0.00420463	0.981663	3.21868
3061	D4A3D4	Abhd3		0.215284	0.0378429	0.89	3.21969
7628	Q9Z1T4;Q9Z1T4-2	Cnksr2	Connector enhancer of kinase suppressor of ras 2	0.215166	0.00524222	0.970058	3.22146
9259	A0A0G2K2J4;D4A2H6;D3ZSL1	Rbfox3;Rbfox1	RNA binding protein fox-1 homolog	0.215119	0.0149296	0.877439	3.22216
5492	P68101	Eif2s1	Eukaryotic translation initiation factor 2 subunit 1	0.215002	0.0240276	0.516343	3.22391
3948	F1M4J1	LOC100294508		0.214795	0.0212451	0.872035	3.22701
1796	B3SVE9;Q64232	Tecr	Very-long-chain enoyl-CoA reductase	0.214533	0.00751937	0.918736	3.23096
5675	Q14TE9;Q63177	Top2b	DNA topoisomerase 2	0.214497	0.00867129	0.860738	3.2315
4065	F1M9Q8;Q9EQR2	Agps	Alkyldihydroxyacetonephosphate synthase, peroxisomal	0.214107	0.014993	0.906639	3.23738
7088	Q6P685	Eif2s2		0.214026	0.00338585	0.996012	3.23862
7218	Q71UF4	Rbbp7	Histone-binding protein RBBP7	0.213967	0.0138506	0.937168	3.23951
5759	Q3KRD8;A0A0G2K110	Eif6	Eukaryotic translation initiation factor 6	0.213831	0.0103788	0.963676	3.24156
3516	E9PT51	Poldip2		0.213778	0.00652411	0.969306	3.24237
2337	D3ZHA1	B3gnt1		0.213691	0.0226621	0.917453	3.24369
2696	D3ZU13;D4AD15;M0RD03	LOC100911431;Eif4g1;LOC100912571		0.213547	0.00506363	0.963696	3.24588
3984	F1M6V6;Q562B0	Spock1		0.213491	0.0192498	0.842466	3.24673
6167	Q5HZX7		UPF0554 protein C2orf43 homolog	0.213438	0.00614253	0.971829	3.24753
5460	P63036	Dnaja1	DnaJ homolog subfamily A member 1	0.213263	0.00677789	0.889489	3.2502
6122	Q5FVH2	Pld3	Phospholipase D3	0.21304	0.00553314	0.90867	3.25361
2386	D3ZIP8	Endod1		0.213026	0.0144736	0.973049	3.25381
264	A0A0G2JUT1;Q6AYP5;Q6AYP5-2	Cadm1		0.212846	0.00645234	0.945273	3.25656
6056	Q5BJP4	Rbm39		0.212773	0.00565711	0.930292	3.25769
467	A0A0G2JYN4			0.212589	0.00221377	0.999458	3.2605
5016	P13852	Prnp	Major prion protein	0.212479	0.00976943	0.971255	3.2622
5303	P51799	Clcn7	H(+)/Cl(-) exchange transporter 7	0.212165	0.00486108	0.987558	3.26702
3134	D4A4Z9	Ktn1		0.211941	0.00347078	0.987552	3.27047
6498	Q5XID7;A0A0G2KAU2	Armcx3	Armadillo repeat-containing X-linked protein 3	0.211624	0.00632824	0.954752	3.27538
3996	F1M7L6;P47868	Scg3	Secretogranin-3	0.211617	0.0151147	0.855908	3.27548
7033	Q6IMZ5;P70567;D3ZSG3	Tmod1;Tmod4	Tropomodulin-1	0.211127	0.0121187	0.910048	3.28308
7598	Q9WV25-2;A0A0H2UHZ6;Q9WV25	Puf60	Poly(U)-binding-splicing factor PUF60	0.211066	0.0151285	0.8055	3.28402
5215	P37397	Cnn3	Calponin-3	0.210888	0.00589065	0.939868	3.2868
6301	Q5QD51-3;Q5QD51-2;Q5QD51;Q62766	Akap12	A-kinase anchor protein 12	0.210744	0.00575753	0.985292	3.28905
6016	Q562A4	Ipo11		0.21067	0.00310547	0.998698	3.29021
2188	D3ZD23	Abce1		0.21059	0.00978988	0.9468	3.29146
9040	D3ZAD6;Q63374-9;Q63374-5;Q63374-2;Q63374-4;Q63374-6;Q63374;Q63374-3;Q63374-8;Q63374-7;Q63374-10	Nrxn2	Neurexin-2	0.21043	0.00470977	0.947775	3.29395
4761	O35509;A0A0G2JZR4;P62494;B5DEP2	Rab11b;Rab11a;Rab25	Ras-related protein Rab-11B;Ras-related protein Rab-11A	0.210247	0.00419007	0.94911	3.29682
647	A0A0G2K1P1;D3ZTB0	Mtmr7		0.210226	0.00728265	0.990491	3.29715
3581	F1LMY3;Q62656;Q62656-2;Q62656-3	Ptprz1	Protein-tyrosine-phosphatase;Receptor-type tyrosine-protein phosphatase zeta	0.210126	0.0209578	0.695551	3.29873
4287	G3V746;Q00960	Grin2b	Glutamate receptor ionotropic, NMDA 2B	0.210054	0.00499953	0.932391	3.29985
6197	Q5M7T2	Spryd7	SPRY domain-containing protein 7	0.209852	0.00736861	0.984225	3.30303
51	A0A096MJZ0;B1WBZ0	Dnal1;Dnalc1		0.209795	0.0027074	0.997342	3.30392
4354	G3V7V6;Q8VHE9	Retsat	All-trans-retinol 13,14-reductase	0.209779	0.00510324	0.96241	3.30418
7535	Q9JMJ4	Prpf19	Pre-mRNA-processing factor 19	0.209556	0.00409687	0.969611	3.30769
7054	Q6MFX8;Q9Z0U4-2;Q9Z0U4;Q924M0;Q9Z0U4-3;Q9Z0U4-4;Q9Z0U4-5;Q5CC44;Q5CC43;B5D5S8;Q920D8	Gabbr1	Gamma-aminobutyric acid type B receptor subunit 1	0.209336	0.00583195	0.919368	3.31118
7238	Q794E4	Hnrnpf	Heterogeneous nuclear ribonucleoprotein F;Heterogeneous nuclear ribonucleoprotein F, N-terminally processed	0.20891	0.00585824	0.917069	3.31792
675	M0R961;A0A0G2K2B3;Q99PF5	Khsrp	Far upstream element-binding protein 2	0.208889	0.00557391	0.949948	3.31825
7023	Q6GMM8;P97849	Slc27a1	Long-chain fatty acid transport protein 1	0.208811	0.00427696	0.973057	3.3195
4386	G3V881;Q562A6	Lingo1		0.208787	0.0100777	0.936712	3.31988
4901	P06686	Atp1a2	Sodium/potassium-transporting ATPase subunit alpha-2	0.208707	0.00341015	0.955608	3.32114
735	A0A0G2K3J4;F1LNS0;P0C6C0	Sphkap	A-kinase anchor protein SPHKAP	0.208658	0.025969	0.902179	3.32193
6467	Q5XI64	Abhd6	Monoacylglycerol lipase ABHD6	0.208573	0.00487515	0.961142	3.32329
6102	Q5D023;Q62698;A0A096MIY2;O35109;O35108;Q76N43;O35110;A0A096MKA1;A0A096MIX4	Dync1li2	Cytoplasmic dynein 1 light intermediate chain 2	0.208496	0.00334315	0.989065	3.32451
601	A0A1B0GWY5;A0A0G2K0V4;Q5FVC2	Arhgef2	Rho guanine nucleotide exchange factor 2	0.208315	0.00384972	0.984202	3.3274
1762	B2RZ79	Iscu		0.208152	0.00985071	0.98674	3.33001
3315	D4A9M6;O88884;F1LMK0;O88884-2	Akap1	A-kinase anchor protein 1, mitochondrial	0.208074	0.0128684	0.981235	3.33126
3590	F1LN59;Q5BJU2;Q1RP76	Eif4g2		0.207912	0.00337369	0.973347	3.33385
6168	Q5HZY0;A9CMB3	Ubxn4;Ubxd2	UBX domain-containing protein 4	0.207582	0.023723	0.9054	3.33915
512	A0A0G2JZH9;Q4G031	Dhx57		0.20752	0.0059175	0.982426	3.34015
7748	Z4YNP1;Q792H5-2;Q792H5-3;Q792H5;Q792H5-4;Q9JIX6	Celf2	CUGBP Elav-like family member 2	0.207429	0.00424534	0.959025	3.34161
1157	A0A0H2UHF6;Q9ES40	Arl6ip5	PRA1 family protein 3	0.207377	0.00325348	0.985686	3.34245
7613	Q9Z0G8;Q9Z0G8-2	Wipf3	WAS/WASL-interacting protein family member 3	0.207321	0.00652311	0.995075	3.34335
7170	Q6QI86;P85007	Hdhd2;Ier3ip1	Immediate early response 3-interacting protein 1	0.207314	0.00188035	0.999096	3.34346
6424	Q5U3Y8;M0R5M7;A0A0G2K5C5	Btf3;RGD1563812	Transcription factor BTF3	0.207136	0.0111885	0.888526	3.34634
6154	Q5FWY5	Aip	AH receptor-interacting protein	0.206899	0.00388608	0.997186	3.35018
7265	Q7TQ84;F1M0P3;A0A0G2K6Q7;A0A0G2JSV9	Fyttd1	UAP56-interacting factor	0.206693	0.0549237	0.73907	3.35351
4364	G3V7Z8	Pabpn1		0.206589	0.00791865	0.963206	3.3552
3684	F1LQZ3;A0A0G2JUD6;Q2P9S3;Q9WV62	Kif3a	Kinesin-like protein	0.206245	0.0059155	0.960492	3.3608
4739	O35095	Ncdn	Neurochondrin	0.206169	0.00357778	0.923775	3.36204
4466	G3V928;Q5I0H1	Lrp1		0.206128	0.00326617	0.910397	3.3627
4256	G3V6U4;A0A1B0GWU2;Q8CH84;A0A1B0GWQ5;A0A1B0GWY9	Elavl2	ELAV-like protein;ELAV-like protein 2	0.205806	0.0054517	0.979383	3.36797
5033	P15431	Gabrb1	Gamma-aminobutyric acid receptor subunit beta-1	0.205787	0.00579123	0.986715	3.36828
6178	Q5I0H4	Tmco1	Transmembrane and coiled-coil domains protein 1	0.205717	0.00633763	0.973213	3.36942
2960	D4A0A1	Soga3		0.205633	0.00835983	0.85453	3.3708
17	A0A096MJ42;Q62936-2;Q62936;A0A0G2K0Y9;A0A096MJR5	Dlg3	Disks large homolog 3	0.205435	0.00363311	0.975888	3.37405
4626	M0R8V0	LOC100910056		0.205247	0.00720041	0.967839	3.37714
50	A0A096MJY6	Gbe1		0.205029	0.015471	0.983205	3.38072
7133	Q6P9V1;Q62745	Cd81	Tetraspanin;CD81 antigen	0.204888	0.00524604	0.950759	3.38306
6757	Q66H20;Q66H20-2	Ptbp2	Polypyrimidine tract-binding protein 2	0.204794	0.00315544	0.962305	3.38461
2042	D3Z955	Pgm2l1		0.20463	0.00370357	0.955553	3.38731
4622	M0R8E8	Ipo11		0.204415	0.0112048	0.982292	3.39088
4613	M0R7U1	Ak5		0.204353	0.00556213	0.962906	3.39191
1627	B2GV41	Usp39		0.204261	0.00824027	0.973078	3.39344
3219	D4A769;A0A1W2Q6M8	Samd4b		0.204139	0.00543644	0.990169	3.39547
4012	F1M801	Anapc1		0.20408	0.0108977	0.994329	3.39646
2925	D3ZZM9	Ccsap		0.204054	0.0165853	0.968025	3.39688
2859	D3ZXY2	Pdzd8		0.203745	0.0065205	0.974061	3.40204
5415	P62628	Dynlrb1	Dynein light chain roadblock-type 1	0.203366	0.0045922	0.980012	3.40837
3303	D4A994	Emc1		0.203349	0.00309096	0.961778	3.40867
5121	P23711	Hmox2	Heme oxygenase 2	0.203265	0.00505898	0.974643	3.41006
7348	Q8VH49	Higd1a	HIG1 domain family member 1A, mitochondrial	0.203193	0.0111232	0.979454	3.41128
3738	F1LSG0;O08816	Wasl	Neural Wiskott-Aldrich syndrome protein	0.203076	0.0107972	0.912315	3.41324
4743	O35165	Gosr2	Golgi SNAP receptor complex member 2	0.202943	0.0120198	0.943722	3.41548
9092	P42260	Grik2	Glutamate receptor ionotropic, kainate 2	0.202936	0.00670356	0.966261	3.41559
9070	F1M1I3	RGD1559441		0.202815	0.0091569	0.987917	3.41762
7747	W8BZ34;A0A0G2K9N3;C9WPN2	DDX3Y;Ddx3		0.202742	0.0316837	0.872195	3.41886
6039	Q569C9;Q9ERE4	Golph3	Golgi phosphoprotein 3	0.202461	0.018391	0.889861	3.4236
3700	F1LRB8;P18298;Q6P688;F1LZ34;A0A0G2K248;P13444	LOC100363915;Mat2a;Mat1a	S-adenosylmethionine synthase;S-adenosylmethionine synthase isoform type-2;S-adenosylmethionine synthase isoform type-1	0.202238	0.00700309	0.973161	3.42738
2194	D3ZD73	Ddx6		0.202089	0.00560059	0.943479	3.42991
95	A0A0A0MY39;Q9QYJ4;Q9QYJ4-2	Abcb9	ATP-binding cassette sub-family B member 9	0.201986	0.0175539	0.963611	3.43166
3074	D4A3M7	Bsdc1		0.20198	0.00500408	0.996331	3.43176
9021	A0A0G2K344;A0A0G2K5T3			0.201908	0.0138053	0.972715	3.43298
2522	D3ZN95	Hcfc1		0.201906	0.00679044	0.993259	3.43302
1800	B4F764;Q4KM65	Nudt21	Cleavage and polyadenylation specificity factor subunit 5	0.201663	0.00619538	0.956661	3.43715
6591	Q62780	Ddx46	Probable ATP-dependent RNA helicase DDX46	0.20156	0.00794782	0.978696	3.43892
4680	M0RCA3	Zfpl1		0.201481	0.00628167	0.990373	3.44026
7460	Q9ES71	Gnpat	Dihydroxyacetone phosphate acyltransferase	0.201375	0.00644469	0.992882	3.44207
4802	O55173	Pdpk1	3-phosphoinositide-dependent protein kinase 1	0.201258	0.00251369	0.997665	3.44408
7008	Q6AZ44;Q8VHK0;F7F557	Acot8	Acyl-coenzyme A thioesterase 8	0.201165	0.00745507	0.965522	3.44567
6621	Q63055	Arfrp1	ADP-ribosylation factor-related protein 1	0.201124	0.0109878	0.965422	3.44637
7417	Q99P75	Rab9a	Ras-related protein Rab-9A	0.201066	0.00936571	0.952468	3.44736
6773	Q66H80	Arcn1	Coatomer subunit delta	0.201052	0.00688228	0.933289	3.4476
7386	Q924S1	Agpat4	1-acyl-sn-glycerol-3-phosphate acyltransferase delta	0.201051	0.00336609	0.995257	3.44762
6314	Q5RJR9;P29457	Serpinh1	Serpin H1	0.200774	0.00244481	0.985389	3.45237
9251	Q5FVG2;Q5FVG2-2	Epb41l5	Band 4.1-like protein 5	0.200564	0.0101383	0.979968	3.45599
7158	Q6PST4	Atl1	Atlastin-1	0.20048	0.00213345	0.976771	3.45744
120	A0A0G2JSK5;P49134	Itgb1	Integrin beta-1	0.200237	0.00851483	0.918607	3.46164
1707	B2RYQ5;A0A0G2KAN5	Erh	Enhancer of rudimentary homolog	0.20009	0.00330244	0.986298	3.46418
7336	Q8R424	Stambp	STAM-binding protein	0.200076	0.0112445	0.981401	3.46442
9230	F1LPM3;O35413;O35413-2	Sorbs2	Sorbin and SH3 domain-containing protein 2	0.19954	0.00801922	0.990402	3.47373
1258	A0A140TAG8;Q6P7B7	Zfyve27	Protrudin	0.199538	0.0342597	0.849708	3.47376
6574	Q62640;F1LUR6	Grid1	Glutamate receptor ionotropic, delta-1	0.199453	0.00809581	0.972755	3.47524
6497	Q5XID1	Ciapin1	Anamorsin	0.1994	0.00632879	0.960336	3.47616
1395	B0BMV0	Rap2ip		0.199396	0.00474243	0.992143	3.47623
7277	Q80W83	LOC100909468		0.199396	0.00450132	0.991912	3.47624
4481	G3V982;Q5FVI2	Elmo2		0.199374	0.0124784	0.852981	3.47661
5534	Q56R20;P83953	Kpna1	Importin subunit alpha;Importin subunit alpha-5;Importin subunit alpha-5, N-terminally processed	0.199293	0.00940283	0.949284	3.47803
9060	F1LP66;A0A1L1WKJ1;A0A0G2KA63	Mapk8		0.199289	0.00417978	0.995185	3.4781
6358	Q5U203;Q5U203-2	Ube2f	NEDD8-conjugating enzyme UBE2F	0.199181	0.00717987	0.993545	3.47998
5596	Q00972;A0A0H2UHR5	Bckdk	[3-methyl-2-oxobutanoate dehydrogenase [lipoamide]] kinase, mitochondrial	0.199056	0.00680826	0.969382	3.48218
2327	D3ZH36	Elfn2		0.199047	0.00525344	0.994458	3.48232
3639	F1LPJ6;Q66H62	Cyld	Ubiquitin carboxyl-terminal hydrolase CYLD	0.198994	0.00592103	0.994716	3.48325
7582	Q9R1K2-4;Q9R1K2-2;Q9R1K2;Q9R1K2-3;A0A096P6L6	Tenm2	Teneurin-2;Ten-2, soluble form;Ten-2 intracellular domain	0.198979	0.00769767	0.907632	3.48352
1304	A0FKI7-2;A0FKI7-3;A0A096MJJ6;B1H213;M0R9S4;A0A0G2K3Z5;A0FKI7	Acbd5;LOC100910957	Acyl-CoA-binding domain-containing protein 5	0.198802	0.0168422	0.965357	3.48661
5747	Q3B8Q2	Eif4a3	Eukaryotic initiation factor 4A-III;Eukaryotic initiation factor 4A-III, N-terminally processed	0.198802	0.00595921	0.975459	3.48661
5795	Q3ZAU6;B2GV23	Rnf14		0.198777	0.00246695	0.976683	3.48706
3919	F1M378	Unc13a		0.198774	0.00666111	0.982349	3.48711
4777	O35867	Ppp1r9a	Neurabin-1	0.198389	0.03467	0.867528	3.49388
2007	D2XV59	Gtpbp1	GTP-binding protein 1	0.198286	0.0124144	0.977022	3.49569
5583	P97846	Cntnap1	Contactin-associated protein 1	0.19828	0.00374026	0.943276	3.49579
7290	Q810W7-2;Q810W7	Mast1	Microtubule-associated serine/threonine-protein kinase 1	0.198207	0.00351427	0.990041	3.49709
1236	F1LY19;A0A0U1RS25	Upf1		0.198185	0.00441186	0.943429	3.49747
1146	A0A0H2UHB1;Q62904	Hsd17b7	3-keto-steroid reductase	0.198032	0.0092096	0.966553	3.50017
5357	P58821	Caly	Neuron-specific vesicular protein calcyon	0.197965	0.0425733	0.755436	3.50136
3073	D4A3L3	Megf9		0.197836	0.0202271	0.940981	3.50365
5424	P62762;Q56A29	Vsnl1	Visinin-like protein 1	0.197652	0.00280465	0.956844	3.5069
3587	F1LN34;P58366	Ankh	Progressive ankylosis protein homolog	0.197569	0.0208723	0.908719	3.50838
904	A0A0G2K737;Q920J4	Txnl1	Thioredoxin-like protein 1	0.197495	0.00482939	0.960375	3.5097
4219	G3V6J7;Q9JKY3	Zfp238;Zbtb18	Zinc finger and BTB domain-containing protein 18	0.197454	0.00471205	0.996029	3.51043
2226	D3ZE26	Tmcc2		0.197316	0.00599253	0.995409	3.51287
3626	F1LP76;Q8VHU4	Ikbkap	Elongator complex protein 1	0.197243	0.00403745	0.988404	3.51418
3212	D4A731;A0A0G2JTL7	Ankib1		0.197193	0.00642469	0.992624	3.51508
6419	Q5U355;Q8R4E1	Itfg1	T-cell immunomodulatory protein	0.197142	0.012118	0.788479	3.51599
6363	Q5U211;B0BMY2	Snx3;LOC684097	Sorting nexin-3	0.197083	0.00532067	0.932701	3.51703
1875	B5DF14;F7ESR8	Lgi2		0.196792	0.00889468	0.900644	3.52223
1348	A2RRU4	Scap	Sterol regulatory element-binding protein cleavage-activating protein	0.196651	0.00409684	0.996971	3.52476
1261	A0A140TAI1;Q9JJP9	Ubqln1	Ubiquilin-1	0.196607	0.00450668	0.982449	3.52555
5995	Q4V8K5	Brox	BRO1 domain-containing protein BROX	0.196537	0.0233607	0.834868	3.52681
3628	F1LPA3;Q76M68	Iqsec3	IQ motif and SEC7 domain-containing protein 3	0.19648	0.00319967	0.977701	3.52782
5932	Q4QR73	Dnaja4		0.196387	0.00643743	0.991477	3.5295
2831	D3ZX38	Pfdn1		0.196067	0.00844193	0.965975	3.53526
5949	Q4V7F2	Creld1	Cysteine-rich with EGF-like domain protein 1	0.195987	0.00265863	0.985313	3.53671
3864	F1LZ81;M0R6K4	Dock4		0.195916	0.00545663	0.949194	3.53799
1886	B5DF50;A0A0G2JU25;D3ZFD2	Galnt2	Polypeptide N-acetylgalactosaminyltransferase	0.195846	0.0105881	0.952663	3.53925
6894	Q6AXX5;Q6TUD3	Rdh11		0.195806	0.0044196	0.95943	3.53996
9072	F1M950	Robo2		0.195579	0.0218954	0.919344	3.54408
5758	Q3KRD5	Tomm34	Mitochondrial import receptor subunit TOM34	0.19553	0.00458213	0.964511	3.54497
7478	Q9JHW5	Vamp7	Vesicle-associated membrane protein 7	0.195431	0.00727255	0.965247	3.54676
4269	G3V700;P47245;D3ZQ59;P47245-2	Nrd1	Nardilysin	0.195392	0.00371482	0.979466	3.54747
7611	Q9WVR6	Slc7a8	Large neutral amino acids transporter small subunit 2	0.195386	0.0139607	0.970278	3.54757
821	A0A0G2K5D5;D3ZMS4	Arhgap26		0.195267	0.00651512	0.97082	3.54974
4554	M0R4G0	LOC100910729		0.195186	0.0354976	0.834411	3.55121
5373	P60881-2	Snap25	Synaptosomal-associated protein 25	0.195176	0.00817948	0.974332	3.5514
9106	Q63470-2;Q63470	Dyrk1a	Dual specificity tyrosine-phosphorylation-regulated kinase 1A	0.195099	0.00644758	0.974458	3.5528
6005	Q52KJ9	Tmx1		0.195073	0.00351019	0.986268	3.55328
1607	B2GUY0	Man1b1	Endoplasmic reticulum mannosyl-oligosaccharide 1,2-alpha-mannosidase	0.195015	0.0163622	0.90449	3.55434
6872	Q6AXM8	Pon2	Serum paraoxonase/arylesterase 2	0.195002	0.00315402	0.997911	3.55457
9204	B1VKB4;Q9Z327-2;Q9Z327;A0A0H2UHQ9;Q9Z327-3	Synpo	Synaptopodin	0.194946	0.011772	0.898439	3.55559
6613	Q62991	Scfd1	Sec1 family domain-containing protein 1	0.194897	0.00444852	0.962879	3.55648
3730	F1LRZ9;A1L117	Rundc3a		0.194804	0.00398613	0.979896	3.55818
3838	F1LXD6;A0A0G2JW50	Pitpnm2		0.194572	0.00319654	0.993831	3.56241
5754	Q3KRC3	Srpr		0.194556	0.00608778	0.976107	3.5627
4960	P0CC10	Lrrc4b	Leucine-rich repeat-containing protein 4B	0.194518	0.00360336	0.972956	3.56342
1780	B2RZD1	Sec61b		0.194427	0.0112015	0.977293	3.56509
5400	P62142;Q63682	Ppp1cb	Serine/threonine-protein phosphatase PP1-beta catalytic subunit	0.194261	0.00664044	0.935506	3.56812
1891	B5DF60	Eif1ax		0.194222	0.0102608	0.927516	3.56884
6966	Q6AYI5	Shoc2	Leucine-rich repeat protein SHOC-2	0.194212	0.00540623	0.971397	3.56901
1898	B5DF91	Elavl1	ELAV-like protein	0.194015	0.00399988	0.963945	3.57265
2200	D3ZDC0;F1LPZ8;Q62889-4;Q62889;Q62889-2;Q62889-3;A0A096MK63	Nlgn3	Neuroligin-3	0.19383	0.00580217	0.929225	3.57605
5450	Q6PED0;P62982;D4A0J6;F1LU69;Q63654;Q6P7R7;F1LML2;P62986;P0CG51;Q63429;Q5FWT0;F1M927	Rps27a;LOC688462;Rps27l3;Ubb;Uba52;Ubc;LOC100360548;RGD1560997	Ubiquitin-40S ribosomal protein S27a;Ubiquitin;40S ribosomal protein S27a;Ubiquitin-60S ribosomal protein L40;60S ribosomal protein L40;Polyubiquitin-B;Polyubiquitin-C;Ubiquitin-related	0.193809	0.00729387	0.80779	3.57645
5454	P63004	Pafah1b1	Platelet-activating factor acetylhydrolase IB subunit alpha	0.193586	0.00202737	0.967426	3.58057
1704	B2RYP8	Tubgcp2		0.193509	0.00303547	0.995834	3.58199
7308	Q8CHN6	Sgpl1	Sphingosine-1-phosphate lyase 1	0.193459	0.00946518	0.952137	3.58292
1599	B2GUV7;A0A0H2UHV4;M0R7Z0;Q4FZQ8	Eif5b;Eif5b-ps1	Eukaryotic translation initiation factor 5B	0.193351	0.0134875	0.915371	3.58492
6265	Q5PPL3	Nsdhl	Sterol-4-alpha-carboxylate 3-dehydrogenase, decarboxylating	0.193053	0.0032702	0.954533	3.59044
6867	Q68G39;A0A140UHY2;Q63686;Q63686-2	Cdk16	Cyclin-dependent kinase 16	0.193046	0.00377257	0.987554	3.59057
7041	Q6IRH7;A0A0G2K3V9	Clpb		0.192968	0.0379718	0.786751	3.59204
3962	F1M5N7;A0A0G2K7Q9	Kif21b	Kinesin-like protein	0.19295	0.005376	0.929301	3.59237
7462	Q9ESB5	Necab1	N-terminal EF-hand calcium-binding protein 1	0.192863	0.00990348	0.942821	3.59399
871	Q5XHX3;A0A0G2K6I4	Enah		0.192705	0.00587603	0.972864	3.59693
6907	Q6AY19	Adck4	AarF domain-containing protein kinase 4	0.19269	0.00755075	0.954561	3.59721
3872	F1LZX5	Hectd4		0.192443	0.00645646	0.950771	3.60184
448	A0A0G2JY69;G3V907;Q9QYU1	LOC100911356;Pex19	Peroxisomal biogenesis factor 19	0.192256	0.00722814	0.980595	3.60533
1437	B0BN97;Q498E0	Txndc12	Thioredoxin domain-containing protein 12	0.192183	0.00489852	0.9655	3.6067
4369	G3V818;Q9HB97	Parva	Alpha-parvin	0.19196	0.00578015	0.992799	3.61089
3654	F1LQ09	Atl2		0.191849	0.00352542	0.980466	3.61297
9105	Q63372-13;Q63372-1;Q63372-7;Q63372-9;Q63372-6;Q63372-8;Q63372-5;Q63372-4;Q63372-12;Q63372-3;Q63372;Q63372-11;M0RBN6;Q63373;Q63373-3;Q63373-2;Q63373-4;A0A0U1RRR4	Nrxn1	Neurexin-1;Neurexin-1-beta	0.191728	0.00294523	0.960995	3.61527
6754	Q66H09	Ttc1		0.19165	0.00561403	0.988129	3.61674
2810	D3ZWP6	Plxna2		0.191645	0.00459073	0.949339	3.61683
5750	Q3KR51	Nsg2		0.191597	0.0279425	0.824611	3.61774
6203	Q5M7V8	Thrap3	Thyroid hormone receptor-associated protein 3	0.191495	0.00701128	0.960101	3.61967
1747	B2RZ37	Reep5	Receptor expression-enhancing protein 5	0.191471	0.0104494	0.949118	3.62011
2057	D3Z9I1	Coa3		0.191441	0.00391641	0.994175	3.62068
500	A0A0G2JZB8			0.191389	0.0197034	0.862828	3.62168
7393	Q99068	Lrpap1	Alpha-2-macroglobulin receptor-associated protein	0.191343	0.00569353	0.955177	3.62255
4764	O35547	Acsl4	Long-chain-fatty-acid--CoA ligase 4	0.191336	0.00313047	0.933296	3.62267
4527	G3V9W5;O88370	Pip4k2c	Phosphatidylinositol 5-phosphate 4-kinase type-2 gamma	0.191296	0.00614004	0.982788	3.62343
3158	D4A5I4;F1LYK3;F1M031	Nav1		0.191205	0.0102073	0.966932	3.62515
6839	Q68FS8	Rtcd1		0.191131	0.0057915	0.986415	3.62656
4257	G3V6U9;D4A7S1;Q5FWY6	LOC100910833;Setd3		0.191018	0.0219711	0.91524	3.6287
423	A0A0G2JXN8			0.19093	0.00297181	0.971978	3.63037
6922	Q6AY58	Bcap31		0.190664	0.00803943	0.974024	3.63543
1108	A0A0G2KB55;P63281	Ube2i	SUMO-conjugating enzyme UBC9	0.19045	0.00850563	0.994052	3.63953
2107	D3ZAS2	Sgsm1		0.190369	0.00745614	0.977507	3.64108
7020	Q6EV70	Pofut1	GDP-fucose protein O-fucosyltransferase 1	0.19029	0.00633342	0.993397	3.64258
711	D3ZET9;A0A0G2K315;Q91Y79	Cep170		0.190284	0.00423438	0.995072	3.6427
6101	Q5D006;Q6IE71	Usp11	Ubiquitin carboxyl-terminal hydrolase	0.190115	0.0245804	0.844679	3.64594
5412	P62483;A0A0G2K670	Kcnab2	Voltage-gated potassium channel subunit beta-2	0.190112	0.00589017	0.907645	3.646
3300	D4A962	Hnrnpul1		0.190022	0.00520748	0.95757	3.64771
2359	D3ZHX3	Diras2		0.190021	0.00645921	0.930142	3.64774
7089	Q6P686	Ostf1	Osteoclast-stimulating factor 1	0.189941	0.00367579	0.990724	3.64927
3577	F1LMU7;F1LNE8;P23576	Gabra2	Gamma-aminobutyric acid receptor subunit alpha-2	0.189939	0.00852616	0.893746	3.64932
5736	Q3B7K9;A0A0G2JVF1	Rundc3b	RUN domain-containing protein 3B	0.189748	0.00949867	0.95914	3.65298
1552	B1WBX6;A0A0G2K9N0	Smap2		0.189643	0.00867702	0.983528	3.655
1410	B0BN18	Pfdn2	Prefoldin subunit 2	0.189634	0.00490939	0.975802	3.65519
590	A0A0G2K0Q7;D3ZFU9	Mylk		0.189476	0.00374605	0.996883	3.65823
6629	Q63184;M0RDJ3	Eif2ak2	Interferon-induced, double-stranded RNA-activated protein kinase	0.189445	0.00332739	0.997538	3.65884
6683	Q63666-3;Q63666-2;Q63666;Q63666-4	Vamp1	Vesicle-associated membrane protein 1	0.189267	0.0089831	0.971548	3.66227
89	A0A0A0MY07;Q9R085;A0A0G2K1U1	Usp15	Ubiquitin carboxyl-terminal hydrolase;Ubiquitin carboxyl-terminal hydrolase 15	0.189263	0.0043137	0.951087	3.66234
4147	F7F3I7			0.189203	0.00683393	0.989671	3.66351
1524	Q499V7;F1LPV8;Q68FT4;B1H270;Q5EBA9	Suclg2	Succinyl-CoA ligase subunit beta	0.189194	0.0083634	0.958781	3.66368
1923	B5DFJ1	Nkiras1		0.189164	0.0171469	0.938321	3.66427
1238	A0A140TA89;P50442	Gatm	Glycine amidinotransferase, mitochondrial	0.189027	0.00339279	0.945478	3.66693
4621	M0R8C1;Q0VGJ9;A0A0G2K1L5	Reep2	Receptor expression-enhancing protein	0.188945	0.00913907	0.928328	3.66852
602	A0A0G2K0W1;Q8CJH2	Dab1	Disabled homolog 1	0.188802	0.0311368	0.88029	3.6713
5783	Q3SWT7	Nrbp1		0.188694	0.0088641	0.965896	3.6734
6667	Q6IMY8;Q63555;A0A0G2JZ52	Hnrnpu		0.188601	0.00255352	0.946229	3.6752
624	A0A0G2K1A9			0.188588	0.0320229	0.832063	3.67545
6384	Q5U2R9	Scfd2		0.188559	0.00901048	0.929925	3.67602
2981	D4A193	Reep1	Receptor expression-enhancing protein	0.188503	0.0133274	0.900924	3.67711
4442	G3V8T4;Q9ESW0	Ddb1	DNA damage-binding protein 1	0.18833	0.00331357	0.955061	3.68049
5685	Q1M168	Atcay	Caytaxin	0.188294	0.00624304	0.93331	3.6812
247	A0A0G2JUG7			0.188043	0.00263793	0.979377	3.6861
4006	F1M7V4;D3Z9C7	Pclo		0.187991	0.0061168	0.992644	3.68713
7364	Q91ZQ0	Vmp1	Vacuole membrane protein 1	0.187983	0.00407134	0.991166	3.68729
52	A0A096MJZ2;M0RCS2	Tbl2		0.187913	0.00572496	0.960763	3.68865
1502	F1LRZ1;F1LS89;B0LPN4-2;B0LPN4;B3DM99	Ryr2	Ryanodine receptor 2	0.187765	0.00368183	0.960484	3.69156
9272	A0A096P6L7;M0R4L3;A0A0A0MP84;Q2M2R8;A0A0H2UHI4	Pex5	Peroxisomal targeting signal 1 receptor	0.187667	0.00822907	0.923635	3.6935
3660	F1LQ55;P11915;A0A0G2KAC1;P11915-2	Scp2	Non-specific lipid-transfer protein	0.18764	0.00448721	0.954685	3.69402
462	A0A0G2JYJ1;P0CE43;D3ZEA3	Grb10	Growth factor receptor-bound protein 10	0.187533	0.00845403	0.970418	3.69614
1500	B0K034	Dtd2		0.187305	0.00539328	0.993411	3.70064
9200	D3ZMJ7;A0A0G2KAS8	Wnk2		0.187292	0.00862633	0.989505	3.70088
2961	D4A0C3	Hid1		0.187197	0.0120542	0.916403	3.70277
5504	Q1PBJ1;P70490;A0A0G2K506	Mfge8	Lactadherin	0.187167	0.00742145	0.968038	3.70336
1084	A0A0G2KAL9;A0A0G2K2M2;A0A0H2UHM6;Q4KM98	Mff	Mitochondrial fission factor	0.187036	0.00573736	0.955925	3.70595
1459	B0BNF6	March5		0.186938	0.00491247	0.96727	3.7079
501	A0A0G2JZC6;F1LQS9;Q9ES67	Arhgef11	Rho guanine nucleotide exchange factor 11	0.186856	0.00558644	0.993782	3.70953
4450	G3V8V3;B1WBU9;P09812	Pygm	Alpha-1,4 glucan phosphorylase;Glycogen phosphorylase, muscle form	0.186804	0.0068263	0.966445	3.71057
3124	D4A4T0;I6L9H8	Stub1		0.186802	0.00645914	0.973237	3.7106
7288	Q80ZG1;B1H241;A0A1L1WKK3	Ric8a	Synembryn-A	0.186748	0.00492796	0.97887	3.71167
3563	Q6P9U2;F1LMA5	Fv1		0.186721	0.00971063	0.924951	3.7122
5616	Q03346	Pmpcb	Mitochondrial-processing peptidase subunit beta	0.186688	0.00498917	0.960224	3.71286
2234	D3ZE85	Frrs1l	DOMON domain-containing protein FRRS1L	0.186557	0.00617623	0.991308	3.71547
6588	Q62763;A0A0A0MXY3	Csnk1g3	Casein kinase I isoform gamma-3	0.186521	0.00612848	0.976801	3.71618
2731	D3ZUT1	Spock3		0.186477	0.0099358	0.959155	3.71707
2266	D3ZF86	Arfgef3		0.186455	0.00520828	0.926951	3.7175
2257	D3ZF12	Spcs3		0.186415	0.00430081	0.993128	3.71829
270	F1MAA1;A0A0G2JUX4;B2GVC1	Usp47	Ubiquitin carboxyl-terminal hydrolase	0.186383	0.0195399	0.91918	3.71894
2613	D3ZRD3	Pde6d		0.186357	0.00419603	0.990957	3.71945
7226	Q76IJ9	Elavl3	ELAV-like protein	0.186345	0.00399114	0.978895	3.71971
528	A0A0G2JZS1;Q56R15;Q3KR98;F1LT58	Kpna6	Importin subunit alpha	0.186329	0.00372735	0.978848	3.72001
5353	P57760	Stk16	Serine/threonine-protein kinase 16	0.185804	0.00903128	0.961387	3.73053
1824	B4F7C9;A0A0G2JWH5	Stt3a		0.185785	0.00763125	0.917918	3.73091
3371	D4ABM3	Daam1		0.185485	0.0110612	0.979109	3.73694
6482	Q5XI90	Dynlt3		0.185284	0.00411411	0.970339	3.741
5077	P19490-2;M0R9A7	Gria1	Glutamate receptor 1	0.18514	0.0108031	0.904527	3.7439
5862	Q4G017	Nisch	Nischarin	0.185129	0.00394221	0.985697	3.74414
1270	A0A140UHX6;Q6XDA0	Sptb		0.184893	0.00765454	0.978204	3.74891
7115	Q6P791	Lamtor1	Ragulator complex protein LAMTOR1	0.18483	0.00679696	0.980118	3.75019
5849	Q4FZS2;D4A567;Q7TP72	Bub3		0.184824	0.00878638	0.982241	3.7503
7271	Q7TSE9;B8YDD0;Q7TSE9-5;Q7TSE9-3;M0R639;M0RC50;A0A096MKE1;B8YDD2;Q1XD58;Q7TSE9-2;A0A096MJ14;Q7TSE9-6;B8YDD1	Hax1;LOC679116	HCLS1-associated protein X-1	0.184809	0.007257	0.955787	3.7506
5336	Q62861;P54900	Scn2b	Sodium channel subunit beta-2	0.184807	0.00508763	0.98876	3.75065
4205	G3V6F7;Q812E4	Sytl5	Synaptotagmin-like protein 5	0.184633	0.00901456	0.988221	3.75419
5380	P61212	Arl1	ADP-ribosylation factor-like protein 1	0.184631	0.00325193	0.972545	3.75423
7416	Q99P74	Rab27b	Ras-related protein Rab-27B	0.184547	0.00523495	0.986505	3.75595
6804	Q66HG5	Tm9sf2	Transmembrane 9 superfamily member 2	0.184543	0.00630738	0.930438	3.75601
613	Q65ZS7;A0A0G2K151;P02650;Q6PAH0	Apoe	Apolipoprotein E	0.184529	0.00536095	0.897032	3.75631
3987	F1M6X3;O88943-3;O88943-9;O88943;O88943-6;O88943-8;O88943-4;O88943-5;O88943-2;O88943-7	Kcnq2	Potassium voltage-gated channel subfamily KQT member 2	0.184493	0.00998272	0.968799	3.75704
5337	P54921	Napa	Alpha-soluble NSF attachment protein	0.184476	0.00329373	0.961679	3.75738
3162	D4A5K6	Zmpste24		0.184412	0.00308213	0.985411	3.75869
2031	D3Z8Q7	Fam96b		0.184384	0.00641026	0.9928	3.75927
4299	G3V796;P08503	Acadm	Medium-chain specific acyl-CoA dehydrogenase, mitochondrial	0.184373	0.00540606	0.987268	3.75948
4849	O88954	Mpp3	MAGUK p55 subfamily member 3	0.184309	0.00752728	0.988459	3.7608
1284	A0A1K0GY57;Q921A4	Cygb	Cytoglobin	0.1843	0.0156846	0.945232	3.76097
3224	D4A781;M0RB74	Ipo5		0.184074	0.00217812	0.968933	3.76558
4411	G3V8G5;Q62638	Glg1	Golgi apparatus protein 1	0.183792	0.00456054	0.890847	3.77137
2591	D3ZQL8;A0A0G2K8F9	Pum2		0.183782	0.0075017	0.988471	3.77157
4465	G3V927;P97839	Dlgap4	Disks large-associated protein 4	0.18371	0.00440194	0.972094	3.77305
1264	A0A140TAJ3;Q32PX7	Fubp1	Far upstream element-binding protein 1	0.183707	0.0350172	0.797234	3.77311
1212	A0A0H2UI14;Q9QZH7	Fbxl20	F-box/LRR-repeat protein 20	0.183694	0.0147159	0.951165	3.77338
6040	Q56A19;P51794	Clcn4	Chloride channel protein;H(+)/Cl(-) exchange transporter 4	0.183675	0.00633522	0.948115	3.77376
6735	Q642G4	Pex14	Peroxisomal membrane protein PEX14	0.183582	0.0162957	0.954859	3.77568
2874	D3ZYH3	LOC100912928		0.183474	0.0224242	0.905334	3.77791
894	A0A0G2K707;O08560	Dgkz	Diacylglycerol kinase zeta	0.183458	0.00751866	0.996652	3.77824
4552	M0R402	Tmx3		0.183395	0.00378313	0.982442	3.77953
2857	D3ZXS8	Ube2k		0.183237	0.00691072	0.95387	3.78278
9235	P0C6S7;P0C6S7-3;P0C6S7-2	Anks1b	Ankyrin repeat and sterile alpha motif domain-containing protein 1B	0.183096	0.00218017	0.982449	3.78571
2966	D4A0T8	Dhrs7		0.183078	0.00665718	0.976753	3.78609
7577	Q9R0J8;Q5PPG2	Lgmn	Legumain	0.183053	0.00817598	0.931262	3.78659
874	A0A0G2K6J5;B2GV99;Q64119;A0A0G2JWE1	Myl6	Myosin light polypeptide 6	0.183043	0.00329959	0.980251	3.78681
5115	Q68G44;P22791	Hmgcs2	Hydroxymethylglutaryl-CoA synthase, mitochondrial	0.183015	0.00478952	0.983166	3.78737
1714	B2RYS6	Prtfdc1		0.182889	0.0140612	0.960266	3.78999
170	A0A0G2JT47;P57769;Q80WX6	Snx16	Sorting nexin-16	0.182808	0.00657911	0.969852	3.79166
3728	F1LRY8;Q63366;F1LWT9	Nxph1;Nxph2	Neurexophilin-1;Neurexophilin	0.182706	0.00778967	0.958198	3.79379
3079	D4A3S6	Mtss1l		0.182694	0.00448458	0.992821	3.79403
5851	Q4FZT2	Ppme1	Protein phosphatase methylesterase 1	0.182369	0.00549992	0.920468	3.8008
6011	Q561K4	Ccdc32	Uncharacterized protein C15orf57 homolog	0.182364	0.00867674	0.984401	3.80089
700	A0A0G2K2U0;Q5PQL5;A0A0G2JZJ5	Ptdss1	Phosphatidylserine synthase 1	0.182317	0.0149936	0.96729	3.80187
7233	Q78PB6-2;Q78PB6;Q9ES39	Ndel1;Nde1	Nuclear distribution protein nudE-like 1;Nuclear distribution protein nudE homolog 1	0.182269	0.00663612	0.959308	3.80288
7326	Q8K4M9;A0A0G2K327	Osbpl1a	Oxysterol-binding protein-related protein 1	0.182262	0.00678055	0.989049	3.80302
3816	F1LWE6	Msi2		0.182213	0.00763034	0.950022	3.80405
6339	Q5RKI1;A0A0G2K8B7;O08772	Eif4a2	Eukaryotic initiation factor 4A-II;Eukaryotic initiation factor 4A-II, N-terminally processed	0.181982	0.00478824	0.927446	3.80888
2783	D3ZW09;A0A0G2K902	Sorcs2		0.181962	0.0106249	0.854355	3.80931
1940	B5DFN2;A0A140TAI8	Ahcyl1	Adenosylhomocysteinase	0.181938	0.00345255	0.959239	3.80979
381	A0A0G2JWR5;A0A0G2JZ19;B2RYG5;D3ZSS1	Taf15		0.181928	0.00372397	0.997492	3.81
4575	M0R5U4	Adcy9		0.181903	0.00480734	0.989632	3.81054
3013	D4A1Y5	Mthfd2		0.181822	0.011717	0.960128	3.81223
2056	D3Z9H2	Hapln4		0.181751	0.0154774	0.733898	3.81372
2246	D3ZEJ9	RGD1310429		0.181741	0.00658024	0.989621	3.81394
2990	D4A1C0	Cnnm1		0.181738	0.0141626	0.964844	3.81399
5925	Q4QQV4	Hars		0.181695	0.00334754	0.984955	3.81488
6248	Q5M9H7;O35824	Dnaja2	DnaJ homolog subfamily A member 2	0.181677	0.00368709	0.952155	3.81526
3182	D4A634	Ranbp6		0.181495	0.00371954	0.984291	3.81909
7545	Q9QX69	Lancl1	LanC-like protein 1	0.181438	0.00168422	0.988417	3.82029
7050	Q6JAM9	Tmem35	Transmembrane protein 35	0.18135	0.00691719	0.903991	3.82216
2061	D3Z9J7	Ulk2		0.181295	0.0183545	0.95125	3.82331
6513	Q5XIG8;M0RCV0	Strap;LOC100910575	Serine-threonine kinase receptor-associated protein	0.181239	0.00413292	0.95767	3.82449
1592	B2CZC8;P31424;P31424-2;A0A0H2UHN1;A0A0H2UHW6	Grm5	Metabotropic glutamate receptor 5	0.18105	0.00533377	0.974624	3.82848
2624	D3ZRN5	Trove2		0.18103	0.00636322	0.986591	3.82892
936	A0A0G2K7N9;Q6TUE6	Arhgap5		0.180944	0.00371582	0.986274	3.83073
232	A0A0G2JU89;F1LQI5;Q2TL32	Ubr4	E3 ubiquitin-protein ligase UBR4	0.180883	0.00192351	0.962766	3.83202
3498	D5MTG9	Ubr1		0.180874	0.00489979	0.988395	3.83221
2552	D3ZPL1	Cpsf6		0.180771	0.00585854	0.969453	3.83439
5956	Q4V888	Tmem55a	Type 2 phosphatidylinositol 4,5-bisphosphate 4-phosphatase	0.180756	0.00690394	0.988464	3.83471
3799	F1LV89;Q5EB70	Rap1gap		0.180571	0.00340909	0.973625	3.83863
3527	E9PTB7;Q62884;A0A0G2JXZ9	Ptprj	Protein-tyrosine-phosphatase	0.180511	0.00689004	0.987057	3.83993
5483	P63312;CON__P21752	Tmsb10	Thymosin beta-10	0.180484	0.00278291	0.994797	3.84049
3448	D4ADL7	Xxylt1		0.180471	0.00583159	0.979544	3.84076
2832	D3ZX42	Rabgap1		0.180468	0.00514738	0.976952	3.84082
2589	D3ZQK4	Txndc16		0.18045	0.0116541	0.885502	3.84121
6064	Q5BJS4	Fundc1	FUN14 domain-containing protein 1	0.18022	0.00764428	0.985811	3.84612
5584	Q6IN39;P97852	Hsd17b4	Peroxisomal multifunctional enzyme type 2;(3R)-hydroxyacyl-CoA dehydrogenase;Enoyl-CoA hydratase 2	0.180153	0.00322837	0.954629	3.84754
668	A0A0G2K249;Q5RKH1	Prpf4b	Serine/threonine-protein kinase PRP4 homolog	0.180043	0.0043067	0.992616	3.8499
4365	G3V803;Q9Z1Y3;Q9JIV7	Cdh2	Cadherin-2	0.179779	0.0042707	0.940055	3.85555
4856	P00388	Por	NADPH--cytochrome P450 reductase	0.179764	0.0025322	0.949508	3.85587
3876	F1M062	Larp1		0.179725	0.00573743	0.937874	3.85672
7132	Q6P9U8;D3ZL77	Eif3h	Eukaryotic translation initiation factor 3 subunit H	0.179705	0.003168	0.987722	3.85714
5417	P62632	Eef1a2	Elongation factor 1-alpha 2	0.179658	0.00768244	0.828757	3.85815
4241	G3V6Q9;Q925T8	Brinp1	BMP/retinoic acid-inducible neural-specific protein 1	0.179413	0.00482632	0.979446	3.86342
5085	Q5U330;Q8CJD2;P19686	Gucy1a3	Guanylate cyclase soluble subunit alpha-3	0.179399	0.00360264	0.990019	3.86372
5447	Q3ZAV2;P62961;Q76MJ6;D3ZEV0	Ybx1;LOC100912427	Nuclease-sensitive element-binding protein 1	0.179364	0.0161291	0.898305	3.86447
2242	G3C8Z1;D3ZEH9;Q5XIQ4	Mgrn1	E3 ubiquitin-protein ligase MGRN1	0.179358	0.0194199	0.810066	3.8646
7206	Q6XVN8	Map1lc3a	Microtubule-associated proteins 1A/1B light chain 3A	0.179323	0.00628977	0.950868	3.86535
238	A0A0G2JUB0;Q810F4	Fam3c	Protein FAM3C	0.17919	0.0217665	0.818778	3.86823
559	A0A0G2K0B4;A0A0G2K8P3;Q62940	Nedd4	E3 ubiquitin-protein ligase NEDD4	0.17911	0.00578146	0.936571	3.86995
5332	Q99JD5;P54690;Q9R170	Bcat1	Branched-chain-amino-acid aminotransferase;Branched-chain-amino-acid aminotransferase, cytosolic	0.179087	0.00419931	0.92995	3.87045
60	A0A096MKB0;G3V842	Rab24		0.179056	0.00484786	0.996348	3.87112
7435	Q9EPQ0;A0A0G2K092	Slc24a3	Sodium/potassium/calcium exchanger 3	0.179042	0.00829365	0.983124	3.87142
4646	M0RA83;Q8CF82;Q8CF82-2	Abca5	ATP-binding cassette sub-family A member 5	0.179026	0.0144823	0.96222	3.87176
132	A0A0G2JSN5;Q62897;A0A0G2JSW5;Q62897-3;Q62897-2	Kcnd3	Potassium voltage-gated channel subfamily D member 3	0.178883	0.00326052	0.998673	3.87485
3665	F1LQD2;P97756	Camkk1	Calcium/calmodulin-dependent protein kinase kinase 1	0.178851	0.00722335	0.987119	3.87556
3802	F1LVR4	Camk1d		0.178818	0.0107071	0.888505	3.87627
918	A0A0G2K791;D4ABL7	Mrpl33		0.178743	0.0167847	0.856501	3.87789
1077	A0A0G2KAE6			0.178654	0.00486272	0.997782	3.87982
2616	D3ZRH1	Oxa1l		0.178646	0.00963624	0.952869	3.88
7257	Q7TP91;D4A1D8	Surf4		0.178634	0.00232631	0.996788	3.88026
6829	Q68FQ7	Rpap3	RNA polymerase II-associated protein 3	0.178595	0.00306914	0.997643	3.88111
6385	Q5U2S5	Snx24	Sorting nexin-24	0.178581	0.00991534	0.952994	3.88141
9004	A0A0G2JTR4			0.178507	0.00227801	0.975844	3.88303
1307	A0JN29	Lnp		0.178506	0.0071896	0.987189	3.88304
1590	B2B9A9	Efnb2		0.17844	0.00629964	0.981648	3.88449
5041	P16409;P02600-2;P02600	Myl3;Myl1	Myosin light chain 3;Myosin light chain 1/3, skeletal muscle isoform	0.178361	0.00629833	0.993804	3.8862
5961	Q4V898	Rbmx	RNA-binding motif protein, X chromosome;RNA-binding motif protein, X chromosome, N-terminally processed	0.178264	0.00852144	0.986475	3.88832
6990	Q6AYS3	Ctsa		0.178211	0.00445151	0.92765	3.88948
5110	P21775;F1LPD6;P07871;P21775-2	Acaa1a;Acaa1b	3-ketoacyl-CoA thiolase A, peroxisomal;3-ketoacyl-CoA thiolase B, peroxisomal	0.17814	0.0026241	0.967867	3.89103
7060	Q6MG55;A0A0G2K0X5;A0A0G2K4N8;A0A096MJC0;A0A096MKA7	Abhd16a	Abhydrolase domain-containing protein 16A	0.178106	0.0041544	0.972487	3.89176
4262	Q499P4;G3V6W7	Cpsf3		0.178062	0.026501	0.672354	3.89274
1755	F7EY92;B2RZ64	Mbd3		0.178059	0.0195063	0.856154	3.89279
2655	D3ZSZ4	Pgbd5		0.17801	0.00974321	0.922609	3.89387
4555	M0R4H5;P36202	Pdlim4	PDZ and LIM domain protein 4	0.177982	0.0387305	0.808558	3.89448
3848	M0RBD3;F1LY04	Ksr2		0.177936	0.0101445	0.984008	3.89549
7456	Q9ES21	Sacm1l	Phosphatidylinositide phosphatase SAC1	0.177932	0.00228501	0.981229	3.89558
510	A0A0G2JZH0;D3ZJ77	Cab39		0.177917	0.00239099	0.984881	3.89591
6977	Q6AYN4;Q6AYN4-2	Phyhipl	Phytanoyl-CoA hydroxylase-interacting protein-like	0.177591	0.00241309	0.975505	3.90305
679	D3ZC84;A0A0G2K2C7	Usp9x	Ubiquitin carboxyl-terminal hydrolase	0.177463	0.00197986	0.964467	3.90586
6811	Q66HM7;P38656;D3ZLH9;Q4V8Q3	Ssb;LOC680385	Lupus La protein homolog	0.177428	0.00461301	0.933138	3.90664
6796	Q66HE3	Wsb2		0.177235	0.00551685	0.993263	3.9109
4586	M0R6E0	Atp9a	Phospholipid-transporting ATPase	0.177219	0.0049565	0.953745	3.91125
927	A0A0G2K7G7;G3V9Z6;B0BNF1;A0A0G2JVY6	Sept8	Septin-8	0.177114	0.00544239	0.960112	3.91356
6887	Q6AXT8	Sf3a2	Splicing factor 3A subunit 2	0.176801	0.00621495	0.977061	3.9205
4751	O35276	Nrp2	Neuropilin-2	0.176738	0.00532611	0.924441	3.9219
5487	P63331;A0A0G2JYA4	Ppp2ca	Serine/threonine-protein phosphatase 2A catalytic subunit alpha isoform	0.176725	0.00805923	0.948703	3.92217
849	A0A0G2K618;D4A390	Large		0.176674	0.0115398	0.979114	3.9233
3468	D4AE31;A0A0G2K3C7	Fam126a		0.176669	0.0153093	0.963813	3.92341
1067	A0A0G2KA25;Q4KLL4	Tm9sf4	Transmembrane 9 superfamily member 4	0.176649	0.00230095	0.996281	3.92387
4787	Q6IRF8;O54715	Atp6ap1	V-type proton ATPase subunit S1	0.176646	0.0168745	0.73752	3.92394
4837	O88763	Pik3c3	Phosphatidylinositol 3-kinase catalytic subunit type 3	0.176597	0.00807499	0.942832	3.92502
6052	Q5BJN3	Tial1		0.176459	0.00552373	0.978897	3.9281
4102	F1MAQ4	Trappc10		0.176391	0.00440135	0.993812	3.9296
9055	E9PST5	Acin1		0.17633	0.0104139	0.922755	3.93096
5807	Q496Z0	Elp2	Elongator complex protein 2	0.17628	0.00456091	0.991373	3.93207
5818	Q498D8	Rbx1		0.176249	0.0132782	0.961788	3.93276
7077	Q6P0K8;P70565	Jup	Junction plakoglobin	0.176239	0.0106101	0.887427	3.93299
6592	Q62785	Pdap1	28 kDa heat- and acid-stable phosphoprotein	0.176193	0.0175448	0.84855	3.93403
4011	F1M7Z1	Edc3		0.176191	0.0082157	0.954349	3.93406
9114	Q9Z2X9	Lyst		0.17619	0.0141726	0.962628	3.93409
4352	G3V7V3;Q5BJL7	Slc27a4		0.176153	0.0033287	0.96987	3.93492
5563	Q5RKJ7;P97538	Mras	Ras-related protein M-Ras	0.176093	0.0061141	0.959514	3.93626
1441	B0BNA7;M0RCH0	Eif3i	Eukaryotic translation initiation factor 3 subunit I	0.176018	0.00610388	0.949747	3.93794
226	F1M836;A0A0G2JU56;Q8VHF0;A0A1B0GWN5	Mark3	MAP/microtubule affinity-regulating kinase 3	0.176016	0.00815565	0.978982	3.93798
294	A0A0G2JVD6;A0A0G2K913;P80385	Prkag1	5-AMP-activated protein kinase subunit gamma-1	0.175932	0.00160342	0.999004	3.93985
1703	B2RYP6	Luc7l2		0.175929	0.00919604	0.93606	3.93993
3213	D4A732	Mvb12b		0.175793	0.00834317	0.986665	3.94297
4092	F1MAF8;Q5EBA2	Atg2b		0.175788	0.00531501	0.981164	3.94308
7297	Q8CF97	Vcpip1	Deubiquitinating protein VCIP135	0.175743	0.00384681	0.983044	3.94409
5047	P17046	Lamp2	Lysosome-associated membrane glycoprotein 2	0.17572	0.00461205	0.97449	3.94461
7544	Q9QWJ9;Q9QX38	Nrp1	Neuropilin-1	0.175693	0.00371502	0.955975	3.94523
5399	P62138;A0A0G2JYS8	Ppp1ca	Serine/threonine-protein phosphatase PP1-alpha catalytic subunit	0.175643	0.00466002	0.963381	3.94634
3782	F1LUB7;Q6RVG2-2;Q6RVG2-3;Q6RVG2	Slc4a8	Anion exchange protein;Electroneutral sodium bicarbonate exchanger 1	0.175609	0.00362778	0.968185	3.9471
124	D3ZLW4;A0A0G2JSL4;P49816-4;P49816-2;P49816-3;P49816	Tsc2	Tuberin	0.175589	0.0186487	0.936611	3.94754
5552	P86173;A0A0G2JW70	Actl6b	Actin-like protein 6B	0.175516	0.00719205	0.967509	3.9492
540	A0A0G2JZZ4			0.175448	0.0103196	0.947549	3.95073
7284	Q80WE1-2;Q80WE1;A0A0G2JZV8;A0A067XNH0;A0A067XMV0;A0A067XMK2	Fmr1	Fragile X mental retardation protein 1 homolog	0.17541	0.00370707	0.977729	3.95159
5140	P26819	Adrbk2	Beta-adrenergic receptor kinase 2	0.175337	0.00648633	0.978573	3.95323
3334	D4AA63	Ubqln2		0.175199	0.00251074	0.976144	3.95634
869	A0A0G2K6G2;Q7TP48;Q5EB60	Apmap	Adipocyte plasma membrane-associated protein	0.175148	0.0133024	0.977447	3.95751
6466	Q5XI60	Reep6	Receptor expression-enhancing protein 6	0.174983	0.00998623	0.930311	3.96122
2243	D3ZEI4	Hepacam		0.174967	0.00924384	0.959814	3.96159
2903	D3ZZ62	Xpot		0.174643	0.00967006	0.964515	3.96893
180	A0A0G2JT93;Q9WU82;B6DMG1	Ctnnb1	Catenin beta-1	0.174611	0.00186597	0.961039	3.96966
183	A0A0G2JTA7			0.174552	0.0193052	0.931626	3.971
3067	D4A3H5	Clcn6	Chloride channel protein	0.174529	0.00313844	0.963546	3.97152
4278	G3V721;Q8R478	Wbp2	WW domain-binding protein 2	0.17449	0.00304677	0.975319	3.97241
2137	D3ZBN4	RGD1310769		0.174436	0.00420346	0.98852	3.97366
656	A0A0G2K1U9;M0R686	Irgq		0.174154	0.0023586	0.994528	3.98009
361	Q5XI19;A0A0G2JWC7	Fermt2		0.174126	0.00420735	0.98675	3.98072
189	A0A0G2JTF2;Q6P730;A0A0G2JTS0	Dab2ip	Disabled homolog 2-interacting protein	0.173981	0.0103756	0.975709	3.98403
3940	F1M446	AI314180		0.173879	0.00511865	0.949011	3.98638
2799	D3ZWF5	Eny2	Transcription and mRNA export factor ENY2	0.173776	0.00402105	0.995735	3.98874
1901	B5DFA2;P0C0R5	Pik3r4	Phosphoinositide 3-kinase regulatory subunit 4	0.173708	0.00511309	0.959275	3.9903
487	F1LY70;A0A0G2JZ53	Birc6		0.173663	0.0144735	0.929017	3.99134
4409	G3V8G2;B2RYP1	Psmd5		0.173648	0.00524497	0.985613	3.99168
5275	P49088	Asns	Asparagine synthetase [glutamine-hydrolyzing]	0.173619	0.00592358	0.960853	3.99235
1101	A0A0G2KAZ7;Q3SWU3	Hnrnpdl	Heterogeneous nuclear ribonucleoprotein D-like	0.173503	0.0070368	0.928238	3.99502
5009	Q5U328;P13383;C1KE06	Ncl	Nucleolin	0.173437	0.00485631	0.938902	3.99654
1424	B0BN59;G3V6B8	RGD1562416;Tsr2		0.17331	0.00513249	0.987871	3.99947
1231	A0A0U1RRV5;D3ZKG9	Cluh	Clustered mitochondria protein homolog	0.173239	0.00608336	0.990232	4.0011
7624	Q9Z1M9;F1LSS1	Smc1a	Structural maintenance of chromosomes protein 1A;Structural maintenance of chromosomes protein	0.173183	0.0147806	0.895621	4.00239
2820	D3ZWU9	Rmnd5a		0.173151	0.00588988	0.996541	4.00313
5306	P51907	Slc1a1	Excitatory amino acid transporter 3	0.173143	0.01596	0.830618	4.00332
2562	D3ZPT0;D3ZUH5	Prr36		0.173137	0.00643849	0.985016	4.00346
7046	Q6IUR5	Nenf	Neudesin	0.173102	0.00251957	0.999153	4.00428
163	E9PSS2;B9TSW3;A0A0G2JSZ9;Q9JK72	Ccs;CCS	Superoxide dismutase [Cu-Zn];Copper chaperone for superoxide dismutase	0.173101	0.00632397	0.985531	4.00428
2405	D3ZJA9	Slc27a3		0.172856	0.00725819	0.945016	4.00996
5169	P31016;A0A0G2K7F5;P97630	Dlg4	Disks large homolog 4	0.172836	0.00247892	0.958779	4.01044
96	A0A0A0MY43;F1LPQ2	Ascc3	Activating signal cointegrator 1 complex subunit 3	0.172682	0.0163679	0.91006	4.014
5435	Q5BJN7;P62864	LOC100360647;Fau	40S ribosomal protein S30	0.172572	0.00217296	0.997943	4.01658
141	A0A0G2JSR2;B1AC44;P40748	Syt3	Synaptotagmin-3	0.17256	0.00389378	0.989919	4.01684
5091	P19969	Gabra5	Gamma-aminobutyric acid receptor subunit alpha-5	0.172536	0.0118261	0.96816	4.0174
1626	B2GV38	Ubl4a	Ubiquitin-like protein 4A	0.172498	0.00676486	0.965835	4.01828
4738	O35092;Q6P6W9	Timm17a	Mitochondrial import inner membrane translocase subunit Tim17-A	0.172467	0.0192568	0.869866	4.01902
1630	B2GV54	Nceh1	Neutral cholesterol ester hydrolase 1	0.172453	0.00220563	0.97217	4.01935
2486	D3ZLZ7;A0A0A0MXZ8	Impdh1	Inosine-5-monophosphate dehydrogenase 1;Inosine-5-monophosphate dehydrogenase	0.172412	0.0081379	0.988983	4.0203
5497	P68511;A0A0G2K2B8	Ywhah	14-3-3 protein eta	0.172362	0.00275775	0.935799	4.02145
9013	A0A0G2JXR9;D3ZY03;O88382-3;O88382-2	Magi2	Membrane-associated guanylate kinase, WW and PDZ domain-containing protein 2	0.172239	0.0056718	0.986099	4.02434
536	A0A0G2JZX5			0.172226	0.0107789	0.944506	4.02463
3589	F1LN46;Q3KR63	Cpt1c	Carnitine O-palmitoyltransferase 1, brain isoform	0.172041	0.00241132	0.989696	4.02897
911	Q5XI18;A0A0G2K756;G3V6E4;Q7TNY6	Acbd3	Golgi resident protein GCP60	0.172018	0.00337442	0.982606	4.02951
7498	Q9JJ76;Q99PS2;Q9JJ75	Csnk1e;Ck1e-2;rCK1e-3		0.172009	0.00369029	0.996788	4.02971
2455	D3ZKX8	Fam169a		0.172002	0.00702421	0.98846	4.02989
4934	P09117;A0A0G2K3Q6;Q6PCU3;A0A0G2QC57	Aldoc	Fructose-bisphosphate aldolase C;Fructose-bisphosphate aldolase	0.171958	0.00155607	0.97782	4.03092
2500	D3ZML2;D3ZML2-2	Brsk2	Serine/threonine-protein kinase BRSK2	0.171896	0.00573622	0.994463	4.03237
3755	F1LST0;Q6AXS6	Heatr5b		0.171892	0.00702097	0.978772	4.03246
4984	P11506;P11506-14	Atp2b2	Plasma membrane calcium-transporting ATPase 2	0.171843	0.00386487	0.993467	4.0336
3855	F1LYH3	Mto1		0.171796	0.0179623	0.88403	4.03471
6748	Q64605-2;Q64605;Q4JFL8;M0R711;M0RA99;Q4JFL7;A0A0G2K1N1;Q4JFL6;Q62604	Ptprs;LAR-PTP2	Receptor-type tyrosine-protein phosphatase S;Protein-tyrosine-phosphatase	0.171648	0.00230445	0.954249	4.03818
5915	Q4QQS6	Alg5		0.171511	0.0174557	0.960215	4.0414
6043	Q56AP7	Crbn	Protein cereblon	0.17149	0.00614834	0.993614	4.0419
1784	B2RZD6	Ndufa4		0.171462	0.00310138	0.971088	4.04258
4331	G3V7M0;Q4KLK6;B4F783	Cnot1;RGD1308009		0.171239	0.00575609	0.965104	4.04784
9240	D3Z8M8;P62501	Tsc22d1	TSC22 domain family protein 1	0.171198	0.00494323	0.986025	4.0488
3641	F1LPK7;Q63598;Q562B2	Pls3	Plastin-3	0.171141	0.00203203	0.984046	4.05015
6920	Q6AY55	Dcakd	Dephospho-CoA kinase domain-containing protein	0.171116	0.00335545	0.949957	4.05075
6156	Q5GFD9	Impact	Protein IMPACT	0.171091	0.00353289	0.949014	4.05133
3771	F1LTR1	Wdr26		0.171002	0.00276218	0.989671	4.05346
101	A0A0A6YYM0;P33124-2	Acsl6	Long-chain-fatty-acid--CoA ligase 6	0.170964	0.0114934	0.902146	4.05435
4845	Q6IN15;O88813;F1LPB3	Acsl5	Long-chain-fatty-acid--CoA ligase 5	0.170959	0.00640419	0.958312	4.05447
6973	Q6AYL5	Sf3b4	Splicing factor 3B subunit 4	0.170952	0.00557395	0.963139	4.05463
5302	P51792;P51792-2;A0A0G2K2K6	Clcn3	H(+)/Cl(-) exchange transporter 3	0.170904	0.0125928	0.876301	4.05576
6543	Q5XIP1	Pelo	Protein pelota homolog	0.170853	0.0034945	0.995419	4.05697
5257	P47196	Akt1	RAC-alpha serine/threonine-protein kinase	0.170815	0.00342158	0.994414	4.05789
6909	Q6AY21	G3bp2		0.170785	0.00568417	0.911178	4.0586
28	F1LQP7;A0A096MJG4;Q5EB82;Q9QX63;A0A096MJM0	Crtac1		0.170772	0.0102581	0.860308	4.05891
3592	F1LN69;A0A0G2JV77;A0A0G2K382;F1LP90;Q5EB61;Q3SYQ1	Mink1;LOC303259	Misshapen-like kinase 1	0.170723	0.00383539	0.976829	4.06008
4513	G3V9P0;Q9WTV5	Psmd9	26S proteasome non-ATPase regulatory subunit 9	0.170678	0.0068371	0.962916	4.06114
1172	A0A0H2UHM0;B5DEN9	Vps28	Vacuolar protein sorting-associated protein 28 homolog	0.170648	0.0058764	0.98597	4.06185
7381	Q923V4	Fbxo6	F-box only protein 6	0.17061	0.00406963	0.976118	4.06276
4939	P09527;A0A0G2K930	Rab7a	Ras-related protein Rab-7a	0.170414	0.00184426	0.976441	4.06744
7340	Q8R4A1;Q8R4A1-2	Ero1l	ERO1-like protein alpha	0.170354	0.00435273	0.967777	4.06886
2714	D3ZUD8	Tm9sf3		0.170328	0.00581193	0.961921	4.06947
2186	D3ZD11	Spcs2		0.170277	0.00523172	0.92734	4.0707
4199	G3V6C9;O54874;A0A0G2K5Z1	Cdc42bpa	Non-specific serine/threonine protein kinase;Serine/threonine-protein kinase MRCK alpha	0.17026	0.003502	0.989948	4.07111
7321	Q8K3X8	Hsbp1	Heat shock factor-binding protein 1	0.170118	0.00452195	0.970514	4.07451
7541	Q9QUR2	Dctn4	Dynactin subunit 4	0.169996	0.00336502	0.996875	4.07743
3380	D4ABT8	Hnrnpul2		0.169951	0.00286824	0.972845	4.0785
4255	G3V6U3;Q3B8P6	Alg2		0.169939	0.00194207	0.965087	4.0788
3939	F1M403	Ube2o		0.169896	0.00513263	0.936735	4.07983
6818	Q66X93;D4A8Y5	Snd1	Staphylococcal nuclease domain-containing protein 1	0.169732	0.00217039	0.959823	4.08377
1422	B0BN55;P32362	Urod	Uroporphyrinogen decarboxylase	0.169661	0.00425373	0.989427	4.08548
6968	Q6AYK1	Rnps1	RNA-binding protein with serine-rich domain 1	0.169642	0.00687967	0.972802	4.08593
9217	D3Z994;A0A0G2JWM9;Q6U1J1	Tbc1d22a;Tbc1d22b		0.169617	0.00766065	0.991907	4.08653
408	A0A0G2JXD7;F1M6A8;Q63484	Akt3	RAC-gamma serine/threonine-protein kinase	0.169518	0.00573126	0.98204	4.08892
4188	G3V665;Q2V6E2;Q5BJZ0	Gatsl2;Gatsl3	GATS-like protein 3	0.169379	0.0073968	0.975808	4.09228
4667	M0RBL8;M0RDJ7	Tceal6;Tceal5		0.1693	0.00306146	0.99157	4.0942
1772	B2RZB5	Chmp2a		0.169243	0.00519076	0.992531	4.09556
1434	B0BN85;Q7TQ12;F1LMY6	Sugt1	Suppressor of G2 allele of SKP1 homolog	0.169189	0.00456528	0.97515	4.09688
1132	Q4KLK1;A0A0G2QC38	Srsf11		0.169169	0.00781295	0.949375	4.09735
2804	D3ZWJ9	RGD1306151		0.168994	0.0125322	0.968058	4.10161
1551	B1WBX0	Fam57b		0.168981	0.00502409	0.994724	4.10193
7644	Q9Z2Q7	Stx8	Syntaxin-8	0.168791	0.00537041	0.976281	4.10654
7031	Q6IMY6;Q64194	Lipa	Lipase;Lysosomal acid lipase/cholesteryl ester hydrolase	0.168786	0.00822752	0.925251	4.10666
7126	Q6P7Q2;P35053	Gpc1	Glypican-1;Secreted glypican-1	0.168672	0.00587752	0.937398	4.10945
5831	Q498U4	Sarnp	SAP domain-containing ribonucleoprotein	0.168667	0.020564	0.838053	4.10956
2813	D3ZWQ8;Q5XXR3	Arhgef6	Rho guanine nucleotide exchange factor 6	0.168618	0.00983181	0.980009	4.11074
594	A0A0G2K0S7			0.168606	0.00811606	0.96858	4.11104
6377	Q5U2Q7	Etf1	Eukaryotic peptide chain release factor subunit 1	0.168521	0.00691255	0.933997	4.11312
1080	A0A0G2KAI8			0.168462	0.00310135	0.991598	4.11457
5378	P61150-2;P61150;M0RBB2	Fgf12	Fibroblast growth factor 12;Fibroblast growth factor	0.168424	0.0144014	0.895268	4.11549
6620	Q6AZ05;Q63054	Ica1	Islet cell autoantigen 1	0.16835	0.00437666	0.995961	4.1173
7091	Q6P6G4;Q7TP58	Bpgm		0.168349	0.00164052	0.999715	4.11733
2536	D3ZP15	Rab9b		0.168287	0.0100471	0.894757	4.11883
2706	D3ZU83	Ergic3		0.168268	0.00372861	0.992689	4.11932
2946	D4A022	Gapvd1		0.16826	0.00462976	0.99398	4.1195
3089	D4A3V4	RGD1307500		0.168257	0.00489819	0.978441	4.11958
5896	Q4KM38	Srsf10		0.168216	0.00482595	0.993459	4.12058
2890	D3ZYT8	Pikfyve		0.168099	0.00712146	0.972085	4.12344
4453	G3V8W2;Q91XU8	Cds2	Phosphatidate cytidylyltransferase;Phosphatidate cytidylyltransferase 2	0.168091	0.00223811	0.993483	4.12363
9232	A0A0G2K1R9;A0A0G2K0J3;A0A0G2K2B9;O70511;Q792M9;O70510	Ank3	Ankyrin-3	0.167948	0.00343195	0.935176	4.12715
5682	Q1JU68	Eif3a	Eukaryotic translation initiation factor 3 subunit A	0.167935	0.00231771	0.963656	4.12748
5510	P70580;A0A0H2UHK2	Pgrmc1	Membrane-associated progesterone receptor component 1	0.167728	0.00300813	0.972474	4.13256
4075	F1MA42	Sez6		0.167676	0.0233676	0.895632	4.13385
152	A0A0G2JSU4;Q8VBU2-2	Ndrg2	Protein NDRG2	0.167652	0.0235386	0.796012	4.13444
4381	G3V856;Q5BKC9;Q6AZ62	LOC100912512;Ngef	Ephexin-1	0.167602	0.00870374	0.918277	4.13568
527	D4A0F3;A0A0G2JZR1	Osbpl6	Oxysterol-binding protein	0.167575	0.00937627	0.987632	4.13634
1199	A0A0H2UHV9;D4ABY2;D3ZYY8	Copg2;Pigb	Coatomer subunit gamma-2	0.167487	0.00417629	0.950927	4.1385
5153	P29066;A0A0G2K2P1;R4GNK4;P15887	Arrb1;Sag	Beta-arrestin-1;S-arrestin	0.167484	0.00583522	0.944943	4.13859
6605	Q62888;Q62888-2;F1LQ41;A0A0U1RRX0	Nlgn2	Neuroligin-2	0.167476	0.00431796	0.988826	4.13878
2580	D3ZQE8	Xpo5		0.167459	0.0058781	0.981853	4.13921
2218	D3ZDU2	Rptor		0.167327	0.00842772	0.956331	4.14248
9032	B3STU1;B0BNE7;F1M9I6	Tspan7	Tetraspanin	0.167315	0.00876224	0.957963	4.14277
2332	D3ZH59;D4AAL4;Q9Z173-5;Q9Z173-7;Q9Z173-4;Q9Z173-6;Q9Z173-2;Q9Z173-3;Q9Z173;F1LRG7	Adgrl3;Lphn3	Latrophilin-3	0.167233	0.00594158	0.976578	4.14481
5712	Q5M918;Q32KJ5;F7EQ81	Gns		0.167211	0.00972575	0.883438	4.14535
2013	D3Z865	Mpdu1		0.167137	0.00173899	0.996011	4.14719
5096	P20417	Ptpn1	Tyrosine-protein phosphatase non-receptor type 1	0.167088	0.0092152	0.939959	4.1484
4315	G3V7H2;O35217;M0R8T0	Minpp1;RGD1564801	Multiple inositol polyphosphate phosphatase 1	0.166805	0.00783564	0.92076	4.15544
6921	Q6AY57	Wipi2	WD repeat domain phosphoinositide-interacting protein 2	0.166803	0.00487045	0.989038	4.15547
4400	P97877;G3V8D0	St8sia3		0.166774	0.0196029	0.911816	4.1562
7502	Q9JJK4	Pex3	Peroxisomal biogenesis factor 3	0.166767	0.00281953	0.998003	4.15637
535	A0A0G2JZV3;G3V8G1;B0BN26	Agtpbp1		0.1667	0.00436717	0.982468	4.15806
6751	Q64715	Map2	Microtubule-associated protein	0.166682	0.00241577	0.998322	4.1585
4432	G3V8Q1;B1WBX7;A0A0U1RRT4;A0A0U1RRX3	Cope		0.166658	0.00524347	0.951046	4.15909
356	A0A0G2JWA5;B5DF63;D3ZKE6;P0C219	Slmap	Sarcolemmal membrane-associated protein	0.166607	0.00460751	0.994675	4.16037
4460	G3V915;Q80WM6	Rnasel		0.166593	0.00711185	0.98563	4.16072
4486	Q5EBB0;G3V9A3;Q68FS0	LOC298795;Sfn		0.166331	0.00669049	0.990386	4.16727
9260	Q64LD0;A0A0G2K7X6;Q5XLP8;A0A0G2JY21;A0A0G2JUH2;A0A0G2JZQ1;Q68FX3	Ddx19b;Ddx19a		0.166258	0.0043334	0.997966	4.16911
4549	M0R3V4	LOC501282		0.166172	0.00579698	0.970474	4.17125
5911	Q4KMA8;Q9JJ22;A0A0G2K2Y3;Q9JJ22-2	Erap1	Endoplasmic reticulum aminopeptidase 1	0.166153	0.00747339	0.948205	4.17174
3192	D4A6F2	Lynx1		0.16608	0.00567654	0.973833	4.17358
6247	Q5M9H4;P13638	Atp1b2	Sodium/potassium-transporting ATPase subunit beta-2	0.165991	0.0057364	0.930025	4.17581
5006	P13234;P13234-2;Q63082	Camk4	Calcium/calmodulin-dependent protein kinase type IV	0.165987	0.0080399	0.934244	4.1759
3888	H1UBM8;F1M0Z3	Cpne4		0.165743	0.00306232	0.977313	4.18206
575	A0A0G2K0J2			0.16567	0.00725881	0.98674	4.18389
3489	D4AEG7	Tbc1d13		0.165648	0.0042909	0.976414	4.18445
7448	Q9ER31	Entpd6	Ectonucleoside triphosphate diphosphohydrolase 6	0.165599	0.0171844	0.920686	4.18569
852	A0A0G2K654			0.165598	0.00661038	0.99053	4.18572
7171	Q6QI88;Q6AXN3	Tmed5	Transmembrane emp24 domain-containing protein 5	0.165552	0.00961085	0.973746	4.18689
9058	F1LMS1;Q923K6;F1LNB9;A0A0G2JVW2;Q71V43	Cacna1e;rbEII		0.165503	0.00588707	0.991221	4.18812
6814	Q66HR0;M0R3V5;M0RAK3;A0A096MJB7;A0A096MK93	Slc12a9	Solute carrier family 12 member 9	0.165344	0.00464858	0.981383	4.19214
3105	D4A465;A0A1B0GWT7	Lamtor2		0.165328	0.00380531	0.981285	4.19256
5469	P63086	Mapk1	Mitogen-activated protein kinase 1	0.165262	0.00196806	0.965099	4.19422
161	A0A0G2JSZ1;Q6GQP4;P97632	Rab31	Ras-related protein Rab-31	0.165251	0.00384296	0.987714	4.1945
1006	A0A0G2K952;D3ZBB7	Usp32	Ubiquitin carboxyl-terminal hydrolase	0.165246	0.0261435	0.666396	4.19465
4990	P11762	Lgals1	Galectin-1	0.165227	0.00787504	0.982151	4.19512
1497	B0K030;D3ZUU5	Dnajb1		0.165193	0.00356733	0.996746	4.19599
7327	Q8K4Y5	Lgi1	Leucine-rich glioma-inactivated protein 1	0.165151	0.00386959	0.950431	4.19704
7409	Q99MZ4	Ggt7	Gamma-glutamyltransferase 7;Gamma-glutamyltransferase 7 heavy chain;Gamma-glutamyltransferase 7 light chain	0.165139	0.00307816	0.947649	4.19736
4375	Q6P7S6;G3V836;P05371;Q9ERD1;O35510;A0A0G2KB42	Clu	Clusterin;Clusterin beta chain;Clusterin alpha chain	0.165061	0.0130447	0.952413	4.19933
5173	P31596;P31596-2;I1T7F1;G3V6R0;Q8R462	Slc1a2	Excitatory amino acid transporter 2;Amino acid transporter	0.164997	0.00572886	0.970743	4.20097
966	A0A0G2K890;P31977	Ezr	Ezrin	0.164883	0.00295927	0.979801	4.20388
5097	Q80WY4;P20595;Q8CH85;Q80WY5	Gucy1b3	Guanylate cyclase soluble subunit beta-1	0.164871	0.00299828	0.988557	4.20417
1909	B5DFC8	Eif3c	Eukaryotic translation initiation factor 3 subunit C	0.164866	0.00281124	0.982854	4.2043
5458	P63029	Tpt1	Translationally-controlled tumor protein	0.164865	0.00332907	0.966503	4.20433
4462	G3V918	Gart		0.164576	0.00504592	0.974354	4.21173
704	A0A0G2K2V1;F1M625	Usp46	Ubiquitin carboxyl-terminal hydrolase	0.164528	0.00266856	0.9979	4.21293
5456	P63018;D4A4S3;M0RCB1;F1LZI1	Hspa8;LOC102549957;LOC680121	Heat shock cognate 71 kDa protein	0.164381	0.00317944	0.99442	4.21671
9016	A0A0G2JZ56			0.164341	0.0020745	0.98819	4.21773
2926	D3ZZN3	Acss1	Acetyl-coenzyme A synthetase	0.164312	0.00384251	0.975982	4.21848
2144	D3ZBT9;F1MAH5	Ppp6r3		0.164215	0.00587676	0.948956	4.22097
3288	D4A8T3	Copz1		0.164128	0.00455428	0.968674	4.2232
5064	P18508	Gabrg2	Gamma-aminobutyric acid receptor subunit gamma-2	0.163923	0.0366908	0.908927	4.22848
1610	M0R851;B2GUZ1	Usp4	Ubiquitin carboxyl-terminal hydrolase;Ubiquitin carboxyl-terminal hydrolase 4	0.163849	0.00440299	0.985062	4.2304
2943	D3ZZZ9	Ctnnd1		0.163849	0.00422602	0.954898	4.23041
2111	D3ZAW2;A0A0G2K0F9	Pisd		0.163813	0.00816734	0.980501	4.23134
395	B1WBT4;A0A0G2JX62;A0A096MJB4	Srpk2		0.16381	0.00792066	0.942695	4.23142
4887	P05197;Q8K1G4	Eef2	Elongation factor 2	0.163778	0.00154517	0.952359	4.23225
558	A0A0G2K0B0;Q5XIM5	Cdv3	Protein CDV3 homolog	0.163603	0.00321061	0.992736	4.23675
551	F1LUA1;A0A0G2K051	Eea1		0.163337	0.00304908	0.989995	4.24366
2253	F1LQL1;D3ZEW7;P29476-2;P29476;P29476-3	Nos1	Nitric oxide synthase;Nitric oxide synthase, brain	0.163317	0.00448941	0.974234	4.24418
4283	G3V734;Q64591	Decr1	2,4-dienoyl-CoA reductase, mitochondrial	0.163316	0.00415782	0.973499	4.24421
7024	Q6GMN2-2;Q6GMN2	Baiap2	Brain-specific angiogenesis inhibitor 1-associated protein 2	0.163284	0.00350861	0.944197	4.24504
5732	Q3B7D1	Ube2z	Ubiquitin-conjugating enzyme E2 Z	0.163252	0.00193102	0.996514	4.24586
9041	D3ZYN2;D3ZCG2;D3ZJJ7;D4A1V5;D4ADI4	Kif21a	Kinesin-like protein	0.163228	0.00229801	0.97225	4.2465
3617	F1LP01;P49621	Dgkb	Diacylglycerol kinase;Diacylglycerol kinase beta	0.163202	0.00898897	0.875211	4.24716
4314	G3V7G9	Eif3l	Eukaryotic translation initiation factor 3 subunit L	0.163166	0.00229034	0.973903	4.24812
5462	P63041	Cplx1	Complexin-1	0.163165	0.00761361	0.903595	4.24813
6044	Q56R17	Kpna4	Importin subunit alpha	0.163035	0.00312437	0.98481	4.25153
3478	D4AE88;A0A0G2K8J8	Fam120b		0.162997	0.00231405	0.990814	4.25252
6688	Q63713	Rasa2	Ras GTPase-activating protein 2	0.16299	0.00589809	0.994789	4.25269
5249	P45479	Ppt1	Palmitoyl-protein thioesterase 1	0.162979	0.00411368	0.950352	4.25299
1461	B0BNG3	Lman2		0.162965	0.00575357	0.936935	4.25334
5393	P61980;Q5D059;M0R9K1	Hnrnpk;LOC100359916	Heterogeneous nuclear ribonucleoprotein K	0.162935	0.00166593	0.965189	4.25414
3354	D4AB03	Fam120a		0.16288	0.00705865	0.925278	4.25556
6270	Q5PQK2	Fus		0.162838	0.00374683	0.950196	4.25666
3773	F1LTW9	Efr3b		0.162786	0.00599181	0.955964	4.25804
1669	G3V828;B2RYF8	Cnpy3		0.162764	0.00701524	0.908832	4.25859
9233	O88777;P97887	Psen2;Psen1	Presenilin-2;Presenilin-2 NTF subunit;Presenilin-2 CTF subunit;Presenilin-1;Presenilin-1 NTF subunit;Presenilin-1 CTF subunit;Presenilin-1 CTF12	0.162759	0.0041151	0.98925	4.25874
6383	Q5U2R7	Mesdc2	LDLR chaperone MESD	0.16273	0.00575908	0.967289	4.25949
5943	Q4V7D4	Fam126b		0.162446	0.00634059	0.974754	4.26694
5988	Q4V8I7	Lrrc8a	Volume-regulated anion channel subunit LRRC8A	0.162383	0.00552714	0.966411	4.26859
5401	P62168	Ncs1	Neuronal calcium sensor 1	0.162344	0.00413717	0.956517	4.26961
5927	Q4QQV8	Chmp5	Charged multivesicular body protein 5	0.162239	0.021419	0.877627	4.27238
6784	Q66HA5;Q66HA5-2	Cc2d1a	Coiled-coil and C2 domain-containing protein 1A	0.162114	0.00957704	0.982849	4.27568
3844	F1LXQ7	Arhgap21		0.162105	0.00733794	0.964429	4.27592
1871	B5DF01;D3ZTB4	Vps11		0.162104	0.0072585	0.943264	4.27594
138	A0A0G2JSQ9;Q56B11	Pelp1	Proline-, glutamic acid- and leucine-rich protein 1	0.162098	0.00536902	0.972267	4.2761
5168	P31000;G3V8C3;Q496Z5;F1M7P4;P21807	Vim;Prph	Vimentin;Peripherin	0.16208	0.0046018	0.769304	4.27659
7067	Q6MG85;A0A0G2JUM4	Agpat1	1-acyl-sn-glycerol-3-phosphate acyltransferase	0.162048	0.00392381	0.974851	4.27743
521	A0A0G2JZM8			0.161939	0.00419797	0.994653	4.2803
1308	A0JN30	Cnpy2		0.161879	0.00314867	0.977804	4.28189
6559	Q5XIU9	Pgrmc2	Membrane-associated progesterone receptor component 2	0.161817	0.00273606	0.991496	4.28351
3873	F1M018;Q498D9	Gipc2	PDZ domain-containing protein GIPC2	0.161809	0.00350802	0.987927	4.28375
2429	D3ZK73	Cul4b		0.161804	0.00334582	0.998719	4.28388
1623	B2GV22	Ptdss2	Phosphatidylserine synthase 2	0.161753	0.00822371	0.982228	4.28523
9211	A0A0G2JVP5;B2RZ22;D3ZZF8	Paip1		0.161697	0.0129774	0.950995	4.28671
578	A0A0G2K5D4;A0A0G2K0J9;Q5XPT5;P63079	Gabrb3	Gamma-aminobutyric acid receptor subunit beta-3	0.161562	0.00681344	0.95743	4.2903
2953	D4A053;Q7TP36	Shroom2	Protein Shroom2	0.161507	0.00588298	0.986906	4.29174
7019	Q6DUV1;P09216;F1LMV8;A0A0G2JXV8;Q63432	Prkce	Protein kinase C epsilon type;Protein kinase C	0.161483	0.00304532	0.966986	4.29238
91	A0A0A0MY13;D4A6L0	Gpr158	Probable G-protein coupled receptor 158	0.161456	0.00229427	0.985278	4.29309
4671	M0RBS9;G3V8U4;Q8K4V4;Q8K4V4-2	Snx27	Sorting nexin-27	0.161297	0.0022597	0.987595	4.29732
620	A0A0G2K189;G3V8F4	Scrn3		0.161281	0.00447289	0.993884	4.29777
1414	B0BN30;A0A1W2Q6G8;Q4G025	Mtch1		0.161258	0.00178509	0.983489	4.29836
6970	Q6AYK6	Cacybp	Calcyclin-binding protein	0.161152	0.00378323	0.969542	4.3012
5335	P54777	Pex6	Peroxisome assembly factor 2	0.161137	0.00863915	0.961315	4.3016
6715	Q641Y8;Q9JIJ7	Ddx1	ATP-dependent RNA helicase DDX1	0.161088	0.00204135	0.966326	4.30292
7309	Q8CHN7;P63055	Pcp4	Purkinje cell protein 4	0.161018	0.0033688	0.972749	4.30477
6767	Q66H58	Vwa9	von Willebrand factor A domain-containing protein 9	0.161011	0.00335071	0.996978	4.30498
1091	A0A0G2KAS7;G3V846;P24942;A0A0G2K611;A0A0G2JSU1;P24942-2	Slc1a3	Amino acid transporter;Excitatory amino acid transporter 1	0.160878	0.00577721	0.942854	4.30853
3986	F1M6W2;Q6UPR8	Ermp1	Endoplasmic reticulum metallopeptidase 1	0.16085	0.0044671	0.957182	4.30926
7074	Q6NX65	Pdcd10	Programmed cell death protein 10	0.160819	0.00261526	0.993954	4.31012
469	A0A0G2JYR1;B5DEY3	Exoc6b		0.160711	0.00203466	0.983759	4.31301
3633	F1LPC6;Q9JHW1;A0A0G2JY30;Q9JHW1-2	Cpd	Carboxypeptidase D	0.160704	0.00771781	0.854209	4.3132
7398	Q99JE4	Rasgrf2	Ras-specific guanine nucleotide-releasing factor 2	0.160577	0.00904822	0.975228	4.3166
6678	Q63622;Q63622-2;Q63622-6;Q63622-7;F1M907;Q63622-4;Q63622-3;Q63622-5	Dlg2	Disks large homolog 2	0.160474	0.00338604	0.963536	4.31937
5879	Q4KLI7;A0A0G2K2X3	Sf3a3		0.160402	0.00472481	0.960018	4.3213
9112	Q9QZA2	Pdcd6ip	Programmed cell death 6-interacting protein	0.160362	0.00236128	0.98316	4.32239
1241	A0A140TAA1			0.160317	0.00630749	0.947216	4.3236
6353	Q5U1Y4	Akr1e2	1,5-anhydro-D-fructose reductase	0.160235	0.00365532	0.995854	4.32582
435	A0A0G2JXZ3			0.160135	0.0213687	0.789204	4.32852
2848	F1LMI7;D3ZXK7;A2VCX0;A1A5P6	Rnf123	E3 ubiquitin-protein ligase RNF123	0.160089	0.0146849	0.894614	4.32977
5857	Q4FZY0	Efhd2	EF-hand domain-containing protein D2	0.160084	0.00172576	0.990446	4.32989
2449	D3ZKR8	Tmem167a	Protein kish	0.16001	0.00282381	0.994733	4.33191
533	A0A0G2JZU6;D3ZRB9	Tmeff2		0.16001	0.00907679	0.977971	4.33191
954	A0A0G2K7Y2;A0A0G2JYS1;A0A0G2KAL4;A0A0G2JZ50;Q4V8B0	Oxr1	Oxidation resistance protein 1	0.15997	0.00271614	0.980773	4.33298
1210	A0A0H2UI10;Q8VIJ5;Q8VIJ5-3;Q8VIJ5-2	Mgea5	Protein O-GlcNAcase	0.159946	0.00317283	0.954192	4.33363
4910	P07171	Calb1	Calbindin	0.159904	0.00298387	0.953517	4.33476
1738	B2RYX0;M0R9L0	Naca		0.1599	0.00272435	0.989658	4.33488
9267	A0A0H2UHB7;Q9JI66;Q9JI66-2;Q9QYA6;L0N559;Q6RI88	Slc4a4;SLC4A5;Slc4a5	Electrogenic sodium bicarbonate cotransporter 1;Anion exchange protein;Electrogenic sodium bicarbonate cotransporter 4	0.159882	0.00377421	0.942243	4.33535
5740	Q3B7V5;Q562A5	Rab2b		0.159881	0.00281077	0.989601	4.3354
2974	D4A105	Tmem63b		0.159849	0.0246464	0.840204	4.33627
3299	D4A944	Snrnp40		0.159835	0.00734017	0.949917	4.33663
5052	P17425	Hmgcs1	Hydroxymethylglutaryl-CoA synthase, cytoplasmic	0.159767	0.00945145	0.722042	4.3385
9057	F1LMN8	Khdrbs3		0.159702	0.0053586	0.947717	4.34027
196	A0A0G2JTK0;Q761X5;F1LM73	Unc5c	Netrin receptor UNC5C	0.159685	0.00717413	0.921851	4.34072
1256	A0A140TAF7;G3V9D0;Q5BJN4	Poglut1	Protein O-glucosyltransferase 1	0.159556	0.00571149	0.994901	4.34421
4472	G3V946;Q8K3E7	Dpy30	Protein dpy-30 homolog	0.159453	0.00478928	0.969391	4.34704
449	A0A0G2JY73;D4A554	Eif4g3		0.159399	0.00322757	0.990658	4.34851
5457	P63025	Vamp3	Vesicle-associated membrane protein 3	0.159345	0.0232183	0.887005	4.34996
5914	Q4QQS3;A7VLG3	Oscp1;OSCP1	Protein OSCP1	0.159301	0.0159641	0.884521	4.35118
5022	P14562;A0A0U1RRS9	Lamp1	Lysosome-associated membrane glycoprotein 1	0.159226	0.00339496	0.961954	4.35322
5167	P30835	Pfkl	ATP-dependent 6-phosphofructokinase, liver type	0.159189	0.00937326	0.953708	4.35425
6979	Q6AYP7;A0A096MK29	Nt5c3b	7-methylguanosine phosphate-specific 5-nucleotidase;5-nucleotidase	0.158967	0.0100382	0.947127	4.36032
5663	Q0GLB5;Q0GLB6;Q6Q629;F1LPW1	Dpp10	Inactive dipeptidyl peptidase 10	0.158925	0.00422087	0.984035	4.36148
5175	P31662	Slc6a17	Sodium-dependent neutral amino acid transporter SLC6A17	0.158882	0.00241426	0.971729	4.36267
3928	F1M3H8	Hnrnpa0		0.158832	0.00443308	0.92306	4.36403
4886	P05065	Aldoa	Fructose-bisphosphate aldolase A	0.158818	0.00220103	0.960875	4.36442
4876	P04631	S100b	Protein S100-B	0.158442	0.00627434	0.949381	4.37477
3113	D4A4K4	Vps13c		0.15841	0.00410313	0.978339	4.37566
9036	B4F772	Hspa4l		0.158389	0.00219886	0.96918	4.37624
6302	Q5QJC9	Bag5	BAG family molecular chaperone regulator 5	0.158389	0.00811368	0.957295	4.37624
4072	F1MA15;Q8K1M8;A0A096MJX1	Brinp2	BMP/retinoic acid-inducible neural-specific protein 2	0.158344	0.00373012	0.972477	4.37746
1041	A0A0G2K9L2;D4A6C9	Tom1l2		0.158255	0.00324917	0.943148	4.37995
4313	G3V7G8;Q5I0G4	Gars	Glycine--tRNA ligase	0.158242	0.00276319	0.960745	4.38029
7039	Q6IRE4	Tsg101	Tumor susceptibility gene 101 protein	0.158218	0.00386307	0.989967	4.38095
812	D3ZXK3;A0A0G2K598;X4YHC6;D4A858	Tacc2		0.158217	0.031322	0.629774	4.38098
3740	F1LSH6;Q9JKB0	Hcn1	Potassium/sodium hyperpolarization-activated cyclic nucleotide-gated channel 1	0.158179	0.00384431	0.987172	4.38204
3994	F1M7B8;A0A0G2JTH7	Ube3a		0.158172	0.00393352	0.968262	4.38224
6699	Q63941;Q9QYT8;Q6P9W6	Rab3b	Ras-related protein Rab-3B	0.1581	0.00455671	0.955549	4.38425
9243	F1LZV1;P97924-6;P97924-5	Kalrn		0.15808	0.00244004	0.983135	4.38477
1843	B5DEJ8;G3V631	Rabgef1		0.158039	0.00321242	0.99384	4.38594
4192	G3V679;Q99376	Tfrc	Transferrin receptor protein 1	0.158007	0.00275082	0.906577	4.38682
4538	I2FHN3;P07154	CatL;Ctsl	Cathepsin L1;Procathepsin L;Cathepsin L1 heavy chain;Cathepsin L1 light chain	0.157894	0.00887355	0.900461	4.38995
6596	Q62825	Exoc3	Exocyst complex component 3	0.157886	0.00360977	0.990166	4.39017
9203	A7UAK3;O35552-8;O35552-5;O35552-6;O35552-4;O35552-7;O35552-2;O35552-3;O35552;R9PXY6;Q9JJH5-4;Q9JJH5-2;Q9JJH5-3;Q9JJH5;D0EA89	Pfkfb3;Pfkfb2	6-phosphofructo-2-kinase/fructose-2,6-bisphosphatase 3;6-phosphofructo-2-kinase;Fructose-2,6-bisphosphatase;6-phosphofructo-2-kinase/fructose-2,6-bisphosphatase 2	0.157767	0.00434407	0.995472	4.39349
6034	Q568Z9	Phyhip	Phytanoyl-CoA hydroxylase-interacting protein	0.157763	0.00368738	0.982819	4.3936
3307	D4A9D6	Dhx9		0.157746	0.0023438	0.936528	4.39406
4755	O35346;O35346-2	Ptk2	Focal adhesion kinase 1	0.157719	0.00635882	0.982434	4.39481
1349	A2RUW1;C9K104	Tollip;tollip	Toll-interacting protein	0.157661	0.00248227	0.980555	4.39643
1076	Q6AY49;A0A0G2KAE2	Tusc3		0.157551	0.00916376	0.948651	4.3995
7036	Q6IN33	Rcan1	Calcipressin-1	0.157542	0.00720952	0.991693	4.39975
302	D3ZMQ9;A0A0G2JVH5	Hltf		0.15751	0.00589274	0.971447	4.40067
9101	Q4V8F6	Pcbp2		0.157491	0.00409738	0.98336	4.40118
442	A0A0G2JY43;G3V9W6;P30839;P11883	Aldh3a2;Aldh3a1	Aldehyde dehydrogenase;Fatty aldehyde dehydrogenase;Aldehyde dehydrogenase, dimeric NADP-preferring	0.157435	0.00216794	0.983037	4.40275
292	A0A0G2JVB6;G3V7P1;A0A0G2K4U8	Stx12	Syntaxin-12	0.157431	0.00157891	0.986114	4.40285
6374	Q5U2P5;A0A0G2K2V4	C2cd2l		0.157342	0.00269977	0.9714	4.40536
768	B2RYB3;A0A0G2K4F6	Srrm1		0.157199	0.00599048	0.978681	4.40937
6045	Q56R18	Kpna3	Importin subunit alpha	0.157071	0.00323155	0.976845	4.41296
5354	P58405;E9PT82;P58405-2;Q1KLB7	Strn3	Striatin-3	0.157057	0.0170303	0.787135	4.41334
5641	Q07205	Eif5	Eukaryotic translation initiation factor 5	0.157031	0.00349182	0.977288	4.41408
5191	P35284;D4A376	Rab12	Ras-related protein Rab-12	0.157025	0.00273242	0.992487	4.41425
5436	P62870;A0A140TA99;F1M937;A0JN07;M0R6V0;F1LZ51	Tceb2;LOC684822;RGD1565653	Transcription elongation factor B polypeptide 2	0.156913	0.00700559	0.904449	4.41741
3561	F1LM66;Q5EB83;A0A1W2Q6N7	Eftud2		0.156908	0.00277667	0.974369	4.41755
5662	Q0D2L6	Rragc		0.156884	0.00294426	0.997891	4.41822
4854	O89089;E1AW38;Q02294;F1LQ87;F1LRE0	Cacna1b	Voltage-dependent N-type calcium channel subunit alpha-1B	0.156814	0.00621015	0.990678	4.42018
5775	Q3MID9;Q9QXY4	Ogfr	Opioid growth factor receptor	0.156755	0.00342753	0.989591	4.42184
3137	D4A510	Smarcc2		0.156731	0.00660432	0.982554	4.42252
3272	D4A8F2	Rsu1		0.156723	0.00681362	0.939617	4.42274
5815	Q498C8	Rer1	Protein RER1	0.156527	0.00251955	0.996643	4.4283
7097	Q6P6S5	Wrb	Tail-anchored protein insertion receptor WRB	0.156503	0.00590671	0.988733	4.42898
706	A0A0G2K2V5			0.156486	0.003579	0.995833	4.42946
3178	D4A604	Pigt		0.156464	0.00630391	0.961001	4.43007
211	A0A0G2JTT4;Q5BK72	Rab30		0.156426	0.0123837	0.963759	4.43114
1073	A0A0G2KAB2;Q9Z2A6	Mapk15	Mitogen-activated protein kinase 15	0.156337	0.00212919	0.995201	4.43368
509	A0A0G2JZG7;Q6P799	Sars	Serine--tRNA ligase, cytoplasmic	0.156329	0.00193636	0.977797	4.43391
6686	Q63692;A0A140TAG9;A0A0G2K3C1	Cdc37	Hsp90 co-chaperone Cdc37;Hsp90 co-chaperone Cdc37, N-terminally processed	0.156313	0.00249333	0.994182	4.43434
2659	D3ZT36	Adam23		0.156273	0.00738459	0.921784	4.43548
6904	Q6AY09	Hnrnph2	Heterogeneous nuclear ribonucleoprotein H2	0.156226	0.00233072	0.976951	4.43683
694	A0A0G2K2P6;Q6AXM7	Hbs1l	HBS1-like protein	0.156202	0.00307322	0.98588	4.43752
181	A0A0G2JTA0;Q5BK32	Faf2	FAS-associated factor 2	0.156189	0.0027057	0.974841	4.43788
6278	Q5PQN0	Ncald	Neurocalcin-delta	0.156118	0.00236959	0.970704	4.43991
2203	D3ZDH8;Q9JJM9-2	Sept5	Septin-5	0.155911	0.00268897	0.997922	4.44578
6370	Q5U2N3	Pitpnm1	Membrane-associated phosphatidylinositol transfer protein 1	0.155716	0.00267524	0.971887	4.45136
6372	Q5U2P1	Cnnm2	Metal transporter CNNM2	0.155693	0.00514772	0.99133	4.45201
1503	B0LT89;H9KVF3	Stk24	Serine/threonine-protein kinase 24;Serine/threonine-protein kinase 24 35 kDa subunit;Serine/threonine-protein kinase 24 12 kDa subunit	0.155647	0.00909132	0.976675	4.45332
1520	B1H264	Tbc1d17		0.155638	0.00701647	0.984001	4.45359
4836	O88664;F1M9G6	Taok1	Serine/threonine-protein kinase TAO1	0.155637	0.00773451	0.912145	4.4536
9207	A0A0G2JV72;A0A0G2K739;P61078;F1M5C9;D3ZDK2	Ube2d3;Ube2d2;Ube2d1	Ubiquitin-conjugating enzyme E2 D3;Ubiquitin-conjugating enzyme E2 D1	0.155588	0.00239423	0.994583	4.45501
4685	Q8CJC4;M0RCN5	Fzd3		0.15554	0.0150985	0.841426	4.4564
4155	F7FM32;B4F797;Q4KM26	RGD1311345		0.155531	0.00514719	0.975429	4.45665
7032	Q6IMZ3;P48037	Anxa6	Annexin;Annexin A6	0.155454	0.00142002	0.979726	4.45887
2888	D3ZYS7	G3bp1		0.155371	0.00667186	0.959314	4.46123
3632	F1LPB9;P47709	Rph3a	Rabphilin-3A	0.15533	0.00127397	0.979896	4.46242
3811	F1LW74	Iqgap2		0.155329	0.00221624	0.990523	4.46244
7471	Q9JHB5	Tsnax	Translin-associated protein X	0.155319	0.00307362	0.986479	4.46274
3541	E9PU02	Trappc9		0.155303	0.0143225	0.951447	4.46318
7588	Q9WTT7	Bzw2	Basic leucine zipper and W2 domain-containing protein 2	0.155261	0.0103514	0.941416	4.46441
84	A0A0A0MXW3;D4AEC0;P0C0S7	H2afz;H2afv	Histone H2A;Histone H2A.Z	0.155237	0.0047225	0.976503	4.4651
1605	B2GUX5	Nt5c3a	5-nucleotidase	0.155095	0.00528205	0.957786	4.46917
7119	Q6P7A9	Gaa	Lysosomal alpha-glucosidase	0.155094	0.00361745	0.981839	4.4692
3501	E2RUH2;A0A0G2K9E0;P29315	Rnh1	Ribonuclease inhibitor	0.155069	0.00491755	0.963192	4.46992
3481	D4AEC2;A0A0G2K7K9	Camsap2		0.154994	0.00404634	0.971528	4.47208
1517	B1H257	Loh12cr1		0.15493	0.00353307	0.992772	4.47393
6918	Q6AY48	Pcbp3		0.154909	0.00583172	0.969764	4.47454
3723	F1LRU1;Q9JIL3-2;A0A0G2K2T6;A0A0G2K4U6;Q9JIL3	Ilf3	Interleukin enhancer-binding factor 3	0.154879	0.00337202	0.956042	4.4754
887	A0A0G2K6T9;Q00A22	Pcdh1		0.154844	0.00335795	0.936987	4.47643
1396	B0BMV5;P70550	Rab8b	Ras-related protein Rab-8B	0.154841	0.00406495	0.995199	4.47651
3674	F1LQP9;Q5D008	Tnpo1		0.15481	0.0110275	0.933675	4.47741
6944	Q6AYA7	Rfk		0.154787	0.0113448	0.925431	4.47808
4893	P05714	Rab4a	Ras-related protein Rab-4A	0.154689	0.0077429	0.963779	4.48092
6768	Q66H59	Npl	N-acetylneuraminate lyase	0.154546	0.00493854	0.992903	4.48506
7069	Q6MGB4	Slc39a7		0.154462	0.0031081	0.990376	4.48749
5666	Q0VGK4;A0A0G2K8E7;A0A0G2K080	Gdpd1	Glycerophosphodiester phosphodiesterase domain-containing protein 1	0.154451	0.00421213	0.960702	4.48782
6162	Q5HZE0	Slc25a29	Mitochondrial basic amino acids transporter	0.154395	0.00621552	0.987201	4.48944
9065	F1LX08;P08104	Scn3a	Sodium channel protein;Sodium channel protein type 3 subunit alpha	0.154357	0.0107131	0.962894	4.49054
1043	A0A0G2K9L9;A0A096MJ77	Mdn1		0.154325	0.00244618	0.996994	4.49149
9216	A0A0G2JTD7;F1LNR0;A0A0G2JUI5;F1LNQ9;F1LNR1;A0A1B0GWS3;A0A1B0GWM1;Q5M928;A0A1B0GWX9	Clasp1		0.154322	0.00243987	0.98208	4.49157
4416	G3V8J5;Q9ESQ7	Psd	PH and SEC7 domain-containing protein 1	0.15423	0.016574	0.804819	4.49425
4570	M0R5P8;F1M542	Adam22		0.154158	0.00188049	0.982601	4.49634
6084	Q5BK21	Tm7sf2		0.15409	0.00394622	0.996731	4.49832
836	A0A0G2K5N6;F1LQT3;Q62868	Rock2	Rho-associated protein kinase 2	0.153867	0.00454824	0.954942	4.50486
3110	D4A4F9	LOC682489		0.153853	0.0085779	0.984695	4.50526
5425	P62775	Mtpn	Myotrophin	0.153803	0.00314842	0.955937	4.50671
4435	G3V8Q8;Q4KM40	Sec23ip		0.15379	0.00157824	0.998423	4.5071
6737	Q64350	Eif2b5	Translation initiation factor eIF-2B subunit epsilon	0.153772	0.0112467	0.930327	4.50764
3752	F1LSQ0;Q924K2	Faf1	FAS-associated factor 1	0.153756	0.00318329	0.988978	4.50809
5787	Q3T1J1	Eif5a	Eukaryotic translation initiation factor 5A-1	0.153668	0.00483026	0.974016	4.51069
2675	D3ZTK0	Ttc9b		0.153662	0.00253717	0.997824	4.51087
2177	D3ZCS3	Pcbp4		0.153564	0.00560389	0.977863	4.51373
6579	Q62703	Rcn2	Reticulocalbin-2	0.153503	0.00251937	0.978389	4.51554
6656	Q63486	Rraga	Ras-related GTP-binding protein A	0.153333	0.0119789	0.964674	4.52055
1015	A0A0G2K9A9;D3ZT20	Fbxo41		0.153321	0.00333395	0.970627	4.52088
7280	Q80W98	Sgtb	Small glutamine-rich tetratricopeptide repeat-containing protein beta	0.153319	0.00805919	0.935387	4.52095
4959	P0CAX5	Ophn1	Oligophrenin-1	0.153298	0.00235892	0.998109	4.52158
5251	P46101;F1LMR7;P46101-2	Dpp6	Dipeptidyl aminopeptidase-like protein 6	0.153237	0.00250951	0.951514	4.52336
5298	P51593	Huwe1	E3 ubiquitin-protein ligase HUWE1	0.15323	0.00549783	0.981056	4.52358
4358	G3V7W1;G3V7W1-2	Pdcd6		0.153217	0.002599	0.989184	4.52396
7304	Q8CGS4	Chmp3	Charged multivesicular body protein 3	0.153076	0.00534647	0.990335	4.52812
1887	B5DF51	Mmgt1	Membrane magnesium transporter 1	0.153072	0.0100526	0.924262	4.52825
274	D3ZHG8;A0A0G2JV04	Gga3		0.15306	0.0122218	0.848516	4.5286
210	A0A0G2JUQ5;Q498N4;A0A0G2JTT2;O55012;Q66WT9;O55012-2	Picalm	Phosphatidylinositol-binding clathrin assembly protein	0.153038	0.00504569	0.976644	4.52924
5181	P32577	Csk	Tyrosine-protein kinase CSK	0.152991	0.00343876	0.995975	4.53064
982	A0A0G2K8N6;D3ZC34	Ankmy2		0.15298	0.0044549	0.97924	4.53096
6475	Q5XI77	Anxa11	Annexin	0.152978	0.00332998	0.967009	4.53104
7306	Q8CGU6;B3DM90	Ncstn	Nicastrin	0.152916	0.00488655	0.950499	4.53285
4563	M0R544	Gaa		0.152906	0.0023145	0.994531	4.53317
9024	A0A0G2K4U4			0.152882	0.00915814	0.958717	4.53386
1292	A0A1W2Q678			0.152873	0.00763403	0.987685	4.53414
3439	D4ADD8	Dctn6		0.152847	0.00969221	0.918728	4.53492
7592	Q9WUC4	Atox1	Copper transport protein ATOX1	0.152769	0.00364194	0.97886	4.53721
399	A0A0G2JX90			0.152758	0.00555757	0.99082	4.53755
997	Q6XD99;A0A0G2K8W9;G3V6S0;A0A0G2JZY6;Q5D002;Q99MI4;Q8VI65	Sptbn1		0.152754	0.000489347	0.980144	4.53766
5289	P50475	Aars	Alanine--tRNA ligase, cytoplasmic	0.152722	0.00121233	0.974396	4.53862
4855	P00173-2;P00173	Cyb5a	Cytochrome b5	0.152718	0.00224976	0.998051	4.53873
507	A0A0G2JZF5;B1H273;A0A0G2K1S9	Ccm2		0.152694	0.00684699	0.992021	4.53946
4204	G3V6F5;Q8CGS5	Elac2	Zinc phosphodiesterase ELAC protein 2	0.152681	0.00217371	0.998785	4.53983
3557	F1LM55;B5DFM4	Ccar2;RGD1309922		0.152664	0.00990405	0.741112	4.54034
961	A0A0G2K850;B1WC50;A0A140UHY3;Q4KM41	Ewsr1		0.152619	0.00962504	0.922915	4.54168
3885	F1M0U5	Nbas		0.15261	0.00252209	0.980977	4.54197
3778	F1LU27	Focad		0.152461	0.00612836	0.996779	4.54639
4396	G3V8C0;Q4KM59	Dctn5		0.152439	0.00295718	0.997373	4.54706
6239	Q5M9F7	Actr10		0.15239	0.00292341	0.959397	4.54852
2912	D3ZZC1	Txndc5		0.15228	0.00302432	0.979902	4.55179
3707	F1LRI5;B5DFK9	Gcn1l1		0.152178	0.00329746	0.976167	4.55484
5493	P68182;Q05759	Prkacb	cAMP-dependent protein kinase catalytic subunit beta	0.152118	0.00328429	0.987116	4.55665
555	A0A0G2K093;O35162	Hspa13	Heat shock 70 kDa protein 13	0.151974	0.00417703	0.952509	4.56095
3368	D4ABI7	LOC100365676		0.151956	0.00358731	0.936825	4.56149
6139	Q5FVM4	Nono	Non-POU domain-containing octamer-binding protein	0.151887	0.00313162	0.949543	4.56358
6908	Q6AY20	M6pr	Cation-dependent mannose-6-phosphate receptor	0.151867	0.00366695	0.995357	4.56417
747	A0A0G2K3W1			0.151723	0.00626779	0.97504	4.5685
201	A0A0G2JTL4;Q63116;Q9EQ22;Q9EQ24;B7SCJ0;Q9JKS0;Q9JKR8;Q9EQ23;Q9JKS1;Q9JKS2	Kit;KIT	Tyrosine-protein kinase receptor	0.151709	0.00350667	0.971453	4.56893
4307	G3V7D4;A5HTT2	Efnb3		0.151689	0.00809772	0.966933	4.56954
5614	Q03114	Cdk5	Cyclin-dependent-like kinase 5	0.151587	0.00204648	0.976159	4.57261
7003	Q6AYU5	Pcbp2		0.151567	0.0054368	0.991073	4.57322
5185	P34058;A0A0G2K793	Hsp90ab1	Heat shock protein HSP 90-beta	0.15151	0.00138636	0.961131	4.57492
6313	Q5RJR8	Lrrc59	Leucine-rich repeat-containing protein 59	0.151413	0.00128549	0.990434	4.57787
6149	Q5FWT1	Fam98a	Protein FAM98A	0.151402	0.00417645	0.987229	4.5782
5875	Q4KLH4;A0A0G2JYN7	Pspc1	Paraspeckle component 1	0.151388	0.004363	0.980455	4.57862
6895	Q6AXX6	Fam213a	Redox-regulatory protein FAM213A	0.151318	0.00223216	0.979955	4.58075
4388	G3V886;Q66HP7;Q925S8	Yme1l1	ATP-dependent zinc metalloprotease YME1L1	0.15131	0.0156956	0.837743	4.58097
3981	F1M6T6;A0A0G2JV49	Ppp6r2		0.151304	0.00384965	0.983447	4.58115
6544	Q5XIP2	Pigk		0.151287	0.00771448	0.948223	4.58167
4679	M0RC99	Rab5a	Ras-related protein Rab-5A	0.151209	0.00280215	0.988794	4.58404
4473	G3V949;A0A0G2JZF2;O55156	Clip2	CAP-Gly domain-containing linker protein 2	0.151147	0.00393706	0.963395	4.58592
192	A0A0G2JTG7;G3V9Q3;Q8VHV7;Q8VHV7-2;Q8VHV7-3;Q499R8	Hnrnph1	Heterogeneous nuclear ribonucleoprotein H;Heterogeneous nuclear ribonucleoprotein H, N-terminally processed	0.151082	0.00233617	0.974827	4.58789
6459	Q5XI34;O35511	Ppp2r1a;PP2A ARa		0.15099	0.00118449	0.977031	4.59068
5144	P27605;Q6LDG5	Hprt1	Hypoxanthine-guanine phosphoribosyltransferase	0.150842	0.00204548	0.974553	4.59518
1759	B2RZ74;D3Z8H0	Snrnp70		0.15083	0.00432323	0.976729	4.59555
5751	Q3KR55	U2af1		0.150815	0.00599727	0.96197	4.59601
3407	D4ACG7;H1UBM5	Cpne6		0.150742	0.00312321	0.94753	4.59823
3764	F1LT49	Lrrc47		0.150559	0.00607228	0.960923	4.60384
5629	Q05683	Gad2	Glutamate decarboxylase 2	0.150542	0.00137425	0.971346	4.60435
6607	Q62902;F1LRA1;A0A0G2JXC1	Lman1	Protein ERGIC-53	0.150532	0.00420057	0.990742	4.60466
3624	F1LP57;Q4KSH6;S4VP54	Map2k4		0.150429	0.00354463	0.944912	4.60781
1606	B2GUX7	Creg1		0.150416	0.00539795	0.978575	4.60819
5592	Q00566-2;A0A0G2JWK2;Q00566	Mecp2	Methyl-CpG-binding protein 2	0.150395	0.00488029	0.946198	4.60884
595	F1LNV5;A0A0G2K0T5;Q6P6Q9	Micu1	Calcium uptake protein 1, mitochondrial	0.150364	0.00479314	0.961881	4.6098
3806	F1LVX2	Ehbp1		0.150233	0.00789958	0.957636	4.61381
1608	D4A559;B2GUY4	Dmtn		0.150228	0.00584024	0.988054	4.61396
7128	Q6P7R8;D3ZPU3	Hsd17b12	Very-long-chain 3-oxoacyl-CoA reductase	0.15013	0.00143061	0.984534	4.61697
1223	A0A0K0WYI6;F1M0J3;Q9R1N3-5;Q9R1N3-4;Q9R1N3-3;Q9R1N3-2;Q9R1N3-6;Q9R1N3;A0A0K0WYG5	Slc4a7	Anion exchange protein;Sodium bicarbonate cotransporter 3	0.150063	0.00312693	0.950477	4.61903
1464	B0BNI6	Slc25a35		0.149943	0.0207474	0.928864	4.62273
3317	D4A9P7	LOC100363408		0.14992	0.0109323	0.94951	4.62344
2669	D3ZTF0	RGD1560470		0.149875	0.00263851	0.997527	4.62484
7394	Q99J82	Ilk	Integrin-linked protein kinase	0.149826	0.00413982	0.989425	4.62634
5537	P84079	Arf1	ADP-ribosylation factor 1	0.149783	0.00526644	0.981794	4.62768
6024	Q566E5	Kdelc2	KDEL motif-containing protein 2	0.149762	0.00635612	0.977119	4.62832
4363	G3V7Z4;P07092	Serpine2	Glia-derived nexin	0.149694	0.0207722	0.866518	4.63042
4505	G3V9M3;Q5BJR0	Wdr47		0.149654	0.00168895	0.971419	4.63166
3093	D4A3X6	Atp8a2	Phospholipid-transporting ATPase	0.149625	0.00702276	0.963901	4.63257
6661	Q63525;A0A0G2K0V8	Nudc	Nuclear migration protein nudC	0.149595	0.00212641	0.983702	4.63348
6787	Q66HA8	Hsph1	Heat shock protein 105 kDa	0.149573	0.00177507	0.962583	4.63416
5717	Q32PY7;A0A0G2K226	Nudcd3		0.149547	0.00725566	0.94864	4.63499
5117	P23514	Copb1	Coatomer subunit beta	0.149529	0.00164229	0.983393	4.63554
1789	B3DM95;P04550	Ptms	Parathymosin	0.149526	0.0078905	0.965064	4.63563
5905	Q4KM74	Sec22b	Vesicle-trafficking protein SEC22b	0.149524	0.00183736	0.991467	4.63569
7542	Q9QVC8	Fkbp4	Peptidyl-prolyl cis-trans isomerase FKBP4;Peptidyl-prolyl cis-trans isomerase FKBP4, N-terminally processed	0.149485	0.00190122	0.989912	4.6369
7080	Q6P3V8;Q812C4	Eif4a1		0.149473	0.00352875	0.94174	4.63727
4444	G3V8T7;Q6PCT7	Tdrkh		0.149435	0.00280055	0.977009	4.63844
4991	P11884	Aldh2	Aldehyde dehydrogenase, mitochondrial	0.149417	0.00307646	0.99662	4.63902
5575	P97612	Faah	Fatty-acid amide hydrolase 1	0.149387	0.00414363	0.913548	4.63995
3754	F1LSR8;Q8CFG5	Cacna2d3	Voltage-dependent calcium channel subunit alpha-2/delta-3;Voltage-dependent calcium channel subunit alpha-2-3;Voltage-dependent calcium channel subunit delta-3	0.149375	0.00431468	0.962266	4.64033
3095	D4A401	Tex10		0.149364	0.00493749	0.991334	4.64067
5331	P54645	Prkaa1	5-AMP-activated protein kinase catalytic subunit alpha-1	0.149346	0.00330171	0.997076	4.64122
3960	F1M5M9	Srgap3		0.149318	0.00293176	0.977392	4.6421
2036	D3Z900;O88994;M0R6N2	Marc2;LOC100910481	Mitochondrial amidoxime reducing component 2	0.149285	0.00423731	0.986489	4.6431
1957	C0JPT7	Flna		0.149265	0.0184791	0.85573	4.64373
3708	F1LRI7;P0C1X8	Aak1	AP2-associated protein kinase 1	0.148969	0.00222478	0.968254	4.65295
632	A0A0G2K1G1;Q3SWT5	Slc41a3	Solute carrier family 41 member 3	0.14889	0.00537577	0.992239	4.65542
5201	P35465	Pak1	Serine/threonine-protein kinase PAK 1	0.148777	0.0032845	0.965189	4.65897
6551	Q5XIR9	Ubac1	Ubiquitin-associated domain-containing protein 1	0.148769	0.0100995	0.915606	4.65922
1386	A9UMW1;P14942;Q6TUG1	Gsta4;LOC688925	Glutathione S-transferase;Glutathione S-transferase alpha-4	0.148761	0.0128323	0.870459	4.65946
5506	P70500	Cdipt	CDP-diacylglycerol--inositol 3-phosphatidyltransferase	0.148753	0.0035757	0.981289	4.65973
3544	E9PU28;Q6P9U9	Impdh2	Inosine-5-monophosphate dehydrogenase 2;Inosine-5-monophosphate dehydrogenase	0.148673	0.00316279	0.978739	4.66224
7636	Q9Z270;A0A0G2K8E6	Vapa	Vesicle-associated membrane protein-associated protein A	0.148595	0.00337612	0.935755	4.66466
4428	G3V8P5;Q499P8	RGD1310127	RUS1 family protein C16orf58 homolog	0.148595	0.00760394	0.984532	4.66466
241	A0A0G2JUC7;Q6AYH5	Dctn2	Dynactin subunit 2	0.14859	0.00192311	0.96027	4.66484
1530	B1H2A6	Fxr2		0.148586	0.0179234	0.919706	4.66494
3499	D7NIW0;F1LRN8;A0A0G2JXP3;A0A0G2JUY1;Q5U1Z5;Q6P778	Nedd4l		0.148566	0.00329079	0.960418	4.66559
6587	Q62760	Tomm20	Mitochondrial import receptor subunit TOM20 homolog	0.148494	0.00746219	0.961164	4.66783
7034	Q6IN22;P00787	Ctsb	Cathepsin B;Cathepsin B light chain;Cathepsin B heavy chain	0.148456	0.00191385	0.964263	4.66903
7022	Q6F6B2;Q5BK33	LOC652956		0.14845	0.0018662	0.992005	4.66923
5145	P27615	Scarb2	Lysosome membrane protein 2	0.148445	0.00228336	0.966831	4.66938
2199	D3ZD97	Dhx15		0.14839	0.00717205	0.951119	4.67113
7531	Q9JMB5	Adrm1	Proteasomal ubiquitin receptor ADRM1	0.148373	0.00513388	0.964214	4.67164
5217	P37996;F8WG91	Arl3	ADP-ribosylation factor-like protein 3	0.148329	0.004038	0.925892	4.67304
373	A0A0G2JWM2;Q5RJQ4	Sirt2	NAD-dependent protein deacetylase sirtuin-2	0.148318	0.00354582	0.961531	4.6734
3796	F1LV21	Ubash3b		0.148188	0.00405907	0.951457	4.67747
293	A0A0G2JVC8;A0A096MK62	Lss		0.14818	0.00679634	0.975378	4.67775
1897	B5DF89;A0A0G2JSP3	Cul3	Cullin-3	0.148083	0.00287009	0.968705	4.68079
3437	D4ADD3	Hecw2		0.148066	0.00424139	0.949365	4.68134
2484	D3ZLX2	RGD1311783		0.148055	0.00642915	0.979679	4.6817
6680	Q63633-2;Q63633;D3ZGI9;F1LNP4	Slc12a5	Solute carrier family 12 member 5	0.148048	0.00129756	0.976521	4.6819
720	A0A0G2K377;D3Z8E2	Sema3e		0.148017	0.00524466	0.968389	4.68288
1646	B2GV96	Ccdc115		0.147958	0.0108166	0.963938	4.68477
1158	A0A0H2UHG0;Q4KM49	Yars	Tyrosine--tRNA ligase, cytoplasmic;Tyrosine--tRNA ligase, cytoplasmic, N-terminally processed	0.147879	0.00311531	0.957505	4.68726
5297	P51583;F8WFR8;A0A0G2K5S4	Paics;LOC100359876	Multifunctional protein ADE2;Phosphoribosylaminoimidazole-succinocarboxamide synthase;Phosphoribosylaminoimidazole carboxylase	0.147869	0.00354986	0.949648	4.68756
5279	P49620	Dgkg	Diacylglycerol kinase gamma	0.147862	0.0066654	0.957208	4.68778
3949	F1M4K6;P70587-4;P70587;P70587-2;P70587-3;P70587-5;B8Q4G3;B8Q4G2;B8Q4G4;B8Q4F9;B8Q4H1;B8Q4G9;B8Q4H5;F1LMG7;B8Q4H4;A0A0A0MXW8;B8Q4H3;B8Q4G1;B8Q4G0	Lrrc7	Leucine-rich repeat-containing protein 7	0.147848	0.00502682	0.975199	4.68825
6595	Q62824;M0RBF8;M0R649	Exoc4	Exocyst complex component 4	0.14778	0.00153362	0.99114	4.6904
7401	Q99MB4	Cbwd1	COBW domain-containing protein 1	0.147703	0.00242522	0.995705	4.69284
454	A0A0G2JYB9;F1M8D3	Cmip		0.14765	0.013624	0.951398	4.69454
2786	D3ZW44			0.147637	0.0169799	0.92647	4.69494
5508	P70541	Eif2b3	Translation initiation factor eIF-2B subunit gamma	0.147469	0.00764798	0.963712	4.70028
2461	D3ZL85	Hccs		0.147449	0.00501471	0.945328	4.70094
2448	D3ZKQ4	Rabl6		0.147448	0.00363214	0.976303	4.70097
5884	Q4KLK7;Q5RJN5	Nop56		0.147307	0.00246377	0.979719	4.70545
5203	P35565	Canx	Calnexin	0.147181	0.00180661	0.959381	4.7095
3441	D4ADF5;B1H286	Pdcd5;RGD1564319		0.147109	0.0146158	0.814973	4.7118
6720	Q641Z8	Pef1	Peflin	0.147097	0.00195667	0.99367	4.71217
2954	D4A055-1;D4A055	Cacnb4		0.147	0.013016	0.947975	4.71527
4981	P11497-2;P11497;A0A0G2K5G8;D3ZRA3	Acaca	Acetyl-CoA carboxylase 1;Biotin carboxylase	0.146886	0.00544626	0.900915	4.71894
6062	Q5BJR4	Prune2	Protein prune homolog 2	0.146864	0.00192189	0.997267	4.71966
4643	M0R9X8;F1LRT9;P38650;Q6LCG3	Dync1h1	Cytoplasmic dynein 1 heavy chain 1	0.14664	0.000609633	0.958914	4.72688
6510	Q5XIG0	Nudt9	ADP-ribose pyrophosphatase, mitochondrial	0.14662	0.00192642	0.994848	4.7275
234	A0A0G2K4K3;A0A0G2JU97;F1LMJ7;D3ZF64;O88563	Abcc3	Canalicular multispecific organic anion transporter 2	0.14662	0.00413406	0.980512	4.7275
9069	F1M1A6	LOC681355		0.146452	0.00376601	0.985019	4.73293
6527	Q5XIJ6	Babam1	BRISC and BRCA1-A complex member 1	0.146452	0.00591268	0.974583	4.73294
6906	Q6AY18	Sar1a		0.146344	0.0028761	0.973675	4.73643
6615	Q63009;A0A0G2K9I8	Prmt1	Protein arginine N-methyltransferase 1	0.146338	0.00152787	0.991891	4.73662
7009	Q6AZ50	Atg3	Ubiquitin-like-conjugating enzyme ATG3	0.146318	0.00290576	0.994899	4.73728
3425	D4AD29	Lamtor4		0.146275	0.00459856	0.988279	4.73866
5983	Q4V8H2;F1LQN9;A0A0G2JYT4	Exoc1		0.146232	0.00358804	0.992234	4.74005
6001	Q505J6	Slc25a18	Mitochondrial glutamate carrier 2	0.146231	0.0080614	0.982092	4.74009
5394	P61983	Ywhag	14-3-3 protein gamma;14-3-3 protein gamma, N-terminally processed	0.146199	0.00237717	0.959659	4.74112
6575	Q62651	Ech1	Delta(3,5)-Delta(2,4)-dienoyl-CoA isomerase, mitochondrial	0.146164	0.00279275	0.977517	4.74226
3582	F1LMZ4;Q5BJP6	Gfm2	Ribosome-releasing factor 2, mitochondrial	0.146157	0.00271135	0.987427	4.74247
2933	D3ZZR9	Fkbp2	Peptidyl-prolyl cis-trans isomerase	0.146134	0.00216831	0.987606	4.74324
2435	D3ZKF5;A0A0G2JZB1	Htra4	Serine protease HTR4	0.146047	0.0186303	0.793423	4.74607
3126	D4A4T9	Chordc1	Cysteine and histidine-rich domain-containing protein 1	0.14588	0.00331307	0.987772	4.7515
4211	G3V6H9;Q9Z2G8;Q6P769;D4AEJ0	Nap1l1;RGD1560617	Nucleosome assembly protein 1-like 1	0.14586	0.00155532	0.991433	4.75214
7316	Q8K1Q0	Nmt1	Glycylpeptide N-tetradecanoyltransferase 1	0.145845	0.00646701	0.98834	4.75262
2232	D3ZE72	Metap1	Methionine aminopeptidase 1	0.145647	0.00538744	0.97207	4.75909
9249	D3ZVF4;Q5BJL8	Trappc2	Trafficking protein particle complex subunit 2	0.145645	0.00527461	0.968252	4.75915
5645	Q07984	Ssr4	Translocon-associated protein subunit delta	0.145615	0.0038302	0.968506	4.76012
5951	Q4V882	Epn3	Epsin-3	0.145615	0.00315391	0.988408	4.76013
5540	P84087	Cplx2	Complexin-2	0.145513	0.0048641	0.955174	4.76346
220	A0A0G2JU11;F1M386;A0A0A0MP77	Rapgef2	Rap guanine nucleotide exchange factor 2	0.14545	0.00178937	0.992937	4.76553
3289	D4A8U7;A0A0G2K428;P28023	Dctn1	Dynactin subunit 1	0.145426	0.0018137	0.93909	4.76631
3235	D4A7H9	Chmp7		0.145422	0.00476184	0.966827	4.76646
2436	D3ZKG1	Mut		0.145406	0.00244941	0.980796	4.76699
801	A0A0G2K528;B5DF99	Stx16		0.145391	0.00207155	0.992945	4.76748
4721	O08700	Vps45	Vacuolar protein sorting-associated protein 45	0.145339	0.00226585	0.980693	4.76916
4917	P07687;F1LTS8	Ephx1	Epoxide hydrolase 1	0.145298	0.00368412	0.948763	4.77054
7397	Q99JD4	Clasp2	CLIP-associating protein 2	0.145296	0.00888196	0.946921	4.7706
1684	B2RYJ7	Actr1b		0.1452	0.00336304	0.955409	4.77376
6457	Q5XI31	Pigs	GPI transamidase component PIG-S	0.145154	0.00239937	0.983606	4.77525
5547	P85515	Actr1a	Alpha-centractin	0.145152	0.00444054	0.894517	4.77531
4321	G3V7I8;O08815	Slk	STE20-like serine/threonine-protein kinase	0.145139	0.00584556	0.97163	4.77574
5388	P61751	Arf4	ADP-ribosylation factor 4	0.145112	0.00443021	0.965793	4.77664
2350	D3ZHL1	Ksr1		0.14509	0.00270279	0.98261	4.77735
7567	Q9QZK5	Htra1	Serine protease HTRA1	0.145069	0.00340769	0.968471	4.77805
4253	G3V6T1;Q5BJV4	Copa	Coatomer subunit alpha	0.145031	0.00787107	0.982635	4.77929
1471	B0BNK1	Rab5c		0.144994	0.00220548	0.978714	4.78051
3060	D4A3C2	RGD1304884		0.144957	0.00173747	0.986675	4.78176
4750	O35274;B1H262	Ppp1r9b	Neurabin-2	0.144942	0.00215716	0.984946	4.78225
7481	Q9JHZ4;Q9JHZ4-2	Gripap1	GRIP1-associated protein 1	0.144912	0.00744868	0.931117	4.78321
6597	Q62829	Pak3	Serine/threonine-protein kinase PAK 3	0.144823	0.00216286	0.988971	4.78617
6491	Q5XIB4	Ufsp2	Ufm1-specific protease 2	0.144817	0.00409286	0.976598	4.78636
1676	B2RYI2	Srp68	Signal recognition particle subunit SRP68	0.144809	0.00454575	0.946819	4.78662
1880	B5DF41	Snph	Syntaphilin	0.144745	0.00443064	0.984321	4.78875
7521	Q9JL55;M0R5Q9	Gde1	Glycerophosphodiester phosphodiesterase 1	0.144716	0.00530227	0.985448	4.7897
1805	B4F773;P0C5X8	Ttyh1	Protein tweety homolog;Protein tweety homolog 1	0.144702	0.0181419	0.888297	4.79018
7518	Q9JKS6;Q9JKS6-3;Q9JKS6-2	Pclo	Protein piccolo	0.144662	0.00214701	0.989538	4.79148
351	A0A0G2JW88			0.144562	0.00548373	0.945575	4.7948
1032	A0A0U1RRS2;A0A0G2K9H6;Q62807;A0A0U1RRV6	Syt17	Synaptotagmin-17	0.144524	0.00622073	0.990822	4.79606
4074	F1MA36;Q9QWN8	Sptbn2	Spectrin beta chain, non-erythrocytic 2	0.144498	0.000923609	0.966171	4.79693
1942	B5DFN4	Pfdn5		0.144483	0.00389767	0.972401	4.79744
3479	D4AE96	Ipo7		0.14446	0.00234216	0.971401	4.7982
1815	B4F7A2;F1M943	Armc8		0.144356	0.00289818	0.973704	4.80166
1907	B5DFC4;P05696;F1M2P8;F1LS98	Prkca	Protein kinase C;Protein kinase C alpha type	0.144281	0.00295472	0.971085	4.80415
2085	D3ZAA9;O88953	Mpp2		0.144204	0.00209585	0.964745	4.80672
5515	P70604;H6VQ94;E9PSQ3	Kcnn2	Small conductance calcium-activated potassium channel protein 2	0.144143	0.011034	0.960598	4.80875
3204	D4A6W5	Ndnf		0.144049	0.00728722	0.982401	4.81187
4557	M0R4L6	Gatb	Glutamyl-tRNA(Gln) amidotransferase subunit B, mitochondrial	0.144041	0.00307272	0.99322	4.81216
9241	F1LP59;A0A0G2JXA1;P69735	Rab3gap1	Rab3 GTPase-activating protein catalytic subunit	0.144003	0.00424895	0.948004	4.81343
2806	D3ZWL6	Ahcyl2	Adenosylhomocysteinase	0.143981	0.00280552	0.967313	4.81414
3189	D4A6D7;D4A6D7-2	Ttc19	Tetratricopeptide repeat protein 19, mitochondrial	0.143893	0.00425363	0.977784	4.81711
4238	G3V6P7;Q62812;Q62704	LOC100911597;Myh9	Myosin-9	0.14384	0.00262536	0.966203	4.81886
3155	D4A5F4	RGD1311575		0.143838	0.0122949	0.883771	4.81894
493	U6A022;A0A0G2JZ83;A0A0G2K2D4;G3V9Z5;B0BN79	AGAP3;Agap3		0.143817	0.00397059	0.94729	4.81965
321	A0A0G2JVR9;Q4FZU8	Fam65a	Protein FAM65A	0.143773	0.0107533	0.903925	4.82112
2272	D3ZFF4	Lclat1		0.143769	0.00767584	0.928537	4.82124
1941	D3Z949;B5DFN3	RGD1561671;Uqcc2	Ubiquinol-cytochrome-c reductase complex assembly factor 2	0.143672	0.00282176	0.982193	4.82452
6736	Q64303	Pak2	Serine/threonine-protein kinase PAK 2;PAK-2p27;PAK-2p34	0.143664	0.00317412	0.984147	4.82476
5605	Q01986;A0A0H2UHI2	Map2k1	Dual specificity mitogen-activated protein kinase kinase 1	0.143611	0.00162647	0.979398	4.82655
3690	F1LR33;Q6W5G4	Lppr2	Lipid phosphate phosphatase-related protein type 2	0.143586	0.0115415	0.95673	4.82741
6417	Q5U318	Pea15	Astrocytic phosphoprotein PEA-15	0.143514	0.0035817	0.960515	4.82982
331	A0A0G2JVW5;E9PSZ5;Q5RJQ1	Huwe1		0.143489	0.00251392	0.969642	4.83065
6169	Q5HZY2	Sar1b	GTP-binding protein SAR1b	0.143456	0.00253902	0.992847	4.83178
4794	O54924	Exoc8	Exocyst complex component 8	0.143428	0.00687993	0.93543	4.83272
4994	P11980-2;Q6P7S0;A0A0G2JVG3;M0RD14	Pkm	Pyruvate kinase PKM;Pyruvate kinase	0.143384	0.00352845	0.975197	4.8342
3963	F1M5Q6;B0BNL1	Fbxo21		0.143366	0.0147897	0.93998	4.83481
7118	Q6P7A7;P07153	Rpn1	Dolichyl-diphosphooligosaccharide--protein glycosyltransferase subunit 1	0.143364	0.00182471	0.963778	4.83486
3992	F1M787;O35116	Ctnnd2	Catenin delta-2	0.143353	0.00209281	0.959116	4.83526
2957	D4A068	Pnma2		0.143346	0.00712457	0.95292	4.83549
4093	F1MAG0;A0A0G2K6Y3	Dfna5		0.143267	0.0101142	0.966289	4.83814
411	A0A0G2JXG3;Q6AY41;D3Z9E9	Tmem30a;Tmem30b	Cell cycle control protein 50A	0.143244	0.00448189	0.97798	4.83892
1154	A0A0H2UHE5;P20650;Q4V8L2	Ppm1a	Protein phosphatase 1A	0.143215	0.00422045	0.957588	4.83991
4009	F1M7Y3	Rap1gds1		0.1432	0.00354172	0.984345	4.84043
3704	F1LRE5;A0A0G2K9H3	Osbpl9	Oxysterol-binding protein	0.143147	0.00613289	0.9663	4.8422
9268	F1LYS1;A0A0G2JT77;A0A0G2KA18;A0A0G2K708;A0A0G2KAV8;Q9JIR4-2;Q9JIR4	Rims1	Regulating synaptic membrane exocytosis protein 1	0.142982	0.00255487	0.978139	4.84778
5423	P62749	Hpcal1	Hippocalcin-like protein 1	0.142962	0.00299957	0.983547	4.84848
5245	P43278	H1f0	Histone H1.0;Histone H1.0, N-terminally processed	0.142919	0.0103812	0.891782	4.84993
1314	A0JPL9;Q9WTY2	Rem2	GTP-binding protein REM 2	0.142871	0.00749001	0.962948	4.85157
4638	M0R9Q1;M0R3R6;Q920B2	LOC100911677;Rbm14		0.142856	0.00441636	0.962293	4.85205
867	F1M9Y7;A0A0G2K6F1	Tcp11l1		0.142834	0.00528836	0.983816	4.85281
426	A0A0G2JXT3;F1LND7;P05369;Q7TPK0	Fdps	Farnesyl pyrophosphate synthase	0.142752	0.00610003	0.880962	4.8556
1274	A0A173DW29;G3V792;Q63100-3;Q63100;A0A173DW30;Q63100-4;A0A173DW41	Dync1i1	Cytoplasmic dynein 1 intermediate chain 1	0.14274	0.00309473	0.958115	4.85601
3496	D4AEP0	Adss	Adenylosuccinate synthetase isozyme 2	0.142702	0.00221672	0.97483	4.85731
6997	Q6AYT3	Rtcb	tRNA-splicing ligase RtcB homolog	0.142689	0.00285954	0.960277	4.85775
2843	D3ZXH7	Alyref		0.142628	0.00296816	0.964093	4.85982
7356	Q91V33	Khdrbs1	KH domain-containing, RNA-binding, signal transduction-associated protein 1	0.14257	0.00293398	0.973611	4.86181
2707	D3ZU84	Stxbp5l		0.142523	0.00466793	0.904875	4.86342
6648	Q63430	Csdc2	Cold shock domain-containing protein C2	0.142517	0.00898138	0.940253	4.86362
9068	F1M0X6	Magohb		0.142504	0.00897835	0.936784	4.86406
6964	Q6AYG5	Echdc1	Ethylmalonyl-CoA decarboxylase	0.142504	0.00156286	0.999039	4.86406
7629	Q9Z1W6-3;Q9Z1W6;Q9Z1W6-4;Q9Z1W6-2	Mtdh	Protein LYRIC	0.142418	0.00393096	0.964722	4.86698
5293	P51146	Rab4b	Ras-related protein Rab-4B	0.142402	0.00535859	0.954067	4.86753
7059	Q6MG49;A0A0G2K7C1;Q6MG49-2	Bag6	Large proline-rich protein BAG6	0.142386	0.00261828	0.996294	4.86809
5003	P13084;P13084-2;Q7TP95;F7FKF2;D3ZXI2;D3ZP59	Npm1;LOC364556	Nucleophosmin	0.142371	0.00282716	0.953741	4.86859
4161	F8WFH6;Q568Z1	Fam131b	Protein FAM131B	0.142357	0.00303588	0.996375	4.86908
9028	A0A0G2KA27			0.142315	0.00182169	0.967349	4.87052
4162	F8WFH8;Q6P7B0;A0A0G2K673	Wars	Tryptophan--tRNA ligase, cytoplasmic;T1-TrpRS;T2-TrpRS	0.142288	0.00226483	0.965981	4.87143
5416	P62630;M0R757;F1M6C2	Eef1a1;LOC100360413;LOC100360150	Elongation factor 1-alpha 1;Elongation factor 1-alpha	0.142232	0.00204756	0.961157	4.87337
6630	Q63186;A0A096MIS3	Eif2b4	Translation initiation factor eIF-2B subunit delta	0.142139	0.00665735	0.955961	4.87656
5178	P32198	Cpt1a	Carnitine O-palmitoyltransferase 1, liver isoform	0.142118	0.00567479	0.945717	4.87726
3215	D4A742	Romo1		0.1421	0.00347679	0.995234	4.87788
5049	P17105	Itpka	Inositol-trisphosphate 3-kinase A	0.142081	0.00494939	0.951506	4.87853
1936	B5DFL9	Sestd1		0.142013	0.00573011	0.976161	4.88088
7635	Q9Z269	Vapb	Vesicle-associated membrane protein-associated protein B	0.141965	0.00173034	0.987095	4.88253
1453	B0BNE3	Trappc5		0.141963	0.00306774	0.980316	4.88259
6573	Q62639;M0R3K1	Rheb	GTP-binding protein Rheb	0.141949	0.00534961	0.942442	4.88307
2710	D3ZUB7	Anapc4		0.141937	0.00664326	0.982777	4.88348
2181	D3ZCV0	Actn2		0.141925	0.00196622	0.982093	4.88391
1766	B2RZ97;F1LRJ0;A0A0G2JX46	Kcmf1		0.141892	0.0150106	0.848133	4.88504
1818	B4F7A9	Csnk2a2		0.141873	0.00275868	0.979265	4.8857
5938	Q4V7A0;A0A0G2K648	Wdr61	WD repeat-containing protein 61;WD repeat-containing protein 61, N-terminally processed	0.141855	0.00462528	0.977146	4.8863
3995	F1M7K7;Q8VHW5	Cacng8	Voltage-dependent calcium channel gamma subunit;Voltage-dependent calcium channel gamma-8 subunit	0.141643	0.00267155	0.974013	4.89363
6785	Q66HA6	Arl8b	ADP-ribosylation factor-like protein 8B	0.14164	0.00620279	0.947314	4.89373
4055	F1M9C3;Q99MC6	Braf		0.141581	0.00946716	0.978133	4.89577
2271	D3ZFB6	Prrt2	Proline-rich transmembrane protein 2	0.141535	0.0103221	0.940004	4.89737
5208	P36506	Map2k2	Dual specificity mitogen-activated protein kinase kinase 2	0.141468	0.00313431	0.986442	4.89968
3831	F1LX13;Q9QYJ6-2;Q9QYJ6;Q9QYJ6-3;Q9QYJ6-4;Q9QYJ6-5;Q9QYJ6-6	Pde10a	cAMP and cAMP-inhibited cGMP 3,5-cyclic phosphodiesterase 10A	0.1413	0.00245126	0.997598	4.90551
7264	Q7TQ77	Hook3		0.141252	0.00687519	0.944084	4.90718
804	A0A0G2K542;Q4V8I9;Q5XFW3	Ugp2		0.141214	0.00361559	0.939057	4.90848
3790	F1LUT4;A0A0G2KAZ5	Atp8a1	Phospholipid-transporting ATPase	0.141184	0.00288195	0.938965	4.90953
229	A0A0G2JU77;D4A190	Eif3k		0.141153	0.00368977	0.988517	4.9106
5327	P54287	Cacnb3	Voltage-dependent L-type calcium channel subunit beta-3	0.141042	0.0117715	0.861912	4.91447
2514	D3ZMY7	Nt5c2		0.14104	0.00369594	0.96809	4.91454
5272	P48450	Lss	Lanosterol synthase	0.141002	0.00337955	0.995425	4.91586
1731	B2RYV5;G3V6C3	RGD1562502;Pbdc1		0.141	0.00166112	0.998337	4.91595
4449	G3V8V1;P23785;Q6IN42;F1LMP7	Grn	Granulins;Acrogranin;Granulin-1;Granulin-2;Granulin-3;Granulin-4;Granulin-5;Granulin-6;Granulin-7	0.140988	0.00503309	0.933388	4.91634
3862	F1LZ38	Tenm4		0.140949	0.00383434	0.960207	4.91772
2458	D3ZL45	RGD1560784		0.140896	0.00692142	0.985727	4.91957
6651	Q63450	Camk1	Calcium/calmodulin-dependent protein kinase type 1	0.140887	0.0160331	0.875305	4.91989
3715	F1LRN5;Q63155	Dcc	Netrin receptor DCC	0.140854	0.00312909	0.982067	4.92103
888	F1LQ81;A0A0G2K6U1;Q9QUL6;O88960;O88975	Nsf	Vesicle-fusing ATPase	0.140783	0.000766062	0.972249	4.92352
1532	B1WBM0;P40241	Cd9	Tetraspanin;CD9 antigen	0.140738	0.0175177	0.902161	4.92508
5496	P68403-2;A0A0G2K5Q0;F1LS42;P68403;F1LS36;Q6LDV0	Prkcb	Protein kinase C beta type;Protein kinase C	0.140656	0.00275981	0.969397	4.92796
7138	Q6P9X2;P42667	Sec11a	Signal peptidase complex catalytic subunit SEC11;Signal peptidase complex catalytic subunit SEC11A	0.140626	0.00902195	0.877238	4.929
2528	D3ZNQ6	Ube2m		0.140554	0.00190182	0.987703	4.93153
7013	Q6BBI8;B3IYD2	Ufc1	Ubiquitin-fold modifier-conjugating enzyme 1	0.14049	0.00793568	0.931632	4.9338
4629	M0R919	Vbp1		0.140482	0.00325947	0.983586	4.93407
6945	Q6AYB2	Sphk2		0.140481	0.00352038	0.982721	4.93408
9206	D3ZAY7;A0A0G2K162;D3ZAY2;D3ZM69	Epb41l2		0.140423	0.00236289	0.995771	4.93615
5374	P60892	Prps1	Ribose-phosphate pyrophosphokinase 1	0.140255	0.00992763	0.925787	4.94204
1425	B0BN63	Ahsa1		0.140246	0.00288265	0.952132	4.94235
1739	B2RZ08	Tmem263		0.140173	0.00809389	0.931661	4.94496
4163	F8WFM2;P85969	Napb	Beta-soluble NSF attachment protein	0.140158	0.00134256	0.972256	4.94548
1230	D4A6C6;A0A0U1RRU5	Tab1		0.14004	0.00543569	0.992523	4.94965
6817	Q66SY1	Picalm		0.140008	0.00452259	0.992749	4.95075
3941	F1M471	Epm2aip1		0.139996	0.00264547	0.966522	4.95118
5910	Q4KMA2	Rad23b	UV excision repair protein RAD23 homolog B	0.139954	0.00273669	0.977572	4.95269
4276	G3V715;Q09137	Prkaa2	5-AMP-activated protein kinase catalytic subunit alpha-2	0.139892	0.00488021	0.982072	4.95487
7578	Q9R0T3;A0A1W2Q6P6	Dnajc3	DnaJ homolog subfamily C member 3	0.139882	0.00876446	0.958604	4.95523
3817	F1LWG2	Prmt8		0.139829	0.00236819	0.973201	4.95712
3600	F1LNF0	Myh14		0.139803	0.0109727	0.941973	4.95803
3248	D4A7R0	Srp72	Signal recognition particle subunit SRP72	0.139786	0.00317624	0.992824	4.95862
5940	Q4V7C6	Gmps	GMP synthase [glutamine-hydrolyzing]	0.139734	0.00728019	0.983974	4.96046
9094	P86410	Ralgapb	Ral GTPase-activating protein subunit beta	0.139701	0.0039195	0.973188	4.96166
2038	D3Z937	Hmg20a		0.139619	0.0198178	0.908482	4.96457
2784	D3ZW15	Sec24b		0.139606	0.00471961	0.972222	4.96502
2507	D3ZMR1	Tomm7		0.139569	0.00392721	0.98288	4.96633
3330	D4AA13	Dmxl1		0.139541	0.00796478	0.921908	4.96735
6254	Q5NDF0	Pomgnt2	Protein O-linked-mannose beta-1,4-N-acetylglucosaminyltransferase 2	0.139486	0.00226533	0.975556	4.96929
797	A0A0G2K9X3;A0A0G2K4Y7;Q9QYF3;A0A0G2K9S4	Myo5a	Unconventional myosin-Va	0.139483	0.00127678	0.954569	4.96941
4528	G3V9X2;Q9R080;Q9R080-4;Q9R080-3;Q9R080-2	Gpsm1	G-protein-signaling modulator 1	0.139404	0.00244446	0.985157	4.9722
6403	Q5U2X6	Ccdc47	Coiled-coil domain-containing protein 47	0.139383	0.00210246	0.979278	4.97295
7209	Q6YDN8	Gid8		0.139355	0.00377102	0.988419	4.97398
1050	A0A0G2K9Q3;Q6QI44	Naa25	N-alpha-acetyltransferase 25, NatB auxiliary subunit	0.139272	0.00865306	0.970043	4.97692
7607	Q9WVI4;Q8CH90;Q8R5L4	Gucy1a2	Guanylate cyclase soluble subunit alpha-2	0.139258	0.00251238	0.985565	4.97742
3471	D4AE56	Ptges2		0.139248	0.0029596	0.972755	4.97778
4056	F1M9C9;Q5EB72	Hars2		0.139172	0.00341138	0.985201	4.9805
6318	Q5RJY4-2;Q5RJY4	Dhrs7b	Dehydrogenase/reductase SDR family member 7B	0.139137	0.00247759	0.990266	4.98176
4294	Q9Z1X8;G3V774	Fbxo2		0.139102	0.00159795	0.985563	4.983
5210	P36876	Ppp2r2a	Serine/threonine-protein phosphatase 2A 55 kDa regulatory subunit B alpha isoform	0.138977	0.00254009	0.970184	4.98751
6576	Q62658	Fkbp1a	Peptidyl-prolyl cis-trans isomerase FKBP1A	0.138919	0.00239423	0.971714	4.98958
1694	B2RYN1	Fn3krp		0.138904	0.00456846	0.955554	4.99013
5259	P47728	Calb2	Calretinin	0.138865	0.0112309	0.910651	4.99151
2726	D3ZUN5	Pofut2		0.138828	0.00381245	0.974284	4.99285
9089	P14270;P14270-6;P14270-9;P14270-8;P14270-4	Pde4d	cAMP-specific 3,5-cyclic phosphodiesterase 4D	0.138799	0.00858707	0.922335	4.99389
5545	P84889	Vangl2	Vang-like protein 2	0.138793	0.00951269	0.968164	4.99412
4818	O70593	Sgta	Small glutamine-rich tetratricopeptide repeat-containing protein alpha	0.138748	0.00183499	0.9862	4.99572
7173	Q6QIX3;Q8K4Y6;Q6QIX3-2	Slc30a3	Zinc transporter 3	0.138685	0.00314254	0.967223	4.998
6984	Q6AYR1;Q4R1A4	Tfg;TFG		0.138657	0.00945098	0.9268	4.99902
3554	F1LM33	Lrpprc		0.138523	0.00359477	0.996644	5.00384
5765	Q3KRF0;Q63615;A0A0G2K5N1;A0A0G2KAN2	Vps33a	Vacuolar protein sorting-associated protein 33A	0.138516	0.00238601	0.997632	5.00408
437	A0A0G2JY08;D3ZFD0;Q3B8R3	Myo18a		0.138513	0.00208023	0.968331	5.0042
1558	B1WC02	Ctps1	CTP synthase	0.13849	0.00276939	0.988536	5.00502
4675	M0RC57	Smap1		0.138361	0.00389986	0.98129	5.00969
9255	D4ABN3;Q62910-2;Q62910-5;Q62910;Q62910-4;Q62910-3;Q62910-6	Synj1	Synaptojanin-1	0.13835	0.000793083	0.982977	5.01011
3733	F1LS86;A0A0G2JVL8;Q5BJR3;A0A0G2JZH2	Iars		0.138342	0.00176492	0.96528	5.01038
3610	F1LNP8;Q9WTY6;A0A1L1WKJ6	Pvrl1		0.138165	0.00287357	0.967767	5.0168
5653	Q08877-9;Q08877-11;Q08877-13;Q08877-7;Q08877-10;Q08877-12;Q08877-2;Q08877-4;Q08877-6;Q08877;Q08877-3;Q08877-5	Dnm3	Dynamin-3	0.138105	0.00418089	0.985548	5.01898
3308	D4A9D8	Osbp	Oxysterol-binding protein	0.138022	0.00344217	0.961143	5.02199
4977	P11275;F1LZG4;A0A0G2JUV8	Camk2a	Calcium/calmodulin-dependent protein kinase type II subunit alpha	0.138008	0.00192619	0.947927	5.02251
3339	D4AAE9	Cisd2		0.138003	0.00490973	0.978936	5.02269
4079	F1MA79;Q9WVC1	Slit2	Slit homolog 2 protein	0.137978	0.00933013	0.943893	5.0236
5467	P63074;A0A1W2Q627	Eif4e	Eukaryotic translation initiation factor 4E	0.137974	0.00292129	0.961219	5.02375
7413	Q99ND9	Rwdd1	RWD domain-containing protein 1	0.137917	0.00581427	0.970672	5.02583
4259	G3V6W2;Q9WTV0	Preb	Prolactin regulatory element-binding protein	0.137905	0.00312546	0.988826	5.02628
7620	Q9Z1B2;Q7M0B6	Gstm5	Glutathione S-transferase Mu 5	0.1379	0.00377784	0.976547	5.02645
3642	F1LPK9;Q8CHJ1;A0A0G2KAR3	Pigu	Phosphatidylinositol glycan anchor biosynthesis class U protein	0.137881	0.00384906	0.986925	5.02715
341	A0A0G2JW28;D3ZCH7;G3V9D7	Add3		0.137878	0.0090263	0.979021	5.02727
6523	Q5XII9	Mtfr1l	Mitochondrial fission regulator 1-like	0.137842	0.00245733	0.990556	5.02857
3376	F1LMT8;D4ABP4	Rab3gap2		0.137828	0.00430861	0.986503	5.02907
5455	P63012	Rab3a	Ras-related protein Rab-3A	0.137768	0.00138702	0.984139	5.03126
3550	F1LM09;Q4VSI4	Usp7	Ubiquitin carboxyl-terminal hydrolase;Ubiquitin carboxyl-terminal hydrolase 7	0.137728	0.00178876	0.988825	5.03273
5142	P27139	Ca2	Carbonic anhydrase 2	0.137723	0.00189975	0.996965	5.03292
2101	D3ZAQ0	Fundc2		0.137687	0.00944593	0.925916	5.03421
3578	F1LMV9	Coro2b	Coronin	0.137675	0.00312613	0.971937	5.03466
7275	Q7TT49;A0A0G2KB58	Cdc42bpb	Serine/threonine-protein kinase MRCK beta	0.137645	0.00224019	0.976463	5.03575
3932	F1M3L7	Eps8	Epidermal growth factor receptor kinase substrate 8	0.137621	0.00738032	0.910928	5.03663
6925	Q6AY65	Arfip2	Arfaptin-2	0.137614	0.00284604	0.987748	5.0369
3680	F1LQX4-3;F1LQX4-2;F1LQX4;A0A0H2UHC0	Arhgap44	Rho GTPase-activating protein 44	0.13759	0.00181256	0.994821	5.03777
9002	B0BMV1;A0A0G2JSU3;Q63945;Q63945-2;Q6QI56;A0A0G2K5L9;Q6UN82;D4A466	Set;LOC317165;Setl1;RGD1563307	Protein SET	0.137583	0.00418953	0.972058	5.03801
6340	Q5RKI5	Flii		0.137523	0.00204039	0.986322	5.04023
1061	A0A0G2K9V6;Q5XHY5	Tars	Threonine--tRNA ligase, cytoplasmic	0.137519	0.0029053	0.978598	5.04037
3727	F1LRY7;Q9JKA9	Hcn2	Potassium/sodium hyperpolarization-activated cyclic nucleotide-gated channel 2	0.137252	0.00462758	0.986542	5.05017
1585	B1WC73	Arl6		0.137221	0.00415084	0.951257	5.05131
5367	P60570;E0X642;A0A0G2KA39;E0X643	Panx1	Pannexin-1;Pannexin	0.137145	0.00617959	0.938994	5.05412
3049	D4A2N2;Q4G006	Inpp5b		0.137118	0.00482534	0.992624	5.0551
2715	D3ZUI1	Apip		0.137052	0.00782571	0.987126	5.05755
5250	P45592;A0A0G2KA35	Cfl1	Cofilin-1	0.137002	0.0017259	0.971029	5.05939
7339	Q8R491;A0A0G2JTH6	Ehd3	EH domain-containing protein 3	0.136944	0.00175572	0.979236	5.06153
3566	F1LMB9;O54921;A0A0G2K888;A0A0G2K1K8;M0R602;A0A0G2K711	Exoc2	Exocyst complex component 2	0.136912	0.00279204	0.964695	5.06273
5989	Q4V8J1;A0A096MKF1;F1LPI7	Ppip5k2		0.136892	0.00513344	0.991633	5.06346
2028	D3Z8P1	Rnf7		0.136828	0.00180347	0.998959	5.06583
4824	O88280	Slit3	Slit homolog 3 protein	0.136817	0.0133779	0.867322	5.06625
9212	D3ZFY7;D4A2Q3;D4A404	Psd3		0.136793	0.00429583	0.946778	5.06712
4796	O55007	Ralgapa1	Ral GTPase-activating protein subunit alpha-1	0.13678	0.00138553	0.99918	5.06761
5363	P60192;Q4KM25	Snapin	SNARE-associated protein Snapin	0.136778	0.00739998	0.914357	5.06767
6227	Q5M8C7;Q6P9X7;Q8K581	Txndc9	Thioredoxin domain-containing protein 9	0.136738	0.00400539	0.993182	5.06916
1311	A0JPJ7	Ola1	Obg-like ATPase 1	0.136724	0.00199865	0.973579	5.06967
4988	P11654	Nup210	Nuclear pore membrane glycoprotein 210	0.136716	0.00216121	0.998503	5.06998
2512	D3ZMW3	Msto1		0.136596	0.00536099	0.981851	5.07443
4410	G3V8G4;P55068;P55068-2;A0A0G2JYH8	Bcan	Brevican core protein	0.136375	0.012715	0.833377	5.08264
1614	B2GUZ7	Tbcc		0.136323	0.00259817	0.991001	5.0846
4346	G3V7T3;Q923S8	Pank4	Pantothenate kinase 4	0.136205	0.00878576	0.967786	5.089
716	A0A0G2K350;D4A0E2	Napg		0.136194	0.00136162	0.978005	5.08943
6246	Q5M9H2;P45953	Acadvl	Very long-chain specific acyl-CoA dehydrogenase, mitochondrial	0.136177	0.00344678	0.951247	5.09004
7141	Q6PCT3	Tpd52l2	Tumor protein D54	0.136152	0.00321804	0.990592	5.091
1859	B5DEQ4	Snrpb2		0.136137	0.00682785	0.952101	5.09156
6055	Q5BJP3	Ufm1	Ubiquitin-fold modifier 1	0.136127	0.00264121	0.988832	5.0919
5397	P62076	Timm13	Mitochondrial import inner membrane translocase subunit Tim13	0.136108	0.00333496	0.962442	5.09263
7527	Q9JLZ1;Q9JLZ1-2;A0A0G2K5P8	Glrx3	Glutaredoxin-3	0.136089	0.00218607	0.992572	5.09333
5833	Q499N5	Acsf2	Acyl-CoA synthetase family member 2, mitochondrial	0.136015	0.00167306	0.997585	5.09611
1098	A0A0G2KAX2			0.135923	0.00340841	0.972482	5.09956
2256	D3ZF11	Lamtor5		0.135706	0.00434361	0.983873	5.10769
6067	Q5BJT7	Ccdc93	Coiled-coil domain-containing protein 93	0.135704	0.014662	0.955389	5.10779
1625	B2GV35	B3gat3		0.135693	0.00251746	0.997254	5.1082
3809	F1LVZ9	Hectd3		0.135638	0.00471881	0.953823	5.11027
6646	Q63396	Sub1	Activated RNA polymerase II transcriptional coactivator p15	0.135617	0.0115475	0.926139	5.11106
3913	F1M2K6	Pkp4		0.135614	0.00223457	0.977443	5.11118
6599	Q62844;A0A0G2K2E3;A0A096MKC1;A0A096MKC5	Fyn	Tyrosine-protein kinase Fyn;Non-specific protein-tyrosine kinase	0.135604	0.00196002	0.977336	5.11157
3035	D4A2D7	Ipo4		0.135554	0.00151665	0.981086	5.11344
3458	D4ADX8	Raph1		0.135518	0.00255334	0.985999	5.11479
7086	Q6P5P3	Ttc9c	Tetratricopeptide repeat protein 9C	0.135488	0.00885905	0.910471	5.11592
6023	Q566E4;Q811S1	Hnrnpr		0.135424	0.00530619	0.922137	5.11833
299	A0A0G2JVG4;Q9WVK3;A0A0G2JUF1;A0A0G2K6H4	Pecr	Peroxisomal trans-2-enoyl-CoA reductase	0.135406	0.00393974	0.986636	5.11904
7125	Q6P7Q1	Bre	BRCA1-A complex subunit BRE	0.135397	0.0106776	0.935971	5.11935
9088	P0C0A1	Vps25	Vacuolar protein-sorting-associated protein 25	0.135394	0.00454948	0.969354	5.11949
4989	P11730;P11730-3;P11730-2	Camk2g	Calcium/calmodulin-dependent protein kinase type II subunit gamma	0.135353	0.00262294	0.992176	5.12102
5644	Q07936;Q07936-2	Anxa2	Annexin A2	0.135352	0.0181646	0.834646	5.12107
5128	P24368	Ppib	Peptidyl-prolyl cis-trans isomerase B	0.13534	0.00152129	0.978972	5.12154
2717	D3ZUJ7	Ankrd13d		0.135316	0.0137285	0.932791	5.12244
4617	M0R830;Q6P5P5	Mest	Mesoderm-specific transcript homolog protein	0.135312	0.00305839	0.987888	5.12259
5242	P42346;A0A0G2JX74	Mtor	Serine/threonine-protein kinase mTOR	0.135311	0.00257094	0.951236	5.12263
4716	O08651	Phgdh	D-3-phosphoglycerate dehydrogenase	0.135275	0.00247382	0.969522	5.12397
876	A0A0G2K6M8;D4A362	Depdc5		0.135243	0.00576581	0.987437	5.12521
2755	D3ZVA5	Fbll1		0.135234	0.00629177	0.933331	5.12553
5094	P20272	Cnr1	Cannabinoid receptor 1	0.135185	0.00248918	0.994269	5.12738
4208	G3V6H0;P10536	LOC100363782;Rab1b	Ras-related protein Rab-1B	0.135136	0.00371793	0.967768	5.12927
92	A0A0A0MY16;Q1WIM2-2;Q1WIM2;A0A0G2K5U6	Cadm2	Cell adhesion molecule 2	0.135117	0.00301899	0.963445	5.12998
9027	A0A0G2K681;Q5G6W1	Rsn		0.135081	0.00491684	0.992113	5.13133
6252	Q5MPA9;Q5MPA9-3;E9PSS1;Q5MPA9-2;A0A0G2JY17	Dclk2	Serine/threonine-protein kinase DCLK2	0.134991	0.00180703	0.985519	5.13477
7650	Q9Z2Z8	Dhcr7	7-dehydrocholesterol reductase	0.13488	0.00231772	0.976923	5.139
4993	P11980	Pkm	Pyruvate kinase PKM	0.134877	0.00135132	0.991935	5.13909
7305	Q8CGU4;A0A0G2JVS4	Agap2	Arf-GAP with GTPase, ANK repeat and PH domain-containing protein 2	0.134789	0.00229781	0.972583	5.14245
1949	B6DYQ5;Q9Z339;Q6AXR6;A0A096MJ04;A0A0G2JTY5	Gsto1	Glutathione S-transferase omega-1	0.134786	0.00188438	0.982713	5.14258
4693	M0RD40	Sik3		0.134786	0.0043702	0.951963	5.14258
5533	P83941;A0A0G2K2A0;A0A096MIY6	Tceb1	Transcription elongation factor B polypeptide 1	0.134736	0.00206149	0.972012	5.1445
5696	Q2KMM2	Trappc1	Trafficking protein particle complex subunit 1	0.134725	0.00401397	0.993825	5.14491
4873	P04182	Oat	Ornithine aminotransferase, mitochondrial	0.134708	0.0012001	0.972747	5.14553
2557	Q6PDW2;D3ZPN7;D3ZZH9;D3Z9G3;P20280	LOC100360604;LOC681195;LOC100361103;Rpl21	60S ribosomal protein L21	0.134703	0.00414234	0.992491	5.14576
5576	P97615	Txn2	Thioredoxin, mitochondrial	0.134653	0.00433216	0.976746	5.14767
7526	Q9JLU4-2;Q9JLU4;A0A0G2K042;A0A0U1RS13;Q9JLU4-3;A0A0U1RRP5	Shank3	SH3 and multiple ankyrin repeat domains protein 3	0.134629	0.0144693	0.905831	5.14858
6293	Q5PQV5	Tpbg	Trophoblast glycoprotein	0.134519	0.0160199	0.815049	5.15278
4399	G3V8C8	Ttl		0.134507	0.00347788	0.996005	5.15325
3016	D4A208;A0A0G2JZ92;B5DEJ1	Srgap2	SLIT-ROBO Rho GTPase-activating protein 2	0.134467	0.00216174	0.966768	5.15479
3391	D4AC36	Eif3f		0.134442	0.00228509	0.971922	5.15575
3283	D4A8N1	Dpm1		0.134433	0.0110118	0.814247	5.15607
4547	M0R3N4	Vat1l		0.134365	0.00197609	0.981739	5.15868
7025	Q6GQQ2;Q9EP80	Pick1	PRKCA-binding protein	0.134357	0.00359194	0.990093	5.15901
4110	F2W8B0;P22734-2;P22734	Comt	Catechol O-methyltransferase	0.134352	0.00201972	0.987944	5.15918
1117	Q52KS1;A0A0G2KBC7	Pfkm	ATP-dependent 6-phosphofructokinase	0.134295	0.002098	0.975014	5.16137
6359	Q5U204	Lamtor3	Ragulator complex protein LAMTOR3	0.13425	0.0024466	0.987861	5.16311
6331	Q5RKG9	Eif4b		0.134226	0.00285096	0.974501	5.16405
6582	Q62720	Slc30a1	Zinc transporter 1	0.134188	0.00244617	0.98753	5.16551
3276	D4A8H3	Uba6		0.134151	0.00254283	0.985832	5.16693
2988	D4A1B8	Dctn3		0.134144	0.00258388	0.983578	5.16719
77	A0A097BVJ5;P13233	Cnp	2,3-cyclic-nucleotide 3-phosphodiesterase	0.134118	0.00240191	0.97407	5.16819
634	A0A0G2K1G8;D3ZSU3	Slc7a14		0.134099	0.00452598	0.961659	5.16891
4166	F8WFW5;Q01062;A0A0G2K876	Pde2a	cGMP-dependent 3,5-cyclic phosphodiesterase	0.134015	0.00190061	0.962446	5.17216
4784	O35987;A0A0G2K911	Nsfl1c	NSFL1 cofactor p47	0.133984	0.00178489	0.980511	5.17337
434	F1LQ45;A0A0G2JXY9;Q505I9;Q9Z1Z3	Epn2	Epsin-2	0.133956	0.00836598	0.977133	5.17444
1033	A0A0G2K9H8;P61206;A0A0G2JV81;A0A0G2K4Q4	Arf3	ADP-ribosylation factor 3	0.133892	0.00501427	0.979396	5.1769
5098	Q642D2;P20611	Acp2	Lysosomal acid phosphatase	0.133821	0.00322858	0.946036	5.17966
4715	O08629	Trim28	Transcription intermediary factor 1-beta	0.13382	0.00368906	0.920272	5.17969
6456	Q5XI29	Cpsf7	Cleavage and polyadenylation specificity factor subunit 7	0.133749	0.00576226	0.976439	5.18244
7071	Q6MGC4	Pfdn6		0.133703	0.00576084	0.889377	5.18422
808	A0A0G2K561;F1LP13	Ptprg	Protein-tyrosine-phosphatase	0.133589	0.00294059	0.996139	5.18865
1889	B5DF55	Stam		0.13355	0.00212151	0.98582	5.19016
4033	F1M8L9;Q9QYV3	Rapgef1		0.133504	0.0034759	0.990599	5.19195
166	A0A0G2JT23;D3ZA69	Nrbp2		0.13349	0.00394581	0.9803	5.19252
1383	A9UMV7	Uqcr11		0.133423	0.00543831	0.972532	5.19511
7441	Q9EQH5-2;Q9EQH5	Ctbp2	C-terminal-binding protein 2	0.133393	0.0041476	0.989477	5.19627
5359	P59215-2	Gnao1	Guanine nucleotide-binding protein G(o) subunit alpha	0.133349	0.00128026	0.998803	5.19799
7384	R9PXT4;Q924I2;A0A0G2JYP2;A0A0G2JVZ8;D3ZXB1	Map4k3;Map4k2	Mitogen-activated protein kinase kinase kinase kinase;Mitogen-activated protein kinase kinase kinase kinase 3	0.133305	0.00173086	0.998653	5.1997
4312	G3V7G0;Q9QXU8	Dync1li1	Cytoplasmic dynein 1 light intermediate chain 1	0.133298	0.00212424	0.953276	5.19999
7617	Q9Z136	Tsc1	Hamartin	0.133291	0.0213036	0.830317	5.20024
786	A0A0G2K4T3;Q5FVC7	Acap2	Arf-GAP with coiled-coil, ANK repeat and PH domain-containing protein 2	0.133284	0.0141806	0.871722	5.20054
9085	O08730;F8WFR6	Gyg1	Glycogenin-1	0.13321	0.00254863	0.986281	5.2034
1125	A0A0G2QC21;A3KMH4;Q52NK0;O55043;Q923I5	Arhgef7	Rho guanine nucleotide exchange factor 7	0.133201	0.00180356	0.974453	5.20376
1250	A0A140TAE2;Q5RJN4		UPF0515 protein C19orf66 homolog	0.13316	0.00931972	0.96229	5.20538
3879	F1M0F4;O54923	Exoc6	Exocyst complex component 6	0.132996	0.00184241	0.99713	5.2118
526	A0A0G2JZQ0;Q1AAU6-3;A0A0G2JX76;Q1AAU6-2;Q1AAU6	Asap1	Arf-GAP with SH3 domain, ANK repeat and PH domain-containing protein 1	0.132994	0.00183827	0.998855	5.21186
9066	F1LZV1	Kalrn		0.132985	0.00320631	0.970111	5.21223
5188	P35213-2;P35213	Ywhab	14-3-3 protein beta/alpha;14-3-3 protein beta/alpha, N-terminally processed	0.132946	0.0016578	0.970864	5.21374
769	A0A0G2K4G3;Q71UE8	Nedd8	NEDD8	0.132901	0.00219551	0.995653	5.2155
3818	F1LWG4	Ndufaf1		0.132898	0.00621406	0.921433	5.21563
5687	Q1RP74;Q1W1V7	LOC100911774;Tbcb		0.132798	0.00205049	0.989852	5.21955
4320	G3V7I7;A0A0G2QC24;Q5I0H6	Lrrc40		0.132789	0.00227854	0.9898	5.21992
5234	P41499;P41499-2;Q9QWQ8;Q62987	Ptpn11	Tyrosine-protein phosphatase non-receptor type 11	0.132748	0.00147339	0.988793	5.22153
5756	Q3KRD0	Dars2	Aspartate--tRNA ligase, mitochondrial	0.132728	0.0023677	0.999046	5.22231
5551	P85973	Pnp	Purine nucleoside phosphorylase	0.132679	0.00226509	0.983659	5.22423
2131	D3ZBL5;Q62784-2;Q62784	Inpp4a	Type I inositol 3,4-bisphosphate 4-phosphatase	0.132583	0.00254138	0.94975	5.22802
9218	A0A0G2K9J0;F1LTE0	Tanc2		0.132537	0.00354119	0.966869	5.22985
4682	M0RCH6;D4A9Z8	Chmp4b;Chmp4bl1		0.132509	0.0102588	0.927713	5.23095
7637	Q9Z272;A0A0G2K527	Git1	ARF GTPase-activating protein GIT1	0.132399	0.00299909	0.946114	5.2353
5529	P82995;Q6B437	Hsp90aa1	Heat shock protein HSP 90-alpha	0.132328	0.00135955	0.958226	5.23811
222	A0A0G2JU40;Q6P691	C2cd2		0.132324	0.00334265	0.996186	5.23824
335	Q3KR72;A0A0G2JW01;E9PT39;A0A0G2K5D0	Ablim1		0.132309	0.00337516	0.989695	5.23884
4482	G3V984;O88778;A0A0G2K1X6	Bsn	Protein bassoon	0.132266	0.00155316	0.942921	5.24057
3222	D4A772	Dtna		0.132254	0.0155392	0.900543	5.24104
4261	G3V6W6;Q32PW9	Psmc6		0.132238	0.00255558	0.95608	5.24165
785	A0A0G2K4R9;Q5NDL0	Eogt	EGF domain-specific O-linked N-acetylglucosamine transferase	0.132221	0.00794823	0.978778	5.24234
2939	D3ZZX1	Inpp5a		0.132118	0.00299333	0.98733	5.24644
4127	F7EMB2;Q6QI16;Q7TQ71	RGD1304704;LOC360933		0.131938	0.00340788	0.943357	5.25357
1629	B2GV53	Slc25a32		0.131862	0.0103901	0.952681	5.2566
2511	D3ZMS1	Sf3b2		0.131852	0.0117909	0.954215	5.25701
959	A0A0G2K847;G3V9U1;B0BND8	Agap1;Centg2		0.131852	0.00502071	0.978713	5.25702
2373	D3ZIE9	Aldh18a1		0.131838	0.00110982	0.985612	5.25755
2792	D3ZWA8	Appl1		0.13171	0.00445558	0.938765	5.26268
2198	D3ZD89	Naa15		0.131661	0.00413404	0.992175	5.26462
4405	Q3MIF1;G3V8E4	Ubfd1		0.131655	0.00139695	0.996298	5.26487
5273	P48500;A0A0G2JWJ4	Tpi1	Triosephosphate isomerase	0.131655	0.00204506	0.982924	5.26487
5484	P63319	Prkcg	Protein kinase C gamma type	0.131607	0.00288227	0.933301	5.26679
9051	D3ZYR4	Sema4d		0.131536	0.00248287	0.982153	5.26964
4357	G3V7V9;Q6P4Z6	Lcmt1	Leucine carboxyl methyltransferase 1	0.13136	0.0037092	0.981992	5.2767
6266	Q5PPM8	Tmem55b	Type 1 phosphatidylinositol 4,5-bisphosphate 4-phosphatase	0.13131	0.0037218	0.984966	5.27872
1269	Q6U7I6;Q6V7V4;Q4QRB9;A0A140UHX4	Prkag2		0.131286	0.00763659	0.973646	5.27967
4521	Q4G022;G3V9T7	Asna1	Arsenical pump-driving ATPase;ATPase Asna1	0.131246	0.00204033	0.960983	5.28128
1926	B5DFJ4	Vps18		0.131112	0.00405031	0.985887	5.28666
1171	A0A0H2UHL9;Q07266	Dbn1	Drebrin	0.131099	0.00429006	0.963874	5.28721
3063	D4A3E1	Hnrnpll		0.131072	0.00153861	0.995883	5.28829
7043	Q6IRK8	Sptan1		0.13107	0.00605707	0.979091	5.28836
5597	Q00981	Uchl1	Ubiquitin carboxyl-terminal hydrolase isozyme L1	0.13105	0.00168543	0.958768	5.28918
4445	G3V8T9;Q9JKL3;Q63690	Bax	Apoptosis regulator BAX	0.130932	0.00841724	0.952749	5.29395
470	A0A0G2JYR4;A0A0G2JYI0;F1LZG6;F1M3T7	Lrba		0.130924	0.00393278	0.96098	5.29429
1905	B5DFB4;F1LUY5;A0A0G2JXJ6	Ttc7b		0.130866	0.00784906	0.91147	5.29664
6971	Q6AYK8	Eif3d	Eukaryotic translation initiation factor 3 subunit D	0.130778	0.00453729	0.932642	5.30018
6390	Q5U2U2	Crkl	Crk-like protein	0.130716	0.00311786	0.969658	5.3027
3883	F1M0N1	Abl2	Non-specific protein-tyrosine kinase	0.130585	0.00506071	0.992547	5.308
1321	D4A6P3;A0MZ67;A0MZ67-2;A0A0G2K9C4	RGD1311558	Shootin-1	0.130576	0.00382679	0.976516	5.30839
636	A0A0G2K1I6;P56603;A0A0G2JY82;Q5D009	Scamp1	Secretory carrier-associated membrane protein 1	0.130567	0.00208154	0.981784	5.30874
3839	F1LXF1	Bcr		0.130482	0.00265445	0.99876	5.31221
5931	Q4QQW8;B1WBP6	Plbd2	Putative phospholipase B-like 2	0.130457	0.00338917	0.927975	5.31322
4005	F1M7S2;Q5XIU5	Psmf1	Proteasome inhibitor PI31 subunit	0.130439	0.00171211	0.999311	5.31397
6728	Q642A9	Vps16		0.130385	0.00345908	0.964693	5.31615
7185	Q6TEK3;Q6TUH2;F7FDC8	Vkorc1l1;rCG_65915	Vitamin K epoxide reductase complex subunit 1-like protein 1	0.13037	0.00237397	0.992758	5.31678
7317	Q8K3F3	Ppp1r14b	Protein phosphatase 1 regulatory subunit 14B	0.130211	0.00379873	0.986565	5.32325
7458	Q9ES54;F1LQX9;A0A0G2JU66	Nploc4	Nuclear protein localization protein 4 homolog	0.130211	0.00270869	0.974693	5.32328
4084	G3V8Z9;F1MAA2;Q1JU69	Cops7a		0.130186	0.00443346	0.939015	5.3243
9053	D4A5R0	Ppih	Peptidyl-prolyl cis-trans isomerase	0.130092	0.00537857	0.962172	5.32813
5235	P41542	Uso1	General vesicular transport factor p115	0.130063	0.00253019	0.951394	5.32931
3102	D4A435	Icam5		0.130045	0.0021371	0.955119	5.33005
1259	A0A140TAH1;Q9JJ50-2;Q9JJ50	Hgs	Hepatocyte growth factor-regulated tyrosine kinase substrate	0.130039	0.00288589	0.953508	5.3303
4793	O54922	Exoc7	Exocyst complex component 7	0.130036	0.00893597	0.92975	5.33044
6542	Q5XIP0	Dnajb4		0.130024	0.00388677	0.982442	5.33092
6472	Q5XI72;A0A0G2KAW7	Eif4h	Eukaryotic translation initiation factor 4H	0.129918	0.00491456	0.953604	5.33528
7486	Q9JI92	Sdcbp	Syntenin-1	0.129913	0.00369489	0.961127	5.33547
5013	P13697;Q63326	Me1	NADP-dependent malic enzyme	0.129901	0.00440879	0.992001	5.33595
1948	B6DYQ4;P08011	Mgst1	Microsomal glutathione S-transferase 1	0.129839	0.0124754	0.900265	5.33851
1334	A1L1J8	Rab5b		0.129808	0.00192321	0.979783	5.33981
514	A0A0G2JZI2;Q6TXE9;Q5I0H2	Eprs		0.129794	0.00115179	0.972656	5.34037
3156	D4A5F7	Vps8		0.129787	0.00458767	0.980401	5.34064
2180	D3ZCU8	Rab33a		0.129731	0.00534936	0.989902	5.34294
6379	Q5U2R0;A0A0G2JT30	Mat2b	Methionine adenosyltransferase 2 subunit beta	0.129622	0.00298703	0.991053	5.34745
4720	O08697;G3V8V0;A0A1B0GWW8	Arl2	ADP-ribosylation factor-like protein 2	0.129613	0.00202997	0.991247	5.34782
309	A0A0G2JVK3;Q9QZH4;G3V9X3	Prkab2	5-AMP-activated protein kinase subunit beta-2	0.12953	0.00665757	0.981844	5.35123
882	A0A0G2K6Q5;Q6MG06;A0A0G2K444;Q5XI09	Gnl1	Guanine nucleotide-binding protein-like 1	0.129516	0.00361432	0.960361	5.35184
5498	P69682	Necap1	Adaptin ear-binding coat-associated protein 1	0.129488	0.0020984	0.97666	5.35298
7042	Q8VIN2;Q6IRJ7	Anxa7	Annexin	0.12926	0.00906664	0.89439	5.36244
4385	G3V878;Q9WTR7	Sec11c	Signal peptidase complex catalytic subunit SEC11;Signal peptidase complex catalytic subunit SEC11C	0.129234	0.0318569	0.766976	5.36349
3024	D4A249	Mblac2		0.129179	0.00210641	0.980193	5.36577
3694	F1LR60;O35430-2;O35430	Apba1	Amyloid beta A4 precursor protein-binding family A member 1	0.129161	0.00784143	0.937784	5.36654
3003	D4A1R8	Cpne1		0.129113	0.00446166	0.95116	5.36855
3141	D4A520	Pptc7		0.129108	0.00589795	0.958016	5.36874
6729	Q642B0	Gpc4		0.12901	0.00291638	0.978988	5.3728
2915	D3ZZE3	RGD1564887		0.128966	0.00583404	0.95133	5.37466
1821	B4F7C2	Tubb4a		0.128926	0.00211381	0.971534	5.37631
7485	Q9JI85;G3V8R1	Nucb2	Nucleobindin-2;Nesfatin-1	0.128822	0.00623554	0.970441	5.38067
3893	F1M1B3	RGD1564420		0.1288	0.00402814	0.962349	5.38159
5650	Q08602	Rabggta	Geranylgeranyl transferase type-2 subunit alpha	0.128693	0.00289545	0.988986	5.38607
1181	A0A0H2UHQ2;Q62762	Csnk1g2	Casein kinase I isoform gamma-2	0.128565	0.0115987	0.96847	5.39141
1783	D3ZSF9;B2RZD5	Rpl22l2;LOC688712		0.128537	0.00396931	0.96503	5.39259
3858	F1LYQ8	Farp1	FERM, RhoGEF and pleckstrin domain-containing protein 1	0.128527	0.00227869	0.956409	5.39301
6344	Q5RKJ4;Q04631	Fnta	Protein farnesyltransferase/geranylgeranyltransferase type-1 subunit alpha	0.128516	0.00539229	0.993007	5.39345
68	A0A096MKH2;Q4KM55	Vta1		0.128513	0.00192309	0.990024	5.3936
3887	F1M0Z1;A0A1P0PBZ6	Trio		0.128494	0.00110883	0.980076	5.39439
3631	F1LPB8;Q6P6S9	Entpd5	Ectonucleoside triphosphate diphosphohydrolase 5	0.128394	0.00504782	0.964231	5.39861
2250	D3ZER6	Tnpo2		0.128332	0.00162332	0.974582	5.40121
3938	F1M400	Ankrd28		0.128266	0.00514356	0.988869	5.404
2133	D3ZBM3	Fech	Ferrochelatase	0.128254	0.00446609	0.942837	5.40448
923	A0A0G2K7C4;Q62761	Csnk1g1	Casein kinase I isoform gamma-1	0.128212	0.00530137	0.971756	5.40626
6263	Q5PPK9;F1LNX7	Tssc1	Protein TSSC1	0.128174	0.00405867	0.98421	5.40785
2158	D3ZCA0	Prosc		0.128149	0.00272711	0.966727	5.40894
3795	F1LV13;F1M3D3;Q62826;Q62826-2;A0A0G2JZ75;Q9WV78	Hnrnpm;Plvap	Heterogeneous nuclear ribonucleoprotein M;Plasmalemma vesicle-associated protein	0.128145	0.00173822	0.967081	5.40908
2302	D3ZG95;Q5BJV0	Micu3		0.128071	0.00255916	0.970172	5.41219
5865	Q4G064	Coq5	2-methoxy-6-polyprenyl-1,4-benzoquinol methylase, mitochondrial	0.128048	0.00461453	0.969773	5.41317
5864	Q4G063	Creld2	Cysteine-rich with EGF-like domain protein 2	0.128034	0.00652077	0.93682	5.41378
1315	A0JPM9	Eif3j	Eukaryotic translation initiation factor 3 subunit J	0.128027	0.0056197	0.940219	5.41407
5572	P97603;F1M0Z6	Neo1	Neogenin	0.128001	0.00231602	0.954382	5.41517
890	D3ZIL9;A0A0G2K6W6	Dis3l2	DIS3-like exonuclease 2	0.127913	0.0040555	0.996993	5.41891
3160	D4A5J1	Kbtbd11		0.12787	0.0073307	0.977511	5.42074
6602	Q62865	Pde3a	cGMP-inhibited 3,5-cyclic phosphodiesterase A	0.12781	0.00708416	0.981901	5.42324
4735	O35049;D4A8L3	Smpd3	Sphingomyelin phosphodiesterase 3	0.127763	0.00493513	0.978109	5.42525
4019	F1M888;P83900	Rapgef5	Rap guanine nucleotide exchange factor 5	0.127677	0.00366426	0.993454	5.4289
6115	Q5EBD0;Q99MS0;B1WC82;Q9Z1J8	Sec14l2;Sec14l3	SEC14-like protein 2;SEC14-like protein 3	0.127653	0.00155397	0.998816	5.42994
4841	O88794	Pnpo	Pyridoxine-5-phosphate oxidase	0.127624	0.00829491	0.907948	5.43118
63	A0A096MKD9	Trim46		0.127545	0.00228968	0.99807	5.43451
2213	D3ZDR2	Chmp6		0.127526	0.00931119	0.935188	5.43534
692	D4A9G3;A0A0G2K2P3	Tnfaip8		0.127501	0.00464591	0.98949	5.43641
3880	F1M0G0	Rgs17		0.127483	0.0116574	0.908809	5.43716
4725	O08776-4;O08776;O08776-2;O08776-3	Ndufaf3	NADH dehydrogenase [ubiquinone] 1 alpha subcomplex assembly factor 3	0.127471	0.00570522	0.96148	5.43768
6095	Q5BK81;Q5BK81-2	Ptgr2	Prostaglandin reductase 2	0.127368	0.00543419	0.96318	5.4421
4892	P05712	Rab2a	Ras-related protein Rab-2A	0.127145	0.00407096	0.984855	5.45164
6567	Q60587;A0A0G2K330	Hadhb	Trifunctional enzyme subunit beta, mitochondrial;3-ketoacyl-CoA thiolase	0.127125	0.000880096	0.985127	5.45247
3357	G3V9H1;D4AB55;O08774;A0A0G2K326;O08774-2	Rgs12	Regulator of G-protein signaling 12	0.127026	0.00332821	0.983791	5.45675
9076	F7F350			0.126923	0.00284764	0.995989	5.46118
1020	Q3MUI2;A0A0G2K9C5;A1L1I3	Numbl	Numb-like protein	0.126763	0.00155016	0.993758	5.46807
3491	D4AEH9	Agl		0.126723	0.00213541	0.955503	5.46978
6165	Q5HZV9;R9PXV7	Ppp1r7	Protein phosphatase 1 regulatory subunit 7	0.12672	0.00264313	0.919218	5.4699
6956	Q6AYD9	Nudt19	Nucleoside diphosphate-linked moiety X motif 19, mitochondrial	0.126701	0.00632029	0.945866	5.47074
4830	O88506;A0A0G2K007	Stk39	STE20/SPS1-related proline-alanine-rich protein kinase	0.12669	0.00181846	0.992435	5.4712
5924	Q4QQV3;A0A0G2JWV2;Q63571;D4ADP1	Fam162a	Protein FAM162A	0.126575	0.0061137	0.92451	5.47616
4061	F1M9G8;Q8K3P7;A0A0G2K7W8	Hint3	Histidine triad nucleotide-binding protein 3	0.126542	0.00161275	0.996923	5.4776
3910	F1M287	Srgap1		0.126534	0.00995118	0.975858	5.47794
7231	Q78EG7	Ptp4a1	Protein tyrosine phosphatase type IVA 1	0.126527	0.00833842	0.966422	5.47826
912	A0A0G2K757;P25235	Rpn2	Dolichyl-diphosphooligosaccharide--protein glycosyltransferase subunit 2	0.126441	0.00141685	0.969328	5.48198
3820	F1LWK7	Ablim1		0.126429	0.00307236	0.99064	5.48248
5174	P31647	Slc6a11	Sodium- and chloride-dependent GABA transporter 3	0.126398	0.00324998	0.975493	5.48383
7483	Q9JI56;Q9Z2P6	Snap29	Synaptosomal-associated protein;Synaptosomal-associated protein 29	0.126366	0.00338162	0.982412	5.48524
3612	F1LNS2;B2RZA3	Fam45a		0.126332	0.00211489	0.996092	5.48673
7104	Q6P6V0	Gpi	Glucose-6-phosphate isomerase	0.126308	0.000909256	0.978897	5.48775
5539	P84083	Arf5	ADP-ribosylation factor 5	0.126267	0.00295161	0.939909	5.48956
1405	B0BMY7	Twf2		0.126258	0.00271982	0.98944	5.48995
7052	Q6KC51-2;Q6KC51;A0A140TAH7;A0A0H2UHF9;A0A0G2JXC7	Ablim2	Actin-binding LIM protein 2	0.126252	0.00779496	0.942514	5.49021
2459	D3ZL50	Ttc37		0.126215	0.00351102	0.989283	5.49178
6086	Q5BK47	Osbpl2	Oxysterol-binding protein	0.126211	0.0020598	0.993911	5.49196
24	A0A096MJE3	Gspt2		0.126164	0.00611431	0.972589	5.494
5517	P70617	Ninj1	Ninjurin-1	0.126122	0.0068744	0.979627	5.49585
3719	F1LRQ6;Q4G037	Cdc23		0.126118	0.00606893	0.945277	5.49601
4328	G3V7L6;Q63347	Psmc2	26S protease regulatory subunit 7	0.126108	0.00237029	0.950313	5.49645
6749	Q64620	Ppp6c	Serine/threonine-protein phosphatase 6 catalytic subunit;Serine/threonine-protein phosphatase 6 catalytic subunit, N-terminally processed	0.126106	0.00301156	0.971198	5.49655
4213	G3V6I2;P21932	Adcy3	Adenylate cyclase type 3	0.126066	0.0169571	0.706147	5.49828
7063	Q6MG70;Q99PW3	Neu1	Sialidase-1	0.12591	0.00257365	0.997915	5.50511
7181	Q6T487;Q6GMN8	Actn1		0.125818	0.00225166	0.997763	5.50911
53	A0A1W2Q6E9;A0A096MK30;O35763	Msn	Moesin	0.125787	0.00256597	0.974454	5.51047
3264	D4A857	Ipo9		0.125786	0.002174	0.97382	5.51053
4048	F1M964;Q68FX8;P20069	Pmpca	Mitochondrial-processing peptidase subunit alpha	0.125627	0.00146789	0.987728	5.5175
1671	B2RYG6	Otub1	Ubiquitin thioesterase OTUB1	0.125509	0.00137402	0.968992	5.52268
4112	F2Z3Q8;P52296	Kpnb1	Importin subunit beta-1	0.125507	0.000981699	0.976987	5.52276
171	M0R4R4;M0RD55;A0A0G2JT50;O55148	Gas7	Growth arrest-specific protein 7	0.125495	0.0035015	0.960375	5.52332
1343	A1L1M0;P27791;P27791-2	Prkaca	cAMP-dependent protein kinase catalytic subunit alpha	0.125485	0.00220265	0.978888	5.52373
6369	Q5U2N2;A0A0G2JVV5	Usp14	Ubiquitin carboxyl-terminal hydrolase	0.125451	0.00110893	0.987348	5.52523
831	A0A0G2K5K3;D3ZDB9;P86172	Nmral1	NmrA-like family domain-containing protein 1	0.125418	0.00713779	0.974743	5.52671
7274	Q7TSY2	Lhfpl4	Lipoma HMGIC fusion partner-like protein 4	0.125363	0.00829246	0.950113	5.52914
637	D3ZHI8;A0A0G2K1K5	Trappc11		0.1253	0.00334513	0.988725	5.53189
182	A0A0G2JTA1;D3ZHI9	Ppp2r5e		0.125235	0.00156662	0.981417	5.53479
5799	Q3ZBA0	Tecpr1	Tectonin beta-propeller repeat-containing protein 1	0.125191	0.00863044	0.937617	5.5367
516	A0A0G2JZK7;F1M9A2;P48768	Slc8a2	Sodium/calcium exchanger 2	0.125165	0.0015109	0.975688	5.53788
3026	D4A255	Tldc1		0.125109	0.00176615	0.991895	5.54036
5290	P50503	St13	Hsc70-interacting protein	0.125089	0.00174155	0.974316	5.54121
5070	P19139	Csnk2a1	Casein kinase II subunit alpha	0.125078	0.00166272	0.968177	5.54171
4539	I6L9G6	Tardbp		0.125015	0.00169823	0.978513	5.54449
6954	Q6AYD5;Q812C3	Gspt1		0.125	0.00291507	0.978709	5.54517
2531	M0RC60;D3ZNV6	LOC100910164;Elmod2		0.124971	0.00461036	0.9919	5.54647
5310	P52481	Cap2	Adenylyl cyclase-associated protein 2	0.124951	0.00109099	0.983578	5.54737
3153	D4A5C0	Pvrl3		0.124946	0.00882402	0.970944	5.54758
6790	R9PXU1;Q66HC3	RGD1359108	Protein C9orf72 homolog	0.124923	0.0107997	0.950285	5.54858
4713	O08618;Q6AZ40	Prpsap2	Phosphoribosyl pyrophosphate synthase-associated protein 2	0.124888	0.00145686	0.982354	5.55015
3603	F1LNG5;Q63787	Pik3r1	Phosphatidylinositol 3-kinase regulatory subunit alpha	0.124842	0.00396973	0.99497	5.55219
5043	P16617;M0R6Y8;A0A096MJL6	Pgk1;RGD1560402	Phosphoglycerate kinase 1;Phosphoglycerate kinase	0.12482	0.00111174	0.972685	5.55315
4963	P0DP31;P0DP30;P0DP29;D4ABV5;M0RCJ6;Q304F3	Calm2;Calm3;Tnnc2		0.124738	0.00150581	0.98211	5.55683
2567	D3ZPX4	Plxna3	Plexin-A3	0.124732	0.00243943	0.986417	5.5571
105	Q76GL9;A0A0F7R5I4	Slc1a4	Amino acid transporter	0.124717	0.00387014	0.979255	5.55776
1288	B2GUU6;A0A1S7IVJ5;A0A1S7IVI8;A0A1S7IVI4;A0A1S7IVH9;A0A1S7IVH8;A0A1S7IVH6;A0A1S7IVH4;A0A1S7IVG9;Q6TEK4	Vkorc1	Vitamin K epoxide reductase complex subunit 1	0.124713	0.00554181	0.990224	5.55792
1120	Q6MG76;A0A0G2QC02	Skiv2l		0.124614	0.00360523	0.993348	5.56236
1950	B6DYQ7;P04906;D4A8S2;A0A0G2K4Q5	Gstp1;RGD1307603	Glutathione S-transferase P	0.124604	0.00276736	0.942801	5.56279
7405	Q99MI7	Uba3	NEDD8-activating enzyme E1 catalytic subunit	0.124599	0.00224007	0.986607	5.56303
3324	D4A9X7	Hic2		0.124572	0.00355138	0.994343	5.56422
2742	D3ZUY0;A0A1B0GWW7	Rdh14		0.124532	0.00136007	0.992777	5.566
5952	Q4V884;A0A0G2JT88	Cdc16		0.124523	0.00429837	0.992901	5.56643
9025	A0A0G2K5C6;G3V7U2	Map1a		0.124469	0.0151103	0.906485	5.56883
6458	Q5XI32;A0A0G2JYB1	Capzb	F-actin-capping protein subunit beta	0.124446	0.00124934	0.979564	5.56984
2558	D3ZPP2	Arl8a		0.124342	0.00471592	0.937938	5.57451
4068	F1M9W9	Trappc8		0.124309	0.00431298	0.973059	5.57601
7602	Q9WV63-2;Q9WV63	Kif2a	Kinesin-like protein KIF2A	0.124302	0.00420312	0.976552	5.5763
6714	Q641Y5	Atg7	Ubiquitin-like modifier-activating enzyme ATG7	0.124296	0.00277098	0.9926	5.5766
1770	B2RZA9	Ube2l3		0.124268	0.00406692	0.965862	5.57784
2612	D3ZRC4;A0A0G2K621;A0A1W2Q6G9	Pnpla8		0.124252	0.00481144	0.980879	5.57856
3812	F1LW77	Rab33b		0.124247	0.00433432	0.970475	5.5788
4740	O35112	Alcam	CD166 antigen	0.124239	0.00183814	0.964937	5.57915
1443	B0BNB0	Golt1b		0.124226	0.00712398	0.959	5.57973
5869	Q4G079;Q9EPV3	Aimp1		0.124183	0.00264239	0.978296	5.58165
1467	B0BNJ1	Sri		0.124167	0.00458184	0.962012	5.58237
913	A0A0G2K761;D4A0H4	Cul2		0.124104	0.00223304	0.981568	5.5852
7551	Q9QXY2-2;Q9QXY2	Srcin1	SRC kinase signaling inhibitor 1	0.124094	0.00111822	0.971062	5.58567
4182	G3V647	Pdxk		0.124074	0.00510598	0.988284	5.58656
2263	D3ZF39	Uap1		0.124036	0.00704304	0.977929	5.58826
3207	D4A6X7	Ppcs		0.124026	0.00413483	0.991187	5.58873
6452	Q5XI21	Tom1		0.124018	0.00359514	0.953524	5.5891
188	A0A0G2JTD8;D4A6T9	Mark4		0.123971	0.00567362	0.971512	5.59121
4961	P0DMW1;P0DMW0	Hspa1a	Heat shock 70 kDa protein 1B;Heat shock 70 kDa protein 1A	0.123963	0.0031578	0.974084	5.59156
6571	Q62634;Q62634-2;Q7TSF2	Slc17a7;Slc17a8	Vesicular glutamate transporter 1;Vesicular glutamate transporter 3	0.123943	0.0021625	0.983238	5.59247
20	A0A096MJ90;F1LNW6;B5DFM3	Ly6h		0.123901	0.00263358	0.958846	5.59437
5069	P19103	Ppp1r1a	Protein phosphatase 1 regulatory subunit 1A	0.123885	0.00694899	0.954932	5.5951
3492	D4AEI5;A0A0G2K402	Myef2		0.123884	0.00197579	0.979324	5.59512
2048	D3Z9C0	Mios		0.123866	0.00675804	0.988233	5.59595
5196	P35400;D3ZMI1	Grm7	Metabotropic glutamate receptor 7	0.123831	0.00744346	0.955136	5.59752
5841	Q499S6	Ctsf		0.123754	0.021689	0.844384	5.60103
5889	Q4KLN7;A0A0G2K4J0;M0R738	Arfgap3	ADP-ribosylation factor GTPase-activating protein 3	0.123733	0.00445352	0.991013	5.60197
3257	F1LQI4;D4A7Y1;P07897;P07897-2	Acan	Aggrecan core protein	0.123682	0.0102484	0.912305	5.60428
6427	Q5U3Z5	Bri3bp		0.123632	0.00826394	0.91797	5.60653
6	A0A068FP44;Q4AE70-3;Q4AE70-4;Q4AE70-2;Q4AE70	CARM1;Carm1	Histone-arginine methyltransferase CARM1	0.123605	0.00601778	0.95474	5.60776
3725	F1LRV6;Q9Z244	Gmpr	GMP reductase;GMP reductase 1	0.123604	0.00200803	0.981606	5.60783
5526	P81795;A0A096MJB9	Eif2s3	Eukaryotic translation initiation factor 2 subunit 3	0.123575	0.00368536	0.986835	5.60913
1384	A9UMV9	Ndufa7l		0.123554	0.00309757	0.955556	5.61008
5477	P63170	Dynll1	Dynein light chain 1, cytoplasmic	0.123512	0.00295386	0.990932	5.61196
2116	D3ZAZ0	Eif3m	Eukaryotic translation initiation factor 3 subunit M	0.123306	0.00458628	0.946325	5.62134
6769	Q66H61	RGD1562301		0.123305	0.00809737	0.895707	5.62139
4454	Q3SWT2;G3V8W9	Tstd3		0.123291	0.00229868	0.988319	5.62203
6483	Q5XI97	Aarsd1	Alanyl-tRNA editing protein Aarsd1	0.12328	0.00681897	0.953332	5.62254
1433	B0BN83	Armc1	Armadillo repeat-containing protein 1	0.123168	0.00333738	0.960508	5.62767
7450	Q9ERB4;Q9ERB4-3;Q9ERB4-2;D3Z9N6;D4A8Y6;D3ZFC3;A0A0G2K944	Vcan	Versican core protein	0.123151	0.00904658	0.973727	5.62844
6174	Q5I0D7	Pepd	Xaa-Pro dipeptidase	0.123141	0.00376396	0.969212	5.62889
7244	Q7M767;A0A0G2JU07	Ube2v2	Ubiquitin-conjugating enzyme E2 variant 2	0.12299	0.00175657	0.993918	5.63578
5410	P62329;A0A0G2K021;M0R7Y9	Tmsb4x	Thymosin beta-4;Hematopoietic system regulatory peptide	0.122869	0.00447014	0.972956	5.64137
1430	B0BN74;F1LQH9	Bag2		0.122823	0.00238146	0.996255	5.64345
1661	B2RYC9	Gba	Glucosylceramidase	0.122664	0.00289173	0.923999	5.6508
5826	Q498T4	Mrpl2	39S ribosomal protein L2, mitochondrial	0.122659	0.00686336	0.966706	5.65102
1761	B2RZ78;A0A0G2JTS3;B2RZ78-2	Vps29	Vacuolar protein sorting-associated protein 29	0.12265	0.00161645	0.980583	5.65142
7457	Q9ES53	Ufd1l	Ubiquitin fusion degradation protein 1 homolog	0.122613	0.00211404	0.988539	5.65314
3573	Q3B8P5;F1LMQ3	Psmd8		0.122585	0.00183731	0.978245	5.65441
5779	Q3MIE9	Sms		0.122553	0.00448312	0.962643	5.65591
9258	A0A0G2K9Q6;Q64568-7;Q64568-8;Q64568-6;Q64568;Q64568-5;Q64568-4;Q64568-12;Q64568-11;Q64568-3;Q64568-2;Q64568-10;Q64568-9;Q5EB74	Atp2b3	Plasma membrane calcium-transporting ATPase 3	0.122545	0.00147862	0.969238	5.65626
7608	Q9WVJ4	Synj2bp	Synaptojanin-2-binding protein	0.122511	0.00999857	0.955452	5.65782
5585	P97878	Exoc5	Exocyst complex component 5	0.122502	0.00214863	0.985448	5.65825
506	A0A0G2JZF0;B5DEG8	Sec24c		0.122497	0.0021308	0.979549	5.65849
4076	F1MA52;O88984	Nxf1	Nuclear RNA export factor 1	0.122471	0.0236701	0.816911	5.6597
7075	Q6NYB7;E9PU16;Q7TPK7;A0A0G2K235	Rab1A;Rab1;Rab1a	Ras-related protein Rab-1A	0.122433	0.00193583	0.978474	5.66145
1854	B5DEN4;P04642;Q6P9U7	Ldha	L-lactate dehydrogenase;L-lactate dehydrogenase A chain	0.122409	0.00100859	0.970675	5.66255
5981	Q4V8F9	Hsdl2	Hydroxysteroid dehydrogenase-like protein 2	0.122405	0.0018602	0.995631	5.66272
2910	D3ZZB0	Dip2c		0.122393	0.00570521	0.914552	5.66327
842	A0A0G2K5U9			0.12238	0.00292498	0.983151	5.66387
7641	Q9Z2I7;A0A0G2JZX3	Svop	Synaptic vesicle 2-related protein	0.122336	0.00430154	0.99142	5.66595
6072	Q5BJU7	Wasf1	Wiskott-Aldrich syndrome protein family member 1	0.122311	0.00224666	0.957362	5.66709
3236	D4A7I6	RGD1309995		0.122289	0.0131523	0.896321	5.6681
3552	F1LM28;A0A0G2JWL3	Nf1		0.12228	0.00434871	0.991224	5.66851
5626	Q05096;Q05096-3;Q05096-2	Myo1b	Unconventional myosin-Ib	0.122164	0.0105538	0.930551	5.6739
6032	Q568Z4	Spcs3	Signal peptidase complex subunit 3	0.122131	0.00357238	0.978239	5.67546
1911	B5DFD8	Sh3bgrl	SH3 domain-binding glutamic acid-rich-like protein	0.122068	0.00833806	0.938684	5.67837
4569	M0R5N4	Pfdn4	Prefoldin subunit 4	0.122025	0.0054814	0.970622	5.68037
7269	Q7TSA0	Rhot2	Mitochondrial Rho GTPase 2	0.121927	0.00466736	0.981307	5.68492
1688	B2RYL4	Armc6		0.121902	0.00229527	0.99261	5.68612
678	D3ZVJ9;A0A0G2K2B7;Q5BJW6	Wdr20		0.121868	0.00308086	0.994913	5.68767
4719	O08678;A0A0G2K7H9	Mark1	Serine/threonine-protein kinase MARK1	0.121846	0.00247728	0.984135	5.68872
4159	F8V328;P35280;Q5M970;A0A0G2K553	Rab8a	Ras-related protein Rab-8A	0.121752	0.0019605	0.992281	5.69312
5913	Q4QQR9;F1LNE5	Memo1	Protein MEMO1	0.121731	0.00155021	0.998058	5.69408
4403	G3V8D6;O70277	Trim3	Tripartite motif-containing protein 3	0.121708	0.00214027	0.956235	5.69517
1740	B2RZ09;P0C5H9	Manf	Mesencephalic astrocyte-derived neurotrophic factor	0.121675	0.00514027	0.930269	5.6967
4509	G3V9N0;Q5I0G7;D3ZSR2	Pabpc4	Polyadenylate-binding protein	0.121634	0.00201249	0.995639	5.69863
5205	P35745;D4A1G1	Acyp2	Acylphosphatase-2;Acylphosphatase	0.121628	0.00290412	0.978795	5.69889
4717	O08658	Nup88	Nuclear pore complex protein Nup88	0.121564	0.00784301	0.975634	5.70191
123	A0A0G2JSL2;Q69BT7;A0A0G2JX69	Trappc4	Trafficking protein particle complex subunit 4	0.12143	0.00214078	0.993209	5.70821
5853	Q4FZT9	Psmd2	26S proteasome non-ATPase regulatory subunit 2	0.121403	0.00149244	0.948539	5.70947
106	A0A0F7RQJ6;P80254;A0A1W2Q637	Ddt	D-dopachrome decarboxylase	0.121345	0.00178889	0.98291	5.71222
6626	Q63092;A0A0G2K1R5	Camkv	CaM kinase-like vesicle-associated protein	0.121312	0.00141157	0.959844	5.71374
5970	Q4V8C2	Zw10	Centromere/kinetochore protein zw10 homolog	0.121305	0.00298167	0.983949	5.7141
640	F1LNM0;A0A0G2K1M2;Q62696	Dlg1	Disks large homolog 1	0.121301	0.00217825	0.997427	5.71427
1398	B0BMW0;P61107;A0A1B0GWR3	Rab14	Ras-related protein Rab-14	0.121236	0.00147262	0.972871	5.71734
995	R9PXU6;A0A0G2K8V2;P85972	Vcl	Vinculin	0.121224	0.00212291	0.985195	5.71792
3785	F1LUE2;G3V9G3;F1LNI8;P08413;Q63094	Camk2g;Camk2b	Calcium/calmodulin-dependent protein kinase type II subunit beta	0.121219	0.00258277	0.93545	5.71815
[truncated: 1,540 more rows]

## Sheet: C) Glia-enriched cultures
Supplementary Table 1: Half-lives, rate constants, standard errors and coefficients of determination for all proteins in all culture types
C) Glia-enriched cultures
Protein group ID	Uniprot Ids	Genes	Protein names	rate constant k	SE	R2	Half-life [days]
7309	Q8CHN7;P63055	Pcp4	Purkinje cell protein 4	0.940356	0.11893	0.912431	0.737111
968	A0A0G2K8B3;G3V629	Ppp1r18		0.806017	0.154642	0.844559	0.859966
633	A0A0G2KAU7;F1M7L7;A0A0G2K1G5;O35806	Ltbp2	Latent-transforming growth factor beta-binding protein 2	0.662444	0.0569858	0.957487	1.04635
4118	F2Z3T8;P63219;Q45QK8	LOC100360499;Gng5	Guanine nucleotide-binding protein subunit gamma;Guanine nucleotide-binding protein G(I)/G(S)/G(O) subunit gamma-5	0.617641	0.0971979	0.889818	1.12225
1654	B2LYI9;A0A0G2K1L0	Tnc		0.609578	0.0335424	0.988034	1.13709
815	D4A081;A0A0G2K5A7	Setdb1		0.569943	0.0713583	0.940997	1.21617
880	D3ZCR3;A0A0G2K6P4;B4F758;P63159;D3ZXR5;D3ZLG3;D4A6A9;D3ZIU9	Hmg1l1;Hmgb1;RGD1560584	High mobility group protein B1	0.547976	0.0365382	0.907228	1.26492
297	A0A0G2JVE8;Q80WA4;D4AAF8	Nova1	RNA-binding protein Nova-1	0.535935	0.048375	0.938809	1.29334
3595	F1LN88	Aldh2		0.520472	0.0308701	0.972627	1.33177
7049	Q6J4I0	Ppp1r1b	Protein phosphatase 1 regulatory subunit 1B	0.51958	0.0537908	0.782065	1.33405
682	A0A0G2K2E8;Q6MG13	Dhx16		0.516125	0.0472522	0.944579	1.34298
1343	A1L1M0;P27791;P27791-2	Prkaca	cAMP-dependent protein kinase catalytic subunit alpha	0.515786	0.0323669	0.973174	1.34387
5493	P68182;Q05759	Prkacb	cAMP-dependent protein kinase catalytic subunit beta	0.504789	0.0190197	0.983249	1.37314
1021	D3ZJU5;A0A0G2K9D6	Smarcc1		0.499144	0.0451419	0.953221	1.38867
6625	Q63086	Ctf1	Cardiotrophin-1	0.498022	0.0733176	0.852236	1.3918
3147	D4A562;P83829	Ift81	Intraflagellar transport protein 81 homolog	0.491039	0.0920388	0.850584	1.41159
4556	M0R4J5	Ifi44l		0.488852	0.0271972	0.981767	1.41791
2586	D3ZQI1	Gpx7	Glutathione peroxidase	0.488705	0.0633834	0.881391	1.41834
3948	F1M4J1	LOC100294508		0.486583	0.0467341	0.939344	1.42452
2670	D3ZTF1	Slc4a1ap		0.486276	0.157005	0.705724	1.42542
903	A0A0G2K736;F1MA31;B3STT9	Kdm1a		0.478214	0.0700668	0.920921	1.44945
3749	F1LSM7;Q6TUE4;F1M994;A0A0G2K5M7;F1LPT8;Q63623	Scaf4;Scaf8	Protein SCAF8	0.468488	0.0284036	0.978421	1.47954
5074	P19356-2;P19356	Hmbs	Porphobilinogen deaminase	0.466554	0.038903	0.972941	1.48567
5534	Q56R20;P83953	Kpna1	Importin subunit alpha;Importin subunit alpha-5;Importin subunit alpha-5, N-terminally processed	0.465419	0.0553028	0.844917	1.4893
4970	P10818	Cox6a1	Cytochrome c oxidase subunit 6A1, mitochondrial	0.464307	0.028603	0.879802	1.49286
5483	P63312;CON__P21752	Tmsb10	Thymosin beta-10	0.45632	0.0179189	0.989321	1.51899
6317	Q5RJT0		Ashwin	0.45451	0.0720463	0.888388	1.52504
364	A0A0G2JWE3;Q3SWT4	Iws1	Protein IWS1 homolog	0.454343	0.058772	0.937267	1.5256
1887	B5DF51	Mmgt1	Membrane magnesium transporter 1	0.449299	0.105212	0.78482	1.54273
2243	D3ZEI4	Hepacam		0.44708	0.0259836	0.865518	1.55039
448	A0A0G2JY69;G3V907;Q9QYU1	LOC100911356;Pex19	Peroxisomal biogenesis factor 19	0.446817	0.0464756	0.837	1.5513
5284	Q6IRF5;P50393	Pla2g4a	Cytosolic phospholipase A2;Phospholipase A2;Lysophospholipase	0.445318	0.0284538	0.979995	1.55652
5834	Q499N6	Ubxn1	UBX domain-containing protein 1	0.443135	0.0274675	0.97018	1.56419
3198	D4A6N9	Asun		0.442881	0.039599	0.961564	1.56509
287	A0A0G2JV78;G3V8S8	Osbpl5	Oxysterol-binding protein	0.44114	0.0339573	0.844819	1.57126
3819	F1LWI8	Wdr66		0.440591	0.0552207	0.888362	1.57322
3559	F1LM60	Arap1		0.4403	0.0275115	0.973398	1.57426
7589	Q9WTW8	Slc23a2	Solute carrier family 23 member 2	0.436123	0.0380888	0.956238	1.58934
1847	B5DEL2;D4A0H5	Cpsf1		0.435773	0.00856774	0.997686	1.59061
5721	Q32PZ7	Srp72		0.434227	0.0497938	0.926871	1.59628
5700	Q2MCP5	Wdr45b		0.432055	0.0529984	0.917194	1.6043
2752	D3ZV81	Heatr3		0.431673	0.0409094	0.895451	1.60572
9106	Q63470-2;Q63470	Dyrk1a	Dual specificity tyrosine-phosphorylation-regulated kinase 1A	0.43064	0.0482933	0.952105	1.60958
3235	D4A7H9	Chmp7		0.427457	0.0231669	0.936717	1.62156
542	A0A0G2K012;M0RAE4	Ubxn6		0.426946	0.0429293	0.951881	1.6235
5733	Q3B7D2;F1LSV4	Sptlc2		0.425176	0.0768551	0.88441	1.63026
4458	G3V912;Q52KK2	Tmx4		0.424372	0.0475241	0.908819	1.63335
940	A0A0G2K7S2			0.423085	0.0145394	0.992964	1.63832
2955	D4A060;A0A0G2JUF2	Snx30		0.422466	0.069812	0.82071	1.64072
2115	D3ZAY8	Pnn		0.421014	0.0452626	0.887202	1.64637
1903	B5DFB0	P3h3		0.420527	0.0248773	0.943847	1.64828
4516	G3V9R0;A0A0G2QBZ8	Luc7l		0.419411	0.0556633	0.94981	1.65267
7413	Q99ND9	Rwdd1	RWD domain-containing protein 1	0.419328	0.0401164	0.947944	1.653
1290	D4A1U1;A0A1W2Q655	Zbtb20		0.418953	0.0287322	0.898569	1.65447
66	A0A096MKG2;A0A0G2QC27	Nol6		0.418827	0.0423999	0.859124	1.65497
4076	F1MA52;O88984	Nxf1	Nuclear RNA export factor 1	0.418614	0.0450004	0.869394	1.65581
4382	G3V858	Xpo6		0.417144	0.0774465	0.878829	1.66165
9225	M0R623;Q99P77	Gtpbp4	Nucleolar GTP-binding protein 1	0.416303	0.0519602	0.889184	1.66501
2951	D4A050	Tbc1d32		0.415843	0.014246	0.991852	1.66685
4010	F1M7Y5;Q9R1X8	Prkci	Protein kinase C iota type	0.414182	0.0424579	0.931482	1.67353
1683	B2RYJ4	Aasdhppt	L-aminoadipate-semialdehyde dehydrogenase-phosphopantetheinyl transferase	0.414054	0.0533314	0.833971	1.67405
324	A0A0G2JVT4;Q5U2T3	Spats2l	SPATS2-like protein	0.413919	0.0750054	0.858972	1.6746
5920	Q4QQT4	Ppp2r1b	Serine/threonine-protein phosphatase 2A 65 kDa regulatory subunit A beta isoform	0.413532	0.036196	0.942249	1.67616
1081	A0A0G2KAI9;D4A5Y7	Rsph9		0.413198	0.0319822	0.878895	1.67752
5825	Q498S7;F1LQS0	Nmi		0.41251	0.0524683	0.703914	1.68032
732	A0A0G2K3I0;D4ACL8	Atm		0.409562	0.0526238	0.95281	1.69241
2394	D3ZIY3	Ythdf3		0.409067	0.0334207	0.903507	1.69446
9239	A0A096MK45;Q9JKU3	Ift172	Intraflagellar transport protein 172 homolog	0.408393	0.0408459	0.877158	1.69726
1142	A0A0H2UHA4;Q6AYL6-2;Q6AYL6	Spata18	Mitochondria-eating protein	0.407149	0.0287259	0.961702	1.70244
1384	A9UMV9	Ndufa7l		0.406785	0.0871236	0.813434	1.70396
1007	A0A0G2K954;Q3SWT1	Nabp2	SOSS complex subunit B1	0.405414	0.0503984	0.82213	1.70973
1690	B2RYL8	Ddx41		0.404672	0.0772509	0.820579	1.71286
2470	D3ZLH8	Rtf1		0.403753	0.0721504	0.839207	1.71676
614	D3ZZZ0;A0A0G2K160	Ahctf1		0.403402	0.0228002	0.975081	1.71825
2930	D3ZZQ6	Ints4		0.403044	0.0181747	0.935334	1.71978
9076	F7F350			0.402841	0.0196586	0.965511	1.72065
6836	Q68FS1	Nubp2	Cytosolic Fe-S cluster assembly factor NUBP2	0.402208	0.0218556	0.944238	1.72336
526	A0A0G2JZQ0;Q1AAU6-3;A0A0G2JX76;Q1AAU6-2;Q1AAU6	Asap1	Arf-GAP with SH3 domain, ANK repeat and PH domain-containing protein 1	0.401948	0.0286363	0.970446	1.72447
2796	D3ZWD1;M0R9W9;D4A8M4	Lrch3		0.4002	0.0434899	0.885033	1.732
731	D3ZBP2;A0A0G2K3H5	Sin3a		0.399772	0.0318738	0.951606	1.73386
717	A0A0G2K351			0.399163	0.0215155	0.952933	1.7365
1039	D4A927;A0A0G2K9K2	Tacc1		0.398972	0.0454289	0.846372	1.73733
3053	D4A2Z8	Dhx36		0.398713	0.0290383	0.887074	1.73846
3495	D4AEL8	Cep131		0.397918	0.0289739	0.926331	1.74193
5995	Q4V8K5	Brox	BRO1 domain-containing protein BROX	0.397899	0.0291782	0.939383	1.74202
2611	D3ZRC3;D3ZRG7	Rbm26		0.397884	0.0590182	0.900894	1.74208
4464	G3V920	Wdr43		0.397503	0.0301271	0.930514	1.74375
4519	G3V9S3	Ptpn13		0.397265	0.0439472	0.921095	1.7448
4445	G3V8T9;Q9JKL3;Q63690	Bax	Apoptosis regulator BAX	0.396796	0.0854415	0.729431	1.74686
3321	D5MTH0;D4A9U6;A0A0G2K1U4;Q32PY1	Ubr2		0.395277	0.0300588	0.915311	1.75357
4619	M0R868	Chst2	Sulfotransferase	0.39441	0.0358361	0.876928	1.75743
768	B2RYB3;A0A0G2K4F6	Srrm1		0.394335	0.0123861	0.986376	1.75776
2573	D3ZQ74;Q63321	Plod1	Procollagen-lysine,2-oxoglutarate 5-dioxygenase 1	0.392585	0.0407441	0.852996	1.7656
618	A0A0G2K177;D4A5T7;B1WC53	Ift52		0.391793	0.0699857	0.862409	1.76917
5152	P28841	Pcsk2	Neuroendocrine convertase 2	0.391163	0.0886467	0.866495	1.77202
6258	Q5PPI1	Srsf9	Serine/arginine-rich splicing factor 9	0.391107	0.0251796	0.909524	1.77227
290	G3V9I0;A0A0G2JVA4;D3ZQR7;Q811A3;Q811A3-2	Plod2	Procollagen-lysine,2-oxoglutarate 5-dioxygenase 2	0.390742	0.0273715	0.902564	1.77392
1177	A0A0H2UHP4;D3ZEF4	Cul7	Cullin-7	0.390623	0.0182463	0.94049	1.77447
975	A0A0G2K8H0;Q5M9G3	Caprin1	Caprin-1	0.390529	0.0139475	0.892938	1.7749
702	A0A0G2K2U5;D3ZUQ0	Rilpl1	RILP-like protein 1	0.390266	0.0164632	0.932	1.77609
1340	A1L1L2	Tmem214	Transmembrane protein 214	0.388957	0.0204997	0.911394	1.78207
2624	D3ZRN5	Trove2		0.388888	0.0249332	0.821111	1.78238
2247	D3ZEL0;F1LY38	LOC500684;Cwc22		0.388671	0.0450474	0.949008	1.78338
1870	B5DEZ8	Plxdc2		0.388658	0.0615793	0.832759	1.78344
6419	Q5U355;Q8R4E1	Itfg1	T-cell immunomodulatory protein	0.388565	0.0379599	0.929065	1.78387
7278	Q80W89	Ndufa11	NADH dehydrogenase [ubiquinone] 1 alpha subcomplex subunit 11	0.388107	0.00979967	0.994925	1.78597
1602	B2GUW4	Exd2		0.388104	0.0373973	0.938971	1.78598
6401	Q5U2X0;Q5U2X0-2	Cdkn2aip	CDKN2A-interacting protein	0.388057	0.0212532	0.940742	1.7862
1231	A0A0U1RRV5;D3ZKG9	Cluh	Clustered mitochondria protein homolog	0.386995	0.0159923	0.93606	1.7911
316	A0A0G2JVN4;M0RDN9;Q6J1Y9	Usp19	Ubiquitin carboxyl-terminal hydrolase;Ubiquitin carboxyl-terminal hydrolase 19	0.386872	0.0151971	0.917853	1.79167
6100	Q5CD99;A0A096MJF8	Wbscr17	Polypeptide N-acetylgalactosaminyltransferase	0.386716	0.0244277	0.912607	1.79239
5460	P63036	Dnaja1	DnaJ homolog subfamily A member 1	0.385173	0.0140794	0.852006	1.79958
2052	D3Z9E6	Cpsf2		0.384724	0.0212665	0.94513	1.80167
4183	G3V656	LOC100910540		0.384664	0.0372998	0.930041	1.80196
2525	D3ZNI3	Pdcd11		0.384391	0.0308186	0.829395	1.80323
5056	P17988	Sult1a1	Sulfotransferase 1A1	0.38418	0.0157643	0.901352	1.80423
730	A0A0G2K3G9;A4QN30;O55000	Ppp1r10	Serine/threonine-protein phosphatase 1 regulatory subunit 10	0.38409	0.0481952	0.888131	1.80465
5684	Q1LZ53;Q1LZ53-2	Dnmt3a	DNA (cytosine-5)-methyltransferase 3A	0.38408	0.0656161	0.810709	1.80469
3186	D4A7G0;D4A652;Q7TMD5-2;Q7TMD5	Zc3h14	Zinc finger CCCH domain-containing protein 14	0.383982	0.0396247	0.903759	1.80516
3673	F1LQP8;Q9JIW1	Cdh6		0.383729	0.0315344	0.897016	1.80635
2431	D3ZKB7;A0A0G2KAM8	Vprbp		0.383499	0.0578906	0.845812	1.80743
1222	A0A0H4SRI7;A0A0H4SN51;A0A0H4SQ65;D3ZWB2;A0A0H4T4D0;A0A0H4SMZ8;A0A0H4SRI2;Q9EQG6;D4ABK9;Q9EQG6-2	Kidins220	Kinase D-interacting substrate of 220 kDa	0.382851	0.0312205	0.843029	1.81049
6329	Q5RK30	Sbds	Ribosome maturation protein SBDS	0.382792	0.0253045	0.844926	1.81077
4071	F1MA04;M0RAY7	Wdr36		0.382502	0.0591281	0.874604	1.81214
9069	F1M1A6	LOC681355		0.382235	0.0220549	0.952436	1.81341
1801	B4F765	Ift27		0.382036	0.0157707	0.973458	1.81435
7380	Q923T0;E9PTJ1	Coil		0.3817	0.0301204	0.952548	1.81595
7205	Q6XUX2	Dstyk	Dual serine/threonine and tyrosine protein kinase	0.381556	0.0382107	0.925728	1.81663
2582	D3ZQG3	Rhbdd2		0.381442	0.0308886	0.956112	1.81718
1379	A9CMC9;A9CMB8;Q62724	Mcm6	DNA helicase;DNA replication licensing factor MCM6	0.381028	0.060869	0.848436	1.81915
6777	Q66H90	Bbs7		0.38093	0.0160934	0.985922	1.81962
2815	D3ZWR3	Asnsd1		0.38076	0.030345	0.951645	1.82043
2662	D3ZT52	Pbrm1		0.380747	0.0181422	0.90173	1.82049
6891	Q6AXW1-2;Q6AXW1	Glrx2	Glutaredoxin-2, mitochondrial	0.379797	0.0302768	0.951619	1.82505
435	A0A0G2JXZ3			0.379494	0.0629373	0.819648	1.8265
4303	G3V7B2;Q6AXZ2	Lrrc46	Leucine-rich repeat-containing protein 46	0.379189	0.0275107	0.852005	1.82797
6604	Q62885	Unc119	Protein unc-119 homolog A	0.378886	0.0336102	0.900765	1.82944
1681	B2RYJ1;Q3B7T7	Anapc2		0.378721	0.0322014	0.868191	1.83023
1328	A1A5S1	Prpf6	Pre-mRNA-processing factor 6	0.378617	0.0239224	0.893044	1.83073
3558	F1LM57;O54888	Polr1b	DNA-directed RNA polymerase;DNA-directed RNA polymerase I subunit RPA2	0.37859	0.0414879	0.91235	1.83086
2478	D3ZLS5	Hectd1		0.378437	0.0553991	0.782113	1.83161
4103	F1MAQ7;E9PTE1	Son		0.378423	0.0261082	0.917062	1.83167
3359	D4AB70	Edem3	alpha-1,2-Mannosidase	0.378301	0.0383415	0.882193	1.83226
4813	O70454;A0A096MK83;A0A096MK59;A0A096MK58	Bud31	Protein BUD31 homolog	0.376868	0.0337089	0.83892	1.83923
291	Q566D5;A0A0G2JVA7;Q6VV72	Eif1a	Eukaryotic translation initiation factor 1A	0.376561	0.0126952	0.984337	1.84073
1096	A0A0G2KAW2;F1LS65;Q5JCS7;O35412;D3ZQP5;A0A0G2K2Z9	Sipa1l1	Signal-induced proliferation-associated 1-like protein 1	0.376521	0.0289303	0.933842	1.84093
2307	D3ZGJ0	Dhx32		0.376359	0.0214797	0.897663	1.84172
4394	G3V8B4;Q4QQT6	Brix1	Ribosome biogenesis protein BRX1 homolog	0.375874	0.0260157	0.893045	1.8441
1755	F7EY92;B2RZ64	Mbd3		0.375826	0.0255923	0.907428	1.84433
5418	P62634	Cnbp	Cellular nucleic acid-binding protein	0.375797	0.0169105	0.906396	1.84447
1835	B5DEG7	Champ1		0.37576	0.0331965	0.88286	1.84465
4309	G3V7E6;A0A0G2K0X1;O08778	Pcm1		0.375572	0.0209229	0.843019	1.84558
10	A2VD14;A0A096MIV5	Abcf2		0.375407	0.0245807	0.886038	1.84639
2299	D3ZG84	Rnft1		0.375177	0.0405852	0.944724	1.84752
4278	G3V721;Q8R478	Wbp2	WW domain-binding protein 2	0.375173	0.0232442	0.884557	1.84754
5886	Q4KLL0	Tcea1	Transcription elongation factor A protein 1	0.374948	0.0160984	0.910994	1.84865
749	D3ZKL3;A0A0G2K3Y6	Cpeb4		0.374393	0.0597212	0.830868	1.85139
3524	E9PTB2;A0A1W2Q6F0;A0A1W2Q689	Supt5h	Transcription elongation factor SPT5	0.37426	0.0329391	0.843239	1.85205
1667	B2RYF6	Clptm1		0.374112	0.0594317	0.83202	1.85278
7464	Q9ESH6	Glrx	Glutaredoxin-1	0.373682	0.0124067	0.991259	1.85491
2550	D3ZPJ9	Ascc2		0.373657	0.0264247	0.904957	1.85504
1688	B2RYL4	Armc6		0.373505	0.039774	0.907393	1.85579
7137	Q6P9X1;Q04753	Clns1a	Methylosome subunit pICln	0.373493	0.037089	0.953011	1.85585
6690	Q63737;Q63737-2	Pdcl	Phosducin-like protein	0.373477	0.036174	0.8913	1.85593
3802	F1LVR4	Camk1d		0.373453	0.0336672	0.897842	1.85605
547	F1LNW4;D3G8R8;A0A0G2K041;Q920D5	Casp12	Caspase;Caspase-12	0.373075	0.0679871	0.857598	1.85793
4169	G3V614;Q4G074	LOC606294;Kbp	KIF1-binding protein	0.372889	0.025242	0.897216	1.85886
489	A0A0G2JZ60			0.372578	0.0260357	0.923349	1.86041
3645	F1LPM8;Q5U2P8	Herc6		0.372058	0.102276	0.815198	1.86301
3213	D4A732	Mvb12b		0.371972	0.0244944	0.966473	1.86344
624	A0A0G2K1A9			0.371494	0.0337273	0.889966	1.86584
3771	F1LTR1	Wdr26		0.371461	0.0198304	0.877465	1.866
7593	Q9WUC8	Plrg1	Pleiotropic regulator 1	0.371348	0.0347492	0.857359	1.86657
2108	D3ZAS8	Sart3		0.370997	0.0467437	0.74998	1.86833
184	Q91ZZ8;G3V821;A0A0G2JTC2	Cetn3		0.370418	0.0391069	0.927624	1.87126
1056	A0A0G2K9R9;A0A0G2KAX0			0.370224	0.0350303	0.949021	1.87224
2370	D3ZI74	Nat14		0.370012	0.0280884	0.977469	1.87331
7110	Q6P756	Necap2	Adaptin ear-binding coat-associated protein 2	0.369941	0.0277081	0.877004	1.87367
5537	P84079	Arf1	ADP-ribosylation factor 1	0.369295	0.0109862	0.99297	1.87694
6176	Q5I0F0	Drg1		0.369096	0.0157794	0.888012	1.87796
5994	Q4V8K2	Ctnnbl1	Beta-catenin-like protein 1	0.369061	0.0185737	0.914316	1.87814
239	Q2MH90;A0A0G2JUB3;F1M9C4;Q8R5M4;Q8R5M4-2;G8JLS4;A0A0G2K3Z1;Q2MH91;M0RAB4;A0A0G2JT32;Q8CJH5	FIP-2B variant;Optn;FIP-2A variant	Optineurin	0.368914	0.0192652	0.908346	1.87889
7142	Q6PCT5;G3V705	Pqbp1	Polyglutamine-binding protein 1	0.368902	0.0615976	0.856689	1.87895
2177	D3ZCS3	Pcbp4		0.368695	0.058402	0.740041	1.88
5370	Q6NT88;P60825	Cirbp	Cold-inducible RNA-binding protein	0.368635	0.0185437	0.879782	1.88031
4452	G3V8W1;Q3B7D5	Rassf2	Ras association domain-containing protein 2	0.368345	0.0312452	0.902583	1.88179
2589	D3ZQK4	Txndc16		0.368319	0.0258027	0.910618	1.88192
4525	G3V9W0;Q99MJ7	Cetn2		0.367968	0.0241108	0.875901	1.88371
4546	M0R3M8	Rrp12		0.36723	0.0230214	0.910541	1.8875
3962	F1M5N7;A0A0G2K7Q9	Kif21b	Kinesin-like protein	0.366562	0.049475	0.872801	1.89094
2597	D3ZQQ1	Aftph		0.365908	0.0601655	0.755036	1.89432
4260	G3V6W5	Ifih1		0.365115	0.0339122	0.935441	1.89843
9251	Q5FVG2;Q5FVG2-2	Epb41l5	Band 4.1-like protein 5	0.364563	0.0225456	0.925656	1.90131
5417	P62632	Eef1a2	Elongation factor 1-alpha 2	0.364439	0.0240479	0.97454	1.90196
163	E9PSS2;B9TSW3;A0A0G2JSZ9;Q9JK72	Ccs;CCS	Superoxide dismutase [Cu-Zn];Copper chaperone for superoxide dismutase	0.363219	0.0225602	0.908839	1.90834
5772	Q3MID3	Arfgap2	ADP-ribosylation factor GTPase-activating protein 2	0.363133	0.0266332	0.968734	1.9088
2603	D3ZR49	Man1a2	alpha-1,2-Mannosidase	0.363052	0.0482233	0.93408	1.90922
3454	D4ADT3	Wapal		0.362975	0.0400482	0.812153	1.90963
4885	P04961	Pcna	Proliferating cell nuclear antigen	0.362847	0.0151265	0.879279	1.9103
6356	Q5U1Z8	Pyurf	Protein preY, mitochondrial	0.362534	0.0299198	0.948326	1.91195
9100	Q3T1J9	Mob1a	MOB kinase activator 1A	0.362375	0.0174524	0.909307	1.91279
6788	Q66HB3	Ift80	Intraflagellar transport protein 80 homolog	0.362013	0.0337548	0.950422	1.9147
5876	Q4KLH7	Rad21		0.361552	0.0481035	0.875954	1.91714
7438	Q9EPX0	Hspb8	Heat shock protein beta-8	0.361465	0.0257357	0.920661	1.91761
2651	D3ZSW5	LOC100363110		0.361273	0.0486791	0.88724	1.91863
2095	D3ZAL7;A0A0G2JZD5;C6JUQ2	Gab1		0.361088	0.0234241	0.963508	1.91961
3755	F1LST0;Q6AXS6	Heatr5b		0.361083	0.0141414	0.944926	1.91963
1355	A3KNA0	Aqr		0.360811	0.0315276	0.850622	1.92108
3923	F1M3B3	Phip		0.360085	0.0379128	0.918539	1.92495
4140	Q498V3;F7EYQ2;Q76LH9;P97578-2;P97578;Q9JJ34	Fez2;Zrp3	Fasciculation and elongation protein zeta-2	0.360001	0.0611253	0.852532	1.9254
3810	F1LW22	Pard3b		0.359803	0.0478802	0.889711	1.92646
7373	Q920L7	Elovl5	Elongation of very long chain fatty acids protein 5	0.3597	0.026646	0.875137	1.92702
2936	D3ZZV1;Q6EIX2	Pam16;Magmas-ps1	Mitochondrial import inner membrane translocase subunit TIM16	0.359485	0.0312314	0.943056	1.92817
5435	Q5BJN7;P62864	LOC100360647;Fau	40S ribosomal protein S30	0.359227	0.0377396	0.842012	1.92955
7288	Q80ZG1;B1H241;A0A1L1WKK3	Ric8a	Synembryn-A	0.359156	0.0109888	0.965649	1.92994
4924	P08050	Gja1	Gap junction alpha-1 protein	0.359047	0.015703	0.864418	1.93052
3481	D4AEC2;A0A0G2K7K9	Camsap2		0.358828	0.0348461	0.929848	1.9317
3564	F1LMA7;Q4TU93	Mrc2	C-type mannose receptor 2	0.358761	0.0086996	0.917955	1.93206
4558	M0R4P9;A0A0G2JUK4	Ube2h		0.358627	0.0340561	0.873907	1.93278
3527	E9PTB7;Q62884;A0A0G2JXZ9	Ptprj	Protein-tyrosine-phosphatase	0.358107	0.0357992	0.862146	1.93559
1784	B2RZD6	Ndufa4		0.357643	0.0191902	0.908456	1.9381
466	A0A0G2JYN0;Q5U2M6	Dcaf8	DDB1- and CUL4-associated factor 8	0.357461	0.0294673	0.859776	1.93908
7105	Q6P6W3;A0A0G2K1C8;D4AEB0	Hdac3	Histone deacetylase 3;Histone deacetylase	0.357452	0.0549281	0.84111	1.93913
6387	Q5U2T5	Stard3		0.357395	0.018693	0.986506	1.93944
4217	G3V6J2;O70536	Soat1	O-acyltransferase;Sterol O-acyltransferase 1	0.357081	0.0415363	0.902326	1.94115
4188	G3V665;Q2V6E2;Q5BJZ0	Gatsl2;Gatsl3	GATS-like protein 3	0.357039	0.0296674	0.979707	1.94138
6039	Q569C9;Q9ERE4	Golph3	Golgi phosphoprotein 3	0.356617	0.0202077	0.922948	1.94367
817	A0A0G2K5B1;Q6AYH9	Dnaaf1	Dynein assembly factor 1, axonemal	0.356373	0.0292328	0.931085	1.94501
5657	Q09325	Mgat1	Alpha-1,3-mannosyl-glycoprotein 2-beta-N-acetylglucosaminyltransferase	0.356251	0.0235333	0.93094	1.94567
9014	A0A0G2JY68;M0RCH8			0.356058	0.0249401	0.871695	1.94673
1432	B0BN82	Rpf2		0.356022	0.0258665	0.904509	1.94692
7261	Q7TPJ1;F7F469	Igtp		0.35594	0.0221464	0.938252	1.94737
3738	F1LSG0;O08816	Wasl	Neural Wiskott-Aldrich syndrome protein	0.35593	0.0279054	0.958747	1.94743
1904	B5DFB2;D4A250	Rbbp4;RGD1563620		0.355446	0.0238538	0.792886	1.95008
5238	P41777;A0JN19	Nolc1	Nucleolar and coiled-body phosphoprotein 1	0.354998	0.0231341	0.900565	1.95254
1584	B1WC72	Rpgr		0.354921	0.0428162	0.919694	1.95296
3803	F1LVT9	RGD1559575		0.354845	0.0483243	0.8708	1.95338
1752	B2RZ53	Rab36		0.35481	0.0407891	0.904383	1.95357
1739	B2RZ08	Tmem263		0.354795	0.0242146	0.877393	1.95366
7624	Q9Z1M9;F1LSS1	Smc1a	Structural maintenance of chromosomes protein 1A;Structural maintenance of chromosomes protein	0.354527	0.011079	0.933455	1.95513
631	A0A0G2K1E5;F1LSH0	Sympk		0.354384	0.0123046	0.919113	1.95592
6177	Q5I0H3	Sumo1	Small ubiquitin-related modifier 1	0.354343	0.0289608	0.908926	1.95615
5883	Q4KLJ8	Pdcl3	Phosducin-like protein 3	0.354313	0.0200518	0.925866	1.95631
5739	Q3B7U9	Fkbp8	Peptidyl-prolyl cis-trans isomerase FKBP8	0.354005	0.0166544	0.88277	1.95802
5364	P60203;A0A097BVK2;Q63436;Q63440	Plp1	Myelin proteolipid protein	0.353987	0.0168108	0.900488	1.95812
909	A0A0G2K751;Q642C0	Dnajc8	DnaJ homolog subfamily C member 8	0.353876	0.0385462	0.866369	1.95873
1315	A0JPM9	Eif3j	Eukaryotic translation initiation factor 3 subunit J	0.353851	0.0306995	0.722608	1.95887
7447	Q9ER24	Atxn10	Ataxin-10	0.353757	0.00746902	0.925339	1.95939
5293	P51146	Rab4b	Ras-related protein Rab-4B	0.353667	0.0177344	0.985137	1.95989
5978	Q4V8E4	Cfap36	Cilia- and flagella-associated protein 36	0.352729	0.0143224	0.936682	1.9651
2566	D3ZPW7	Gpx8	Glutathione peroxidase	0.352246	0.0326665	0.892535	1.96779
641	A0A0G2K1M5			0.352157	0.0321388	0.888942	1.96829
3684	F1LQZ3;A0A0G2JUD6;Q2P9S3;Q9WV62	Kif3a	Kinesin-like protein	0.35182	0.0110682	0.977743	1.97018
1140	A0A0H2UH97			0.351582	0.0201984	0.990196	1.97151
1563	Q3B8P1;B1WC24;M0R5X1	Ctdsp1;Ctdsp2		0.351559	0.0423865	0.919778	1.97164
6542	Q5XIP0	Dnajb4		0.351454	0.0238015	0.900841	1.97223
766	D3ZXT2;A0A0G2K4D9	Stag2		0.351387	0.0259667	0.820725	1.9726
4425	G3V8M5;Q5BJ92	Ppp4c	Serine/threonine-protein phosphatase;Serine/threonine-protein phosphatase 4 catalytic subunit	0.35038	0.0247307	0.939175	1.97827
2505	D3ZMN5	Snx29		0.350127	0.0395548	0.917987	1.9797
237	A0A0G2JUA6;A0A0G2JXU2;Q5PQQ2	Wbp11	WW domain-binding protein 11	0.349741	0.0164589	0.963717	1.98189
2777	D3ZVT2	Thada		0.349698	0.0379909	0.875941	1.98213
4315	G3V7H2;O35217;M0R8T0	Minpp1;RGD1564801	Multiple inositol polyphosphate phosphatase 1	0.349685	0.0210407	0.942021	1.9822
1589	G3V9Y3;B1WCA2	Ttc25		0.349649	0.0183631	0.9527	1.98241
4129	F7EN52;A0A0G2JWG7	Cyp46a1		0.349619	0.030073	0.888273	1.98258
983	A0A1B0GWP1;A0A0G2K8N7;Q5U2Z8	Elovl1	Elongation of very long chain fatty acids protein	0.349471	0.0399913	0.927153	1.98342
4311	Q3MHS8;G3V7F6	Sap18;RGD1561590		0.349355	0.0286244	0.903005	1.98408
832	A0A0G2K5K8;F1LMR4;Q52KK4	Naf1	H/ACA ribonucleoprotein complex non-core subunit NAF1	0.349337	0.0301877	0.887354	1.98418
6901	Q6AY02	Rbm17		0.349059	0.0101919	0.98159	1.98576
3028	D4A261	Ctc1		0.348706	0.0420941	0.895594	1.98777
6110	Q5EB77	Rab18	Ras-related protein Rab-18	0.348442	0.012479	0.918695	1.98927
2262	D3ZF26	Tnks1bp1		0.348285	0.0174374	0.941029	1.99017
3219	D4A769;A0A1W2Q6M8	Samd4b		0.347766	0.0111433	0.961499	1.99314
1532	B1WBM0;P40241	Cd9	Tetraspanin;CD9 antigen	0.347433	0.0210244	0.928591	1.99505
2310	D3ZGL5	Prpf38a		0.347163	0.0173778	0.950011	1.99661
9048	D3ZT95	Ercc4		0.347031	0.0341054	0.928274	1.99736
1747	B2RZ37	Reep5	Receptor expression-enhancing protein 5	0.347023	0.0284167	0.788506	1.99741
6900	Q6AXZ5	Zmynd10	Zinc finger MYND domain-containing protein 10	0.346654	0.00990126	0.917651	1.99954
4270	G3V702;Q99M63	Smu1	WD40 repeat-containing protein SMU1;WD40 repeat-containing protein SMU1, N-terminally processed	0.346485	0.00948164	0.907569	2.00051
4348	G3V7T6;Q9ET34	Sf3b1		0.346442	0.00726501	0.922141	2.00076
2068	D3Z9M1;A0A0U1RRT9	Mettl16	Methyltransferase-like protein	0.346424	0.0511984	0.867381	2.00087
4520	G3V9S9;A0A0G2QC63	Sec24d		0.346253	0.0094105	0.963696	2.00185
6686	Q63692;A0A140TAG9;A0A0G2K3C1	Cdc37	Hsp90 co-chaperone Cdc37;Hsp90 co-chaperone Cdc37, N-terminally processed	0.346116	0.0148715	0.944219	2.00264
6137	Q5FVM2;A0A0G2JWZ2;Q7TP38	G6pc;Psme3		0.346105	0.0190465	0.929618	2.00271
6983	Q6AYQ9	Ppic	Peptidyl-prolyl cis-trans isomerase	0.345944	0.0142944	0.939074	2.00364
3620	F1LP26	Shroom3		0.345907	0.032295	0.912505	2.00385
4503	G3V9K8;Q8CFD1	Rbm45	RNA-binding protein 45	0.345803	0.0751421	0.841133	2.00445
4826	O88321	Psmd4		0.345533	0.0234259	0.973162	2.00602
2204	D3ZDI7	Ppp2r5a		0.345413	0.0297165	0.95748	2.00672
350	A0A0G2JW85;Q9QYJ2;F1LSI5	Rasa3	Ras GTPase-activating protein 3	0.345351	0.043049	0.889437	2.00708
6765	Q66H48	Zfp219		0.345245	0.0284652	0.948422	2.0077
1598	B2GUV5	Atp6v1g1		0.344804	0.0246433	0.96074	2.01027
5121	P23711	Hmox2	Heme oxygenase 2	0.344685	0.0206482	0.917672	2.01096
4209	G3V6H2;Q4FZS3	Prpf8		0.344481	0.00465977	0.925802	2.01215
6497	Q5XID1	Ciapin1	Anamorsin	0.344408	0.016883	0.947626	2.01257
2430	D3ZKB4	Arhgef4		0.344301	0.0430504	0.88883	2.0132
457	A0A0G2JYD4;D3ZKC6	Vps13d		0.344055	0.032118	0.934828	2.01464
9056	E9PT90	Spg20		0.3439	0.0131846	0.978428	2.01555
3700	F1LRB8;P18298;Q6P688;F1LZ34;A0A0G2K248;P13444	LOC100363915;Mat2a;Mat1a	S-adenosylmethionine synthase;S-adenosylmethionine synthase isoform type-2;S-adenosylmethionine synthase isoform type-1	0.343804	0.0167226	0.923527	2.01611
7077	Q6P0K8;P70565	Jup	Junction plakoglobin	0.343621	0.0258459	0.800685	2.01718
2539	D3ZP96	Mcm2	DNA helicase	0.343552	0.0299525	0.903819	2.01759
3660	F1LQ55;P11915;A0A0G2KAC1;P11915-2	Scp2	Non-specific lipid-transfer protein	0.343424	0.00842076	0.940088	2.01834
3100	D4A416	Clptm1l		0.343154	0.0551763	0.828616	2.01993
505	D4A5W0;A0A0G2JZE8	Toe1		0.343032	0.0320398	0.934762	2.02065
7415	Q99P55;F1LPB0	Sgpp1	Sphingosine-1-phosphate phosphatase 1	0.342993	0.044642	0.907737	2.02088
366	G3V6A8;A0A0G2JWG6;Q63714	Golgb1		0.342922	0.0247692	0.979558	2.02129
9201	A0A140TA98;F1LQS1;Q62599;Q62599-2	Mta1	Metastasis-associated protein MTA1	0.342899	0.0227921	0.900534	2.02143
3214	D4A739	Ctnnal1		0.342885	0.00949801	0.955287	2.02152
460	A0A0G2JYH1;O08561	Pi4kb	Phosphatidylinositol 4-kinase beta	0.342734	0.0247488	0.931967	2.0224
6016	Q562A4	Ipo11		0.342655	0.0318101	0.935501	2.02287
4708	M3ZCQ2;F1LNJ2	Snrnp200	U5 small nuclear ribonucleoprotein 200 kDa helicase	0.342502	0.00673097	0.90147	2.02377
1534	B1WBQ0;O08837	Cdc5l	Cell division cycle 5-like protein	0.342484	0.0129441	0.933339	2.02388
2499	D3ZMK9	Pragmin		0.342391	0.0440772	0.870208	2.02443
5538	P84082	Arf2	ADP-ribosylation factor 2	0.342347	0.00727513	0.9964	2.02469
5800	Q400C7-2;Q400C7	Amz2	Archaemetzincin-2	0.342308	0.0260621	0.920004	2.02492
1028	A0A0G2K9F7;A8C4G9;Q5XI91;K0J5S5	Zmynd8;spikar		0.34184	0.0306316	0.855709	2.0277
3078	D4A3S0	Trappc6a		0.341422	0.0218837	0.934719	2.03018
3358	D4AB66	Ston2	Stonin-2	0.340995	0.0099601	0.939861	2.03272
6530	Q5XIK2	Tmx2	Thioredoxin-related transmembrane protein 2	0.340954	0.0219524	0.906095	2.03296
4108	F1SW39;Q812D1;Q566D6;Q812D1-2	Psip1	PC4 and SFRS1-interacting protein	0.340916	0.0216675	0.849087	2.03319
1772	B2RZB5	Chmp2a		0.340899	0.0308751	0.903638	2.03329
238	A0A0G2JUB0;Q810F4	Fam3c	Protein FAM3C	0.340718	0.0240712	0.893026	2.03437
4487	G3V9A4;Q5MYW5;Q05961;D4A5A2	Oas1a	2-5-oligoadenylate synthase 1A	0.340206	0.0183475	0.900476	2.03743
2808	D3ZWN1	Zfp259		0.340029	0.0140279	0.960756	2.0385
4618	M0R835	Sf3b6		0.339728	0.0289128	0.896147	2.0403
3287	D4A8S8	Rsph4a		0.339676	0.0138288	0.967915	2.04062
6383	Q5U2R7	Mesdc2	LDLR chaperone MESD	0.339657	0.0144081	0.911437	2.04073
4365	G3V803;Q9Z1Y3;Q9JIV7	Cdh2	Cadherin-2	0.339487	0.0122031	0.860948	2.04175
1680	B2RYI9;D4AA91	Cers5		0.339454	0.0335073	0.927688	2.04195
5811	Q496Z9	Trmt1l	TRMT1-like protein	0.339405	0.0347692	0.856231	2.04224
218	A0A0G2JU01;A0A0G2K4L2;E9PTJ8;A0A0G2K446;Q5BK37;Q9Z1I6	Arhgef1	Rho guanine nucleotide exchange factor 1	0.339396	0.0313736	0.806932	2.0423
809	A0A0G2K562;Q10743	Adam10	Disintegrin and metalloproteinase domain-containing protein 10	0.339376	0.0306641	0.938693	2.04242
62	A0A096MKC0;B2RYE6	Gigyf2		0.33935	0.0466286	0.883266	2.04257
4004	F1M7S0;Q9JK71;A0A0G2JUX7	Magi3	Membrane-associated guanylate kinase, WW and PDZ domain-containing protein 3	0.339327	0.0248675	0.958805	2.04271
3608	F1LNL9;Q6PAG9;Q9QXL7	Nme7	Nucleoside diphosphate kinase 7	0.339247	0.0378865	0.952483	2.04319
6849	Q68FV3	Fut11	Alpha-(1,3)-fucosyltransferase 11	0.339209	0.0284385	0.946764	2.04342
3843	F1LXP8	Arhgap18		0.3392	0.00973112	0.981422	2.04348
6823	Q68FP5	Snupn	Snurportin-1	0.338836	0.029899	0.908081	2.04567
3111	D4A4H5	Sdf2		0.33883	0.0137271	0.960584	2.04571
5786	Q3T1I9	Rpap1	RNA polymerase II-associated protein 1	0.338529	0.0293225	0.950103	2.04753
5752	Q3KR59	Usp10	Ubiquitin carboxyl-terminal hydrolase 10	0.338512	0.0222632	0.935273	2.04763
7123	Q6P7P5	Bzw1	Basic leucine zipper and W2 domain-containing protein 1	0.338459	0.00927992	0.959602	2.04795
2853	D3ZXP1	Ttc28		0.338135	0.0303414	0.892238	2.04991
6627	Q63128;Q6PLD8	cpg2;Cpg2b		0.338081	0.017425	0.979191	2.05024
5162	P30009;F1LMW7	Marcks	Myristoylated alanine-rich C-kinase substrate	0.337286	0.0190143	0.872454	2.05508
9007	A0A0G2JVW3;D4A0B4	Ankrd17		0.337015	0.059978	0.840311	2.05672
2194	D3ZD73	Ddx6		0.336678	0.0113964	0.896278	2.05879
7747	W8BZ34;A0A0G2K9N3;C9WPN2	DDX3Y;Ddx3		0.336634	0.0210625	0.937602	2.05906
4485	G3V997;Q9ESI7	Dcx	Neuronal migration protein doublecortin	0.33654	0.0460905	0.869527	2.05963
315	A0A0G2JVM6;P84060	Dtnb	Dystrobrevin beta	0.336474	0.0231093	0.946428	2.06003
2221	D3ZDZ1;Q4G016	Apbb1ip		0.336382	0.0208081	0.952613	2.0606
6114	Q5EBC7;Q62835	Rabep2	Rab GTPase-binding effector protein 2	0.336352	0.0386947	0.853204	2.06078
5624	Q04931	Ssrp1	FACT complex subunit SSRP1	0.336343	0.0182423	0.899456	2.06083
6123	Q5FVH4	Aktip	AKT-interacting protein	0.336336	0.0140605	0.956536	2.06088
2826	D3ZWZ9	Gpr107		0.336295	0.0227945	0.947749	2.06113
3876	F1M062	Larp1		0.336176	0.0160867	0.931728	2.06186
4411	G3V8G5;Q62638	Glg1	Golgi apparatus protein 1	0.336122	0.0058217	0.933883	2.06219
4192	G3V679;Q99376	Tfrc	Transferrin receptor protein 1	0.335958	0.0120137	0.951339	2.0632
4186	G3V662;P49791	Nup153	Nuclear pore complex protein Nup153	0.335655	0.0303143	0.938744	2.06506
3637	F1LPG6;Q99NH3	Rab3il1	Guanine nucleotide exchange factor for Rab-3A	0.335648	0.0214696	0.91399	2.0651
368	A0A0G2JWH3			0.335622	0.0163209	0.950548	2.06526
7343	Q8R511-5;Q8R511-4;Q8R511-3;Q8R511;Q8R511-2;F1LZF2;Q8R511-7;Q8R511-6;Z4YNH5	Fnbp1	Formin-binding protein 1	0.335032	0.00991963	0.958009	2.0689
2432	D3ZKC9	RGD1559904		0.334885	0.0283099	0.903183	2.06981
9211	A0A0G2JVP5;B2RZ22;D3ZZF8	Paip1		0.334603	0.016218	0.98839	2.07155
4775	O35821	Mybbp1a	Myb-binding protein 1A	0.333967	0.00642165	0.926996	2.0755
9061	F1LQQ7;Q01340	Scn7a	Sodium channel protein	0.333846	0.0106359	0.927512	2.07625
1932	B5DFK8;G3V6B0;A0A0G2K7V9;A0A0G2K8S0;F1M024	Pdxdc1		0.333831	0.0140703	0.933656	2.07634
3805	F1LVV4	Rcc2		0.333773	0.0151448	0.916936	2.0767
1925	B5DFJ3;G3V9M1	Ddx23		0.333373	0.016221	0.950493	2.0792
2362	D3ZI07	Kif3b	Kinesin-like protein	0.333372	0.0129377	0.982248	2.0792
5831	Q498U4	Sarnp	SAP domain-containing ribonucleoprotein	0.333306	0.0202764	0.971245	2.07961
3928	F1M3H8	Hnrnpa0		0.332796	0.0131621	0.882645	2.0828
3533	Q5PQR0;E9PTI6	Raly		0.332652	0.0162569	0.912797	2.0837
332	A0A0G2JVW6			0.332626	0.0197812	0.904078	2.08386
982	A0A0G2K8N6;D3ZC34	Ankmy2		0.3324	0.01519	0.952273	2.08528
9265	Q3B7U1;Q9EPI7	Maged2		0.332133	0.0469632	0.862107	2.08696
4502	Q6AYI9;G3V9K7	Lrrc23;LOC100911585		0.332019	0.018747	0.948588	2.08768
6018	Q562C6	Lztfl1	Leucine zipper transcription factor-like protein 1	0.331816	0.0189327	0.938868	2.08895
6056	Q5BJP4	Rbm39		0.33178	0.00819022	0.915226	2.08918
4442	G3V8T4;Q9ESW0	Ddb1	DNA damage-binding protein 1	0.331519	0.00575753	0.934601	2.09082
5919	Q4QQT3	Celf1	CUGBP Elav-like family member 1	0.33131	0.0314687	0.822016	2.09214
397	F1M9N4;A0A0G2JX72	Mbnl1		0.331276	0.0141604	0.966449	2.09235
5312	P52631	Stat3	Signal transducer and activator of transcription 3	0.330879	0.00817648	0.89702	2.09486
4641	M0R9T2	Erbb2ip		0.330691	0.0168828	0.9208	2.09606
2293	D3ZG48;Q5BJM0	Ddx50		0.330072	0.0251555	0.868798	2.09999
5717	Q32PY7;A0A0G2K226	Nudcd3		0.33005	0.0182384	0.976154	2.10013
172	A0A0G2JT51;P83006	Pafah2	Platelet-activating factor acetylhydrolase 2, cytoplasmic	0.329786	0.00867495	0.99724	2.10181
775	A0A0G2K4I2;D3ZF45	Larp4b		0.329652	0.0368336	0.919631	2.10266
5323	P53812;P53812-2;D3ZCD4	Pitpnb	Phosphatidylinositol transfer protein beta isoform	0.329595	0.0208996	0.984171	2.10302
9033	B1WC16	Bclaf1		0.329559	0.0213862	0.955728	2.10326
3838	F1LXD6;A0A0G2JW50	Pitpnm2		0.329411	0.0168812	0.926968	2.1042
4802	O55173	Pdpk1	3-phosphoinositide-dependent protein kinase 1	0.329344	0.0182671	0.97598	2.10463
3120	D4A4Q4	Ociad2		0.329288	0.0138575	0.960861	2.10499
2391	D3ZIV8	Ythdc2		0.329094	0.0182658	0.978891	2.10623
3350	D4AAU6	Ccdc25		0.329019	0.0130441	0.962191	2.10671
898	A0A0G2K719			0.328952	0.0208967	0.935802	2.10714
5150	P28494;Q7TP82	Man2a1	Alpha-mannosidase 2;Alpha-mannosidase	0.328924	0.0192746	0.938753	2.10732
2702	D3ZU52	Cops7b		0.328864	0.0471339	0.802246	2.1077
7235	Q792I0	Lin7c	Protein lin-7 homolog C	0.328799	0.0376828	0.775815	2.10812
2810	D3ZWP6	Plxna2		0.328775	0.0554663	0.833867	2.10827
362	A0A0G2JWD2;Q5XI81	Fxr1	Fragile X mental retardation syndrome-related protein 1	0.328765	0.00843187	0.962032	2.10834
544	A0A0G2K016;Q5U2W0	Sun1		0.32815	0.0392226	0.843366	2.11229
501	A0A0G2JZC6;F1LQS9;Q9ES67	Arhgef11	Rho guanine nucleotide exchange factor 11	0.3279	0.0116588	0.959951	2.1139
6454	Q5XI26	Stat2	Signal transducer and activator of transcription	0.327748	0.00614789	0.936409	2.11488
4456	G3V8Y5	Polr2b	DNA-directed RNA polymerase	0.327735	0.0136898	0.936288	2.11496
487	F1LY70;A0A0G2JZ53	Birc6		0.327463	0.0154832	0.931293	2.11672
6867	Q68G39;A0A140UHY2;Q63686;Q63686-2	Cdk16	Cyclin-dependent kinase 16	0.327395	0.0313398	0.931701	2.11716
4269	G3V700;P47245;D3ZQ59;P47245-2	Nrd1	Nardilysin	0.327368	0.0064099	0.954618	2.11733
528	A0A0G2JZS1;Q56R15;Q3KR98;F1LT58	Kpna6	Importin subunit alpha	0.327111	0.0154336	0.929638	2.119
6992	Q6AYS6	Snx17	Sorting nexin-17	0.327061	0.0176266	0.937379	2.11932
6004	Q505J9;A0A0H2UHI7	Atad1	ATPase family AAA domain-containing protein 1	0.326981	0.00891275	0.949892	2.11984
1484	B0BNM9	GLTP	Glycolipid transfer protein	0.326888	0.0109768	0.958912	2.12044
6415	Q5U313	Ankrd13a		0.326704	0.0122526	0.96472	2.12164
2671	D3ZTF6	Pik3c2a		0.326527	0.018165	0.907335	2.12279
3200	D4A6R1	Fbxo44		0.326036	0.0128991	0.939694	2.12598
2830	D3ZX08;B2RYB6	Aars2	Alanine--tRNA ligase, mitochondrial	0.325599	0.0171589	0.98361	2.12884
4096	F1MAK9	Smpd4		0.325532	0.0230004	0.975647	2.12927
1891	B5DF60	Eif1ax		0.325073	0.00872559	0.981612	2.13228
6996	Q6AYT1;D4A0Y0	Trim5		0.324734	0.0149207	0.969305	2.13451
6947	Q6AYB4	Hspa14	Heat shock 70 kDa protein 14	0.324714	0.0180916	0.987735	2.13464
9103	Q5M9H0	Anks3	Ankyrin repeat and SAM domain-containing protein 3	0.324708	0.0195526	0.945166	2.13468
4054	F1M9C0;Q80ZF4	Mapkapk2		0.324692	0.0135631	0.986233	2.13479
6442	Q5XHX2	Tprn	Taperin	0.324669	0.0332347	0.940847	2.13494
6733	Q642E5;Q62967;Q99PJ4	Mvd	Diphosphomevalonate decarboxylase	0.324642	0.0181119	0.952561	2.13511
3012	D4A1Y0;A0A0G2JVC2	Scyl2		0.324422	0.0108941	0.97365	2.13656
1255	A0A140TAF5;Q9WU61;Q9WU61-2;Q9WU61-3;Q9WU61-5;D3ZKI2;Q9WU61-4	Clcc1	Chloride channel CLIC-like protein 1	0.324344	0.0212976	0.882096	2.13707
5095	P20294;G3V7M6	Cntf	Ciliary neurotrophic factor	0.324192	0.0135609	0.946977	2.13808
4470	G3V943;Q3KR87	Dnaaf5		0.324078	0.00616755	0.963028	2.13883
1360	A4L9P7	Pds5a	Sister chromatid cohesion protein PDS5 homolog A	0.32383	0.0113034	0.917297	2.14046
1390	B0BMU0;Q7TP89	Ppie	Peptidyl-prolyl cis-trans isomerase E;Peptidyl-prolyl cis-trans isomerase	0.323748	0.0186422	0.934902	2.14101
4086	F1MAA5;Q66H32	Rangap1		0.323689	0.00959987	0.926645	2.1414
2439	D3ZKG7	Inpp5f		0.323589	0.0210108	0.975328	2.14206
4528	G3V9X2;Q9R080;Q9R080-4;Q9R080-3;Q9R080-2	Gpsm1	G-protein-signaling modulator 1	0.323405	0.0107721	0.994483	2.14328
6927	Q6AY71		Protein C8orf37 homolog	0.323314	0.00997686	0.965967	2.14388
1044	A0A0G2K9M4			0.323242	0.0132167	0.918606	2.14436
11	E9PT29;A0A096MIX2;A0A096MJW9;Q568Z8	Ddx17		0.323094	0.00786061	0.943589	2.14535
1434	B0BN85;Q7TQ12;F1LMY6	Sugt1	Suppressor of G2 allele of SKP1 homolog	0.323038	0.00616896	0.956735	2.14572
1937	B5DFM8	Bcas2		0.322798	0.0332628	0.912771	2.14731
2263	D3ZF39	Uap1		0.322788	0.0165212	0.945508	2.14738
996	F1M0V4;A0A0G2K8V3	Thoc2		0.322463	0.0207864	0.934022	2.14954
4191	G3V678;Q9Z0W2	LOC100912534;Polr2h		0.322402	0.0151355	0.972147	2.14995
3005	D4A1U4	Cdan1		0.322308	0.018717	0.945779	2.15057
7228	Q76KC5	Pde8b		0.32225	0.0375255	0.902135	2.15096
6389	Q5U2U0	Clpx	ATP-dependent Clp protease ATP-binding subunit clpX-like, mitochondrial	0.322241	0.0206446	0.900236	2.15102
3563	Q6P9U2;F1LMA5	Fv1		0.322143	0.0235623	0.916635	2.15168
2093	D3ZAI0;D4A4B4	U2surp		0.322038	0.0134725	0.959689	2.15238
3967	F1M5W8;M0R484	Afap1l2		0.321883	0.0128121	0.973773	2.15341
5257	P47196	Akt1	RAC-alpha serine/threonine-protein kinase	0.321848	0.0342847	0.936255	2.15365
5865	Q4G064	Coq5	2-methoxy-6-polyprenyl-1,4-benzoquinol methylase, mitochondrial	0.321718	0.0203268	0.980431	2.15452
1192	Q8K3W9;A0A0H2UHT5;F1LNI5	Ppm1g	Protein phosphatase 1G	0.321718	0.0250175	0.942978	2.15452
6229	Q5M936	Tor3a	Torsin-3A	0.321661	0.0100046	0.945141	2.1549
1265	A0A140UHW6;Q5U4E4	Trmt1		0.321621	0.0190536	0.97269	2.15517
5141	P27008	Parp1	Poly [ADP-ribose] polymerase 1	0.321503	0.0094215	0.950999	2.15596
2918	D3ZZJ4	Ttc21a		0.321495	0.0120832	0.941483	2.15601
4043	F1M949;Q32Q01	Ckap5		0.321399	0.0075375	0.913575	2.15666
1424	B0BN59;G3V6B8	RGD1562416;Tsr2		0.321292	0.0248436	0.954351	2.15738
6267	Q5PPN5	Tppp3	Tubulin polymerization-promoting protein family member 3	0.321217	0.00922712	0.93735	2.15788
1107	A0A0G2KB46;D4AD82;P81128	Arhgap35	Rho GTPase-activating protein 35	0.321211	0.00769578	0.962433	2.15792
4337	G3V7Q0;B5DF49	Dennd5a		0.320897	0.0301341	0.911576	2.16003
2631	D3ZS72	Prex1		0.32083	0.0128652	0.925584	2.16048
180	A0A0G2JT93;Q9WU82;B6DMG1	Ctnnb1	Catenin beta-1	0.320745	0.00463455	0.948511	2.16105
4189	G3V667;Q924W2	Itga6		0.320603	0.00785684	0.958	2.16201
2727	D3ZUP5	Brk1		0.320521	0.0173866	0.916407	2.16256
9241	F1LP59;A0A0G2JXA1;P69735	Rab3gap1	Rab3 GTPase-activating protein catalytic subunit	0.320478	0.0217845	0.981853	2.16285
2454	D3ZKX1	Ccdc53		0.320452	0.0218186	0.977346	2.16303
9216	A0A0G2JTD7;F1LNR0;A0A0G2JUI5;F1LNQ9;F1LNR1;A0A1B0GWS3;A0A1B0GWM1;Q5M928;A0A1B0GWX9	Clasp1		0.320261	0.0165849	0.925538	2.16432
1010	A0A0G2K977;A0A140TAB6;Q62839	Golga2	Golgin subfamily A member 2	0.320186	0.0152422	0.946383	2.16483
6496	Q5XIC8;A0A158URU1	Alkbh3	Alpha-ketoglutarate-dependent dioxygenase alkB homolog 3	0.320147	0.0271963	0.896489	2.16509
2695	D3ZTZ6	Lrrc71		0.320136	0.0176527	0.97916	2.16516
4606	M0R7I8;D4ACE5;A0A1W2Q6D8	Intu	Protein inturned	0.320014	0.0227776	0.938209	2.16599
4153	Q8CHN5;F7FJQ3	Npc2		0.319937	0.0135825	0.873985	2.16651
4208	G3V6H0;P10536	LOC100363782;Rab1b	Ras-related protein Rab-1B	0.319902	0.0231082	0.77076	2.16675
1707	B2RYQ5;A0A0G2KAN5	Erh	Enhancer of rudimentary homolog	0.319834	0.00793342	0.966117	2.16721
5617	Q03348	Ptpra	Receptor-type tyrosine-protein phosphatase alpha	0.319724	0.0316908	0.935653	2.16795
1711	B2RYR9;Q9Z336	Dynlt1	Dynein light chain Tctex-type 1	0.319476	0.0118216	0.935926	2.16964
1829	B4F7E7	Mpp5		0.31924	0.013077	0.932703	2.17124
5596	Q00972;A0A0H2UHR5	Bckdk	[3-methyl-2-oxobutanoate dehydrogenase [lipoamide]] kinase, mitochondrial	0.319087	0.0132076	0.937367	2.17228
3295	D4A914	Xrn2		0.319046	0.0192793	0.867029	2.17256
1876	B5DF24	Uck1	Uridine-cytidine kinase	0.319017	0.0141453	0.967658	2.17276
5697	Q2KN99	Specc1l	Cytospin-A	0.31879	0.0305797	0.973137	2.17431
5927	Q4QQV8	Chmp5	Charged multivesicular body protein 5	0.318688	0.0200223	0.944101	2.17501
3112	D4A4J0	Supt16h		0.318636	0.0427435	0.874157	2.17536
4622	M0R8E8	Ipo11		0.318612	0.0223665	0.93546	2.17552
6889	Q6AXU7	Mif4gd	MIF4G domain-containing protein	0.318612	0.0175384	0.916672	2.17552
4545	M0R3M4;D4A054	Ranbp2		0.3183	0.00680789	0.950848	2.17765
4332	G3V7N0;Q5BJX3	Hs2st1		0.318202	0.0117741	0.978563	2.17832
5787	Q3T1J1	Eif5a	Eukaryotic translation initiation factor 5A-1	0.317969	0.0149697	0.874074	2.17992
2705	D3ZU64	Vps37b		0.317897	0.0221765	0.962527	2.18042
2873	D3ZYG0;A0A0G2K9N2	Vav2		0.317753	0.027886	0.95583	2.18141
3721	F1LRS8;Q80ZE7	Cd2ap	CD2-associated protein	0.317714	0.0170284	0.92066	2.18167
2522	D3ZN95	Hcfc1		0.317699	0.00772254	0.952178	2.18177
2552	D3ZPL1	Cpsf6		0.317686	0.019097	0.923265	2.18186
590	A0A0G2K0Q7;D3ZFU9	Mylk		0.31748	0.0175636	0.979026	2.18328
1317	A0JPP1	Drap1	Dr1-associated corepressor	0.317401	0.0135263	0.943457	2.18382
5415	P62628	Dynlrb1	Dynein light chain roadblock-type 1	0.317338	0.00873671	0.95998	2.18426
3945	F1M4H5	Nova2		0.317294	0.00930758	0.963519	2.18456
936	A0A0G2K7N9;Q6TUE6	Arhgap5		0.317252	0.0112723	0.941743	2.18484
1616	B2GV01;Q4FZS6	Mta2		0.317241	0.0112237	0.939995	2.18493
1327	A1A5Q1	Parp9		0.317215	0.0120221	0.91823	2.18511
4792	O54861	Sort1	Sortilin	0.317205	0.0126251	0.89762	2.18517
170	A0A0G2JT47;P57769;Q80WX6	Snx16	Sorting nexin-16	0.317101	0.0217325	0.963784	2.18589
1553	B1WBY1	Cul1		0.317027	0.0118381	0.957287	2.1864
4251	G3V6S8	Srsf6	Serine/arginine-rich splicing factor 6	0.316906	0.0102424	0.960856	2.18724
5636	Q06C60	Bola1		0.316733	0.03773	0.898052	2.18843
7573	Q9R0C5	Galnt7	N-acetylgalactosaminyltransferase 7	0.316667	0.0114625	0.989627	2.18888
6944	Q6AYA7	Rfk		0.316382	0.016995	0.932716	2.19085
1145	B5DFM1;A0A0H2UHB0;F1LM81	Tom1l1	TOM1-like protein 1	0.31637	0.0269284	0.965042	2.19094
3884	F1M0R1	Rnf213		0.316319	0.00547739	0.915204	2.19129
5827	Q498T9	Lrrc8c	Volume-regulated anion channel subunit LRRC8C	0.316279	0.00899216	0.980969	2.19157
4739	O35095	Ncdn	Neurochondrin	0.316104	0.016107	0.921081	2.19278
9108	Q641W4	Rfc2	Replication factor C subunit 2	0.31607	0.0250873	0.957763	2.19302
5143	P27274	Cd59	CD59 glycoprotein	0.316032	0.00909042	0.970296	2.19328
5861	Q4G012		UPF0562 protein C7orf55 homolog	0.316028	0.0276758	0.942193	2.19331
4204	G3V6F5;Q8CGS5	Elac2	Zinc phosphodiesterase ELAC protein 2	0.315993	0.0192211	0.940823	2.19355
6099	Q5BMA6;D3ZYR0;A0A0G2K860	Arhgef12		0.315665	0.0100587	0.970439	2.19583
5680	Q1HAQ0	Lpcat1	Lysophosphatidylcholine acyltransferase 1	0.315604	0.0166017	0.957604	2.19625
3911	F1M2D4	Arhgap23		0.315581	0.0160551	0.969877	2.19642
7013	Q6BBI8;B3IYD2	Ufc1	Ubiquitin-fold modifier-conjugating enzyme 1	0.315527	0.0110872	0.932098	2.19679
6041	Q56A27	Ncbp1	Nuclear cap-binding protein subunit 1	0.31551	0.0108645	0.966757	2.19691
9041	D3ZYN2;D3ZCG2;D3ZJJ7;D4A1V5;D4ADI4	Kif21a	Kinesin-like protein	0.315455	0.017413	0.950752	2.19729
2462	D3ZL86;A0A0G2JV87	Heatr1		0.315404	0.0162326	0.94969	2.19765
7364	Q91ZQ0	Vmp1	Vacuole membrane protein 1	0.315351	0.0185988	0.947279	2.19802
7598	Q9WV25-2;A0A0H2UHZ6;Q9WV25	Puf60	Poly(U)-binding-splicing factor PUF60	0.315306	0.0131656	0.891231	2.19833
2903	D3ZZ62	Xpot		0.315259	0.0113368	0.953162	2.19866
6247	Q5M9H4;P13638	Atp1b2	Sodium/potassium-transporting ATPase subunit beta-2	0.315248	0.0107728	0.918485	2.19874
2113	D3ZAX5	Cherp		0.315088	0.0134483	0.953121	2.19985
2399	D3ZJ62;A0A0G2K0B7	Ropn1l		0.31504	0.0231523	0.898136	2.20019
3989	Q811Y3;F1M707;Q99M65;A0A096MJP6;Q9JK56;Q2V6F3;Q2V6F2	Ncf1;Ncf-1		0.31503	0.0126052	0.904432	2.20025
6757	Q66H20;Q66H20-2	Ptbp2	Polypyrimidine tract-binding protein 2	0.314875	0.00964842	0.967303	2.20134
7570	Q9QZU7;A0A0G2K5N7;A0A0G2K461	Bbox1	Gamma-butyrobetaine dioxygenase	0.314823	0.0188111	0.942779	2.20171
598	A0A0G2K0U8			0.314805	0.0185575	0.959969	2.20183
6966	Q6AYI5	Shoc2	Leucine-rich repeat protein SHOC-2	0.314778	0.0170772	0.952349	2.20202
2612	D3ZRC4;A0A0G2K621;A0A1W2Q6G9	Pnpla8		0.314773	0.00951031	0.993651	2.20206
9081	I7FKL4;P02688;P02688-2	Mbp	Myelin basic protein	0.314617	0.0203758	0.838265	2.20315
4932	Q45QM8;P08753	Gnai3	Guanine nucleotide-binding protein G(k) subunit alpha	0.314548	0.0113346	0.935611	2.20363
2154	D3ZC56	Dst		0.314547	0.0237616	0.806661	2.20363
6795	Q66HD3	Nasp	Nuclear autoantigenic sperm protein	0.314462	0.0107911	0.946499	2.20423
3704	F1LRE5;A0A0G2K9H3	Osbpl9	Oxysterol-binding protein	0.3144	0.0108934	0.96412	2.20466
1338	A1L1K8	Habp4		0.314376	0.0186994	0.972475	2.20483
5741	Q3B8N7	Tsc22d4	TSC22 domain family protein 4	0.314304	0.0167598	0.983226	2.20534
3529	Q6YGU2;E9PTD9	Tlr2	Toll-like receptor	0.31417	0.0103797	0.906046	2.20628
7460	Q9ES71	Gnpat	Dihydroxyacetone phosphate acyltransferase	0.313999	0.0193407	0.963448	2.20748
5451	P62994;P62994-2;P62994-3;Q63058	Grb2	Growth factor receptor-bound protein 2	0.313889	0.0118065	0.912237	2.20826
3411	D4ACM1	Elp3		0.313879	0.0266793	0.94536	2.20832
1606	B2GUX7	Creg1		0.313875	0.0163306	0.920281	2.20835
1682	B2RYJ3	Cul4a		0.313835	0.0086185	0.970007	2.20864
7109	Q6P752	Tor1aip2	Torsin-1A-interacting protein 2	0.313822	0.013797	0.973653	2.20873
4198	G3V6C4;O70199	Ugdh	UDP-glucose 6-dehydrogenase	0.313814	0.0210681	0.932736	2.20879
4825	Q9QX80;Q9Z0U8;O88311;Q9QX81;Q7M032	Hnrnpab;alf-c1		0.313796	0.0128975	0.894251	2.20891
7156	Q6PEC1	Tbca	Tubulin-specific chaperone A	0.313793	0.0262462	0.899333	2.20893
7502	Q9JJK4	Pex3	Peroxisomal biogenesis factor 3	0.313729	0.0164157	0.94076	2.20938
5675	Q14TE9;Q63177	Top2b	DNA topoisomerase 2	0.313723	0.00502077	0.954061	2.20942
7319	Q8K3P4;F1LRH1	Msi1	RNA-binding protein Musashi homolog 1	0.313635	0.0205148	0.913972	2.21005
7048	Q6J2U6	Rnf114	E3 ubiquitin-protein ligase RNF114	0.313614	0.0118192	0.967036	2.21019
3752	F1LSQ0;Q924K2	Faf1	FAS-associated factor 1	0.313601	0.00700983	0.981849	2.21029
6358	Q5U203;Q5U203-2	Ube2f	NEDD8-conjugating enzyme UBE2F	0.313488	0.0344673	0.921982	2.21108
6779	Q66H94	Fkbp9	Peptidyl-prolyl cis-trans isomerase FKBP9	0.313421	0.0112624	0.925877	2.21155
4515	G3V9Q4;A0A0G2QBZ7	Stk38		0.313366	0.0141475	0.951515	2.21194
6787	Q66HA8	Hsph1	Heat shock protein 105 kDa	0.313281	0.00469837	0.952851	2.21254
854	A0A0G2K664;B1WC57	Hspb11		0.31328	0.0140707	0.984118	2.21255
3185	D4A650	Msrb3		0.313073	0.0404084	0.895565	2.21401
3891	F1M155;D3ZEZ9	Svil		0.313026	0.0212808	0.915385	2.21435
2943	D3ZZZ9	Ctnnd1		0.312922	0.00598974	0.948563	2.21508
4002	F1M7Q7;Q498M3;Q5XI11	Otud4		0.312901	0.0152253	0.9635	2.21523
3550	F1LM09;Q4VSI4	Usp7	Ubiquitin carboxyl-terminal hydrolase;Ubiquitin carboxyl-terminal hydrolase 7	0.312808	0.00655611	0.954707	2.21589
1080	A0A0G2KAI8			0.312703	0.00903645	0.95915	2.21663
7636	Q9Z270;A0A0G2K8E6	Vapa	Vesicle-associated membrane protein-associated protein A	0.312475	0.0125864	0.830269	2.21825
6226	Q5M8B4;Q9WTS8	Fcna;Fcn1	Ficolin-1	0.312398	0.0231595	0.909979	2.21879
7588	Q9WTT7	Bzw2	Basic leucine zipper and W2 domain-containing protein 2	0.312395	0.0171183	0.9569	2.21882
6376	Q5U2Q5;A0A1B0GWX1	Rrm1	Ribonucleoside-diphosphate reductase	0.312381	0.00927859	0.950522	2.21892
4552	M0R402	Tmx3		0.312306	0.00639937	0.98797	2.21945
5314	P52925;D3ZN59;D3ZS25	Hmgb2;LOC100911856;RGD1561694	High mobility group protein B2	0.312156	0.0157162	0.819315	2.22052
7337	Q8R431;A0A0G2JYI5	Mgll	Monoglyceride lipase	0.31211	0.0152028	0.862837	2.22084
5616	Q03346	Pmpcb	Mitochondrial-processing peptidase subunit beta	0.312031	0.0266225	0.8674	2.2214
6811	Q66HM7;P38656;D3ZLH9;Q4V8Q3	Ssb;LOC680385	Lupus La protein homolog	0.311884	0.00586005	0.955475	2.22245
6465	Q5XI55-2;Q5XI55	Ngly1	Peptide-N(4)-(N-acetyl-beta-glucosaminyl)asparagine amidase	0.311745	0.0170007	0.976761	2.22344
1046	A0A0G2K9P5			0.311689	0.00931415	0.977309	2.22384
4038	F1M8X9;A0A0G2K3N1	Gbf1		0.31164	0.00559132	0.96013	2.22419
9018	A0A0G2K0P2;O70436	Smad2	Mothers against decapentaplegic homolog 2	0.311515	0.0307292	0.927776	2.22509
7030	Q6IMX7	Hspbp1	Hsp70-binding protein 1	0.311501	0.0181167	0.924915	2.22519
4527	G3V9W5;O88370	Pip4k2c	Phosphatidylinositol 5-phosphate 4-kinase type-2 gamma	0.311487	0.0147598	0.913823	2.22528
6455	Q5XI28	Raver1	Ribonucleoprotein PTB-binding 1	0.31143	0.0255114	0.943046	2.22569
2190	D3ZD46	Dhx58		0.311373	0.00692765	0.925762	2.2261
4461	G3V917	Tanc1		0.311371	0.034888	0.908731	2.22611
5302	P51792;P51792-2;A0A0G2K2K6	Clcn3	H(+)/Cl(-) exchange transporter 3	0.311108	0.0371948	0.909045	2.22799
2240	D3ZEH3;A0A0U1RRQ7	Sec61a2		0.310945	0.01489	0.966747	2.22916
5559	P97531;A0A0G2K7Y5	Trip10	Cdc42-interacting protein 4	0.310913	0.0470082	0.770906	2.22939
6406	Q5U2Y6	Tfip11	Tuftelin-interacting protein 11	0.310863	0.0278242	0.833136	2.22975
249	D3ZCH3;A0A0G2JUH8	Snx13		0.310817	0.016758	0.977273	2.23008
2009	D3Z7Z5	Ranbp10		0.31071	0.0389797	0.900763	2.23085
3764	F1LT49	Lrrc47		0.310671	0.0204006	0.868868	2.23113
9082	M0R9A9	Cep164		0.310475	0.0081784	0.995166	2.23254
1626	B2GV38	Ubl4a	Ubiquitin-like protein 4A	0.310397	0.0229005	0.929191	2.2331
374	A0A0G2JWM5;Q5XIN3	Traf3ip1	TRAF3-interacting protein 1	0.310384	0.0448857	0.856674	2.2332
7748	Z4YNP1;Q792H5-2;Q792H5-3;Q792H5;Q792H5-4;Q9JIX6	Celf2	CUGBP Elav-like family member 2	0.310339	0.00804332	0.95509	2.23351
1576	B1WC49	Api5		0.310233	0.007211	0.949715	2.23428
1207	A0A0H2UI05;Q499T7	Cfap20	Cilia- and flagella-associated protein 20	0.31021	0.0254304	0.94898	2.23445
5793	Q3V5X8	Endog		0.310184	0.0199806	0.937743	2.23464
1109	A0A0G2KB56;P82808	Gfpt1	Glutamine--fructose-6-phosphate aminotransferase [isomerizing] 1	0.310099	0.00944833	0.959045	2.23525
545	I6L9G5;A0A0G2K022	Rcn3		0.31003	0.0239511	0.888627	2.23574
5732	Q3B7D1	Ube2z	Ubiquitin-conjugating enzyme E2 Z	0.310024	0.0121238	0.946447	2.23578
1954	B6ID11	Urm1	Ubiquitin-related modifier 1	0.310024	0.0131195	0.953878	2.23579
2948	D4A031	Ddx42		0.309911	0.0194675	0.860746	2.2366
3630	F1LPA6;P20717	Padi2	Protein-arginine deiminase type-2	0.309905	0.0106576	0.962438	2.23664
7238	Q794E4	Hnrnpf	Heterogeneous nuclear ribonucleoprotein F;Heterogeneous nuclear ribonucleoprotein F, N-terminally processed	0.309647	0.00620338	0.954782	2.23851
5768	Q3MHC2	Cpsf3l	Integrator complex subunit 11	0.309642	0.0281084	0.938153	2.23854
3734	F1LSC3	Sf1		0.309624	0.0517409	0.856493	2.23867
6290	Q5PQS4;A0A0G2K2Q5;Q5PQS4-2	Gulp1	PTB domain-containing engulfment adapter protein 1	0.309595	0.0105755	0.976082	2.23889
4762	O35532	Msmo1	Methylsterol monooxygenase 1	0.309585	0.0425816	0.898061	2.23896
3590	F1LN59;Q5BJU2;Q1RP76	Eif4g2		0.309496	0.00617618	0.942924	2.2396
5971	Q4V8C3-2;Q4V8C3;M0RCT5;M0RDD8	Eml1	Echinoderm microtubule-associated protein-like 1	0.309477	0.0238918	0.965475	2.23974
6632	Q63198	Cntn1	Contactin-1	0.309278	0.0284149	0.782134	2.24118
7629	Q9Z1W6-3;Q9Z1W6;Q9Z1W6-4;Q9Z1W6-2	Mtdh	Protein LYRIC	0.309259	0.0317576	0.778381	2.24132
3956	F1M589	Pml		0.309191	0.00951934	0.927063	2.24181
1108	A0A0G2KB55;P63281	Ube2i	SUMO-conjugating enzyme UBC9	0.309146	0.0082381	0.959788	2.24214
6483	Q5XI97	Aarsd1	Alanyl-tRNA editing protein Aarsd1	0.309092	0.0101593	0.948753	2.24252
529	Q9WUI5;Q548R7;E9PU78;A0A0G2JZS5;Q7TS62;P53563-2;P53563-3;P53563;Q5K547	Bcl2l1;Bcl2l1-ps1;bcl-X	Bcl-2-like protein 1	0.309045	0.0273174	0.941171	2.24287
9104	Q5PQR7	Tia1		0.308777	0.0139622	0.966409	2.24482
6169	Q5HZY2	Sar1b	GTP-binding protein SAR1b	0.308669	0.0149037	0.961878	2.2456
6679	Q63632	Slc12a4	Solute carrier family 12 member 4	0.308665	0.0238344	0.954471	2.24563
1143	A0A0H2UHA6;Q9Z142	Tmem33	Transmembrane protein 33	0.308591	0.0154354	0.938924	2.24617
2034	D3Z8X6	Dtx3l		0.308303	0.0121475	0.873837	2.24827
6371	Q5U2N8	Ttc26	Intraflagellar transport protein 56	0.30805	0.0101382	0.968529	2.25012
411	A0A0G2JXG3;Q6AY41;D3Z9E9	Tmem30a;Tmem30b	Cell cycle control protein 50A	0.308018	0.0129426	0.972526	2.25035
1599	B2GUV7;A0A0H2UHV4;M0R7Z0;Q4FZQ8	Eif5b;Eif5b-ps1	Eukaryotic translation initiation factor 5B	0.307967	0.0120052	0.900145	2.25072
723	A0A0G2K398;F8WFK6;P36970-2;P36970;Q91XR8;Q76LU9;A0A0G2KAD1	Gpx4	Glutathione peroxidase;Phospholipid hydroperoxide glutathione peroxidase, mitochondrial;Phospholipid hydroperoxide glutathione peroxidase, nuclear	0.307944	0.0356379	0.925619	2.25088
700	A0A0G2K2U0;Q5PQL5;A0A0G2JZJ5	Ptdss1	Phosphatidylserine synthase 1	0.307921	0.0158932	0.989456	2.25106
5686	Q6AYN8;Q1PS21	Mcm7	DNA helicase	0.307825	0.0282209	0.881462	2.25176
931	D3ZQM7;A0A0G2K7L4	Itpk1		0.307757	0.0381334	0.890611	2.25225
4237	G3V6P6;Q5PPI5;Q925G0;Q925G0-2	Rbm3	RNA-binding protein 3	0.307738	0.00910929	0.951638	2.25239
2369	D3ZI68	Prpf31		0.307661	0.0132506	0.972929	2.25296
6906	Q6AY18	Sar1a		0.307613	0.00908744	0.966269	2.25331
6846	Q68FU7	Coq6	Ubiquinone biosynthesis monooxygenase COQ6, mitochondrial	0.307594	0.0173047	0.987498	2.25345
6167	Q5HZX7		UPF0554 protein C2orf43 homolog	0.307525	0.0097194	0.978497	2.25395
423	A0A0G2JXN8			0.307464	0.0077819	0.970169	2.2544
6198	Q5M7T4	Yipf4	Protein YIPF4	0.307383	0.0376994	0.892589	2.25499
1871	B5DF01;D3ZTB4	Vps11		0.307327	0.0118612	0.991142	2.2554
3428	D4AD37	Impad1	Inositol monophosphatase 3	0.307048	0.0198639	0.975504	2.25746
1154	A0A0H2UHE5;P20650;Q4V8L2	Ppm1a	Protein phosphatase 1A	0.30693	0.0106851	0.982146	2.25832
1353	A2VD09;Q9QZM5	Abi1	Abl interactor 1	0.306851	0.0209265	0.972852	2.25891
690	A0A0G2K2M9;B2GUY6	Srrm2		0.30685	0.0127013	0.937365	2.25891
688	A0A0G2K2L1;Q9WTQ2	Podxl	Podocalyxin	0.306843	0.0134783	0.97737	2.25896
2531	M0RC60;D3ZNV6	LOC100910164;Elmod2		0.306828	0.0353718	0.872456	2.25907
2365	D3ZI42	Lrsam1		0.306734	0.01078	0.984197	2.25976
7584	Q9R1T1	Banf1	Barrier-to-autointegration factor;Barrier-to-autointegration factor, N-terminally processed	0.306725	0.00819279	0.935899	2.25984
4381	G3V856;Q5BKC9;Q6AZ62	LOC100912512;Ngef	Ephexin-1	0.306672	0.0236456	0.913142	2.26023
1134	Q5XIQ1;A0A0G2QC52	Rabl2a		0.306605	0.0196682	0.968129	2.26071
464	A0A0G2JYL4;D3ZGT6	P4ha2		0.306591	0.0149134	0.97239	2.26082
55	A0A096MK61	LOC102555086		0.306558	0.00879385	0.986204	2.26106
6500	Q5XIE1	Them6	Protein THEM6	0.306548	0.0425953	0.911962	2.26114
916	D3ZJW3;A0A0G2K781	Ppfibp1		0.306527	0.0410306	0.811077	2.26129
496	A0A0G2JZA2;P97576	Grpel1	GrpE protein homolog 1, mitochondrial	0.306458	0.00983284	0.950116	2.2618
2572	D3ZQ57	Plxnb2		0.306452	0.00770822	0.854562	2.26184
6295	Q5PQW8;Q63663	Gbp2	Interferon-induced guanylate-binding protein 2	0.306431	0.00658196	0.919405	2.262
2805	D3ZWK2	Parvg		0.30629	0.0161768	0.944663	2.26304
1359	B1WBL5;A4K5G8	Cfap52		0.306269	0.0407567	0.875908	2.2632
6984	Q6AYR1;Q4R1A4	Tfg;TFG		0.306122	0.0175355	0.902297	2.26428
9046	D3ZMJ7	Wnk2		0.30612	0.0158249	0.937374	2.2643
754	A0A0G2K435;Q75N36;G3V8B8	Dnajc7		0.306013	0.0273639	0.87418	2.26509
1089	A0A0G2KAP8;E9PU44;Q56A18;Q56A18-4;Q56A18-3;A0A0G2K9C1;Q56A18-2	Smarce1	SWI/SNF-related matrix-associated actin-dependent regulator of chromatin subfamily E member 1	0.305977	0.0152295	0.964171	2.26536
3907	F1M265;P0C5E3	Palld	Palladin	0.305936	0.00995046	0.931973	2.26566
9060	F1LP66;A0A1L1WKJ1;A0A0G2KA63	Mapk8		0.305886	0.0280308	0.959704	2.26603
2696	D3ZU13;D4AD15;M0RD03	LOC100911431;Eif4g1;LOC100912571		0.305868	0.00547894	0.959367	2.26617
3138	D4A511	Srp9	Signal recognition particle 9 kDa protein	0.305851	0.0268735	0.962834	2.26629
6985	Q6AYR2;D4ACZ5	Ndrg3	Protein NDRG3	0.305767	0.0174117	0.90599	2.26691
3437	D4ADD3	Hecw2		0.305588	0.0212734	0.962677	2.26824
3861	F1LZ05	Parp14		0.305317	0.00752129	0.917588	2.27025
427	A0A0G2JXT6;D3ZC22	Mtmr6		0.30526	0.0227027	0.874271	2.27068
2520	D3ZN39	Usp8	Ubiquitin carboxyl-terminal hydrolase	0.305205	0.0222966	0.865971	2.27109
4873	P04182	Oat	Ornithine aminotransferase, mitochondrial	0.305162	0.00605916	0.924886	2.27141
6135	Q5FVL7;F1LMB5	Dnaaf2	Protein kintoun	0.305152	0.0242639	0.951855	2.27148
341	A0A0G2JW28;D3ZCH7;G3V9D7	Add3		0.305031	0.024902	0.955426	2.27239
7209	Q6YDN8	Gid8		0.304992	0.0266546	0.942416	2.27268
6909	Q6AY21	G3bp2		0.304906	0.00920455	0.940839	2.27331
2372	D3ZIE4	Fyb		0.304736	0.0127421	0.947016	2.27459
6579	Q62703	Rcn2	Reticulocalbin-2	0.304719	0.0222197	0.843099	2.27471
3334	D4AA63	Ubqln2		0.304712	0.0101791	0.96241	2.27476
3409	D4ACK7	Cnnm3		0.304661	0.019083	0.969568	2.27514
7421	Q99PD6	Tgfb1i1	Transforming growth factor beta-1-induced transcript 1 protein	0.304606	0.0162642	0.961619	2.27555
250	A0A0G2JUJ9;D4A2Z6	Sec63		0.30444	0.0177999	0.904181	2.27679
4675	M0RC57	Smap1		0.304389	0.0143958	0.965449	2.27717
3806	F1LVX2	Ehbp1		0.304378	0.0218311	0.960473	2.27726
5652	Q08851-2;Q08851	Stx5	Syntaxin-5	0.304339	0.0357372	0.923589	2.27755
1765	B2RZ96	Ube2r2		0.304244	0.057054	0.670092	2.27826
3034	D4A2D3;A0A1W2Q616	Mycbp2		0.304028	0.0105791	0.978671	2.27988
7019	Q6DUV1;P09216;F1LMV8;A0A0G2JXV8;Q63432	Prkce	Protein kinase C epsilon type;Protein kinase C	0.303873	0.0253325	0.959971	2.28104
2219	D3ZDX5	Plxnb1		0.303639	0.00747795	0.968286	2.2828
790	A0A0G2K4V4;D3Z9P1	Kdsr		0.3034	0.00501565	0.997818	2.2846
970	D4A4X7;A0A0G2K8D1	Mospd2		0.303332	0.020582	0.904246	2.28511
9207	A0A0G2JV72;A0A0G2K739;P61078;F1M5C9;D3ZDK2	Ube2d3;Ube2d2;Ube2d1	Ubiquitin-conjugating enzyme E2 D3;Ubiquitin-conjugating enzyme E2 D1	0.303289	0.013529	0.952611	2.28543
7608	Q9WVJ4	Synj2bp	Synaptojanin-2-binding protein	0.303224	0.0104834	0.990528	2.28593
65	A0A096MKE9;Q5U2M4	Lig3	DNA ligase	0.303149	0.00678287	0.973203	2.28649
2438	D3ZKG5;B2RYL9	Parvb		0.303108	0.0150574	0.95073	2.2868
5447	Q3ZAV2;P62961;Q76MJ6;D3ZEV0	Ybx1;LOC100912427	Nuclease-sensitive element-binding protein 1	0.303074	0.015558	0.945203	2.28706
3994	F1M7B8;A0A0G2JTH7	Ube3a		0.303022	0.0300092	0.944425	2.28745
6111	Q5EB90	Polr2c		0.302859	0.0147108	0.948528	2.28868
538	A0A0G2JZY3;A0A0G2KB70			0.302853	0.0185945	0.943116	2.28873
9068	F1M0X6	Magohb		0.302785	0.0103186	0.927806	2.28924
1035	G3V7K3;A0A0G2K9I6;Q9JL97;P13635	Cp	Ceruloplasmin	0.302751	0.00339667	0.94224	2.2895
3647	F1LPQ4	Pld2		0.302635	0.0143053	0.982439	2.29037
144	A0A0G2JSR7;P43244;B5DEM0;Q6P6H1	Matr3	Matrin-3	0.302624	0.00418076	0.957249	2.29045
2801	D3ZWG9	Ptar1		0.30247	0.0384205	0.925349	2.29162
1800	B4F764;Q4KM65	Nudt21	Cleavage and polyadenylation specificity factor subunit 5	0.302383	0.0072631	0.955354	2.29228
7583	Q9R1R4-2;Q9R1R4	Tdrd7	Tudor domain-containing protein 7	0.302295	0.00685988	0.961384	2.29295
4080	F1MA87;Q99MD0	Cdk6		0.302262	0.0151742	0.965919	2.2932
258	A0A0G2JUP9;Q7TP01			0.302006	0.0140333	0.9768	2.29515
2429	D3ZK73	Cul4b		0.301928	0.0213565	0.966162	2.29574
3887	F1M0Z1;A0A1P0PBZ6	Trio		0.301608	0.0186839	0.89063	2.29817
3128	D4A4U2	Bbs1		0.301596	0.0118293	0.987843	2.29827
3079	D4A3S6	Mtss1l		0.301568	0.019474	0.941132	2.29848
3535	E9PTR4;A0A0G2JYC6	Ubap2l		0.301562	0.0095435	0.968946	2.29853
7020	Q6EV70	Pofut1	GDP-fucose protein O-fucosyltransferase 1	0.301502	0.0187671	0.895868	2.29898
468	A0A0G2JYQ3;A0A0G2K678;F1LQJ1;P0CB49	Ylpm1	YLP motif-containing protein 1	0.301486	0.0241537	0.95116	2.2991
6248	Q5M9H7;O35824	Dnaja2	DnaJ homolog subfamily A member 2	0.30131	0.0051155	0.970353	2.30044
6494	Q5XIC2	Ecsit	Evolutionarily conserved signaling intermediate in Toll pathway, mitochondrial	0.301255	0.0150611	0.963863	2.30087
4549	M0R3V4	LOC501282		0.301223	0.0146788	0.985952	2.30111
3539	E9PTX9;Q9QX10;Q9R1N0	Slc12a2;NKCC1		0.301192	0.0111549	0.985136	2.30135
3440	D4ADE5	Setd7	Histone-lysine N-methyltransferase SETD7	0.301052	0.0120473	0.978072	2.30242
5487	P63331;A0A0G2JYA4	Ppp2ca	Serine/threonine-protein phosphatase 2A catalytic subunit alpha isoform	0.301051	0.010572	0.968933	2.30242
1144	Q5U401;A0A0H2UHA7;Q63424	Slc15a2	Solute carrier family 15 member 2	0.300934	0.0211981	0.922209	2.30332
6306	Q5RJK9;Q7TP32;A0A0G2K5T6	Polr1c		0.300879	0.0451477	0.898813	2.30374
9243	F1LZV1;P97924-6;P97924-5	Kalrn		0.300842	0.0256706	0.951504	2.30403
6916	Q6AY43;Q6AY43-2	Dync2li1	Cytoplasmic dynein 2 light intermediate chain 1	0.300835	0.0142632	0.927062	2.30408
6648	Q63430	Csdc2	Cold shock domain-containing protein C2	0.300749	0.0207066	0.929502	2.30473
[truncated: 3,151 more rows]
