# Supplementary material for: Local and global influences on protein turnover in neurons and glia
Source: eLife. 2018 Jun 19;7:e34202. doi: 10.7554/eLife.34202 (PMC6008053; doi:10.7554/eLife.34202)
Supplement: Supplementary file 2. [file elife-34202-supp2.xlsx]

## Sheet: MS parameters
Supplemntary Table 2: MS parameters
"Q Exactive Plus"				"Orbitrap Elite"
	Parameter	Value			Parameter	Value
General settings	Polarity	Positive		General settings	Polarity	Positive
	Default charge state	2		MS1 settings	Analyzer	FTMS
MS1 settings	Microscans	1			Mass range	Normal
	Resolution	70000			Resolution	120000
	AGC target	3000000			Scan type	Full
	Maximum IT	60 ms			Data type	Profile
	Number of scan ranges	1			Scan range	350 to 1,600 m/z
	Scan range	350 to 1,400 m/z		MS2 settings	Analyzer	Ion trap
	Spectrum data type	Profile			Mass range	Normal
MS2 settings	Microscans	1			Scan rate	Rapid
	Resolution	17500			Data type	Centroid
	AGC target	1000000			TopN	15
	Maximum IT	60 ms			Minimum signal threshold	1000 counts
	TopN	10			Charge exclusion	Unassigned, 1
	Isolation window	1.7 m/z			Monoisotopic precursor selection	enabled
	Isolation offset	0.0 m/z			Dynamic exclusion	90 s; early expiration enabled (S/N threshold: 2.0)
	Fixed first mass	-
	Normalized collision energy	30
	Spectrum data type	Profile			Activation type	CID
	Minimum AGC target	24000			Default charge state	2
	Charge exclusion	Unassigned, 1, ≥ 6			Isolation width	2.0 m/z
	Peptide match	Preferred			Normalized collision energy	35
	Exclude isotopes	on			Activation Q	0.25
	Dynamic exclusion	30 s			Activation time	30 ms
