# Supplementary material for: Local and global influences on protein turnover in neurons and glia
Source: eLife. 2018 Jun 19;7:e34202. doi: 10.7554/eLife.34202 (PMC6008053; doi:10.7554/eLife.34202)
Supplement: Supplementary file 3. [file elife-34202-supp3.xlsx]

## Sheet: Sample tables
Supplementary Table 3: Sample table and MaxQuant parameter sets
Dynamic SILAC samples of different culture types									Dynamic SILAC of neuron-enriched cultures with and without conditioned medium										Comparison of glia-enriched cultures from cortex and hippocampus
Culture type	Biological replicate	Time point	Technical replicate	File name	Parameter group	Experiment	Fraction		Biological replicate	Culture type	Time point	SILAC labelling	Technical replicate	File name	Parameter group	Experiment	Fraction		Culture type	Experimental replicate	Technical replicate	File name	Parameter group	Experiment
Glia-enriched	1	0 days	1	161122_1304_AlDoerrb_G2_t0_212min_Mann_3uL_a	Group 0	G2_t0_a	3		1	with conditioned medium	0 days	light	1	180406_1541_Cond_0d_L_212min_4uL_a	Group 0	N71_Cond_0d_L_a	3		Glia-enriched cultures from cortex	dish 1	1	180313_1518_GCX5_Sample1_212min_2uL_a	Group 0	G_CX_1_a
			2	161122_1304_AlDoerrb_G2_t0_212min_Mann_3uL_b	Group 0	G2_t0_b	3						2	180406_1541_Cond_0d_L_212min_4uL_b	Group 0	N71_Cond_0d_L_b	3				2	180313_1518_GCX5_Sample1_212min_2uL_b	Group 0	G_CX_1_b
			3	161122_1304_AlDoerrb_G2_t0_212min_Mann_3uL_c	Group 0	G2_t0_c	3						3	180406_1541_Cond_0d_L_212min_4uL_c	Group 0	N71_Cond_0d_L_c	3			dish 2	1	180313_1518_GCX5_Sample2_212min_2uL_a	Group 0	G_CX_2_a
		1 day	1	161123_1304_AlDoerrb_G2_1d_212min_Mann_3uL_a	Group 0	G2_1d_a	3					heavy	1	180412_1542_Cond_0d_H_212min_4uL_a	Group 0	N71_Cond_0d_H_a	6				2	180313_1518_GCX5_Sample2_212min_2uL_b	Group 0	G_CX_2_b
			2	161123_1304_AlDoerrb_G2_1d_212min_Mann_3uL_b	Group 0	G2_1d_b	3						2	180412_1542_Cond_0d_H_212min_4uL_b	Group 0	N71_Cond_0d_H_b	6		Glia-enriched cultures from hippocampus	dish 1	1	180313_1518_GHC1_Sample1_212min_4uL_a	Group 0	G_HC_1_a
			3	161123_1304_AlDoerrb_G2_1d_212min_Mann_3uL_c	Group 0	G2_1d_c	3						3	180412_1542_Cond_0d_H_212min_4uL_c	Group 0	N71_Cond_0d_H_c	6				2	180313_1518_GHC1_Sample1_212min_4uL_b	Group 0	G_HC_1_b
		3 days	1	161123_1304_AlDoerrb_G2_3d_212min_Mann_3uL_a	Group 0	G2_3d_a	3				7 days	light → heavy	1	180412_1542_Cond_7d_LH_212min_4uL_a	Group 0	N71_Cond_7d_LH_a	6			dish 2	1	180313_1518_GHC1_Sample2_212min_4uL_a	Group 0	G_HC_2_a
			2	161123_1304_AlDoerrb_G2_3d_212min_Mann_3uL_b	Group 0	G2_3d_b	3						2	180412_1542_Cond_7d_LH_212min_4uL_b	Group 0	N71_Cond_7d_LH_b	6				2	180313_1518_GHC1_Sample2_212min_4uL_b	Group 0	G_HC_2_b
			3	161123_1304_AlDoerrb_G2_3d_212min_Mann_3uL_c	Group 0	G2_3d_c	3						3	180412_1542_Cond_7d_LH_212min_4uL_c	Group 0	N71_Cond_7d_LH_c	6
		7 days	1	161124_1304_AlDoerrb_G2_7d_212min_Mann_3uL_a	Group 0	G2_7d_a	3					heavy → light	1	180406_1541_Cond_7d_HL_212min_4uL_a	Group 0	N71_Cond_7d_HL_a	3
			2	161124_1304_AlDoerrb_G2_7d_212min_Mann_3uL_b	Group 0	G2_7d_b	3						2	180406_1541_Cond_7d_HL_212min_4uL_b	Group 0	N71_Cond_7d_HL_b	3
			3	161124_1304_AlDoerrb_G2_7d_212min_Mann_3uL_c	Group 0	G2_7d_c	3						3	180406_1541_Cond_7d_HL_212min_4uL_c	Group 0	N71_Cond_7d_HL_c	3
	2	0 days	1	170328_1340_AlDoerr_G3_t0_212min_Mann_3uL_a	Group 0	G3_t0_a	6			without conditioned medium	0 days	light	1	180406_1541_noCond_0d_L_212min_4uL_a	Group 0	N71_no_0d_L_a	3
			2	170328_1340_AlDoerr_G3_t0_212min_Mann_3uL_b	Group 0	G3_t0_b	6						2	180406_1541_noCond_0d_L_212min_4uL_b	Group 0	N71_no_0d_L_b	3
			3	170328_1340_AlDoerr_G3_t0_212min_Mann_3uL_c	Group 0	G3_t0_c	6						3	180406_1541_noCond_0d_L_212min_4uL_c	Group 0	N71_no_0d_L_c	3
		1 day	1	170329_1340_AlDoerr_G3_1d_212min_Mann_3uL_a	Group 0	G3_1d_a	6					heavy	1	180412_1542_noCond_0d_H_212min_4uL_a	Group 0	N71_no_0d_H_a	6
			2	170329_1340_AlDoerr_G3_1d_212min_Mann_3uL_b	Group 0	G3_1d_b	6						2	180412_1542_noCond_0d_H_212min_4uL_b	Group 0	N71_no_0d_H_b	6
			3	170329_1340_AlDoerr_G3_1d_212min_Mann_3uL_c	Group 0	G3_1d_c	6						3	180412_1542_noCond_0d_H_212min_4uL_c	Group 0	N71_no_0d_H_c	6
		3 days	1	170330_1340_AlDoerr_G3_3d_212min_Mann_3uL_a	Group 0	G3_3d_a	6				7 days	light → heavy	1	180412_1542_noCond_7d_LH_212min_4uL_a	Group 0	N71_no_7d_LH_a	6
			2	170330_1340_AlDoerr_G3_3d_212min_Mann_3uL_b	Group 0	G3_3d_b	6						2	180412_1542_noCond_7d_LH_212min_4uL_b	Group 0	N71_no_7d_LH_b	6
			3	170330_1340_AlDoerr_G3_3d_212min_Mann_3uL_c	Group 0	G3_3d_c	6						3	180412_1542_noCond_7d_LH_212min_4uL_c	Group 0	N71_no_7d_LH_c	6
		7 days	1	170331_1340_AlDoerr_G3_7d_212min_Mann_3uL_a	Group 0	G3_7d_a	6					heavy → light	1	180406_1541_noCond_7d_HL_212min_4uL_a	Group 0	N71_no_7d_HL_a	3
			2	170331_1340_AlDoerr_G3_7d_212min_Mann_3uL_b	Group 0	G3_7d_b	6						2	180406_1541_noCond_7d_HL_212min_4uL_b	Group 0	N71_no_7d_HL_b	3
			3	170331_1340_AlDoerr_G3_7d_212min_Mann_3uL_c	Group 0	G3_7d_c	6						3	180406_1541_noCond_7d_HL_212min_4uL_c	Group 0	N71_no_7d_HL_c	3
	3	0 days	1	170215_1341_AlDoerr_G4_t0_212min_Mann_3uL_a	Group 0	G4_t0_a	9		2	with conditioned medium	0 days	light	1	180420_1549_N73_cond_0d_L_212min_3uL_a	Group 0	N73_Cond_0d_L_a	9
			2	170215_1341_AlDoerr_G4_t0_212min_Mann_3uL_b	Group 0	G4_t0_b	9						2	180420_1549_N73_cond_0d_L_212min_3uL_b	Group 0	N73_Cond_0d_L_b	9
			3	170215_1341_AlDoerr_G4_t0_212min_Mann_3uL_c	Group 0	G4_t0_c	9						3	180420_1549_N73_cond_0d_L_212min_3uL_c	Group 0	N73_Cond_0d_L_c	9
		1 day	1	170216_1341_AlDoerr_G4_1d_212min_Mann_2uL_a	Group 0	G4_1d_a	9					heavy	1	180423_1550_N73_cond_0d_H_212min_3uL_a	Group 0	N73_Cond_0d_H_a	12
			2	170216_1341_AlDoerr_G4_1d_212min_Mann_2uL_b	Group 0	G4_1d_b	9						2	180423_1550_N73_cond_0d_H_212min_3uL_b	Group 0	N73_Cond_0d_H_b	12
			3	170216_1341_AlDoerr_G4_1d_212min_Mann_2uL_c	Group 0	G4_1d_c	9						3	180423_1550_N73_cond_0d_H_212min_3uL_c	Group 0	N73_Cond_0d_H_c	12
		3 days	1	170217_1341_AlDoerr_G4_3d_212min_Mann_2uL_a	Group 0	G4_3d_a	9				7 days	light → heavy	1	180420_1549_N73_cond_7d_LH_212min_3uL_a	Group 0	N73_Cond_7d_LH_a	9
			2	170217_1341_AlDoerr_G4_3d_212min_Mann_2uL_b	Group 0	G4_3d_b	9						2	180420_1549_N73_cond_7d_LH_212min_3uL_b	Group 0	N73_Cond_7d_LH_b	9
			3	170217_1341_AlDoerr_G4_3d_212min_Mann_2uL_c	Group 0	G4_3d_c	9						3	180420_1549_N73_cond_7d_LH_212min_3uL_c	Group 0	N73_Cond_7d_LH_c	9
		7 days	1	170218_1341_AlDoerr_G4_7d_212min_Mann_2uL_a	Group 0	G4_7d_a	9					heavy → light	1	180423_1550_N73_cond_7d_HL_212min_3uL_a	Group 0	N73_Cond_7d_HL_a	12
			2	170218_1341_AlDoerr_G4_7d_212min_Mann_2uL_b	Group 0	G4_7d_b	9						2	180423_1550_N73_cond_7d_HL_212min_3uL_b	Group 0	N73_Cond_7d_HL_b	12
			3	170218_1341_AlDoerr_G4_7d_212min_Mann_2uL_c	Group 0	G4_7d_c	9						3	180423_1550_N73_cond_7d_HL_212min_3uL_c	Group 0	N73_Cond_7d_HL_c	12
Mixed	1	0 days	1	160611_1207_AlDoerr_N16_t0_212min_Mann_3uL_a	Group 0	N16_t0_a	13			without conditioned medium	0 days	light	1	180420_1549_N73_no_0d_L_212min_3uL_a	Group 0	N73_no_0d_L_a	9
			2	160611_1207_AlDoerr_N16_t0_212min_Mann_3uL_b	Group 0	N16_t0_b	13						2	180420_1549_N73_no_0d_L_212min_3uL_b	Group 0	N73_no_0d_L_b	9
			3	160611_1207_AlDoerr_N16_t0_212min_Mann_3uL_c	Group 0	N16_t0_c	13						3	180420_1549_N73_no_0d_L_212min_3uL_c	Group 0	N73_no_0d_L_c	9
		1 day	1	160610_1207_AlDoerr_N16_1d_212min_Mann_3uL_a	Group 0	N16_1d_a	13					heavy	1	180423_1550_N73_no_0d_H_212min_3uL_a	Group 0	N73_no_0d_H_a	12
			2	160610_1207_AlDoerr_N16_1d_212min_Mann_3uL_b	Group 0	N16_1d_b	13						2	180423_1550_N73_no_0d_H_212min_3uL_b	Group 0	N73_no_0d_H_b	12
			3	160610_1207_AlDoerr_N16_1d_212min_Mann_3uL_c	Group 0	N16_1d_c	13						3	180423_1550_N73_no_0d_H_212min_3uL_c	Group 0	N73_no_0d_H_c	12
		3 days	1	160609_1207_AlDoerr_N16_3d_212min_Mann_3uL_a	Group 0	N16_3d_a	13				7 days	light → heavy	1	180420_1549_N73_no_7d_LH_212min_3uL_a	Group 0	N73_no_7d_LH_a	9
			2	160609_1207_AlDoerr_N16_3d_212min_Mann_3uL_b	Group 0	N16_3d_b	13						2	180420_1549_N73_no_7d_LH_212min_3uL_b	Group 0	N73_no_7d_LH_b	9
			3	160609_1207_AlDoerr_N16_3d_212min_Mann_3uL_c	Group 0	N16_3d_c	13						3	180420_1549_N73_no_7d_LH_212min_3uL_c	Group 0	N73_no_7d_LH_c	9
		7 days	1	160608_1207_AlDoerr_N16_7d_212min_Mann_a	Group 0	N16_7d_a	13					heavy → light	1	180423_1550_N73_no_7d_HL_212min_3uL_a	Group 0	N73_no_7d_HL_a	12
			2	160608_1207_AlDoerr_N16_7d_212min_Mann_b	Group 0	N16_7d_b	13						2	180423_1550_N73_no_7d_HL_212min_3uL_b	Group 0	N73_no_7d_HL_b	12
			3	160608_1207_AlDoerr_N16_7d_212min_Mann_c	Group 0	N16_7d_c	13						3	180423_1550_N73_no_7d_HL_212min_3uL_c	Group 0	N73_no_7d_HL_c	12
	2	0 days	1	161119_1266_AlDoerrb_N25_t0_212min_Mann_3uL_a	Group 0	N25_t0_a	16
			2	161119_1266_AlDoerrb_N25_t0_212min_Mann_3uL_b	Group 0	N25_t0_b	16
			3	161119_1266_AlDoerrb_N25_t0_212min_Mann_3uL_c	Group 0	N25_t0_c	16
		1 day	1	161118_1266_AlDoerrb_N25_1d_212min_Mann_3uL_a	Group 0	N25_1d_a	16
			2	161118_1266_AlDoerrb_N25_1d_212min_Mann_3uL_b	Group 0	N25_1d_b	16
			3	161118_1266_AlDoerrb_N25_1d_212min_Mann_3uL_c	Group 0	N25_1d_c	16
		3 days	1	161117_1266_AlDoerrb_N25_3d_212min_Mann_3uL_a	Group 0	N25_3d_a	16
			2	161117_1266_AlDoerrb_N25_3d_212min_Mann_3uL_b	Group 0	N25_3d_b	16
			3	161117_1266_AlDoerrb_N25_3d_212min_Mann_3uL_c	Group 0	N25_3d_c	16
		7 days	1	161116_1266_AlDoerrb_N25_7d_SepPak_212min_Mann_3uL_a	Group 0	N25_7d_a	16
			2	161116_1266_AlDoerrb_N25_7d_SepPak_212min_Mann_3uL_b	Group 0	N25_7d_b	16
			3	161116_1266_AlDoerrb_N25_7d_SepPak_212min_Mann_3uL_c	Group 0	N25_7d_c	16
	3	0 days	1	170724_1380_AlDoerr_N33a_t0_212min_Mann_3uL_a	Group 0	N33_t0_a	19
			2	170724_1380_AlDoerr_N33a_t0_212min_Mann_2uL_b	Group 0	N33_t0_b	19
			3	170724_1380_AlDoerr_N33a_t0_212min_Mann_2uL_c	Group 0	N33_t0_c	19
		1 day	1	170724_1380_AlDoerr_N33a_1d_212min_Mann_3uL_a	Group 0	N33_1d_a	19
			2	170724_1380_AlDoerr_N33a_1d_212min_Mann_2uL_b	Group 0	N33_1d_b	19
			3	170724_1380_AlDoerr_N33a_1d_212min_Mann_2uL_c	Group 0	N33_1d_c	19
		3 days	1	170724_1380_AlDoerr_N33a_3d_212min_Mann_3uL_a	Group 0	N33_3d_a	19
			2	170724_1380_AlDoerr_N33a_3d_212min_Mann_2uL_b	Group 0	N33_3d_b	19
			3	170724_1380_AlDoerr_N33a_3d_212min_Mann_2uL_c	Group 0	N33_3d_c	19
		7 days	1	170724_1380_AlDoerr_N33a_7d_212min_Mann_3uL_a	Group 0	N33_7d_a	19
			2	170724_1380_AlDoerr_N33a_7d_212min_Mann_2uL_b	Group 0	N33_7d_b	19
			3	170724_1380_AlDoerr_N33a_7d_212min_Mann_2uL_c	Group 0	N33_7d_c	19
Neuron-enriched	1	0 days	1	170219_1342_AlDoerr_N41_t0_212min_Mann_2uL_a	Group 0	N41_t0_a	23
			2	170219_1342_AlDoerr_N41_t0_212min_Mann_2uL_b	Group 0	N41_t0_b	23
			3	170219_1342_AlDoerr_N41_t0_212min_Mann_2uL_c	Group 0	N41_t0_c	23
		1 day	1	170221_1342_AlDoerr_N41_1d_212min_Mann_3uL_a	Group 0	N41_1d_a	23
			2	170221_1342_AlDoerr_N41_1d_212min_Mann_3uL_b	Group 0	N41_1d_b	23
			3	170221_1342_AlDoerr_N41_1d_212min_Mann_3uL_c	Group 0	N41_1d_c	23
		3 days	1	170222_1342_AlDoerr_N41_3d_212min_Mann_3uL_a	Group 0	N41_3d_a	23
			2	170222_1342_AlDoerr_N41_3d_212min_Mann_3uL_b	Group 0	N41_3d_b	23
			3	170222_1342_AlDoerr_N41_3d_212min_Mann_3uL_c	Group 0	N41_3d_c	23
		7 days	1	170223_1342_AlDoerr_N41_7d_212min_Mann_3uL_d	Group 0	N41_7d_a	23
			2	170223_1342_AlDoerr_N41_7d_212min_Mann_3uL_b	Group 0	N41_7d_b	23
			3	170223_1342_AlDoerr_N41_7d_212min_Mann_3uL_c	Group 0	N41_7d_c	23
	2	0 days	1	170807_1359_AlDoerr_N43_t0_212min_Mann_3uL_a	Group 0	N43_t0_a	26
			2	170807_1359_AlDoerr_N43_t0_212min_Mann_2uL_b	Group 0	N43_t0_b	26
			3	170807_1359_AlDoerr_N43_t0_212min_Mann_2uL_c	Group 0	N43_t0_c	26
		1 day	1	170807_1359_AlDoerr_N43_1d_212min_Mann_3uL_a	Group 0	N43_1d_a	26
			2	170807_1359_AlDoerr_N43_1d_212min_Mann_2uL_b	Group 0	N43_1d_b	26
			3	170807_1359_AlDoerr_N43_1d_212min_Mann_2uL_c	Group 0	N43_1d_c	26
		3 days	1	170807_1359_AlDoerr_N43_3d_212min_Mann_3uL_a	Group 0	N43_3d_a	26
			2	170807_1359_AlDoerr_N43_3d_212min_Mann_2uL_b	Group 0	N43_3d_b	26
			3	170807_1359_AlDoerr_N43_3d_212min_Mann_2uL_c	Group 0	N43_3d_c	26
		7 days	1	170807_1359_AlDoerr_N43_7d_212min_Mann_3uL_a	Group 0	N43_7d_a	26
			2	170807_1359_AlDoerr_N43_7d_212min_Mann_2uL_b	Group 0	N43_7d_b	26
			3	170807_1359_AlDoerr_N43_7d_212min_Mann_2uL_c	Group 0	N43_7d_c	26
	3	0 days	1	170728_1378_AlDoerr_N46_t0_212min_Mann_3uL_a	Group 0	N46_t0_a	29
			2	170728_1378_AlDoerr_N46_t0_212min_Mann_2uL_b	Group 0	N46_t0_b	29
			3	170728_1378_AlDoerr_N46_t0_212min_Mann_2uL_c	Group 0	N46_t0_c	29
		1 day	1	170728_1378_AlDoerr_N46_1d_212min_Mann_3uL_a	Group 0	N46_1d_a	29
			2	170728_1378_AlDoerr_N46_1d_212min_Mann_2uL_b	Group 0	N46_1d_b	29
			3	170728_1378_AlDoerr_N46_1d_212min_Mann_2uL_c	Group 0	N46_1d_c	29
		3 days	1	170728_1378_AlDoerr_N46_3d_212min_Mann_3uL_a	Group 0	N46_3d_a	29
			2	170728_1378_AlDoerr_N46_3d_212min_Mann_3uL_b	Group 0	N46_3d_b	29
			3	170728_1378_AlDoerr_N46_3d_212min_Mann_3uL_c	Group 0	N46_3d_c	29
		7 days	1	170728_1378_AlDoerr_N46_7d_212min_Mann_3uL_a	Group 0	N46_7d_a	29
			2	170728_1378_AlDoerr_N46_7d_212min_Mann_3uL_b	Group 0	N46_7d_b	29
			3	170728_1378_AlDoerr_N46_7d_212min_Mann_3uL_c	Group 0	N46_7d_c	29

## Sheet: MaxQuant parameter sets
Supplementary Table 3: Sample table and MaxQuant parameter sets
Dynamic SILAC samples of different culture types					Dynamic SILAC of neuron-enriched cultures with and without conditioned medium					Comparison of glia-enriched cultures from cortex and hippocampus
	Parameter	Value				Parameter	Value				Parameter	Value
		(A) Relative quantification of all proteins	(B) Quantification of SILAC ratios				(A) Relative quantification of all proteins	(B) Quantification of SILAC ratios
Type of analysis	Type	Standard	Standard		Type of analysis	Type	Standard	Standard		Type of analysis	Type	Standard
	Multiplicity	1	2			Multiplicity	1	2			Multiplicity	1
	Labels	-	Light: no label			Labels	-	Light: no label			Labels	-
			Heavy: Arg(10); Lys(8)					Heavy: Arg(10); Lys(8)
			Max. number of labelled amino acids per peptide: 3					Max. number of labelled amino acids per peptide: 3
Sequences	Database	Rattus norvegicus (UniProt reviewed and unreviewed)	Rattus norvegicus (UniProt reviewed and unreviewed)		Sequences	Database	Rattus norvegicus (UniProt reviewed and unreviewed)	Rattus norvegicus (UniProt reviewed and unreviewed)		Sequences	Database	Rattus norvegicus (UniProt reviewed and unreviewed)
	Contaminant databased	included	included			Contaminant databased	included	included			Contaminant databased	included
	Min. peptide length	7	7			Min. peptide length	7	7			Min. peptide length	7
	Max. peptide mass	4,600 Da	4,600 Da			Max. peptide mass	4,600 Da	4,600 Da			Max. peptide mass	4,600 Da
	Min. peptide length for unspecific search	8	8			Min. peptide length for unspecific search	8	8			Min. peptide length for unspecific search	8
	Max. peptide length for unspecific search	25	25			Max. peptide length for unspecific search	25	25			Max. peptide length for unspecific search	25
Digestion	Digestion mode	Specific	Specific		Digestion	Digestion mode	Specific	Specific		Digestion	Digestion mode	Specific
	Enzyme	Trypsin/P	Trypsin/P			Enzyme	Trypsin/P	Trypsin/P			Enzyme	Trypsin/P
	Max. number of missed cleavages	2	2			Max. number of missed cleavages	2	2			Max. number of missed cleavages	2
Modifications	Fixed modification	Carbamidomethylation (C)	Carbamidomethylation (C)		Modifications	Fixed modification	Carbamidomethylation (C)	Carbamidomethylation (C)		Modifications	Fixed modification	Carbamidomethylation (C)
	Variable modifications	Oxidation (M), Acetylation (Protein N-term), Arg(+10), Lys(+8)	Oxidation (M), Acetylation (Protein N-term)			Variable modifications	Oxidation (M), Acetylation (Protein N-term), Arg(+10), Lys(+8)	Oxidation (M), Acetylation (Protein N-term)			Variable modifications	Oxidation (M), Acetylation (Protein N-term)
	Max. number of modifications per peptide	5	3			Max. number of modifications per peptide	5	3			Max. number of modifications per peptide	3
Instrument	Instrument type	Orbitrap	Orbitrap		Instrument	Instrument type	Orbitrap	Orbitrap		Instrument	Instrument type	Orbitrap
	First search peptide tolerance	20 ppm	20 ppm			First search peptide tolerance	20 ppm	20 ppm			First search peptide tolerance	20 ppm
	Main search peptide tolerance	4.5 ppm	4.5 ppm			Main search peptide tolerance	4.5 ppm	4.5 ppm			Main search peptide tolerance	4.5 ppm
	Individual peptide mass tolerance	Active	Active			Individual peptide mass tolerance	Active	Active			Individual peptide mass tolerance	Active
	Isotope match tolerance	2 ppm	2 ppm			Isotope match tolerance	2 ppm	2 ppm			Isotope match tolerance	2 ppm
	Centroid match tolerance	8 ppm	8 ppm			Centroid match tolerance	8 ppm	8 ppm			Centroid match tolerance	8 ppm
	Centroid half width	35 ppm	35 ppm			Centroid half width	35 ppm	35 ppm			Centroid half width	35 ppm
	Time valley factor	1.4	1.4			Time valley factor	1.4	1.4			Time valley factor	1.4
	Isotope valley factor	1.2	1.2			Isotope valley factor	1.2	1.2			Isotope valley factor	1.2
	Isotope time correlation	0.6	0.6			Isotope time correlation	0.6	0.6			Isotope time correlation	0.6
	Theoretical isotope correlation	0.6	0.6			Theoretical isotope correlation	0.6	0.6			Theoretical isotope correlation	0.6
	Recalibration unit	ppm	ppm			Recalibration unit	ppm	ppm			Recalibration unit	ppm
	Min. peak length	4	4			Min. peak length	4	4			Min. peak length	4
	Max. charge	5	5			Max. charge	5	5			Max. charge	5
	Min. score for re-calibration	70	70			Min. score for re-calibration	70	70			Min. score for re-calibration	70
	Cut peaks	active	active			Cut peaks	active	active			Cut peaks	active
	Gap scans	1	1			Gap scans	1	1			Gap scans	1
	Intensity threshold	500 (at maximum)	500 (at maximum)			Intensity threshold	500 (at maximum)	500 (at maximum)			Intensity threshold	0 (at maximum)
Misc.	Re-quantification	No	Active		Misc.	Re-quantification	No	Active		Misc.	Re-quantification	No
	Match type	Match from and to (only within datasets; grouped by fractions)	Match from and to (only within datasets; grouped by fractions)			Match type	Match from and to (only within datasets; grouped by fractions)	Match from and to (only within datasets; grouped by fractions)			Match type	Match from and to
Identification	PSM FDR	0.01	0.01		Identification	PSM FDR	0.01	0.01		Identification	PSM FDR	0.01
	Protein FDR	0.01	0.01			Protein FDR	0.01	0.01			Protein FDR	0.01
	Site decoy fraction	0.01	0.01			Site decoy fraction	0.01	0.01			Site decoy fraction	0.01
	Min. unique peptides for identification	1	1			Min. unique peptides for identification	1	1			Min. unique peptides for identification	1
	Min. score for unmodified peptides	0	0			Min. score for unmodified peptides	0	0			Min. score for unmodified peptides	0
	Min. score for modified peptides	40	40			Min. score for modified peptides	40	40			Min. score for modified peptides	40
	Min. delta score for unmodified peptides	0	0			Min. delta score for unmodified peptides	0	0			Min. delta score for unmodified peptides	0
	Min. delta score for modified peptides	6	6			Min. delta score for modified peptides	6	6			Min. delta score for modified peptides	6
	Main search max. combinations	200	200			Main search max. combinations	200	200			Main search max. combinations	200
	Base FDR calculation of delta score	-	-			Base FDR calculation of delta score	-	-			Base FDR calculation of delta score	-
	Razor protein FDR	Yes	Yes			Razor protein FDR	Yes	Yes			Razor protein FDR	Yes
	Second peptide identification	Yes	Yes			Second peptide identification	Yes	Yes			Second peptide identification	Yes
	Match between runs	Active (only within datasets; grouped by fractions)	Active (only within datasets; grouped by fractions)			Match between runs	Active (only within datasets; grouped by fractions)	Active (only within datasets; grouped by fractions)			Match between runs	Active (only within datasets; grouped by fractions)
	Match type	Match from and to (only within datasets)	Match from and to (only within datasets)			Match type	Match from and to (only within datasets)	Match from and to (only within datasets)			Match type	Match from and to (only within datasets)
	Match time window	0.7 min	0.7 min			Match time window	0.7 min	0.7 min			Match time window	0.7 min
	Alignment time window	20 min	20 min			Alignment time window	20 min	20 min			Alignment time window	20 min
Quantification	Min. ratio count	2	1		Quantification	Min. ratio count	2	1		Quantification	Min. ratio count	2
	Peptides for quantification	Unique peptides; unmodified and modified peptides	Unique peptides; unmodified and modified peptides			Peptides for quantification	Unique peptides; unmodified and modified peptides	Unique peptides; unmodified and modified peptides			Peptides for quantification	Unique peptides; unmodified and modified peptides
	Label-free quantification	None	None			Label-free quantification	Yes; min ratio count:2	None			Label-free quantification	Yes
	iBAQ value calculation	Yes (Log fit)	no			iBAQ value calculation	Yes (Log fit)	no			iBAQ value calculation	Yes (Log fit)
